# Supplementary material for: Fractionated proteomics identifies a protein network mitigating resistance exercise-induced damage in human skeletal muscle
Source: Nat Commun. 2026 Jul 28;17:7110. doi: 10.1038/s41467-026-75501-y (PMC13415819; doi:10.1038/s41467-026-75501-y)
Supplement: Supplementary file 3 — Supplementary Data 1 [file 41467_2026_75501_MOESM3_ESM.xlsx]

## Sheet: Sup_Data_1_Pellet_proteins
gene_name	Uniprot	Protein name	log2(S1/R1)	P.Value(S1/R1)	adj.P.Value(S1/R1)	neg_log10_adj.P.Value(S1/R1)	category(S1/R1)	log2(S2/R2)	P.Value_(S2/R2)	adj.P.Value_(S2/R2)	neg_log10_adj.P.Value(S2/R2)	category_(S2/R2)	log2(S3/R3)	P.Value(S3/R3)	adj.P.Value(S3/R3)	neg_log10_adj.P.Value_(S3/R3)	category_(S3/R3)	GOBP name	GOMF name	GOCC name	KEGG name
CRYAB	P02511	Alpha-crystallin B chain	1.93697	1.5487e-09	1.30352e-06	5.88488	accumulating	1.51806	1.74744e-07	0.000244816	3.61116	accumulating	1.15431	1.45111e-05	0.00418696	2.3781	accumulating	aging;anatomical structure development;apoptosis;apoptosis involved in morphogenesis;biological regulation;cell death;cellular component assembly;cellular component assembly at cellular level;cellular component organization;cellular component organization at cellular level;cellular component organization or biogenesis;cellular component organization or biogenesis at cellular level;cellular develo…	binding;cation binding;identical protein binding;ion binding;metal ion binding;protein binding;protein dimerization activity;protein homodimerization activity;structural constituent of eye lens;structural molecule activity;unfolded protein binding	actin filament bundle;cell part;cell surface;contractile fiber part;cytoplasm;cytoplasmic part;cytoskeletal part;cytoskeleton;cytosol;extracellular membrane-bounded organelle;extracellular organelle;extracellular region part;extracellular vesicular exosome;Golgi apparatus;intracellular membrane-bounded organelle;intracellular non-membrane-bounded organelle;intracellular organelle;intracellular or…	Protein processing in endoplasmic reticulum
XIRP1	Q702N8	Xin actin-binding repeat-containing protein 1	0.958108	1.86218e-09	1.30352e-06	5.88488	accumulating	0.309724	0.00888617	0.461094	0.336211	Other	0.575353	1.49534e-05	0.00418696	2.3781	accumulating	actin cytoskeleton organization;actin filament-based process;actomyosin structure organization;anatomical structure development;biological regulation;cardiac cell development;cardiac muscle cell development;cell development;cellular chemical homeostasis;cellular component organization;cellular component organization at cellular level;cellular component organization or biogenesis;cellular componen…	NaN	adherens junction;anchoring junction;cell junction;cell-cell adherens junction;cell-cell junction;fascia adherens	NaN
HSPB1	P04792	Heat shock protein beta-1	1.45687	1.47211e-08	6.86983e-06	5.16305	accumulating	1.16159	8.98058e-07	0.00062909	3.20129	accumulating	1.04535	4.85483e-06	0.00226559	2.64482	accumulating	anatomical structure homeostasis;biological adhesion;biological regulation;cell adhesion;cell surface receptor linked signaling pathway;cell-cell adhesion;cellular component movement;cellular process;cellular response to chemical stimulus;cellular response to growth factor stimulus;cellular response to organic substance;cellular response to stimulus;cellular response to vascular endothelial growt…	binding;enzyme binding;enzyme inhibitor activity;enzyme regulator activity;identical protein binding;kinase binding;kinase inhibitor activity;kinase regulator activity;protein binding;protein kinase binding;protein kinase C binding;protein kinase C inhibitor activity;protein kinase inhibitor activity;protein kinase regulator activity;protein serine/threonine kinase inhibitor activity;small conjug…	adherens junction;anchoring junction;cell junction;cell part;cell-substrate adherens junction;cell-substrate junction;contractile fiber part;cytoplasm;cytoplasmic part;cytoskeletal part;cytoskeleton;cytosol;extracellular membrane-bounded organelle;extracellular organelle;extracellular region part;extracellular space;extracellular vesicular exosome;focal adhesion;intracellular membrane-bounded org…	Amoebiasis;MAPK signaling pathway;VEGF signaling pathway
PLIN5	Q00G26	Perilipin-5	1.60923	2.03063e-07	7.10721e-05	4.1483	accumulating	1.02537	0.000196071	0.0437609	1.35891	accumulating	0.475378	0.0512001	0.496818	0.303802	Other	biological regulation;cellular component organization;cellular component organization at cellular level;cellular component organization or biogenesis;cellular component organization or biogenesis at cellular level;cellular localization;cellular process;lipid localization;lipid particle organization;lipid storage;localization;macromolecule localization;mitochondrion localization;negative regulatio…	NaN	cell part;cytoplasm;cytoplasmic part;cytosol;intracellular membrane-bounded organelle;intracellular organelle;intracellular part;lipid particle;membrane-bounded organelle;mitochondrion;organelle	NaN
FLNC	Q14315	Filamin-C	0.512769	5.12995e-07	0.000143639	3.84273	accumulating	0.336497	0.000215054	0.0437609	1.35891	accumulating	0.362627	8.76741e-05	0.0175348	1.7561	accumulating	anatomical structure development;cell development;cell junction assembly;cell junction organization;cellular component assembly;cellular component assembly at cellular level;cellular component organization;cellular component organization at cellular level;cellular component organization or biogenesis;cellular component organization or biogenesis at cellular level;cellular developmental process;ce…	ankyrin binding;binding;cytoskeletal protein binding;protein binding	adherens junction;anchoring junction;cell junction;cell part;cell-substrate adherens junction;cell-substrate junction;contractile fiber part;costamere;cytoplasm;cytoplasmic part;cytoskeleton;cytosol;focal adhesion;intracellular non-membrane-bounded organelle;intracellular organelle;intracellular part;membrane;non-membrane-bounded organelle;organelle;organelle part;plasma membrane;sarcolemma;sarco…	Focal adhesion;MAPK signaling pathway
PDLIM3	Q53GG5	PDZ and LIM domain protein 3	0.620171	6.30256e-07	0.00014706	3.83251	accumulating	0.502524	1.67752e-05	0.00783401	2.10602	accumulating	0.56787	2.67902e-06	0.00187532	2.72693	accumulating	actin cytoskeleton organization;actin filament organization;actin filament-based process;anatomical structure development;cellular component organization;cellular component organization at cellular level;cellular component organization or biogenesis;cellular component organization or biogenesis at cellular level;cellular process;cytoskeleton organization;developmental process;heart development;or…	binding;cation binding;ion binding;metal ion binding;structural constituent of muscle;structural molecule activity;transition metal ion binding;zinc ion binding	actin cytoskeleton;cell part;contractile fiber part;cytoplasm;cytoplasmic part;cytoskeleton;intracellular non-membrane-bounded organelle;intracellular organelle;intracellular part;non-membrane-bounded organelle;organelle;organelle part;Z disc	NaN
SMTNL2	Q2TAL5	Smoothelin-like protein 2	0.855839	1.64841e-06	0.000329683	3.4819	accumulating	0.601389	0.000218648	0.0437609	1.35891	accumulating	0.486632	0.00187761	0.101102	0.995241	Other	NaN	NaN	NaN	NaN
GYS1	P13807	Glycogen [starch] synthase, muscle	-0.623816	3.29e-06	0.00057575	3.23977	depleted	-0.396725	0.000993375	0.12652	0.897842	Other	-0.463385	0.000189902	0.0265863	1.57534	depleted	alcohol metabolic process;anatomical structure development;biosynthetic process;carbohydrate biosynthetic process;carbohydrate metabolic process;cellular biosynthetic process;cellular carbohydrate biosynthetic process;cellular carbohydrate metabolic process;cellular glucan metabolic process;cellular macromolecule biosynthetic process;cellular macromolecule metabolic process;cellular metabolic pro…	binding;carbohydrate binding;catalytic activity;enzyme binding;glucose binding;glucosyltransferase activity;glycogen (starch) synthase activity;kinase binding;monosaccharide binding;protein binding;protein kinase binding;sugar binding;transferase activity;transferase activity, transferring glycosyl groups;transferase activity, transferring hexosyl groups;UDP-glucosyltransferase activity;UDP-glyco…	cell part;cytoplasm;cytoplasmic part;cytosol;inclusion body;intracellular part;membrane	Insulin signaling pathway;Starch and sucrose metabolism
DEPTOR	Q8TB45	DEP domain-containing mTOR-interacting protein	0.945392	1.84391e-05	0.0028683	2.54238	accumulating	0.684119	0.000845579	0.118466	0.926407	Other	0.473909	0.0169559	0.312345	0.505366	Other	biological regulation;cellular component organization;cellular component organization or biogenesis;cellular process;cellular response to stimulus;intracellular signal transduction;negative regulation of biological process;negative regulation of catalytic activity;negative regulation of cell communication;negative regulation of cell size;negative regulation of cellular process;negative regulation…	NaN	cell part;intracellular	NaN
STYXL2	Q5VZP5	Inactive dual specificity phosphatase 27	0.681817	0.000421225	0.0589715	1.22936	Other	0.262332	0.135052	0.743463	0.128741	Other	0.81464	5.09086e-05	0.0118787	1.92523	accumulating	cellular macromolecule metabolic process;cellular metabolic process;cellular process;cellular protein metabolic process;dephosphorylation;macromolecule metabolic process;macromolecule modification;metabolic process;phosphate-containing compound metabolic process;phosphorus metabolic process;primary metabolic process;protein dephosphorylation;protein metabolic process;protein modification process	catalytic activity;hydrolase activity;hydrolase activity, acting on ester bonds;phosphatase activity;phosphoprotein phosphatase activity;phosphoric ester hydrolase activity;protein tyrosine/serine/threonine phosphatase activity	NaN	NaN
ANKRD23	Q86SG2	Ankyrin repeat domain-containing protein 23	2.21055	0.000709004	0.0902369	1.04462	Other	0.714265	0.249598	0.832587	0.0795706	Other	0.198017	0.72716	0.927162	0.0328445	Other	response to abiotic stimulus;response to external stimulus;response to mechanical stimulus;response to stimulus	binding;cytoskeletal protein binding;protein binding;titin binding	actin cytoskeleton;cell junction;cell part;cell-cell contact zone;cell-cell junction;contractile fiber;cytoplasm;cytoplasmic part;cytoskeleton;intercalated disc;intracellular non-membrane-bounded organelle;intracellular organelle;intracellular organelle part;intracellular part;myofibril;non-membrane-bounded organelle;nuclear part;nucleoplasm;organelle;organelle part	NaN
CPEB3	Q8NE35	Cytoplasmic polyadenylation element-binding protein 3	0.585876	0.000952802	0.11116	0.95405	Other	0.22933	0.159466	0.779429	0.108223	Other	0.952768	1.81023e-06	0.00187532	2.72693	accumulating	3'-UTR-mediated mRNA destabilization;behavior;biological regulation;cellular process;cellular response to acid;cellular response to amine stimulus;cellular response to amino acid stimulus;cellular response to chemical stimulus;cellular response to endogenous stimulus;cellular response to organic nitrogen;cellular response to organic substance;cellular response to stimulus;cognition;learning or me…	AU-rich element binding;binding;mRNA 3'-UTR AU-rich region binding;mRNA 3'-UTR binding;mRNA binding;nucleic acid binding;nucleotide binding;RNA binding;RNA stem-loop binding;translation factor activity, nucleic acid binding;translation regulator activity;translation regulator activity, nucleic acid binding;translation repressor activity;translation repressor activity, nucleic acid binding	CCR4-NOT complex;cell part;cell projection;cytoplasm;dendrite;intracellular membrane-bounded organelle;intracellular organelle;intracellular organelle part;intracellular part;macromolecular complex;membrane-bounded organelle;neuron projection;nuclear part;nucleoplasm part;nucleus;organelle;organelle part;protein complex;synapse;transcription factor complex	NaN
HSPB6	O14558	Heat shock protein beta-6	0.767681	0.00105611	0.113735	0.944105	Other	0.692796	0.00266149	0.286827	0.542381	Other	0.356751	0.10062	0.579706	0.236792	Other	biological regulation;regulation of biological process;regulation of multicellular organismal process;regulation of muscle contraction;regulation of muscle system process;regulation of system process	binding;identical protein binding;protein binding;protein dimerization activity;protein homodimerization activity;structural constituent of eye lens;structural molecule activity	cell part;cytoplasm;intracellular membrane-bounded organelle;intracellular organelle;intracellular part;membrane-bounded organelle;nucleus;organelle	NaN
HSPB7	Q9UBY9	Heat shock protein beta-7	0.464478	0.001288	0.121053	0.917023	Other	0.486576	0.000822862	0.118466	0.926407	Other	0.199813	0.135109	0.62906	0.201308	Other	biological regulation;regulation of biological process;regulation of heart contraction;regulation of multicellular organismal process;regulation of system process;response to chemical stimulus;response to organic substance;response to stimulus;response to stress;response to topologically incorrect protein;response to unfolded protein	binding;protein binding;protein C-terminus binding	actin cytoskeleton;Cajal body;cell part;cytoplasm;cytoplasmic part;cytoskeleton;intracellular membrane-bounded organelle;intracellular non-membrane-bounded organelle;intracellular organelle;intracellular organelle part;intracellular part;membrane-bounded organelle;mitochondrion;non-membrane-bounded organelle;nuclear body;nuclear part;nucleoplasm part;nucleus;organelle;organelle part	NaN
PPP1R12B	O60237	Protein phosphatase 1 regulatory subunit 12B	0.343247	0.001297	0.121053	0.917023	Other	0.205637	0.0410933	0.626129	0.203337	Other	0.16713	0.0927907	0.579706	0.236792	Other	biological regulation;cell cycle;cell cycle process;cellular process;cellular response to stimulus;G2/M transition of mitotic cell cycle;intracellular signal transduction;mitotic cell cycle;positive regulation of catalytic activity;positive regulation of molecular function;regulation of biological process;regulation of catalytic activity;regulation of cellular process;regulation of metabolic proc…	enzyme activator activity;enzyme regulator activity;phosphatase regulator activity	cell part;cytoplasmic part;cytosol;intracellular organelle part;intracellular part;nuclear part;nucleoplasm;organelle part	Vascular smooth muscle contraction
HAX1	O00165	HCLS1-associated protein X-1	1.21515	0.0015095	0.129704	0.887046	Other	1.2202	0.00145427	0.169786	0.770097	Other	1.15348	0.00241175	0.120588	0.918698	Other	biological regulation;cellular component organization;cellular component organization or biogenesis;cellular process;cellular response to chemical stimulus;cellular response to cytokine stimulus;cellular response to organic substance;cellular response to stimulus;negative regulation of apoptosis;negative regulation of biological process;negative regulation of cell death;negative regulation of cel…	binding;cytokine binding;growth factor binding;interleukin-1 binding;protein binding;protein N-terminus binding	actin cytoskeleton;apical plasma membrane;cell part;cell projection;clathrin-coated vesicle;coated vesicle;cytoplasmic membrane-bounded vesicle;cytoplasmic part;cytoplasmic vesicle;cytoskeleton;endoplasmic reticulum;envelope;intracellular membrane-bounded organelle;intracellular non-membrane-bounded organelle;intracellular organelle;intracellular organelle part;intracellular part;lamellipodium;ma…	NaN
PYGM	P11217	Glycogen phosphorylase, muscle form	-0.62488	0.00157498	0.129704	0.887046	Other	-0.386922	0.0388461	0.626129	0.203337	Other	-0.649201	0.00110321	0.0743956	1.12845	Other	alcohol metabolic process;carbohydrate catabolic process;carbohydrate metabolic process;catabolic process;cellular carbohydrate catabolic process;cellular carbohydrate metabolic process;cellular glucan metabolic process;cellular macromolecule metabolic process;cellular metabolic process;cellular polysaccharide catabolic process;cellular polysaccharide metabolic process;cellular process;energy der…	binding;catalytic activity;cofactor binding;glycogen phosphorylase activity;nucleotide binding;phosphorylase activity;pyridoxal phosphate binding;transferase activity;transferase activity, transferring glycosyl groups;transferase activity, transferring hexosyl groups;vitamin B6 binding;vitamin binding	cell part;cytoplasm;cytoplasmic part;cytosol;extracellular membrane-bounded organelle;extracellular organelle;extracellular region part;extracellular vesicular exosome;intracellular part;membrane-bounded organelle;membrane-bounded vesicle;organelle;vesicle	Insulin signaling pathway;Starch and sucrose metabolism
NRAP	Q86VF7	Nebulin-related-anchoring protein	0.381222	0.00247391	0.192415	0.715761	Other	0.0200656	0.862342	0.98333	0.00730064	Other	0.259635	0.0314725	0.431975	0.364541	Other	NaN	actin binding;actinin binding;alpha-actinin binding;binding;cation binding;cytoskeletal protein binding;ion binding;metal ion binding;muscle alpha-actinin binding;protein binding;transition metal ion binding;zinc ion binding	adherens junction;anchoring junction;cell junction;cell-cell adherens junction;cell-cell junction;cell-substrate adherens junction;cell-substrate junction;fascia adherens;muscle tendon junction	NaN
PCBP1	Q15365	Poly(rC)-binding protein 1	0.399969	0.00265514	0.195642	0.708538	Other	0.252765	0.0464202	0.626129	0.203337	Other	0.252209	0.0468702	0.488687	0.310969	Other	cellular macromolecule metabolic process;cellular metabolic process;cellular nitrogen compound metabolic process;cellular process;gene expression;macromolecule metabolic process;metabolic process;mRNA metabolic process;mRNA processing;nitrogen compound metabolic process;nuclear mRNA splicing, via spliceosome;nucleic acid metabolic process;nucleobase-containing compound metabolic process;primary m…	binding;DNA binding;nucleic acid binding;RNA binding;single-stranded DNA binding;structure-specific DNA binding	cell part;cytoplasm;extracellular membrane-bounded organelle;extracellular organelle;extracellular region part;extracellular vesicular exosome;intracellular membrane-bounded organelle;intracellular organelle;intracellular organelle part;intracellular part;macromolecular complex;membrane;membrane-bounded organelle;membrane-bounded vesicle;nuclear part;nucleoplasm;organelle;organelle part;ribonucle…	Spliceosome
PYGB	P11216	Glycogen phosphorylase, brain form	-0.729427	0.00296314	0.20742	0.683149	Other	-0.494476	0.0357151	0.617739	0.209195	Other	-0.876869	0.000531067	0.0511075	1.29151	Other	alcohol metabolic process;carbohydrate catabolic process;carbohydrate metabolic process;catabolic process;cellular carbohydrate catabolic process;cellular carbohydrate metabolic process;cellular glucan metabolic process;cellular macromolecule metabolic process;cellular metabolic process;cellular polysaccharide catabolic process;cellular polysaccharide metabolic process;cellular process;energy der…	binding;catalytic activity;cofactor binding;glycogen phosphorylase activity;phosphorylase activity;pyridoxal phosphate binding;transferase activity;transferase activity, transferring glycosyl groups;transferase activity, transferring hexosyl groups;vitamin B6 binding;vitamin binding	cell part;cytoplasm;extracellular membrane-bounded organelle;extracellular organelle;extracellular region part;extracellular vesicular exosome;intracellular part;membrane;membrane-bounded organelle;membrane-bounded vesicle;organelle;vesicle	Insulin signaling pathway;Starch and sucrose metabolism
IGHV3-7	P01780	Ig heavy chain V-III region JON	0.848831	0.00437605	0.278476	0.555212	Other	0.0214942	0.933295	0.988774	0.00490296	Other	-0.20904	0.432896	0.806445	0.0934254	Other	activation of immune response;biological regulation;cellular component organization;cellular component organization or biogenesis;cellular membrane organization;cellular process;complement activation;complement activation, classical pathway;defense response;endocytosis;establishment of localization;humoral immune response;immune effector process;immune response;immune system process;innate immune…	antigen binding;binding	cell part;extracellular membrane-bounded organelle;extracellular organelle;extracellular region;extracellular region part;extracellular vesicular exosome;membrane;membrane-bounded organelle;membrane-bounded vesicle;organelle;plasma membrane;vesicle	NaN
CDC42	P60953	Cell division control protein 42 homolog	0.357416	0.00393308	0.262206	0.581358	Other	0.155462	0.182561	0.791853	0.101356	Other	0.0243667	0.831928	0.949974	0.0222881	Other	actin cytoskeleton organization;actin filament branching;actin filament bundle assembly;actin filament organization;actin filament-based process;adherens junction organization;anatomical structure development;anatomical structure formation involved in morphogenesis;anatomical structure morphogenesis;angiogenesis;axon guidance;biological adhesion;biological regulation;blood coagulation;canonical W…	apolipoprotein A-I receptor binding;apolipoprotein receptor binding;binding;catalytic activity;enzyme binding;GTP binding;GTPase activity;guanyl nucleotide binding;guanyl ribonucleotide binding;hydrolase activity;hydrolase activity, acting on acid anhydrides;hydrolase activity, acting on acid anhydrides, in phosphorus-containing anhydrides;identical protein binding;kinase binding;nucleoside-triph…	adherens junction;anchoring junction;apical part of cell;cell body;cell junction;cell part;cell projection;cell-cell junction;cell-substrate adherens junction;cell-substrate junction;cytoplasm;cytoplasmic membrane-bounded vesicle;cytoplasmic part;cytoplasmic vesicle;cytoskeletal part;cytosol;endoplasmic reticulum membrane;endoplasmic reticulum part;extracellular membrane-bounded organelle;extrace…	Adherens junction;Axon guidance;Bacterial invasion of epithelial cells;Chemokine signaling pathway;Endocytosis;Epithelial cell signaling in Helicobacter pylori infection;Fc gamma R-mediated phagocytosis;Focal adhesion;GnRH signaling pathway;Leukocyte transendothelial migration;MAPK signaling pathway;MAPK signaling pathway - yeast;Neurotrophin signaling pathway;Pancreatic cancer;Pathogenic Escheri…
AGL	P35573	4-alpha-glucanotransferase;Amylo-alpha-1,6-glucosidase;Glycogen debranching enzyme	-0.450761	0.00502716	0.306001	0.514277	Other	-0.198363	0.19108	0.799115	0.0973907	Other	-0.464735	0.00396998	0.179289	0.746446	Other	alcohol metabolic process;biosynthetic process;carbohydrate biosynthetic process;carbohydrate catabolic process;carbohydrate metabolic process;catabolic process;cellular biosynthetic process;cellular carbohydrate biosynthetic process;cellular carbohydrate catabolic process;cellular carbohydrate metabolic process;cellular glucan metabolic process;cellular macromolecule biosynthetic process;cellula…	4-alpha-glucanotransferase activity;alpha-glucosidase activity;amylo-alpha-1,6-glucosidase activity;binding;carbohydrate binding;catalytic activity;glucosidase activity;glycogen debranching enzyme activity;hydrolase activity;hydrolase activity, acting on glycosyl bonds;hydrolase activity, hydrolyzing O-glycosyl compounds;pattern binding;polysaccharide binding;transferase activity;transferase acti…	cell part;cytoplasm;cytoplasmic part;cytosol;endoplasmic reticulum;inclusion body;intracellular membrane-bounded organelle;intracellular organelle;intracellular organelle part;intracellular part;isoamylase complex;macromolecular complex;membrane-bounded organelle;nuclear part;nucleoplasm;organelle;organelle part;protein complex;sarcoplasmic reticulum	Starch and sucrose metabolism
RPS3A	P61247	40S ribosomal protein S3a	0.607337	0.00578648	0.324043	0.489397	Other	-0.0596821	0.770066	0.968403	0.0139441	Other	-0.260856	0.19681	0.654648	0.183992	Other	biological regulation;biosynthetic process;catabolic process;cell differentiation;cellular biosynthetic process;cellular catabolic process;cellular component disassembly;cellular component disassembly at cellular level;cellular component organization;cellular component organization at cellular level;cellular component organization or biogenesis;cellular component organization or biogenesis at cel…	binding;nucleic acid binding;RNA binding;structural constituent of ribosome;structural molecule activity	adherens junction;anchoring junction;cell junction;cell part;cell-substrate adherens junction;cell-substrate junction;cytoplasm;cytoplasmic part;cytosol;cytosolic small ribosomal subunit;extracellular membrane-bounded organelle;extracellular organelle;extracellular region part;extracellular vesicular exosome;focal adhesion;intracellular membrane-bounded organelle;intracellular non-membrane-bounde…	Ribosome
STBD1	O95210	Starch-binding domain-containing protein 1	-0.321283	0.00533997	0.311498	0.506545	Other	-0.314957	0.00618565	0.443825	0.352788	Other	-0.217142	0.0507574	0.496818	0.303802	Other	multicellular organismal process;muscle contraction;muscle system process;system process	binding;carbohydrate binding;pattern binding;polysaccharide binding;starch binding	cell part;integral to membrane;integral to plasma membrane;intrinsic to membrane;intrinsic to plasma membrane;membrane;membrane part;plasma membrane part	NaN
ETFB	P38117	Electron transfer flavoprotein subunit beta	0.619658	0.00701974	0.338884	0.469949	Other	0.522269	0.0198441	0.509111	0.293187	Other	-0.143574	0.495621	0.824552	0.0837817	Other	cellular metabolic process;cellular process;electron transport chain;generation of precursor metabolites and energy;metabolic process;oxidation-reduction process;respiratory electron transport chain;small molecule metabolic process	electron carrier activity	cell part;cytoplasmic part;extracellular membrane-bounded organelle;extracellular organelle;extracellular region part;extracellular vesicular exosome;intracellular membrane-bounded organelle;intracellular organelle;intracellular organelle lumen;intracellular organelle part;intracellular part;membrane-bounded organelle;membrane-bounded vesicle;membrane-enclosed lumen;mitochondrial matrix;mitochond…	NaN
IDI2	Q9BXS1	Isopentenyl-diphosphate delta-isomerase 2	0.591952	0.00642085	0.333743	0.476588	Other	0.346802	0.101765	0.696799	0.156892	Other	-0.446606	0.0343149	0.444822	0.351813	Other	alcohol biosynthetic process;alcohol metabolic process;biosynthetic process;cellular biosynthetic process;cellular lipid metabolic process;cellular metabolic process;cellular process;cholesterol biosynthetic process;cholesterol metabolic process;dimethylallyl diphosphate biosynthetic process;dimethylallyl diphosphate metabolic process;isopentenyl diphosphate metabolic process;isoprenoid biosynthe…	binding;catalytic activity;cation binding;hydrolase activity;intramolecular oxidoreductase activity;intramolecular oxidoreductase activity, transposing C=C bonds;ion binding;isomerase activity;isopentenyl-diphosphate delta-isomerase activity;metal ion binding	cell part;cytoplasmic part;cytosol;intracellular membrane-bounded organelle;intracellular organelle;intracellular part;membrane-bounded organelle;microbody;organelle;peroxisome	Terpenoid backbone biosynthesis
HBA1	P69905	Hemoglobin subunit alpha	1.15282	0.00643647	0.333743	0.476588	Other	0.20789	0.599541	0.94033	0.0267199	Other	0.128204	0.745709	0.930161	0.0314417	Other	anion transport;bicarbonate transport;biological regulation;catabolic process;cellular catabolic process;cellular component assembly;cellular component organization;cellular component organization or biogenesis;cellular membrane organization;cellular metabolic process;cellular process;cellular response to chemical stimulus;cellular response to hydrogen peroxide;cellular response to oxidative stre…	binding;cation binding;heme binding;ion binding;iron ion binding;metal ion binding;oxygen binding;oxygen transporter activity;substrate-specific transporter activity;tetrapyrrole binding;transition metal ion binding;transporter activity	blood microparticle;cell part;cytoplasmic membrane-bounded vesicle lumen;cytoplasmic part;cytoplasmic vesicle part;cytosol;cytosolic part;cytosolic small ribosomal subunit;endocytic vesicle lumen;extracellular membrane-bounded organelle;extracellular organelle;extracellular region;extracellular region part;extracellular vesicular exosome;haptoglobin-hemoglobin complex;hemoglobin complex;intracell…	African trypanosomiasis;Malaria
CDK5RAP3	Q96JB5	CDK5 regulatory subunit-associated protein 3	0.939828	0.0129773	0.374904	0.42608	Other	1.04129	0.0238247	0.556384	0.254625	Other	0.0363412	0.935345	0.986422	0.00593711	Other	anatomical structure development;biological regulation;brain development;cell cycle checkpoint;cell cycle process;cell proliferation;cellular macromolecule metabolic process;cellular metabolic process;cellular process;cellular protein metabolic process;cellular response to stimulus;cellular response to stress;developmental process;DNA damage checkpoint;DNA integrity checkpoint;G2/M transition che…	binding;cyclin binding;enzyme binding;kinase binding;NF-kappaB binding;protein binding;protein kinase binding;transcription factor binding	cell part;centrosome;cytoplasm;cytoplasmic part;cytoskeletal part;endomembrane system;intracellular membrane-bounded organelle;intracellular non-membrane-bounded organelle;intracellular organelle;intracellular organelle part;intracellular part;macromolecular complex;membrane;membrane-bounded organelle;microtubule organizing center;non-membrane-bounded organelle;nucleus;organelle;organelle part;pr…	NaN
RPS24	P62847	40S ribosomal protein S24	-0.350256	0.00691218	0.338884	0.469949	Other	-0.08061	0.507764	0.934478	0.0294309	Other	-0.17451	0.157471	0.62906	0.201308	Other	biological regulation;biosynthetic process;catabolic process;cellular biosynthetic process;cellular catabolic process;cellular component biogenesis;cellular component biogenesis at cellular level;cellular component disassembly;cellular component disassembly at cellular level;cellular component organization;cellular component organization at cellular level;cellular component organization or biogen…	binding;nucleotide binding;protein binding;structural constituent of ribosome;structural molecule activity;translation initiation factor binding	cell part;cytoplasm;cytoplasmic part;cytosol;cytosolic small ribosomal subunit;intracellular membrane-bounded organelle;intracellular non-membrane-bounded organelle;intracellular organelle;intracellular organelle part;intracellular part;macromolecular complex;membrane;membrane-bounded organelle;non-membrane-bounded organelle;nuclear part;nucleolus;nucleus;organelle;organelle part;ribonucleoprotei…	Ribosome
EPM2A	O95278	Laforin	-0.951958	0.00791348	0.357383	0.446866	Other	-1.66253	0.000276762	0.048468	1.31455	depleted	-0.332931	0.304877	0.742772	0.129144	Other	alcohol metabolic process;anatomical structure development;autophagy;behavior;biosynthetic process;carbohydrate biosynthetic process;carbohydrate metabolic process;catabolic process;cellular biosynthetic process;cellular carbohydrate biosynthetic process;cellular carbohydrate metabolic process;cellular catabolic process;cellular glucan metabolic process;cellular macromolecule biosynthetic process…	binding;carbohydrate binding;carbohydrate phosphatase activity;catalytic activity;hydrolase activity;hydrolase activity, acting on ester bonds;inositol or phosphatidylinositol phosphatase activity;pattern binding;phosphatase activity;phosphatidylinositol bisphosphate phosphatase activity;phosphatidylinositol phosphate 5-phosphatase activity;phosphatidylinositol-4,5-bisphosphate 5-phosphatase acti…	cell part;cytoplasm;cytoplasmic part;cytosol;endoplasmic reticulum;intracellular membrane-bounded organelle;intracellular organelle;intracellular part;macromolecular complex;membrane;membrane-bounded organelle;nucleus;organelle;plasma membrane;polysome;ribonucleoprotein complex	NaN
ALB	P02768	Serum albumin	0.422678	0.00752843	0.351327	0.454289	Other	-0.11199	0.451732	0.93048	0.0312931	Other	0.0390533	0.792082	0.942244	0.0258368	Other	anatomical structure homeostasis;anion transport;behavior;bile acid and bile salt transport;bile acid metabolic process;biological regulation;blood coagulation;carboxylic acid metabolic process;carboxylic acid transport;cell activation;cell communication;cell killing;cellular component organization;cellular component organization or biogenesis;cellular ketone metabolic process;cellular macromolec…	antioxidant activity;binding;carboxylic acid binding;cation binding;chaperone binding;cofactor binding;copper ion binding;DNA binding;drug binding;fatty acid binding;ion binding;lipid binding;metal ion binding;monocarboxylic acid binding;nucleic acid binding;protein binding;pyridoxal phosphate binding;toxin binding;transition metal ion binding;vitamin B6 binding;vitamin binding;zinc ion binding	basement membrane;blood microparticle;cell part;cytoplasmic membrane-bounded vesicle lumen;cytoplasmic part;cytoplasmic vesicle part;extracellular matrix part;extracellular membrane-bounded organelle;extracellular organelle;extracellular region;extracellular region part;extracellular space;extracellular vesicular exosome;intracellular membrane-bounded organelle;intracellular organelle;intracellul…	NaN
PRKAB2	O43741	5'-AMP-activated protein kinase subunit beta-2	-0.329492	0.00818988	0.358307	0.445744	Other	-0.228944	0.0579155	0.626282	0.20323	Other	-0.0693479	0.554043	0.8496	0.0707857	Other	amine transport;amino acid transmembrane transport;amino acid transport;betaine transport;biological regulation;biosynthetic process;carboxylic acid biosynthetic process;carboxylic acid metabolic process;carboxylic acid transport;carnitine shuttle;carnitine transport;cation transport;cell cycle arrest;cell cycle process;cell surface receptor linked signaling pathway;cellular biosynthetic process;…	binding;identical protein binding;protein binding	AMP-activated protein kinase complex;cell part;cytoplasmic part;cytosol;intracellular organelle part;intracellular part;macromolecular complex;nuclear part;nucleoplasm;organelle part;protein complex	Adipocytokine signaling pathway;Hypertrophic cardiomyopathy (HCM);Insulin signaling pathway
TMEM33	P57088	Transmembrane protein 33	1.1234	0.0105123	0.370834	0.43082	Other	-0.588168	0.123393	0.732518	0.135182	Other	0.483058	0.340778	0.757221	0.120777	Other	cellular component assembly;cellular component assembly at cellular level;cellular component organization;cellular component organization at cellular level;cellular component organization or biogenesis;cellular component organization or biogenesis at cellular level;cellular localization;cellular macromolecular complex assembly;cellular macromolecular complex subunit organization;cellular macromol…	structural constituent of nuclear pore;structural molecule activity	cell part;cytoplasmic membrane-bounded vesicle;cytoplasmic part;cytoplasmic vesicle;endoplasmic reticulum;extracellular membrane-bounded organelle;extracellular organelle;extracellular region part;extracellular vesicular exosome;intracellular membrane-bounded organelle;intracellular organelle;intracellular organelle part;intracellular part;macromolecular complex;melanosome;membrane part;membrane-…	NaN
ERP29	P30040	Endoplasmic reticulum resident protein 29	0.939927	0.0100299	0.370834	0.43082	Other	0.112399	0.742218	0.953113	0.0208554	Other	0.19847	0.565089	0.859331	0.0658395	Other	activation of MAPK activity;biological regulation;cellular macromolecule metabolic process;cellular metabolic process;cellular process;cellular protein metabolic process;establishment of localization;establishment of localization in cell;establishment of protein localization;intracellular protein transport;intracellular transport;macromolecule metabolic process;macromolecule modification;metaboli…	binding;chaperone binding;identical protein binding;protein binding;protein dimerization activity;protein homodimerization activity	cell part;cell surface;cytoplasmic membrane-bounded vesicle;cytoplasmic part;cytoplasmic vesicle;endoplasmic reticulum;endoplasmic reticulum lumen;endoplasmic reticulum part;extracellular membrane-bounded organelle;extracellular organelle;extracellular region part;extracellular vesicular exosome;intracellular membrane-bounded organelle;intracellular organelle;intracellular organelle lumen;intrace…	Protein processing in endoplasmic reticulum
PSME1	Q06323	Proteasome activator complex subunit 1	0.393969	0.00938754	0.370834	0.43082	Other	0.0900342	0.529029	0.94033	0.0267199	Other	-0.145207	0.312728	0.747132	0.126602	Other	activation of immune response;activation of innate immune response;anaphase-promoting complex-dependent proteasomal ubiquitin-dependent protein catabolic process;antigen processing and presentation;antigen processing and presentation of exogenous antigen;antigen processing and presentation of exogenous peptide antigen;antigen processing and presentation of exogenous peptide antigen via MHC class …	endopeptidase activator activity;endopeptidase regulator activity;enzyme activator activity;enzyme regulator activity;peptidase activator activity;peptidase regulator activity	cell part;cytoplasm;cytoplasmic part;cytosol;extracellular membrane-bounded organelle;extracellular organelle;extracellular region part;extracellular vesicular exosome;intracellular organelle part;intracellular part;macromolecular complex;membrane-bounded organelle;membrane-bounded vesicle;nuclear part;nucleoplasm;organelle;organelle part;proteasome activator complex;proteasome complex;protein co…	Antigen processing and presentation;Proteasome
VPS4A	Q9UN37	Vacuolar protein sorting-associated protein 4A	0.626037	0.011732	0.373291	0.427953	Other	0.204727	0.425962	0.921322	0.0355884	Other	0.355745	0.137182	0.62906	0.201308	Other	abscission;biological regulation;catabolic process;cell cycle process;cell division;cellular catabolic process;cellular component disassembly;cellular component disassembly at cellular level;cellular component organization;cellular component organization at cellular level;cellular component organization or biogenesis;cellular component organization or biogenesis at cellular level;cellular macromo…	adenyl nucleotide binding;adenyl ribonucleotide binding;ATP binding;ATPase activity;ATPase activity, coupled;binding;catalytic activity;hydrolase activity;hydrolase activity, acting on acid anhydrides;hydrolase activity, acting on acid anhydrides, in phosphorus-containing anhydrides;nucleoside-triphosphatase activity;nucleotide binding;protein binding;protein C-terminus binding;protein domain spe…	cell part;centrosome;cytoplasm;cytoplasmic part;cytoskeletal part;cytosol;early endosome;endosomal part;endosome;endosome membrane;extracellular membrane-bounded organelle;extracellular organelle;extracellular region part;extracellular vesicular exosome;intracellular membrane-bounded organelle;intracellular non-membrane-bounded organelle;intracellular organelle;intracellular organelle part;intrac…	Endocytosis
MYLK2	Q9H1R3	Myosin light chain kinase 2, skeletal/cardiac muscle	-0.41061	0.0100354	0.370834	0.43082	Other	-0.270013	0.0800828	0.662658	0.17871	Other	-0.209133	0.170552	0.636884	0.19594	Other	anatomical structure morphogenesis;biological regulation;cardiac muscle contraction;cardiac muscle tissue morphogenesis;cell communication;cell differentiation;cell-cell signaling;cellular developmental process;cellular macromolecule metabolic process;cellular metabolic process;cellular process;cellular protein metabolic process;developmental process;macromolecule metabolic process;macromolecule …	adenyl nucleotide binding;adenyl ribonucleotide binding;ATP binding;binding;calmodulin binding;calmodulin-dependent protein kinase activity;catalytic activity;kinase activity;myosin light chain kinase activity;nucleotide binding;phosphotransferase activity, alcohol group as acceptor;protein binding;protein kinase activity;protein serine/threonine kinase activity;purine nucleotide binding;purine r…	cell part;contractile fiber part;cytoplasm;cytoplasmic part;intracellular membrane-bounded organelle;intracellular organelle;intracellular part;membrane-bounded organelle;nucleus;organelle;organelle part;sarcomere	Calcium signaling pathway;Focal adhesion;Gastric acid secretion;Regulation of actin cytoskeleton;Vascular smooth muscle contraction
ECHS1	P30084	Enoyl-CoA hydratase, mitochondrial	0.299172	0.0101716	0.370834	0.43082	Other	0.221196	0.0511335	0.626282	0.20323	Other	-0.0473083	0.666348	0.900471	0.0455305	Other	carboxylic acid catabolic process;carboxylic acid metabolic process;catabolic process;cellular catabolic process;cellular ketone metabolic process;cellular lipid catabolic process;cellular lipid metabolic process;cellular metabolic process;cellular process;fatty acid beta-oxidation;fatty acid catabolic process;fatty acid metabolic process;fatty acid oxidation;lipid catabolic process;lipid metabol…	carbon-oxygen lyase activity;catalytic activity;enoyl-CoA hydratase activity;hydro-lyase activity;lyase activity	cell part;cytoplasmic part;extracellular membrane-bounded organelle;extracellular organelle;extracellular region part;extracellular vesicular exosome;intracellular membrane-bounded organelle;intracellular organelle;intracellular organelle lumen;intracellular organelle part;intracellular part;membrane-bounded organelle;membrane-bounded vesicle;membrane-enclosed lumen;mitochondrial matrix;mitochond…	Aminobenzoate degradation;Benzoate degradation;beta-Alanine metabolism;Butanoate metabolism;Caprolactam degradation;Fatty acid elongation in mitochondria;Fatty acid metabolism;Lysine degradation;Propanoate metabolism;Tryptophan metabolism;Valine, leucine and isoleucine degradation
RNPEP	Q9H4A4	Aminopeptidase B	-1.614	0.0196903	0.437563	0.358959	Other	-0.364198	0.596594	0.94033	0.0267199	Other	-0.824578	0.213475	0.666926	0.175922	Other	alkene biosynthetic process;biosynthetic process;carboxylic acid biosynthetic process;carboxylic acid metabolic process;cellular alkene metabolic process;cellular biosynthetic process;cellular ketone metabolic process;cellular lipid metabolic process;cellular metabolic process;cellular process;fatty acid biosynthetic process;fatty acid metabolic process;icosanoid biosynthetic process;icosanoid me…	aminopeptidase activity;binding;catalytic activity;cation binding;epoxide hydrolase activity;ether hydrolase activity;exopeptidase activity;hydrolase activity;hydrolase activity, acting on ether bonds;ion binding;metal ion binding;metalloexopeptidase activity;metallopeptidase activity;peptidase activity;peptidase activity, acting on L-amino acid peptides;transition metal ion binding;zinc ion bind…	cell part;extracellular membrane-bounded organelle;extracellular organelle;extracellular region;extracellular region part;extracellular space;extracellular vesicular exosome;membrane;membrane-bounded organelle;membrane-bounded vesicle;organelle;plasma membrane;vesicle	NaN
PRDX3	P30048	Thioredoxin-dependent peroxide reductase, mitochondrial	0.332545	0.0103899	0.370834	0.43082	Other	0.113414	0.35686	0.888029	0.0515728	Other	0.0989777	0.420503	0.793667	0.100362	Other	anatomical structure development;biological regulation;catabolic process;cell differentiation;cellular catabolic process;cellular chemical homeostasis;cellular component organization;cellular component organization at cellular level;cellular component organization or biogenesis;cellular component organization or biogenesis at cellular level;cellular developmental process;cellular homeostasis;cell…	alkyl hydroperoxide reductase activity;antioxidant activity;binding;caspase inhibitor activity;caspase regulator activity;catalytic activity;cysteine-type endopeptidase inhibitor activity;endopeptidase inhibitor activity;endopeptidase regulator activity;enzyme binding;enzyme inhibitor activity;enzyme regulator activity;kinase binding;oxidoreductase activity;oxidoreductase activity, acting on a su…	cell part;cytoplasm;cytoplasmic part;cytosol;early endosome;endosome;extracellular membrane-bounded organelle;extracellular organelle;extracellular region part;extracellular vesicular exosome;intracellular membrane-bounded organelle;intracellular organelle;intracellular organelle lumen;intracellular organelle part;intracellular part;membrane-bounded organelle;membrane-bounded vesicle;membrane-enc…	NaN
PGP	A6NDG6	Phosphoglycolate phosphatase	-0.587708	0.0146404	0.38605	0.413356	Other	0.356507	0.0696686	0.655072	0.183711	Other	-0.184739	0.338366	0.757221	0.120777	Other	carbohydrate metabolic process;cellular macromolecule metabolic process;cellular metabolic process;cellular process;cellular protein metabolic process;dephosphorylation;macromolecule metabolic process;macromolecule modification;metabolic process;peptidyl-tyrosine dephosphorylation;phosphate-containing compound metabolic process;phosphorus metabolic process;primary metabolic process;protein dephos…	binding;catalytic activity;cation binding;hydrolase activity;hydrolase activity, acting on ester bonds;ion binding;magnesium ion binding;metal ion binding;phosphatase activity;phosphoglycolate phosphatase activity;phosphoprotein phosphatase activity;phosphoric ester hydrolase activity;protein tyrosine phosphatase activity	NaN	Glyoxylate and dicarboxylate metabolism
KARS1	Q15046	Lysine--tRNA ligase	0.482984	0.0105861	0.370834	0.43082	Other	-0.0134501	0.939727	0.989788	0.00445791	Other	-0.120879	0.498554	0.824552	0.0837817	Other	amine metabolic process;amino acid activation;biosynthetic process;bis(5'-nucleosidyl) oligophosphate biosynthetic process;bis(5'-nucleosidyl) oligophosphate metabolic process;carboxylic acid metabolic process;cellular amine metabolic process;cellular amino acid metabolic process;cellular biosynthetic process;cellular ketone metabolic process;cellular macromolecule metabolic process;cellular meta…	adenyl nucleotide binding;adenyl ribonucleotide binding;amine binding;amino acid binding;aminoacyl-tRNA ligase activity;ATP binding;binding;carboxylic acid binding;catalytic activity;cation binding;ion binding;ligase activity;ligase activity, forming aminoacyl-tRNA and related compounds;ligase activity, forming carbon-oxygen bonds;lysine-tRNA ligase activity;metal ion binding;nucleic acid binding…	aminoacyl-tRNA synthetase multienzyme complex;cell part;cytoplasm;cytoplasmic part;cytoskeleton;cytosol;extracellular region;intracellular membrane-bounded organelle;intracellular non-membrane-bounded organelle;intracellular organelle;intracellular organelle lumen;intracellular organelle part;intracellular part;macromolecular complex;membrane;membrane-bounded organelle;membrane-enclosed lumen;mic…	Aminoacyl-tRNA biosynthesis
CLINT1	Q14677	Clathrin interactor 1	0.515304	0.0105953	0.370834	0.43082	Other	0.157929	0.408279	0.912969	0.0395441	Other	0.109784	0.564156	0.859331	0.0658395	Other	cellular component assembly;cellular component assembly at cellular level;cellular component organization;cellular component organization at cellular level;cellular component organization or biogenesis;cellular component organization or biogenesis at cellular level;cellular macromolecular complex assembly;cellular macromolecular complex subunit organization;cellular membrane organization;cellular…	binding;clathrin binding;lipid binding;protein binding	cell part;clathrin-coated vesicle;coated vesicle;cytoplasmic membrane-bounded vesicle;cytoplasmic part;cytoplasmic vesicle;cytosol;Golgi apparatus;intracellular membrane-bounded organelle;intracellular organelle;intracellular organelle part;intracellular part;membrane;membrane-bounded organelle;membrane-bounded vesicle;nuclear part;nucleoplasm;organelle;organelle part;perinuclear region of cytopl…	NaN
MYPN	Q86TC9	Myopalladin	0.284905	0.0110733	0.373291	0.427953	Other	0.194207	0.0742505	0.66258	0.178762	Other	0.37991	0.00112777	0.0743956	1.12845	Other	actin cytoskeleton organization;actin filament-based process;actomyosin structure organization;cellular component organization;cellular component organization at cellular level;cellular component organization or biogenesis;cellular component organization or biogenesis at cellular level;cellular process;cytoskeleton organization;organelle organization;sarcomere organization	actinin binding;alpha-actinin binding;binding;cytoskeletal protein binding;muscle alpha-actinin binding;protein binding;protein domain specific binding;SH3 domain binding	cell part;contractile fiber part;cytoplasmic part;I band;intracellular membrane-bounded organelle;intracellular organelle;intracellular part;membrane-bounded organelle;nucleus;organelle;organelle part;Z disc	NaN
TF	P02787	Serotransferrin	0.383548	0.011303	0.373291	0.427953	Other	-0.12331	0.390742	0.901843	0.0448688	Other	0.111361	0.437719	0.808827	0.0921441	Other	anatomical structure homeostasis;biological regulation;blood coagulation;cation homeostasis;cation transport;cell activation;cellular cation homeostasis;cellular chemical homeostasis;cellular homeostasis;cellular ion homeostasis;cellular iron ion homeostasis;cellular metal ion homeostasis;cellular process;chemical homeostasis;coagulation;establishment of localization;establishment of localization…	binding;cation binding;cation transmembrane transporter activity;ferric iron binding;ferric iron transmembrane transporter activity;inorganic cation transmembrane transporter activity;ion binding;ion transmembrane transporter activity;iron ion binding;iron ion transmembrane transporter activity;metal ion binding;metal ion transmembrane transporter activity;substrate-specific transmembrane transpo…	apical plasma membrane;basal part of cell;basal plasma membrane;blood microparticle;cell part;cell surface;coated pit;cytoplasmic membrane-bounded vesicle;cytoplasmic membrane-bounded vesicle lumen;cytoplasmic part;cytoplasmic vesicle;cytoplasmic vesicle part;early endosome;endocytic vesicle;endosomal part;endosome;endosome membrane;extracellular membrane-bounded organelle;extracellular organelle…	Mineral absorption
DLST	P36957	Dihydrolipoyllysine-residue succinyltransferase component of 2-oxoglutarate dehydrogenase complex, mitochondrial	0.354906	0.0116687	0.373291	0.427953	Other	0.340486	0.0151029	0.492075	0.307969	Other	0.00187953	0.988701	0.999786	9.27984e-05	Other	acetyl-CoA catabolic process;acetyl-CoA metabolic process;amine catabolic process;amine metabolic process;aspartate family amino acid catabolic process;aspartate family amino acid metabolic process;carboxylic acid catabolic process;carboxylic acid metabolic process;catabolic process;cellular amine metabolic process;cellular amino acid catabolic process;cellular amino acid metabolic process;cellul…	catalytic activity;dihydrolipoyllysine-residue succinyltransferase activity;S-acyltransferase activity;S-succinyltransferase activity;succinyltransferase activity;transferase activity;transferase activity, transferring acyl groups;transferase activity, transferring acyl groups other than amino-acyl groups	cell part;cytoplasmic part;extracellular membrane-bounded organelle;extracellular organelle;extracellular region part;extracellular vesicular exosome;intracellular membrane-bounded organelle;intracellular organelle;intracellular organelle lumen;intracellular organelle part;intracellular part;macromolecular complex;membrane;membrane-bounded organelle;membrane-bounded vesicle;membrane-enclosed lume…	Citrate cycle (TCA cycle);Lysine degradation
COPS3	Q9UNS2	COP9 signalosome complex subunit 3	-0.831418	0.0196585	0.437563	0.358959	Other	0.406786	0.201669	0.813417	0.0896867	Other	-0.412748	0.143031	0.62906	0.201308	Other	biological regulation;catabolic process;cellular catabolic process;cellular macromolecule catabolic process;cellular macromolecule metabolic process;cellular metabolic process;cellular process;cellular protein metabolic process;cellular response to stimulus;chordate embryonic development;cullin deneddylation;developmental process;embryo development;embryo development ending in birth or egg hatchi…	NaN	cell part;cytoplasm;intracellular membrane-bounded organelle;intracellular organelle;intracellular organelle part;intracellular part;macromolecular complex;membrane-bounded organelle;nuclear part;nucleoplasm;nucleus;organelle;organelle part;protein complex;signalosome	NaN
MYOZ3	Q8TDC0	Myozenin-3	0.432277	0.0122227	0.374904	0.42608	Other	0.358605	0.034504	0.607701	0.21631	Other	-0.0494808	0.761359	0.933364	0.0299488	Other	NaN	NaN	cell part;contractile fiber part;cytoplasmic part;intracellular part;organelle part;Z disc	NaN
HBB	P68871	Hemoglobin subunit beta;LVV-hemorphin-7;Spinorphin	0.920152	0.0127093	0.374904	0.42608	Other	0.13709	0.694595	0.943481	0.0252668	Other	0.070069	0.840787	0.949974	0.0222881	Other	anion transport;bicarbonate transport;biological adhesion;biological regulation;blood coagulation;catabolic process;cell adhesion;cell-cell adhesion;cellular catabolic process;cellular component assembly;cellular component organization;cellular component organization or biogenesis;cellular membrane organization;cellular metabolic process;cellular process;cellular response to chemical stimulus;cel…	binding;cation binding;heme binding;hemoglobin binding;ion binding;iron ion binding;metal ion binding;oxygen binding;oxygen transporter activity;protein binding;substrate-specific transporter activity;tetrapyrrole binding;transition metal ion binding;transporter activity	blood microparticle;cell part;cytoplasmic membrane-bounded vesicle lumen;cytoplasmic part;cytoplasmic vesicle part;cytosol;cytosolic part;endocytic vesicle lumen;extracellular membrane-bounded organelle;extracellular organelle;extracellular region;extracellular region part;extracellular vesicular exosome;haptoglobin-hemoglobin complex;hemoglobin complex;intracellular organelle part;intracellular …	African trypanosomiasis;Malaria
IGLC1	NaN	NaN	0.607177	0.0140256	0.377613	0.422954	Other	-0.445575	0.051531	0.626282	0.20323	Other	-0.047595	0.837186	0.949974	0.0222881	Other	NaN	NaN	NaN	NaN
PGM5	Q15124	Phosphoglucomutase-like protein 5	0.27508	0.0131657	0.374904	0.42608	Other	0.300939	0.00724588	0.454437	0.342527	Other	0.245937	0.0250857	0.402267	0.395486	Other	biological adhesion;carbohydrate metabolic process;cell adhesion;cellular process;metabolic process;primary metabolic process	binding;catalytic activity;cation binding;intramolecular transferase activity;intramolecular transferase activity, phosphotransferases;ion binding;isomerase activity;magnesium ion binding;metal ion binding;structural molecule activity	actin filament bundle;actomyosin;adherens junction;anchoring junction;cell junction;cell part;cell-cell adherens junction;cell-cell contact zone;cell-cell junction;cell-substrate adherens junction;cell-substrate junction;contractile fiber part;costamere;cytoplasmic part;cytoskeletal part;dystrophin-associated glycoprotein complex;focal adhesion;intercalated disc;internal side of plasma membrane;i…	NaN
GSTM2	P28161	Glutathione S-transferase Mu 2	0.413706	0.0133088	0.374904	0.42608	Other	0.0755736	0.632994	0.94033	0.0267199	Other	0.0871239	0.582234	0.862485	0.0642486	Other	amine metabolic process;benzene-containing compound metabolic process;biological regulation;calcium-mediated signaling;carboxylic acid metabolic process;catabolic process;cellular amine metabolic process;cellular amino acid metabolic process;cellular aromatic compound metabolic process;cellular catabolic process;cellular detoxification of nitrogen compound;cellular ketone metabolic process;cellul…	amine binding;amino acid binding;binding;carboxylic acid binding;catalytic activity;enzyme binding;glutathione binding;glutathione transferase activity;identical protein binding;modified amino acid binding;peptide binding;protein binding;protein dimerization activity;protein homodimerization activity;receptor binding;transferase activity;transferase activity, transferring alkyl or aryl (other tha…	cell part;cytoplasm;cytoplasmic part;cytosol;endoplasmic reticulum;extracellular membrane-bounded organelle;extracellular organelle;extracellular region part;extracellular vesicular exosome;intracellular membrane-bounded organelle;intracellular organelle;intracellular part;membrane-bounded organelle;membrane-bounded vesicle;organelle;sarcoplasmic reticulum;vesicle	Drug metabolism - cytochrome P450;Glutathione metabolism;Metabolism of xenobiotics by cytochrome P450
XIRP2	A4UGR9	Xin actin-binding repeat-containing protein 2	0.701981	0.0133894	0.374904	0.42608	Other	-0.174283	0.51745	0.934478	0.0294309	Other	0.571801	0.0402748	0.472949	0.325186	Other	actin cytoskeleton organization;actin filament-based process;anatomical structure development;anatomical structure morphogenesis;cardiac muscle tissue morphogenesis;cardiac septum development;cell junction organization;cell-cell junction organization;cellular component organization;cellular component organization at cellular level;cellular component organization or biogenesis;cellular component o…	NaN	cell junction;cell part;contractile fiber part;cytoplasmic part;intracellular part;organelle part;Z disc	NaN
C4orf54	D6RIA3	NaN	0.213658	0.0138835	0.377613	0.422954	Other	0.230674	0.00843352	0.454437	0.342527	Other	0.252023	0.00441963	0.1875	0.727	Other	NaN	NaN	NaN	NaN
RHOA	P61586	Transforming protein RhoA	-0.791802	0.0151663	0.38605	0.413356	Other	0.0026102	0.993322	0.996535	0.00150749	Other	0.634224	0.0513383	0.496818	0.303802	Other	actin cytoskeleton organization;actin filament-based process;anatomical structure development;anatomical structure morphogenesis;apical junction assembly;apolipoprotein A-I-mediated signaling pathway;axon guidance;biological regulation;blood coagulation;cell activation;cell cycle process;cell junction assembly;cell junction organization;cell migration;cell motility;cell surface receptor linked si…	binding;catalytic activity;cytoskeletal protein binding;GTP binding;GTPase activity;guanyl nucleotide binding;guanyl ribonucleotide binding;hydrolase activity;hydrolase activity, acting on acid anhydrides;hydrolase activity, acting on acid anhydrides, in phosphorus-containing anhydrides;myosin binding;nucleoside-triphosphatase activity;nucleotide binding;protein binding;purine nucleotide binding;…	adherens junction;anchoring junction;apical junction complex;cell cortex;cell division site part;cell junction;cell part;cell projection;cell-cell junction;cell-substrate adherens junction;cell-substrate junction;cleavage furrow;cytoplasmic part;cytoskeleton;cytosol;endoplasmic reticulum membrane;endoplasmic reticulum part;endosome;extracellular membrane-bounded organelle;extracellular organelle;…	Adherens junction;Axon guidance;Bacterial invasion of epithelial cells;Chemokine signaling pathway;Colorectal cancer;Endocytosis;Focal adhesion;ko05152;Leukocyte transendothelial migration;Neurotrophin signaling pathway;Pancreatic secretion;Pathogenic Escherichia coli infection;Pathways in cancer;Regulation of actin cytoskeleton;T cell receptor signaling pathway;TGF-beta signaling pathway;Tight j…
HECTD1	Q9ULT8	E3 ubiquitin-protein ligase HECTD1	0.520378	0.014932	0.38605	0.413356	Other	0.158548	0.434198	0.921322	0.0355884	Other	-0.392774	0.0734263	0.534862	0.271758	Other	anatomical structure formation involved in morphogenesis;cellular macromolecule metabolic process;cellular metabolic process;cellular process;cellular protein metabolic process;developmental process;macromolecule metabolic process;macromolecule modification;metabolic process;neural tube closure;primary metabolic process;protein metabolic process;protein modification by small protein conjugation;p…	acid-amino acid ligase activity;binding;catalytic activity;cation binding;ion binding;ligase activity;ligase activity, forming carbon-nitrogen bonds;metal ion binding;small conjugating protein ligase activity;ubiquitin-protein ligase activity	cell part;cytoplasm;intracellular membrane-bounded organelle;intracellular organelle;intracellular part;membrane-bounded organelle;nucleus;organelle	NaN
CAMK2B	Q13554	Calcium/calmodulin-dependent protein kinase type II subunit beta	0.46766	0.0156127	0.390317	0.408583	Other	0.179252	0.332139	0.876972	0.0570143	Other	0.0883153	0.630578	0.885466	0.0528282	Other	activation of meiosis involved in egg activation;biological regulation;calcium ion transport;cation transport;cell communication;cell cycle process;cell surface receptor linked signaling pathway;cell-cell signaling;cellular macromolecule metabolic process;cellular metabolic process;cellular process;cellular protein metabolic process;cellular response to chemical stimulus;cellular response to cyto…	adenyl nucleotide binding;adenyl ribonucleotide binding;ATP binding;binding;calmodulin-dependent protein kinase activity;catalytic activity;identical protein binding;kinase activity;nucleotide binding;phosphotransferase activity, alcohol group as acceptor;protein binding;protein dimerization activity;protein homodimerization activity;protein kinase activity;protein serine/threonine kinase activit…	cell part;cytoplasmic part;cytoplasmic vesicle membrane;cytoplasmic vesicle part;cytoskeletal part;cytosol;endocytic vesicle membrane;endoplasmic reticulum membrane;endoplasmic reticulum part;intracellular organelle part;intracellular part;membrane;membrane part;microtubule organizing center;nuclear part;nucleoplasm;organelle membrane;organelle part;plasma membrane;sarcoplasmic reticulum membrane…	Calcium signaling pathway;ErbB signaling pathway;Gastric acid secretion;Glioma;GnRH signaling pathway;ko05152;Long-term potentiation;Melanogenesis;Neurotrophin signaling pathway;Olfactory transduction;Oocyte meiosis;Phototransduction - fly;Wnt signaling pathway
U2AF2	P26368	Splicing factor U2AF 65 kDa subunit	0.741654	0.0207226	0.453306	0.343608	Other	-0.312628	0.313449	0.874804	0.0580892	Other	0.54276	0.0896876	0.568707	0.245111	Other	biological regulation;biosynthetic process;cellular biosynthetic process;cellular macromolecule biosynthetic process;cellular macromolecule metabolic process;cellular metabolic process;cellular nitrogen compound metabolic process;cellular process;establishment of localization;establishment of localization in cell;establishment of RNA localization;gene expression;intracellular transport;macromolec…	binding;enzyme binding;nucleotide binding;protein binding	cell part;intracellular organelle part;intracellular part;macromolecular complex;nuclear body;nuclear part;nuclear speck;nucleoplasm;nucleoplasm part;organelle part;ribonucleoprotein complex;spliceosomal complex	Spliceosome
HBG2	P69892	Hemoglobin subunit gamma-2	0.7028	0.0243573	0.457152	0.339939	Other	0.381922	0.145828	0.76733	0.115018	Other	-0.0891327	0.755065	0.930161	0.0314417	Other	biological regulation;blood coagulation;coagulation;hemostasis;multicellular organismal process;regulation of biological quality;regulation of body fluid levels	binding;cation binding;heme binding;ion binding;iron ion binding;metal ion binding;oxygen binding;oxygen transporter activity;substrate-specific transporter activity;tetrapyrrole binding;transition metal ion binding;transporter activity	blood microparticle;cell part;cytoplasmic part;cytosol;cytosolic part;extracellular region part;hemoglobin complex;intracellular part;macromolecular complex;protein complex	NaN
PYGL	P06737	Glycogen phosphorylase, liver form	-0.51865	0.0165212	0.405784	0.391705	Other	-0.363629	0.0845924	0.673375	0.171743	Other	-0.735137	0.00116907	0.0743956	1.12845	Other	5-phosphoribose 1-diphosphate biosynthetic process;5-phosphoribose 1-diphosphate metabolic process;alcohol biosynthetic process;alcohol metabolic process;biological regulation;biosynthetic process;carbohydrate biosynthetic process;carbohydrate catabolic process;carbohydrate homeostasis;carbohydrate metabolic process;catabolic process;cell death;cellular biosynthetic process;cellular carbohydrate …	adenyl nucleotide binding;adenyl ribonucleotide binding;AMP binding;ATP binding;bile acid binding;binding;carbohydrate binding;carboxylic acid binding;catalytic activity;cofactor binding;drug binding;glucose binding;glycogen phosphorylase activity;identical protein binding;lipid binding;monocarboxylic acid binding;monosaccharide binding;nucleobase binding;nucleotide binding;phosphorylase activity…	cell part;cytoplasm;cytoplasmic part;cytosol;extracellular membrane-bounded organelle;extracellular organelle;extracellular region part;extracellular vesicular exosome;intracellular part;membrane;membrane-bounded organelle;membrane-bounded vesicle;organelle;plasma membrane;vesicle	Insulin signaling pathway;Starch and sucrose metabolism
MYBPC1	Q00872	Myosin-binding protein C, slow-type	-0.234682	0.0171597	0.4142	0.38279	Other	-0.0179062	0.848114	0.978418	0.00947572	Other	-0.373001	0.000389794	0.0461221	1.33609	depleted	actin filament-based movement;actin filament-based process;actin-mediated cell contraction;actin-myosin filament sliding;biological adhesion;cell adhesion;cellular component movement;cellular process;muscle filament sliding	binding;cytoskeletal protein binding;protein binding;structural constituent of muscle;structural molecule activity;titin binding	cell part;contractile fiber;cytoplasmic part;cytoskeletal part;cytosol;intracellular non-membrane-bounded organelle;intracellular organelle;intracellular organelle part;intracellular part;macromolecular complex;myofibril;myosin complex;myosin filament;non-membrane-bounded organelle;organelle;organelle part;protein complex	NaN
CIRBP	Q14011	Cold-inducible RNA-binding protein	-0.513042	0.0175848	0.417266	0.379587	Other	-0.148921	0.469964	0.934478	0.0294309	Other	0.205403	0.321011	0.751267	0.124206	Other	biological regulation;cellular component assembly;cellular component assembly at cellular level;cellular component organization;cellular component organization at cellular level;cellular component organization or biogenesis;cellular component organization or biogenesis at cellular level;cellular macromolecular complex assembly;cellular macromolecular complex subunit organization;cellular macromol…	binding;mRNA 3'-UTR binding;mRNA binding;nucleic acid binding;nucleotide binding;RNA binding;rRNA binding;SSU rRNA binding;translation regulator activity;translation repressor activity	cell part;cytoplasm;cytoplasmic part;intracellular membrane-bounded organelle;intracellular non-membrane-bounded organelle;intracellular organelle;intracellular organelle part;intracellular part;macromolecular complex;membrane-bounded organelle;non-membrane-bounded organelle;nuclear part;nucleoplasm;nucleus;organelle;organelle part;ribonucleoprotein complex;RNA granule;stress granule	NaN
UBXN6	Q9BZV1	UBX domain-containing protein 6	1.50881	0.0321378	0.497899	0.302859	Other	0.7264	0.236143	0.830316	0.0807567	Other	0.275547	0.726555	0.927162	0.0328445	Other	NaN	NaN	cell part;cytoplasm;cytoplasmic part;cytoskeletal part;extracellular membrane-bounded organelle;extracellular organelle;extracellular region part;extracellular vesicular exosome;intracellular membrane-bounded organelle;intracellular non-membrane-bounded organelle;intracellular organelle;intracellular organelle part;intracellular part;membrane-bounded organelle;membrane-bounded vesicle;microtubule…	Protein processing in endoplasmic reticulum
DNAJB6	O75190	DnaJ homolog subfamily B member 6	0.234369	0.0183435	0.428014	0.368542	Other	0.0413001	0.662348	0.94033	0.0267199	Other	0.134544	0.161558	0.62906	0.201308	Other	actin cytoskeleton organization;actin filament-based process;anatomical structure development;biological adhesion;biological regulation;cell adhesion;cell differentiation;cell differentiation involved in embryonic placenta development;cell-cell adhesion;cellular component organization;cellular component organization at cellular level;cellular component organization or biogenesis;cellular componen…	ATPase activator activity;ATPase regulator activity;binding;chaperone binding;DNA binding;enzyme activator activity;enzyme regulator activity;heat shock protein binding;nucleic acid binding;nucleoside-triphosphatase regulator activity;protein binding;unfolded protein binding	cell part;contractile fiber part;cytoplasm;cytoplasmic part;cytosol;intracellular membrane-bounded organelle;intracellular organelle;intracellular organelle part;intracellular part;membrane;membrane-bounded organelle;nuclear part;nucleoplasm;nucleus;organelle;organelle part;perinuclear region of cytoplasm;Z disc	NaN
TTR	P02766	Transthyretin	0.600099	0.0193618	0.437563	0.358959	Other	0.251335	0.307556	0.874007	0.058485	Other	-0.0938115	0.701003	0.912641	0.0396999	Other	amine transport;amino acid transport;biological regulation;carboxylic acid transport;cellular component organization;cellular component organization at cellular level;cellular component organization or biogenesis;cellular component organization or biogenesis at cellular level;cellular hormone metabolic process;cellular lipid metabolic process;cellular metabolic process;cellular process;cellular r…	binding;hormone binding;identical protein binding;protein binding;thyroid hormone binding	cell part;cytoplasm;extracellular membrane-bounded organelle;extracellular organelle;extracellular region;extracellular region part;extracellular space;extracellular vesicular exosome;intracellular part;macromolecular complex;membrane-bounded organelle;membrane-bounded vesicle;organelle;protein complex;vesicle	NaN
RBP4	P02753	Plasma retinol-binding protein(1-176);Plasma retinol-binding protein(1-179);Plasma retinol-binding protein(1-181);Plasma retinol-binding protein(1-182);Retinol-binding protein 4	0.577941	0.022413	0.457152	0.339939	Other	-0.0898344	0.707649	0.944052	0.0250041	Other	0.311913	0.248987	0.689386	0.161538	Other	alcohol biosynthetic process;alcohol metabolic process;anatomical structure development;anatomical structure formation involved in morphogenesis;anatomical structure homeostasis;anatomical structure morphogenesis;apocarotenoid metabolic process;biological regulation;biosynthetic process;carbohydrate biosynthetic process;carbohydrate homeostasis;carbohydrate metabolic process;cardiac muscle tissue…	binding;isoprenoid binding;lipid binding;retinal binding;retinoid binding;retinol binding;retinol transporter activity;transmembrane transporter activity;transporter activity;vitamin binding;vitamin transporter activity	cell part;cytoplasmic part;cytosol;extracellular membrane-bounded organelle;extracellular organelle;extracellular region;extracellular region part;extracellular space;extracellular vesicular exosome;intracellular part;macromolecular complex;membrane-bounded organelle;membrane-bounded vesicle;organelle;protein complex;vesicle	NaN
MB	P02144	Myoglobin	0.366311	0.0219261	0.457152	0.339939	Other	0.271504	0.0828723	0.671122	0.173199	Other	-0.188362	0.222439	0.670297	0.173733	Other	anatomical structure development;brown fat cell differentiation;cell differentiation;cellular developmental process;cellular process;developmental process;enucleate erythrocyte differentiation;erythrocyte differentiation;fat cell differentiation;heart development;multicellular organismal process;muscle contraction;muscle system process;myeloid cell differentiation;organ development;response to ch…	binding;cation binding;heme binding;ion binding;iron ion binding;metal ion binding;oxygen binding;oxygen transporter activity;substrate-specific transporter activity;tetrapyrrole binding;transition metal ion binding;transporter activity	extracellular membrane-bounded organelle;extracellular organelle;extracellular region part;extracellular vesicular exosome;membrane-bounded organelle;membrane-bounded vesicle;organelle;vesicle	NaN
UFM1	P61960	Ubiquitin-fold modifier 1	-0.609295	0.0229328	0.457152	0.339939	Other	0.0674637	0.785983	0.968403	0.0139441	Other	-0.37529	0.156101	0.62906	0.201308	Other	biological regulation;cellular macromolecule metabolic process;cellular metabolic process;cellular process;cellular protein metabolic process;cellular response to stimulus;cellular response to stress;macromolecule metabolic process;macromolecule modification;metabolic process;primary metabolic process;protein metabolic process;protein modification by small protein conjugation;protein modification…	NaN	cell part;cytoplasm;extracellular membrane-bounded organelle;extracellular organelle;extracellular region part;extracellular vesicular exosome;intracellular membrane-bounded organelle;intracellular organelle;intracellular part;membrane-bounded organelle;membrane-bounded vesicle;nucleus;organelle;vesicle	NaN
RCSD1	Q6JBY9	CapZ-interacting protein	-0.371314	0.0241695	0.457152	0.339939	Other	-0.0126843	0.932898	0.988774	0.00490296	Other	-0.396063	0.0137894	0.288428	0.539962	Other	cellular hyperosmotic response;cellular process;cellular response to abiotic stimulus;cellular response to osmotic stress;cellular response to stimulus;cellular response to stress;hyperosmotic response;multicellular organismal process;muscle contraction;muscle system process;response to abiotic stimulus;response to osmotic stress;response to stimulus;response to stress;skeletal muscle contraction…	actin binding;actin filament binding;binding;cytoskeletal protein binding;protein binding	actin filament;cell part;cytoskeletal part;intracellular organelle part;intracellular part;macromolecular complex;organelle part;protein complex	NaN
TPI1	P60174	Triosephosphate isomerase	0.215686	0.0227864	0.457152	0.339939	Other	0.192877	0.0399258	0.626129	0.203337	Other	-0.0867227	0.340951	0.757221	0.120777	Other	alcohol biosynthetic process;alcohol catabolic process;alcohol metabolic process;biosynthetic process;carbohydrate biosynthetic process;carbohydrate catabolic process;carbohydrate metabolic process;catabolic process;cellular biosynthetic process;cellular carbohydrate biosynthetic process;cellular carbohydrate catabolic process;cellular carbohydrate metabolic process;cellular metabolic process;cel…	binding;catalytic activity;enzyme binding;intramolecular oxidoreductase activity;intramolecular oxidoreductase activity, interconverting aldoses and ketoses;isomerase activity;protein binding;triose-phosphate isomerase activity;ubiquitin protein ligase binding	cell part;cytoplasmic part;cytosol;extracellular membrane-bounded organelle;extracellular organelle;extracellular region part;extracellular space;extracellular vesicular exosome;intracellular membrane-bounded organelle;intracellular organelle;intracellular part;membrane-bounded organelle;membrane-bounded vesicle;nucleus;organelle;vesicle	Carbon fixation in photosynthetic organisms;Fructose and mannose metabolism;Glycolysis / Gluconeogenesis;Inositol phosphate metabolism
SOD2	P04179	Superoxide dismutase [Mn], mitochondrial	0.242319	0.0228931	0.457152	0.339939	Other	0.220389	0.0370427	0.61782	0.209138	Other	-0.0324634	0.749465	0.930161	0.0314417	Other	age-dependent response to oxidative stress;age-dependent response to reactive oxygen species;amine metabolic process;anatomical structure development;apoptotic mitochondrial changes;behavior;biological regulation;biosynthetic process;carboxylic acid metabolic process;cation homeostasis;cell development;cell differentiation;cellular amine metabolic process;cellular amino acid metabolic process;cel…	antioxidant activity;binding;catalytic activity;cation binding;DNA binding;identical protein binding;ion binding;manganese ion binding;metal ion binding;nucleic acid binding;oxidoreductase activity;oxidoreductase activity, acting on superoxide radicals as acceptor;oxygen binding;protein binding;superoxide dismutase activity;transition metal ion binding	cell part;cytoplasmic part;extracellular membrane-bounded organelle;extracellular organelle;extracellular region part;extracellular vesicular exosome;intracellular membrane-bounded organelle;intracellular non-membrane-bounded organelle;intracellular organelle;intracellular organelle lumen;intracellular organelle part;intracellular part;membrane;membrane-bounded organelle;membrane-bounded vesicle;…	Huntington's disease;Peroxisome
SUGP2	Q8IX01	SURP and G-patch domain-containing protein 2	-0.409929	0.0237535	0.457152	0.339939	Other	-0.045351	0.793282	0.968403	0.0139441	Other	0.238361	0.175333	0.640902	0.193208	Other	cellular macromolecule metabolic process;cellular metabolic process;cellular nitrogen compound metabolic process;cellular process;macromolecule metabolic process;metabolic process;mRNA metabolic process;mRNA processing;nitrogen compound metabolic process;nucleic acid metabolic process;nucleobase-containing compound metabolic process;primary metabolic process;RNA metabolic process;RNA processing;R…	NaN	cell part;intracellular organelle part;intracellular part;nuclear part;nucleoplasm;organelle part	NaN
HIBADH	P31937	3-hydroxyisobutyrate dehydrogenase, mitochondrial	0.275459	0.0239145	0.457152	0.339939	Other	0.2443	0.0431814	0.626129	0.203337	Other	-0.150698	0.202031	0.654648	0.183992	Other	alcohol catabolic process;alcohol metabolic process;amine catabolic process;amine metabolic process;branched chain family amino acid catabolic process;branched chain family amino acid metabolic process;carbohydrate catabolic process;carbohydrate metabolic process;carboxylic acid catabolic process;carboxylic acid metabolic process;catabolic process;cellular amine metabolic process;cellular amino a…	3-hydroxyisobutyrate dehydrogenase activity;binding;catalytic activity;coenzyme binding;cofactor binding;NAD binding;nucleotide binding;oxidoreductase activity;oxidoreductase activity, acting on CH-OH group of donors;oxidoreductase activity, acting on the CH-OH group of donors, NAD or NADP as acceptor;phosphogluconate dehydrogenase (decarboxylating) activity	cell part;cytoplasmic part;intracellular organelle lumen;intracellular organelle part;intracellular part;membrane-enclosed lumen;mitochondrial matrix;mitochondrial part;organelle lumen;organelle part	Valine, leucine and isoleucine degradation
GARS1	P41250	Glycine--tRNA ligase	-0.445542	0.0240249	0.457152	0.339939	Other	-0.220128	0.248319	0.832522	0.0796044	Other	0.0443401	0.814007	0.945681	0.0242552	Other	amine metabolic process;amino acid activation;biosynthetic process;bis(5'-nucleosidyl) oligophosphate biosynthetic process;bis(5'-nucleosidyl) oligophosphate metabolic process;carboxylic acid metabolic process;cellular amine metabolic process;cellular amino acid metabolic process;cellular biosynthetic process;cellular ketone metabolic process;cellular macromolecule metabolic process;cellular meta…	adenyl nucleotide binding;adenyl ribonucleotide binding;aminoacyl-tRNA ligase activity;ATP binding;binding;catalytic activity;glycine-tRNA ligase activity;ligase activity;ligase activity, forming aminoacyl-tRNA and related compounds;ligase activity, forming carbon-oxygen bonds;nucleotide binding;protein binding;protein dimerization activity;purine nucleotide binding;purine ribonucleoside triphosp…	axon;cell part;cell projection;cytoplasm;cytoplasmic membrane-bounded vesicle;cytoplasmic part;cytoplasmic vesicle;cytosol;extracellular membrane-bounded organelle;extracellular organelle;extracellular region part;extracellular vesicular exosome;intracellular membrane-bounded organelle;intracellular organelle;intracellular organelle lumen;intracellular organelle part;intracellular part;membrane-b…	Aminoacyl-tRNA biosynthesis
CUL2	Q13617	Cullin-2	-0.2691	0.0244903	0.457152	0.339939	Other	-0.157601	0.174768	0.781446	0.107101	Other	-0.262649	0.0278121	0.418245	0.378569	Other	biological regulation;cell cycle arrest;cell cycle process;cellular macromolecule metabolic process;cellular metabolic process;cellular process;cellular protein metabolic process;cellular response to chemical stimulus;cellular response to hypoxia;cellular response to oxygen levels;cellular response to stimulus;cellular response to stress;G1/S transition of mitotic cell cycle;macromolecule metabol…	binding;enzyme binding;protein binding;ubiquitin protein ligase binding	cell part;Cul2-RING ubiquitin ligase complex;cullin-RING ubiquitin ligase complex;cytoplasmic part;cytosol;intracellular organelle part;intracellular part;macromolecular complex;nuclear part;nucleoplasm;organelle part;protein complex;ubiquitin ligase complex	Pathways in cancer;Renal cell carcinoma;Ubiquitin mediated proteolysis
PSMD11	O00231	26S proteasome non-ATPase regulatory subunit 11	0.524102	0.025106	0.462479	0.334908	Other	0.0197016	0.929617	0.988774	0.00490296	Other	0.15522	0.497713	0.824552	0.0837817	Other	activation of immune response;activation of innate immune response;anaphase-promoting complex-dependent proteasomal ubiquitin-dependent protein catabolic process;antigen processing and presentation;antigen processing and presentation of exogenous antigen;antigen processing and presentation of exogenous peptide antigen;antigen processing and presentation of exogenous peptide antigen via MHC class …	NaN	cell part;cytoplasmic part;cytosol;extracellular membrane-bounded organelle;extracellular organelle;extracellular region part;extracellular vesicular exosome;intracellular membrane-bounded organelle;intracellular organelle;intracellular organelle part;intracellular part;macromolecular complex;membrane;membrane-bounded organelle;membrane-bounded vesicle;nuclear part;nucleoplasm;nucleus;organelle;o…	Proteasome
IGKC	NaN	NaN	0.462184	0.026119	0.466406	0.331236	Other	-0.101138	0.611266	0.94033	0.0267199	Other	0.132362	0.506638	0.831488	0.0801439	Other	NaN	NaN	NaN	NaN
CLU	P10909	Clusterin;Clusterin alpha chain;Clusterin beta chain	0.360566	0.0262866	0.466406	0.331236	Other	-0.00766627	0.960572	0.991681	0.00362822	Other	0.272522	0.0870841	0.564302	0.248488	Other	activation of immune response;anatomical structure morphogenesis;apoptotic mitochondrial changes;biological regulation;blood coagulation;cell activation;cell morphogenesis;cellular component assembly;cellular component assembly at cellular level;cellular component morphogenesis;cellular component organization;cellular component organization at cellular level;cellular component organization or bio…	binding;chaperone binding;enzyme binding;misfolded protein binding;protein binding;ubiquitin protein ligase binding	blood microparticle;cell part;chromaffin granule;cytoplasm;cytoplasmic membrane-bounded vesicle;cytoplasmic membrane-bounded vesicle lumen;cytoplasmic part;cytoplasmic vesicle;cytoplasmic vesicle part;cytosol;endoplasmic reticulum;extracellular matrix;extracellular membrane-bounded organelle;extracellular organelle;extracellular region;extracellular region part;extracellular space;extracellular v…	NaN
IGHA1	P01876	Ig alpha-1 chain C region	0.567976	0.0263186	0.466406	0.331236	Other	-0.116486	0.634212	0.94033	0.0267199	Other	0.132898	0.587468	0.863924	0.0635246	Other	anatomical structure homeostasis;antibacterial humoral response;antimicrobial humoral response;biological regulation;cellular component organization;cellular component organization or biogenesis;cellular macromolecule metabolic process;cellular membrane organization;cellular metabolic process;cellular process;cellular protein metabolic process;defense response;defense response to bacterium;endocy…	antigen binding;binding	blood microparticle;dimeric IgA immunoglobulin complex;extracellular membrane-bounded organelle;extracellular organelle;extracellular region;extracellular region part;extracellular space;extracellular vesicular exosome;IgA immunoglobulin complex;IgA immunoglobulin complex, circulating;immunoglobulin complex;immunoglobulin complex, circulating;macromolecular complex;membrane-bounded organelle;memb…	NaN
DMAC1	Q96GE9	Transmembrane protein 261	-0.469983	0.0490118	0.528228	0.277178	Other	-0.0601174	0.79915	0.96852	0.0138914	Other	-0.249239	0.285649	0.727106	0.138402	Other	NaN	NaN	cell part;integral to membrane;intrinsic to membrane;membrane part	NaN
LEMD2	Q8NC56	LEM domain-containing protein 2	-0.295624	0.0276448	0.483783	0.315349	Other	-0.129207	0.318628	0.874804	0.0580892	Other	0.331144	0.0146274	0.288428	0.539962	Other	biological regulation;cell differentiation;cellular developmental process;cellular process;developmental process;muscle cell differentiation;negative regulation of biological process;negative regulation of cell communication;negative regulation of cellular process;negative regulation of intracellular protein kinase cascade;negative regulation of MAPKKK cascade;negative regulation of response to s…	NaN	cell part;integral to membrane;integral to nuclear inner membrane;integral to organelle membrane;intracellular organelle part;intracellular part;intrinsic to membrane;intrinsic to nuclear inner membrane;intrinsic to organelle membrane;membrane;membrane part;nuclear membrane;nuclear membrane part;nuclear part;organelle membrane;organelle part	NaN
SGCD	Q92629	Delta-sarcoglycan	0.227587	0.0285679	0.489719	0.310053	Other	-0.0564388	0.571601	0.94033	0.0267199	Other	0.385513	0.000532927	0.0511075	1.29151	Other	anatomical structure development;cardiac muscle tissue development;cell development;cellular component organization;cellular component organization or biogenesis;cellular developmental process;cellular process;circulatory system process;developmental process;heart contraction;heart process;membrane organization;multicellular organismal process;muscle cell development;muscle organ development;musc…	NaN	cell part;cytoplasm;cytoskeleton;dystrophin-associated glycoprotein complex;integral to membrane;intracellular non-membrane-bounded organelle;intracellular organelle;intracellular part;intrinsic to membrane;macromolecular complex;membrane;membrane part;non-membrane-bounded organelle;organelle;plasma membrane;plasma membrane part;protein complex;sarcoglycan complex;sarcolemma	Arrhythmogenic right ventricular cardiomyopathy (ARVC);Dilated cardiomyopathy;Hypertrophic cardiomyopathy (HCM);Viral myocarditis
YWHAE	P62258	14-3-3 protein epsilon	0.302999	0.028775	0.489719	0.310053	Other	0.182464	0.176049	0.781446	0.107101	Other	0.122997	0.357433	0.766784	0.115327	Other	anatomical structure development;apoptosis;biological regulation;biosynthetic process;cell cycle;cell cycle process;cell death;cell migration;cell motility;cell surface receptor linked signaling pathway;cellular biosynthetic process;cellular chemical homeostasis;cellular component movement;cellular component organization;cellular component organization at cellular level;cellular component organiz…	amine binding;amino acid binding;antigen binding;binding;carboxylic acid binding;channel regulator activity;enzyme binding;histone deacetylase binding;ion channel binding;MHC class II protein complex binding;MHC protein complex binding;phosphoprotein binding;phosphoserine binding;potassium channel regulator activity;protein binding;protein dimerization activity;protein heterodimerization activity…	adherens junction;anchoring junction;axon;cell junction;cell part;cell projection;cell-substrate adherens junction;cell-substrate junction;cytoplasmic membrane-bounded vesicle;cytoplasmic part;cytoplasmic vesicle;cytoplasmic vesicle membrane;cytoplasmic vesicle part;cytoskeletal part;cytosol;extracellular membrane-bounded organelle;extracellular organelle;extracellular region part;extracellular v…	Cell cycle;Neurotrophin signaling pathway;Oocyte meiosis
APOD	P05090	Apolipoprotein D	0.740035	0.0350663	0.509351	0.292983	Other	0.108945	0.725984	0.945264	0.024447	Other	-0.259246	0.395116	0.780201	0.107794	Other	aging;alcohol metabolic process;anatomical structure development;anatomical structure formation involved in morphogenesis;anatomical structure morphogenesis;angiogenesis;axon regeneration;axonogenesis;biological regulation;brain development;carbohydrate metabolic process;cell part morphogenesis;cell projection morphogenesis;cell projection organization;cellular carbohydrate metabolic process;cell…	binding;cholesterol binding;lipid binding;lipid transporter activity;steroid binding;sterol binding;substrate-specific transporter activity;transporter activity	cell body;cell part;cell projection;cytoplasmic part;cytosolic part;cytosolic ribosome;dendrite;endoplasmic reticulum;extracellular membrane-bounded organelle;extracellular organelle;extracellular region;extracellular region part;extracellular space;extracellular vesicular exosome;intracellular membrane-bounded organelle;intracellular non-membrane-bounded organelle;intracellular organelle;intrace…	NaN
SH3BGR	P55822	SH3 domain-binding glutamic acid-rich protein	-0.243052	0.0291161	0.489719	0.310053	Other	-0.0184628	0.862581	0.98333	0.00730064	Other	-0.0519314	0.627002	0.883991	0.0535521	Other	biological regulation;cellular component assembly;cellular component organization;cellular component organization or biogenesis;macromolecular complex assembly;macromolecular complex subunit organization;positive regulation of biological process;positive regulation of cell communication;positive regulation of cellular process;positive regulation of response to stimulus;positive regulation of sign…	binding;binding, bridging;protein binding;protein binding, bridging;SH3/SH2 adaptor activity;signaling adaptor activity	cell part;cytoplasmic part;cytosol;intracellular part	NaN
RPL9	P32969	60S ribosomal protein L9	-0.237203	0.0296194	0.489719	0.310053	Other	0.0845261	0.420982	0.921322	0.0355884	Other	0.292478	0.00858878	0.242854	0.614655	Other	biosynthetic process;catabolic process;cellular biosynthetic process;cellular catabolic process;cellular component disassembly;cellular component disassembly at cellular level;cellular component organization;cellular component organization at cellular level;cellular component organization or biogenesis;cellular component organization or biogenesis at cellular level;cellular macromolecular complex…	binding;nucleic acid binding;RNA binding;rRNA binding;structural constituent of ribosome;structural molecule activity	adherens junction;anchoring junction;cell junction;cell part;cell-substrate adherens junction;cell-substrate junction;cytoplasm;cytoplasmic part;cytosol;cytosolic large ribosomal subunit;focal adhesion;intracellular membrane-bounded organelle;intracellular non-membrane-bounded organelle;intracellular organelle;intracellular organelle part;intracellular part;large ribosomal subunit;macromolecular …	Ribosome
RPS6KA3	P51812	Ribosomal protein S6 kinase alpha-3	-0.325573	0.0300257	0.489719	0.310053	Other	-0.0703057	0.625438	0.94033	0.0267199	Other	0.0989923	0.492779	0.823259	0.0844635	Other	activation of immune response;activation of innate immune response;anatomical structure development;axon guidance;biological regulation;cell communication;cell cycle;cell surface receptor linked signaling pathway;cell-cell signaling;cellular macromolecule metabolic process;cellular metabolic process;cellular process;cellular protein metabolic process;cellular response to stimulus;cellular respons…	adenyl nucleotide binding;adenyl ribonucleotide binding;ATP binding;binding;caspase inhibitor activity;caspase regulator activity;catalytic activity;cation binding;cysteine-type endopeptidase inhibitor activity;endopeptidase inhibitor activity;endopeptidase regulator activity;enzyme inhibitor activity;enzyme regulator activity;ion binding;kinase activity;magnesium ion binding;metal ion binding;nu…	cell part;cytoplasm;cytoplasmic part;cytosol;intracellular membrane-bounded organelle;intracellular organelle;intracellular organelle part;intracellular part;membrane-bounded organelle;nuclear part;nucleoplasm;nucleus;organelle;organelle part	Long-term potentiation;MAPK signaling pathway;mTOR signaling pathway;Neurotrophin signaling pathway;Oocyte meiosis;Progesterone-mediated oocyte maturation
GPD1L	Q8N335	Glycerol-3-phosphate dehydrogenase 1-like protein	0.378724	0.0300827	0.489719	0.310053	Other	0.342693	0.0480159	0.626282	0.20323	Other	-0.42721	0.0155036	0.293311	0.532672	Other	acylglycerol biosynthetic process;acylglycerol metabolic process;alcohol catabolic process;alcohol metabolic process;alditol catabolic process;alditol metabolic process;biological regulation;biosynthetic process;carbohydrate catabolic process;carbohydrate metabolic process;carboxylic acid biosynthetic process;carboxylic acid metabolic process;catabolic process;cellular biosynthetic process;cellul…	binding;catalytic activity;channel regulator activity;coenzyme binding;cofactor binding;glycerol-3-phosphate dehydrogenase [NAD+] activity;ion channel binding;NAD binding;nucleotide binding;oxidoreductase activity;oxidoreductase activity, acting on CH-OH group of donors;oxidoreductase activity, acting on the CH-OH group of donors, NAD or NADP as acceptor;protein binding;sodium channel regulator a…	cell part;cytoplasmic part;cytosol;extracellular membrane-bounded organelle;extracellular organelle;extracellular region part;extracellular vesicular exosome;glycerol-3-phosphate dehydrogenase complex;intracellular part;macromolecular complex;membrane;membrane-bounded organelle;membrane-bounded vesicle;organelle;plasma membrane;protein complex;vesicle	Glycerophospholipid metabolism
DNPEP	Q9ULA0	Aspartyl aminopeptidase	-0.340746	0.0306751	0.493623	0.306605	Other	-0.119893	0.429938	0.921322	0.0355884	Other	0.0518942	0.731444	0.929469	0.0317649	Other	cellular metabolic process;cellular process;metabolic process;peptide metabolic process	aminopeptidase activity;binding;catalytic activity;cation binding;exopeptidase activity;hydrolase activity;ion binding;metal ion binding;metallopeptidase activity;peptidase activity;peptidase activity, acting on L-amino acid peptides;transition metal ion binding;zinc ion binding	blood microparticle;cell part;cytoplasm;extracellular region part;intracellular membrane-bounded organelle;intracellular organelle;intracellular organelle part;intracellular part;membrane-bounded organelle;nuclear part;nucleoplasm;nucleus;organelle;organelle part	NaN
RPL6	Q02878	60S ribosomal protein L6	-0.34953	0.0316556	0.497899	0.302859	Other	-0.27189	0.0894175	0.676479	0.169746	Other	-0.002484	0.987289	0.999786	9.27984e-05	Other	biological regulation;biosynthetic process;catabolic process;cellular biosynthetic process;cellular catabolic process;cellular component disassembly;cellular component disassembly at cellular level;cellular component organization;cellular component organization at cellular level;cellular component organization or biogenesis;cellular component organization or biogenesis at cellular level;cellular …	binding;DNA binding;nucleic acid binding;RNA binding;structural constituent of ribosome;structural molecule activity	adherens junction;anchoring junction;cell junction;cell part;cell-substrate adherens junction;cell-substrate junction;cytoplasmic part;cytosol;cytosolic large ribosomal subunit;focal adhesion;intracellular membrane-bounded organelle;intracellular organelle;intracellular organelle part;intracellular part;large ribosomal subunit;macromolecular complex;membrane;membrane-bounded organelle;nucleus;org…	Ribosome
MYH7B	A7E2Y1	Myosin-7B	-0.450092	0.0323334	0.497899	0.302859	Other	0.0657002	0.744765	0.954675	0.0201446	Other	-0.162922	0.421777	0.793667	0.100362	Other	NaN	adenyl nucleotide binding;adenyl ribonucleotide binding;ATP binding;binding;catalytic activity;hydrolase activity;hydrolase activity, acting on acid anhydrides;hydrolase activity, acting on acid anhydrides, in phosphorus-containing anhydrides;motor activity;nucleoside-triphosphatase activity;nucleotide binding;purine nucleotide binding;purine ribonucleoside triphosphate binding;purine ribonucleot…	cell part;cytoskeletal part;intracellular organelle part;intracellular part;macromolecular complex;membrane;myosin complex;myosin filament;organelle part;protein complex	Tight junction;Viral myocarditis
MRPS18B	Q9Y676	28S ribosomal protein S18b, mitochondrial	0.716935	0.0412704	0.528228	0.277178	Other	-0.594601	0.0598429	0.627548	0.202353	Other	-0.565356	0.0946847	0.579706	0.236792	Other	biosynthetic process;cellular biosynthetic process;cellular component disassembly;cellular component disassembly at cellular level;cellular component organization;cellular component organization at cellular level;cellular component organization or biogenesis;cellular component organization or biogenesis at cellular level;cellular macromolecular complex disassembly;cellular macromolecular complex …	structural constituent of ribosome;structural molecule activity	cell junction;cell part;cytoplasmic part;intracellular membrane-bounded organelle;intracellular organelle;intracellular organelle part;intracellular part;macromolecular complex;membrane;membrane-bounded organelle;mitochondrial inner membrane;mitochondrial membrane;mitochondrial part;mitochondrial small ribosomal subunit;mitochondrion;nuclear part;nucleoplasm;organellar small ribosomal subunit;org…	NaN
SERPINF1	P36955	Pigment epithelium-derived factor	0.645057	0.0443883	0.528228	0.277178	Other	-0.295501	0.303224	0.869654	0.0606537	Other	0.415735	0.129758	0.62906	0.201308	Other	aging;anatomical structure development;behavior;biological regulation;carbohydrate homeostasis;cell communication;cell proliferation;cellular chemical homeostasis;cellular glucose homeostasis;cellular homeostasis;cellular process;cellular response to carbohydrate stimulus;cellular response to chemical stimulus;cellular response to cobalt ion;cellular response to corticosteroid stimulus;cellular r…	endopeptidase inhibitor activity;endopeptidase regulator activity;enzyme inhibitor activity;enzyme regulator activity;peptidase inhibitor activity;peptidase regulator activity;serine-type endopeptidase inhibitor activity	axon hillock;axon part;basement membrane;cell part;cell projection part;cytoplasmic membrane-bounded vesicle;cytoplasmic part;cytoplasmic vesicle;extracellular matrix part;extracellular membrane-bounded organelle;extracellular organelle;extracellular region;extracellular region part;extracellular space;extracellular vesicular exosome;intracellular membrane-bounded organelle;intracellular organell…	NaN
PROB1	E7EW31	Proline-rich basic protein 1	0.189396	0.032716	0.497899	0.302859	Other	0.156335	0.0742135	0.66258	0.178762	Other	0.302061	0.0012662	0.0770728	1.1131	Other	NaN	NaN	NaN	NaN
SERPINA1	P01009	Alpha-1-antitrypsin;Short peptide from AAT	0.279276	0.0327191	0.497899	0.302859	Other	-0.117959	0.35078	0.881359	0.054847	Other	-0.0466865	0.710072	0.913247	0.0394118	Other	acute inflammatory response;acute-phase response;biological regulation;blood coagulation;cell activation;cellular process;coagulation;defense response;establishment of localization;establishment of localization in cell;exocytosis;hemostasis;inflammatory response;multicellular organismal process;negative regulation of catalytic activity;negative regulation of endopeptidase activity;negative regula…	binding;endopeptidase inhibitor activity;endopeptidase regulator activity;enzyme binding;enzyme inhibitor activity;enzyme regulator activity;glycoprotein binding;identical protein binding;peptidase inhibitor activity;peptidase regulator activity;protease binding;protein binding;serine-type endopeptidase inhibitor activity	cell part;cytoplasmic membrane-bounded vesicle lumen;cytoplasmic part;cytoplasmic vesicle part;endoplasmic reticulum;extracellular matrix;extracellular membrane-bounded organelle;extracellular organelle;extracellular region;extracellular region part;extracellular space;extracellular vesicular exosome;Golgi apparatus;intracellular membrane-bounded organelle;intracellular organelle;intracellular or…	Complement and coagulation cascades
PRDX6	P30041	Peroxiredoxin-6	0.271049	0.033449	0.498797	0.302076	Other	0.240239	0.0573215	0.626282	0.20323	Other	-0.00349013	0.97723	0.997174	0.00122921	Other	catabolic process;cellular catabolic process;cellular lipid catabolic process;cellular lipid metabolic process;cellular metabolic process;cellular process;cellular response to chemical stimulus;cellular response to hydrogen peroxide;cellular response to oxidative stress;cellular response to reactive oxygen species;cellular response to stimulus;cellular response to stress;hydrogen peroxide catabol…	antioxidant activity;binding;carboxylic ester hydrolase activity;catalytic activity;enzyme binding;glutathione peroxidase activity;hydrolase activity;hydrolase activity, acting on ester bonds;lipase activity;oxidoreductase activity;oxidoreductase activity, acting on paired donors, with incorporation or reduction of molecular oxygen;oxidoreductase activity, acting on peroxide as acceptor;peroxidas…	cell part;cytoplasm;cytoplasmic membrane-bounded vesicle;cytoplasmic part;cytoplasmic vesicle;cytosol;extracellular membrane-bounded organelle;extracellular organelle;extracellular region part;extracellular space;extracellular vesicular exosome;intracellular membrane-bounded organelle;intracellular organelle;intracellular part;lysosome;lytic vacuole;membrane;membrane-bounded organelle;membrane-bo…	Methane metabolism;Phenylalanine metabolism;Phenylpropanoid biosynthesis
TNS1	Q9HBL0	Tensin-1	-0.195386	0.0334907	0.498797	0.302076	Other	-0.0216352	0.806262	0.971708	0.012464	Other	-0.0574594	0.516199	0.83674	0.0774096	Other	ameboidal cell migration;cell junction assembly;cell junction organization;cell migration;cell motility;cell-substrate junction assembly;cellular component assembly;cellular component assembly at cellular level;cellular component movement;cellular component organization;cellular component organization at cellular level;cellular component organization or biogenesis;cellular component organization …	NaN	adherens junction;anchoring junction;cell junction;cell part;cell surface;cell-substrate adherens junction;cell-substrate junction;cytoplasm;cytoskeleton;focal adhesion;intracellular non-membrane-bounded organelle;intracellular organelle;intracellular part;non-membrane-bounded organelle;organelle	NaN
SARS1	P49591	Serine--tRNA ligase, cytoplasmic	0.366203	0.0348146	0.509351	0.292983	Other	0.0120276	0.942433	0.989788	0.00445791	Other	0.117351	0.483018	0.814374	0.0891762	Other	amine metabolic process;amino acid activation;biosynthetic process;carboxylic acid metabolic process;cellular amine metabolic process;cellular amino acid metabolic process;cellular biosynthetic process;cellular ketone metabolic process;cellular macromolecule biosynthetic process;cellular macromolecule metabolic process;cellular metabolic process;cellular nitrogen compound metabolic process;cellul…	adenyl nucleotide binding;adenyl ribonucleotide binding;aminoacyl-tRNA ligase activity;ATP binding;binding;catalytic activity;ligase activity;ligase activity, forming aminoacyl-tRNA and related compounds;ligase activity, forming carbon-oxygen bonds;nucleic acid binding;nucleotide binding;purine nucleotide binding;purine ribonucleoside triphosphate binding;purine ribonucleotide binding;ribonucleot…	cell part;cytoplasm;cytoplasmic part;cytosol;extracellular membrane-bounded organelle;extracellular organelle;extracellular region part;extracellular vesicular exosome;intracellular membrane-bounded organelle;intracellular organelle;intracellular part;membrane-bounded organelle;membrane-bounded vesicle;mitochondrion;organelle;vesicle	Aminoacyl-tRNA biosynthesis
OBSCN	Q5VST9	Obscurin	-0.239827	0.0352907	0.509351	0.292983	Other	-0.152623	0.170239	0.779429	0.108223	Other	0.11621	0.292966	0.734194	0.134189	Other	actin cytoskeleton organization;actin filament-based process;actomyosin structure organization;biological regulation;cell surface receptor linked signaling pathway;cellular component organization;cellular component organization at cellular level;cellular component organization or biogenesis;cellular component organization or biogenesis at cellular level;cellular process;cellular response to stimu…	adenyl nucleotide binding;adenyl ribonucleotide binding;ankyrin binding;ATP binding;binding;catalytic activity;cation binding;cytoskeletal protein binding;enzyme regulator activity;GTPase regulator activity;guanyl-nucleotide exchange factor activity;ion binding;kinase activity;metal ion binding;nucleoside-triphosphatase regulator activity;nucleotide binding;phosphotransferase activity, alcohol gr…	cell part;contractile fiber;contractile fiber part;cytoplasmic part;cytosol;intracellular non-membrane-bounded organelle;intracellular organelle;intracellular part;M band;myofibril;non-membrane-bounded organelle;organelle;organelle part;Z disc	NaN
KLHL34	Q8N239	Kelch-like protein 34	0.422607	0.0494476	0.528228	0.277178	Other	-0.26542	0.196946	0.8073	0.092965	Other	0.41015	0.147133	0.62906	0.201308	Other	NaN	NaN	extracellular region part;extracellular space	NaN
AKR7A2	O43488	Aflatoxin B1 aldehyde reductase member 2	0.368785	0.0366317	0.518249	0.285462	Other	0.235981	0.171166	0.781117	0.107284	Other	0.0321285	0.849728	0.951696	0.0215019	Other	carbohydrate metabolic process;cellular aldehyde metabolic process;cellular metabolic process;cellular process;metabolic process;primary metabolic process;small molecule metabolic process;xenobiotic metabolic process	alcohol dehydrogenase (NADP+) activity;alditol:NADP+ 1-oxidoreductase activity;aldo-keto reductase (NADP) activity;catalytic activity;electron carrier activity;epoxide hydrolase activity;ether hydrolase activity;hydrolase activity;hydrolase activity, acting on ether bonds;oxidoreductase activity;oxidoreductase activity, acting on CH-OH group of donors;oxidoreductase activity, acting on the CH-OH …	cell part;cytoplasmic part;cytosol;extracellular membrane-bounded organelle;extracellular organelle;extracellular region part;extracellular vesicular exosome;Golgi apparatus;intracellular membrane-bounded organelle;intracellular organelle;intracellular part;membrane-bounded organelle;membrane-bounded vesicle;mitochondrion;organelle;vesicle	NaN
NDUFA8	P51970	NADH dehydrogenase [ubiquinone] 1 alpha subcomplex subunit 8	0.465145	0.0372721	0.518249	0.285462	Other	0.296998	0.173584	0.781446	0.107101	Other	-0.0466315	0.82805	0.949443	0.0225312	Other	cellular metabolic process;cellular process;electron transport chain;generation of precursor metabolites and energy;metabolic process;mitochondrial electron transport, NADH to ubiquinone;oxidation-reduction process;respiratory electron transport chain;small molecule metabolic process	binding;catalytic activity;NADH dehydrogenase (quinone) activity;NADH dehydrogenase (ubiquinone) activity;NADH dehydrogenase activity;oxidoreductase activity;oxidoreductase activity, acting on NADH or NADPH;oxidoreductase activity, acting on NADH or NADPH, quinone or similar compound as acceptor;protein binding;protein complex binding	cell part;cytoplasmic part;intracellular membrane-bounded organelle;intracellular organelle;intracellular organelle part;intracellular part;macromolecular complex;membrane;membrane part;membrane-bounded organelle;membrane-enclosed lumen;mitochondrial inner membrane;mitochondrial intermembrane space;mitochondrial membrane;mitochondrial membrane part;mitochondrial part;mitochondrial respiratory cha…	Alzheimer's disease;Huntington's disease;Oxidative phosphorylation;Parkinson's disease
GYG1	P46976	Glycogenin-1	-0.249571	0.0373059	0.518249	0.285462	Other	0.0109959	0.923952	0.988774	0.00490296	Other	-0.198705	0.0927151	0.579706	0.236792	Other	alcohol metabolic process;biosynthetic process;carbohydrate biosynthetic process;carbohydrate catabolic process;carbohydrate metabolic process;catabolic process;cellular biosynthetic process;cellular carbohydrate biosynthetic process;cellular carbohydrate catabolic process;cellular carbohydrate metabolic process;cellular glucan metabolic process;cellular macromolecule biosynthetic process;cellula…	binding;carbohydrate binding;catalytic activity;cation binding;glucose binding;glucosyltransferase activity;glycogenin glucosyltransferase activity;ion binding;metal ion binding;monosaccharide binding;sugar binding;transferase activity;transferase activity, transferring glycosyl groups;transferase activity, transferring hexosyl groups;UDP-glucosyltransferase activity;UDP-glycosyltransferase activ…	cell part;cytoplasmic part;cytosol;extracellular membrane-bounded organelle;extracellular organelle;extracellular region part;extracellular vesicular exosome;intracellular organelle lumen;intracellular organelle part;intracellular part;lysosomal lumen;membrane;membrane-bounded organelle;membrane-bounded vesicle;membrane-enclosed lumen;organelle;organelle lumen;organelle part;vacuolar lumen;vacuol…	NaN
EIF3L	Q9Y262	Eukaryotic translation initiation factor 3 subunit L	-0.361063	0.0379604	0.518249	0.285462	Other	-0.0187494	0.910461	0.988774	0.00490296	Other	0.357191	0.0504799	0.496818	0.303802	Other	biological regulation;cellular component assembly;cellular component assembly at cellular level;cellular component organization;cellular component organization at cellular level;cellular component organization or biogenesis;cellular component organization or biogenesis at cellular level;cellular macromolecular complex assembly;cellular macromolecular complex subunit organization;cellular process;…	binding;nucleic acid binding;RNA binding;translation factor activity, nucleic acid binding;translation initiation factor activity	cell part;cytoplasmic part;eukaryotic 43S preinitiation complex;eukaryotic 48S preinitiation complex;eukaryotic translation initiation factor 3 complex;fibrillar center;intracellular organelle part;intracellular part;macromolecular complex;membrane;nuclear part;nucleolar part;nucleoplasm;organelle part;protein complex;ribonucleoprotein complex;translation preinitiation complex	NaN
SGCB	Q16585	Beta-sarcoglycan	0.330214	0.0375067	0.518249	0.285462	Other	-0.0201675	0.894851	0.988774	0.00490296	Other	0.185779	0.229434	0.679056	0.168095	Other	anatomical structure development;cardiac cell development;cardiac muscle cell development;cell development;cellular developmental process;cellular process;developmental process;muscle cell development;muscle fiber development;muscle organ development;muscle structure development;organ development;striated muscle cell development;vascular smooth muscle cell development	NaN	cell part;cytoplasm;cytoskeleton;dystrophin-associated glycoprotein complex;integral to membrane;integral to plasma membrane;intracellular non-membrane-bounded organelle;intracellular organelle;intracellular part;intrinsic to membrane;intrinsic to plasma membrane;macromolecular complex;membrane;membrane part;non-membrane-bounded organelle;organelle;plasma membrane;plasma membrane part;protein com…	Arrhythmogenic right ventricular cardiomyopathy (ARVC);Dilated cardiomyopathy;Hypertrophic cardiomyopathy (HCM);Viral myocarditis
SYNPO2	Q9UMS6	Synaptopodin-2	-0.200175	0.0381283	0.518249	0.285462	Other	-0.0672681	0.470696	0.934478	0.0294309	Other	-0.0208715	0.822159	0.948229	0.0230868	Other	NaN	14-3-3 protein binding;actinin binding;alpha-actinin binding;binding;cytoskeletal protein binding;muscle alpha-actinin binding;protein binding	actin cytoskeleton;adherens junction;anchoring junction;cell junction;cell part;cell-substrate adherens junction;cell-substrate junction;contractile fiber part;cytoplasmic part;cytoskeleton;focal adhesion;intracellular membrane-bounded organelle;intracellular non-membrane-bounded organelle;intracellular organelle;intracellular part;membrane-bounded organelle;non-membrane-bounded organelle;nucleus…	NaN
NEDD8	Q15843	NEDD8	-0.636176	0.0409323	0.528228	0.277178	Other	0.0739546	0.796892	0.968403	0.0139441	Other	0.0959589	0.738529	0.929469	0.0317649	Other	anatomical structure morphogenesis;biological regulation;catabolic process;cell surface receptor linked signaling pathway;cellular catabolic process;cellular macromolecule catabolic process;cellular macromolecule metabolic process;cellular metabolic process;cellular process;cellular protein metabolic process;cellular response to stimulus;developmental process;enzyme linked receptor protein signal…	binding;enzyme binding;protein binding;ubiquitin protein ligase binding	cell part;cytoplasmic part;cytosol;extracellular membrane-bounded organelle;extracellular organelle;extracellular region part;extracellular vesicular exosome;intracellular membrane-bounded organelle;intracellular organelle;intracellular part;membrane-bounded organelle;membrane-bounded vesicle;nucleus;organelle;vesicle	NaN
RPL18A	Q02543	60S ribosomal protein L18a	-0.299568	0.0396047	0.525603	0.279342	Other	-0.0517416	0.71211	0.944052	0.0250041	Other	0.0530391	0.705242	0.913247	0.0394118	Other	biosynthetic process;catabolic process;cellular biosynthetic process;cellular catabolic process;cellular component disassembly;cellular component disassembly at cellular level;cellular component organization;cellular component organization at cellular level;cellular component organization or biogenesis;cellular component organization or biogenesis at cellular level;cellular macromolecular complex…	binding;nucleic acid binding;RNA binding;structural constituent of ribosome;structural molecule activity	cell part;cytoplasmic part;cytosol;cytosolic large ribosomal subunit;intracellular organelle part;intracellular part;large ribosomal subunit;macromolecular complex;membrane;organelle part;ribonucleoprotein complex	Ribosome
PDLIM1	O00151	PDZ and LIM domain protein 1	0.343114	0.0397956	0.525603	0.279342	Other	0.467911	0.00650345	0.443825	0.352788	Other	0.213526	0.190397	0.654648	0.183992	Other	biological regulation;regulation of biological process;regulation of biosynthetic process;regulation of cellular biosynthetic process;regulation of cellular macromolecule biosynthetic process;regulation of cellular metabolic process;regulation of cellular process;regulation of gene expression;regulation of macromolecule biosynthetic process;regulation of macromolecule metabolic process;regulation…	binding;cation binding;ion binding;metal ion binding;protein binding transcription factor activity;transcription coactivator activity;transcription cofactor activity;transcription factor binding transcription factor activity;transition metal ion binding;zinc ion binding	adherens junction;anchoring junction;cell junction;cell part;cell-substrate adherens junction;cell-substrate junction;cytoplasm;cytoskeleton;focal adhesion;intracellular non-membrane-bounded organelle;intracellular organelle;intracellular organelle part;intracellular part;macromolecular complex;non-membrane-bounded organelle;nuclear part;nucleoplasm part;organelle;organelle part;protein complex;t…	NaN
COQ9	O75208	Ubiquinone biosynthesis protein COQ9, mitochondrial	0.30377	0.0397956	0.525603	0.279342	Other	0.220971	0.127995	0.737405	0.132294	Other	-0.16965	0.238595	0.685717	0.163855	Other	biosynthetic process;cellular biosynthetic process;cellular ketone metabolic process;cellular metabolic process;cellular process;coenzyme biosynthetic process;coenzyme metabolic process;cofactor biosynthetic process;cofactor metabolic process;electron transport chain;generation of precursor metabolites and energy;metabolic process;mitochondrial electron transport, NADH to ubiquinone;oxidation-red…	binding;identical protein binding;lipid binding;protein binding;protein dimerization activity;protein homodimerization activity	cell part;cytoplasmic part;intracellular membrane-bounded organelle;intracellular organelle;intracellular part;membrane-bounded organelle;mitochondrion;organelle	NaN
HSD17B4	P51659	(3R)-hydroxyacyl-CoA dehydrogenase;Enoyl-CoA hydratase 2;Peroxisomal multifunctional enzyme type 2	0.893643	0.0720969	0.596801	0.224171	Other	0.234081	0.513858	0.934478	0.0294309	Other	-0.255341	0.579588	0.861382	0.0648044	Other	anatomical structure development;androgen metabolic process;bile acid biosynthetic process;bile acid metabolic process;biological regulation;biosynthetic process;carboxylic acid biosynthetic process;carboxylic acid catabolic process;carboxylic acid metabolic process;catabolic process;cell development;cell differentiation;cellular biosynthetic process;cellular catabolic process;cellular developmen…	3alpha,7alpha,12alpha-trihydroxy-5beta-cholest-24-enoyl-CoA hydratase activity;3-hydroxyacyl-CoA dehydrogenase activity;binding;carbon-oxygen lyase activity;catalytic activity;hydro-lyase activity;identical protein binding;isomerase activity;long-chain-enoyl-CoA hydratase activity;lyase activity;oxidoreductase activity;oxidoreductase activity, acting on CH-OH group of donors;oxidoreductase activi…	cell part;cytoplasmic part;intracellular membrane-bounded organelle;intracellular organelle;intracellular organelle lumen;intracellular organelle part;intracellular part;membrane;membrane-bounded organelle;membrane-enclosed lumen;microbody;microbody lumen;microbody membrane;microbody part;mitochondrion;organelle;organelle lumen;organelle membrane;organelle part;peroxisomal matrix;peroxisomal memb…	Peroxisome;Primary bile acid biosynthesis
GPNMB	Q14956	Transmembrane glycoprotein NMB	-0.813663	0.071691	0.596801	0.224171	Other	-0.364807	0.425945	0.921322	0.0355884	Other	0.840319	0.0632628	0.533278	0.273046	Other	anatomical structure development;biological adhesion;biological regulation;biomineral tissue development;bone mineralization;cell adhesion;cell differentiation;cellular developmental process;cellular process;developmental process;negative regulation of biological process;negative regulation of cell proliferation;negative regulation of cellular process;osteoblast differentiation;regulation of biol…	binding;carbohydrate binding;glycosaminoglycan binding;heparin binding;pattern binding;polysaccharide binding	cell part;cytoplasmic membrane-bounded vesicle;cytoplasmic part;cytoplasmic vesicle;integral to membrane;integral to plasma membrane;intracellular membrane-bounded organelle;intracellular organelle;intracellular part;intrinsic to membrane;intrinsic to plasma membrane;melanosome;membrane part;membrane-bounded organelle;membrane-bounded vesicle;organelle;pigment granule;plasma membrane part;vesicle	NaN
PSMA2	P25787	Proteasome subunit alpha type-2	0.273432	0.0414016	0.528228	0.277178	Other	0.305654	0.0238304	0.556384	0.254625	Other	-0.0234672	0.85576	0.953347	0.0207488	Other	activation of immune response;activation of innate immune response;anaphase-promoting complex-dependent proteasomal ubiquitin-dependent protein catabolic process;antigen processing and presentation;antigen processing and presentation of exogenous antigen;antigen processing and presentation of exogenous peptide antigen;antigen processing and presentation of exogenous peptide antigen via MHC class …	catalytic activity;endopeptidase activity;hydrolase activity;peptidase activity;peptidase activity, acting on L-amino acid peptides;threonine-type endopeptidase activity;threonine-type peptidase activity	cell part;cytoplasm;cytoplasmic mRNA processing body;cytoplasmic part;cytosol;extracellular membrane-bounded organelle;extracellular organelle;extracellular region part;extracellular vesicular exosome;intracellular membrane-bounded organelle;intracellular non-membrane-bounded organelle;intracellular organelle;intracellular organelle part;intracellular part;macromolecular complex;membrane-bounded …	Proteasome
IGHM	P01871	Ig mu chain C region	0.475577	0.0415248	0.528228	0.277178	Other	-0.0906081	0.687059	0.942182	0.0258654	Other	0.168962	0.454159	0.808827	0.0921441	Other	adaptive immune response;antibacterial humoral response;antimicrobial humoral response;defense response;defense response to bacterium;defense response to Gram-negative bacterium;humoral immune response;immune response;immune system process;innate immune response;multi-organism process;response to bacterium;response to biotic stimulus;response to other organism;response to stimulus;response to str…	antigen binding;binding	blood microparticle;cell part;cell surface;extracellular membrane-bounded organelle;extracellular organelle;extracellular region part;extracellular space;extracellular vesicular exosome;hexameric IgM immunoglobulin complex;IgM immunoglobulin complex;IgM immunoglobulin complex, circulating;immunoglobulin complex;immunoglobulin complex, circulating;integral to membrane;intrinsic to membrane;macromo…	NaN
F13A1	P00488	Coagulation factor XIII A chain	0.746655	0.0439212	0.528228	0.277178	Other	-0.797223	0.0464443	0.626129	0.203337	Other	0.630099	0.0857029	0.563392	0.249189	Other	biological regulation;blood coagulation;cell activation;cellular macromolecule metabolic process;cellular metabolic process;cellular process;cellular protein metabolic process;coagulation;establishment of localization;establishment of localization in cell;exocytosis;hemostasis;macromolecule metabolic process;macromolecule modification;metabolic process;multicellular organismal process;peptide cro…	binding;catalytic activity;cation binding;ion binding;metal ion binding;protein-glutamine gamma-glutamyltransferase activity;transferase activity;transferase activity, transferring acyl groups;transferase activity, transferring amino-acyl groups	blood microparticle;cell part;cytoplasmic membrane-bounded vesicle lumen;cytoplasmic part;cytoplasmic vesicle part;extracellular region;extracellular region part;intracellular organelle part;intracellular part;membrane-enclosed lumen;organelle lumen;organelle part;platelet alpha granule lumen;secretory granule lumen;vesicle lumen	Complement and coagulation cascades
GLYR1	Q49A26	Putative oxidoreductase GLYR1	-1.42223	0.0529608	0.543567	0.264747	Other	-0.325635	0.608864	0.94033	0.0267199	Other	-1.88309	0.0108271	0.256914	0.590213	Other	alcohol catabolic process;alcohol metabolic process;carbohydrate catabolic process;carbohydrate metabolic process;catabolic process;cellular carbohydrate catabolic process;cellular carbohydrate metabolic process;cellular metabolic process;cellular nitrogen compound metabolic process;cellular process;coenzyme metabolic process;cofactor metabolic process;glucose catabolic process;glucose metabolic …	binding;catalytic activity;coenzyme binding;cofactor binding;DNA binding;histone binding;methylated histone residue binding;NAD binding;nucleic acid binding;nucleotide binding;oxidoreductase activity;oxidoreductase activity, acting on CH-OH group of donors;oxidoreductase activity, acting on the CH-OH group of donors, NAD or NADP as acceptor;phosphogluconate dehydrogenase (decarboxylating) activit…	cell part;cytoplasm;cytoplasmic part;Golgi apparatus;intracellular membrane-bounded organelle;intracellular organelle;intracellular organelle part;intracellular part;membrane-bounded organelle;nuclear part;nucleoplasm;organelle;organelle part	NaN
HNRNPH3	P31942	Heterogeneous nuclear ribonucleoprotein H3	0.235527	0.0425412	0.528228	0.277178	Other	0.164344	0.149314	0.779429	0.108223	Other	0.245019	0.0353941	0.45047	0.346334	Other	cell differentiation;cellular developmental process;cellular macromolecule metabolic process;cellular metabolic process;cellular nitrogen compound metabolic process;cellular process;developmental process;epithelial cell differentiation;macromolecule metabolic process;metabolic process;mRNA metabolic process;mRNA processing;nitrogen compound metabolic process;nuclear mRNA splicing, via spliceosome…	binding;nucleic acid binding;nucleotide binding;RNA binding	cell part;intracellular membrane-bounded organelle;intracellular organelle;intracellular organelle part;intracellular part;macromolecular complex;membrane-bounded organelle;nuclear part;nucleoplasm;nucleus;organelle;organelle part;ribonucleoprotein complex;spliceosomal complex	NaN
PGAM1	P18669	Phosphoglycerate mutase 1	0.306099	0.0444253	0.528228	0.277178	Other	0.157305	0.288214	0.869654	0.0606537	Other	0.0420239	0.779165	0.940399	0.0266878	Other	alcohol biosynthetic process;alcohol catabolic process;alcohol metabolic process;biological regulation;biosynthetic process;carbohydrate biosynthetic process;carbohydrate catabolic process;carbohydrate metabolic process;catabolic process;cellular biosynthetic process;cellular carbohydrate biosynthetic process;cellular carbohydrate catabolic process;cellular carbohydrate metabolic process;cellular…	binding;bisphosphoglycerate 2-phosphatase activity;bisphosphoglycerate mutase activity;bisphosphoglycerate phosphatase activity;catalytic activity;enzyme binding;hydrolase activity;hydrolase activity, acting on ester bonds;intramolecular transferase activity;intramolecular transferase activity, phosphotransferases;isomerase activity;kinase binding;phosphatase activity;phosphoglycerate mutase acti…	cell part;cytoplasm;cytoplasmic part;cytosol;extracellular membrane-bounded organelle;extracellular organelle;extracellular region part;extracellular vesicular exosome;intracellular part;membrane;membrane-bounded organelle;membrane-bounded vesicle;organelle;vesicle	Glycolysis / Gluconeogenesis;Methane metabolism
ADIPOQ	Q15848	Adiponectin	0.571526	0.057112	0.549824	0.259776	Other	-0.310058	0.266983	0.850099	0.0705307	Other	0.318258	0.222634	0.670297	0.173733	Other	adiponectin-mediated signaling pathway;alcohol metabolic process;anatomical structure development;biological regulation;brown fat cell differentiation;carbohydrate homeostasis;carbohydrate metabolic process;carboxylic acid catabolic process;carboxylic acid metabolic process;catabolic process;cell differentiation;cell surface receptor linked signaling pathway;cellular carbohydrate metabolic proces…	binding;carbohydrate binding;cytokine activity;hormone activity;identical protein binding;monosaccharide binding;protein binding;protein dimerization activity;protein homodimerization activity;receptor binding;sialic acid binding;sugar binding	cell part;cell surface;collagen;cytoplasmic part;endoplasmic reticulum;extracellular matrix part;extracellular membrane-bounded organelle;extracellular organelle;extracellular region;extracellular region part;extracellular space;extracellular vesicular exosome;intracellular membrane-bounded organelle;intracellular organelle;intracellular part;membrane-bounded organelle;membrane-bounded vesicle;or…	Adipocytokine signaling pathway;PPAR signaling pathway;Type II diabetes mellitus
SPEG	Q15772	Striated muscle preferentially expressed protein kinase	-0.241971	0.0446408	0.528228	0.277178	Other	-0.113226	0.333695	0.876972	0.0570143	Other	-0.110778	0.344079	0.759795	0.119303	Other	anatomical structure development;biological regulation;cardiac cell development;cardiac muscle cell development;cell development;cellular developmental process;cellular process;chordate embryonic development;developmental process;embryo development;embryo development ending in birth or egg hatching;in utero embryonic development;muscle cell development;muscle organ development;muscle structure de…	adenyl nucleotide binding;adenyl ribonucleotide binding;ATP binding;binding;catalytic activity;kinase activity;nucleotide binding;phosphotransferase activity, alcohol group as acceptor;protein kinase activity;protein serine/threonine kinase activity;purine nucleotide binding;purine ribonucleoside triphosphate binding;purine ribonucleotide binding;ribonucleotide binding;transferase activity;transf…	cell part;intracellular membrane-bounded organelle;intracellular organelle;intracellular part;membrane-bounded organelle;nucleus;organelle	NaN
COASY	Q13057	Bifunctional coenzyme A synthase;Dephospho-CoA kinase;Phosphopantetheine adenylyltransferase	0.592098	0.0481654	0.528228	0.277178	Other	-0.192397	0.486309	0.934478	0.0294309	Other	0.0014311	0.996071	0.999786	9.27984e-05	Other	amine metabolic process;biosynthetic process;carboxylic acid metabolic process;cellular amine metabolic process;cellular amino acid metabolic process;cellular biosynthetic process;cellular ketone metabolic process;cellular metabolic process;cellular modified amino acid metabolic process;cellular nitrogen compound metabolic process;cellular process;coenzyme A biosynthetic process;coenzyme A metabo…	adenyl nucleotide binding;adenyl ribonucleotide binding;adenylyltransferase activity;ATP binding;binding;catalytic activity;dephospho-CoA kinase activity;kinase activity;nucleotide binding;nucleotidyltransferase activity;pantetheine-phosphate adenylyltransferase activity;phosphotransferase activity, alcohol group as acceptor;purine nucleotide binding;purine ribonucleoside triphosphate binding;pur…	cell part;cytoplasm;cytoplasmic part;extracellular membrane-bounded organelle;extracellular organelle;extracellular region part;extracellular vesicular exosome;intracellular organelle lumen;intracellular organelle part;intracellular part;membrane;membrane-bounded organelle;membrane-bounded vesicle;membrane-enclosed lumen;mitochondrial matrix;mitochondrial membrane;mitochondrial outer membrane;mit…	Pantothenate and CoA biosynthesis
DDX6	P26196	Probable ATP-dependent RNA helicase DDX6	0.210071	0.044947	0.528228	0.277178	Other	0.0402713	0.690468	0.942182	0.0258654	Other	-0.113021	0.268364	0.705244	0.151661	Other	biological regulation;catabolic process;cellular catabolic process;cellular component assembly;cellular component assembly at cellular level;cellular component organization;cellular component organization at cellular level;cellular component organization or biogenesis;cellular component organization or biogenesis at cellular level;cellular macromolecular complex assembly;cellular macromolecular c…	adenyl nucleotide binding;adenyl ribonucleotide binding;ATP binding;ATPase activity;ATPase activity, coupled;ATP-dependent helicase activity;ATP-dependent RNA helicase activity;binding;catalytic activity;helicase activity;hydrolase activity;hydrolase activity, acting on acid anhydrides;hydrolase activity, acting on acid anhydrides, in phosphorus-containing anhydrides;nucleoside-triphosphatase act…	cell part;cytoplasm;cytoplasmic mRNA processing body;cytoplasmic part;cytosol;intracellular membrane-bounded organelle;intracellular non-membrane-bounded organelle;intracellular organelle;intracellular organelle part;intracellular part;macromolecular complex;membrane;membrane-bounded organelle;non-membrane-bounded organelle;nuclear part;nucleolus;organelle;organelle part;ribonucleoprotein complex…	RNA degradation
MAP7D1	Q3KQU3	MAP7 domain-containing protein 1	-0.510556	0.0485579	0.528228	0.277178	Other	0.00234972	0.992325	0.996535	0.00150749	Other	0.0176472	0.9439	0.988081	0.00520724	Other	cellular component organization;cellular component organization at cellular level;cellular component organization or biogenesis;cellular component organization or biogenesis at cellular level;cellular process;cytoskeleton organization;microtubule cytoskeleton organization;microtubule-based process;organelle organization	structural molecule activity	cell part;cytoplasm;cytoskeletal part;intracellular non-membrane-bounded organelle;intracellular organelle;intracellular organelle part;intracellular part;macromolecular complex;microtubule;non-membrane-bounded organelle;organelle;organelle part;protein complex;spindle	NaN
CUL5	Q93034	Cullin-5	-0.253222	0.0457913	0.528228	0.277178	Other	-0.239388	0.0580728	0.626282	0.20323	Other	-0.27972	0.0285326	0.418245	0.378569	Other	biological regulation;calcium ion homeostasis;calcium ion transmembrane transport;calcium ion transport;cation homeostasis;cation transport;cell cycle arrest;cell cycle process;cell proliferation;cellular calcium ion homeostasis;cellular cation homeostasis;cellular chemical homeostasis;cellular divalent inorganic cation homeostasis;cellular homeostasis;cellular ion homeostasis;cellular macromolec…	binding;calcium channel activity;cation channel activity;cation transmembrane transporter activity;channel activity;enzyme binding;ion channel activity;ion transmembrane transporter activity;passive transmembrane transporter activity;protein binding;receptor activity;substrate-specific channel activity;substrate-specific transmembrane transporter activity;substrate-specific transporter activity;t…	cell part;Cul5-RING ubiquitin ligase complex;cullin-RING ubiquitin ligase complex;cytoplasmic part;cytosol;intracellular membrane-bounded organelle;intracellular organelle;intracellular part;macromolecular complex;membrane;membrane-bounded organelle;nucleus;organelle;plasma membrane;protein complex;ubiquitin ligase complex	Ubiquitin mediated proteolysis
MYL4	P12829	Myosin light chain 4	0.708813	0.0459379	0.528228	0.277178	Other	0.372492	0.281671	0.869654	0.0606537	Other	-0.205041	0.550535	0.8496	0.0707857	Other	actin filament-based movement;actin filament-based process;actin-mediated cell contraction;actin-myosin filament sliding;biological regulation;cardiac muscle contraction;cellular component movement;cellular process;multicellular organismal process;muscle contraction;muscle filament sliding;muscle system process;positive regulation of ATPase activity;positive regulation of catalytic activity;posit…	actin binding;actin filament binding;actin monomer binding;binding;calcium ion binding;cation binding;cytoskeletal protein binding;ion binding;metal ion binding;myosin binding;myosin heavy chain binding;myosin II binding;myosin II heavy chain binding;protein binding	A band;cell part;contractile fiber part;cytoplasmic part;cytoskeletal part;cytosol;intracellular organelle part;intracellular part;macromolecular complex;myosin complex;organelle part;protein complex	NaN
A2M	P01023	Alpha-2-macroglobulin	0.432179	0.0470575	0.528228	0.277178	Other	-0.0770475	0.713898	0.944052	0.0250041	Other	0.0784963	0.708775	0.913247	0.0394118	Other	biological regulation;blood coagulation;blood coagulation, intrinsic pathway;cell activation;cell differentiation;cellular component disassembly;cellular component disassembly at cellular level;cellular component organization;cellular component organization at cellular level;cellular component organization or biogenesis;cellular component organization or biogenesis at cellular level;cellular deve…	binding;calcium-dependent protein binding;chemokine binding;C-X-C chemokine binding;cytokine binding;endopeptidase inhibitor activity;endopeptidase regulator activity;enzyme binding;enzyme inhibitor activity;enzyme regulator activity;growth factor binding;interleukin-1 binding;interleukin-8 binding;peptidase inhibitor activity;peptidase regulator activity;protease binding;protein binding;receptor…	blood microparticle;cell part;cytoplasmic membrane-bounded vesicle lumen;cytoplasmic part;cytoplasmic vesicle part;cytosol;extracellular membrane-bounded organelle;extracellular organelle;extracellular region;extracellular region part;extracellular vesicular exosome;intracellular organelle part;intracellular part;membrane-bounded organelle;membrane-bounded vesicle;membrane-enclosed lumen;organell…	Complement and coagulation cascades
ATP5F1C	P36542	ATP synthase subunit gamma, mitochondrial	0.239896	0.0470561	0.528228	0.277178	Other	0.108697	0.35466	0.887282	0.0519382	Other	-0.0890516	0.447121	0.808827	0.0921441	Other	ATP biosynthetic process;ATP metabolic process;ATP synthesis coupled proton transport;biosynthetic process;cation transport;cellular biosynthetic process;cellular metabolic process;cellular nitrogen compound biosynthetic process;cellular nitrogen compound metabolic process;cellular process;electron transport chain;energy coupled proton transport, down electrochemical gradient;establishment of loc…	active transmembrane transporter activity;ATPase activity;ATPase activity, coupled;ATPase activity, coupled to movement of substances;ATPase activity, coupled to transmembrane movement of ions;ATPase activity, coupled to transmembrane movement of substances;catalytic activity;cation transmembrane transporter activity;cation-transporting ATPase activity;hydrogen ion transmembrane transporter activ…	cell part;cytoplasmic part;extracellular membrane-bounded organelle;extracellular organelle;extracellular region part;extracellular vesicular exosome;intracellular membrane-bounded organelle;intracellular organelle;intracellular organelle lumen;intracellular organelle part;intracellular part;macromolecular complex;membrane;membrane part;membrane-bounded organelle;membrane-bounded vesicle;membrane…	Alzheimer's disease;Huntington's disease;Oxidative phosphorylation;Parkinson's disease
RYR1	P21817	Ryanodine receptor 1	-0.274278	0.0470645	0.528228	0.277178	Other	0.0879374	0.510893	0.934478	0.0294309	Other	-0.233254	0.0882065	0.566464	0.246828	Other	anatomical structure development;anatomical structure morphogenesis;biological regulation;calcium ion homeostasis;calcium ion transport;calcium ion transport into cytosol;cation homeostasis;cation transport;cell development;cellular calcium ion homeostasis;cellular cation homeostasis;cellular chemical homeostasis;cellular developmental process;cellular divalent inorganic cation homeostasis;cellul…	binding;calcium channel activity;calcium-release channel activity;calmodulin binding;cation channel activity;cation transmembrane transporter activity;channel activity;gated channel activity;intracellular ligand-gated calcium channel activity;intracellular ligand-gated ion channel activity;ion channel activity;ion transmembrane transporter activity;ligand-gated channel activity;ligand-gated ion c…	cell cortex;cell part;contractile fiber part;cytoplasm;cytoplasmic part;endoplasmic reticulum;endoplasmic reticulum membrane;endoplasmic reticulum part;extracellular membrane-bounded organelle;extracellular organelle;extracellular region part;extracellular vesicular exosome;I band;integral to membrane;integral to plasma membrane;intracellular membrane-bounded organelle;intracellular organelle;int…	Calcium signaling pathway;Long-term depression
ATP5F1A	P25705	ATP synthase subunit alpha, mitochondrial	0.26215	0.0475239	0.528228	0.277178	Other	0.23959	0.0685622	0.65344	0.184794	Other	-0.135833	0.292045	0.734194	0.134189	Other	ATP biosynthetic process;ATP hydrolysis coupled proton transport;ATP metabolic process;ATP synthesis coupled proton transport;biological regulation;biosynthetic process;cation transport;cellular biosynthetic process;cellular metabolic process;cellular nitrogen compound biosynthetic process;cellular nitrogen compound metabolic process;cellular process;developmental process;electron transport chain…	active transmembrane transporter activity;adenyl nucleotide binding;adenyl ribonucleotide binding;ATP binding;ATPase activity;ATPase activity, coupled;ATPase activity, coupled to movement of substances;ATPase activity, coupled to transmembrane movement of ions;ATPase activity, coupled to transmembrane movement of substances;binding;catalytic activity;cation transmembrane transporter activity;cati…	cell part;cytoplasmic part;extracellular membrane-bounded organelle;extracellular organelle;extracellular region part;extracellular vesicular exosome;intracellular membrane-bounded organelle;intracellular organelle;intracellular organelle lumen;intracellular organelle part;intracellular part;macromolecular complex;membrane;membrane part;membrane-bounded organelle;membrane-bounded vesicle;membrane…	Alzheimer's disease;Huntington's disease;Oxidative phosphorylation;Parkinson's disease
PSMD4	P55036	26S proteasome non-ATPase regulatory subunit 4	-0.460479	0.0498044	0.528228	0.277178	Other	0.241265	0.290395	0.869654	0.0606537	Other	-0.237339	0.29814	0.740064	0.130731	Other	activation of immune response;activation of innate immune response;anaphase-promoting complex-dependent proteasomal ubiquitin-dependent protein catabolic process;antigen processing and presentation;antigen processing and presentation of exogenous antigen;antigen processing and presentation of exogenous peptide antigen;antigen processing and presentation of exogenous peptide antigen via MHC class …	binding;identical protein binding;protein binding	cell part;cytoplasm;cytoplasmic part;cytosol;intracellular organelle part;intracellular part;macromolecular complex;nuclear part;nucleoplasm;organelle part;proteasome accessory complex;proteasome complex;proteasome regulatory particle, base subcomplex;protein complex	Proteasome
RNF123	Q5XPI4	E3 ubiquitin-protein ligase RNF123	-0.269147	0.0481814	0.528228	0.277178	Other	0.297662	0.0335289	0.602231	0.220237	Other	-0.114614	0.38596	0.774175	0.111161	Other	cellular macromolecule metabolic process;cellular metabolic process;cellular process;cellular protein metabolic process;macromolecule metabolic process;macromolecule modification;metabolic process;primary metabolic process;protein metabolic process;protein modification by small protein conjugation;protein modification by small protein conjugation or removal;protein modification process;protein ub…	binding;catalytic activity;cation binding;ion binding;ligase activity;metal ion binding;transition metal ion binding;zinc ion binding	cell part;cytoplasm;intracellular part	NaN
RPS18	P62269	40S ribosomal protein S18	0.298197	0.0479728	0.528228	0.277178	Other	-0.00422144	0.976852	0.993157	0.00298221	Other	0.141218	0.335783	0.757221	0.120777	Other	biosynthetic process;catabolic process;cellular biosynthetic process;cellular catabolic process;cellular component biogenesis;cellular component biogenesis at cellular level;cellular component disassembly;cellular component disassembly at cellular level;cellular component organization;cellular component organization at cellular level;cellular component organization or biogenesis;cellular componen…	binding;nucleic acid binding;RNA binding;rRNA binding;structural constituent of ribosome;structural molecule activity	adherens junction;anchoring junction;cell junction;cell part;cell-substrate adherens junction;cell-substrate junction;cytoplasm;cytoplasmic part;cytosol;cytosolic small ribosomal subunit;extracellular membrane-bounded organelle;extracellular organelle;extracellular region part;extracellular vesicular exosome;focal adhesion;intracellular membrane-bounded organelle;intracellular non-membrane-bounde…	Ribosome
ABRA	Q8N0Z2	Actin-binding Rho-activating protein	0.563745	0.0488324	0.528228	0.277178	Other	0.647338	0.0252435	0.556384	0.254625	Other	0.328697	0.249371	0.689386	0.161538	Other	biological regulation;biosynthetic process;cellular biosynthetic process;cellular macromolecule biosynthetic process;cellular macromolecule metabolic process;cellular metabolic process;cellular nitrogen compound metabolic process;cellular process;establishment of localization;establishment of localization in cell;establishment of protein localization;intracellular protein transport;intracellular …	actin binding;binding;cytoskeletal protein binding;protein binding;protein binding transcription factor activity;transcription coactivator activity;transcription cofactor activity;transcription factor binding transcription factor activity	actin cytoskeleton;cell part;contractile fiber part;cytoplasmic part;cytoskeleton;intracellular non-membrane-bounded organelle;intracellular organelle;intracellular part;membrane;non-membrane-bounded organelle;organelle;organelle part;plasma membrane;sarcomere	NaN
NDUFS5	O43920	NADH dehydrogenase [ubiquinone] iron-sulfur protein 5	0.408619	0.0487627	0.528228	0.277178	Other	0.114451	0.568466	0.94033	0.0267199	Other	-0.189561	0.347319	0.762141	0.117965	Other	cellular component assembly;cellular component assembly at cellular level;cellular component biogenesis;cellular component organization;cellular component organization at cellular level;cellular component organization or biogenesis;cellular component organization or biogenesis at cellular level;cellular macromolecular complex assembly;cellular macromolecular complex subunit organization;cellular …	catalytic activity;NADH dehydrogenase (quinone) activity;NADH dehydrogenase (ubiquinone) activity;NADH dehydrogenase activity;oxidoreductase activity;oxidoreductase activity, acting on NADH or NADPH;oxidoreductase activity, acting on NADH or NADPH, quinone or similar compound as acceptor	cell part;cytoplasmic part;intracellular membrane-bounded organelle;intracellular organelle;intracellular organelle part;intracellular part;macromolecular complex;membrane;membrane part;membrane-bounded organelle;membrane-enclosed lumen;mitochondrial inner membrane;mitochondrial intermembrane space;mitochondrial membrane;mitochondrial membrane part;mitochondrial part;mitochondrial respiratory cha…	Alzheimer's disease;Huntington's disease;Oxidative phosphorylation;Parkinson's disease
IGHG1	P01857	Ig gamma-1 chain C region	0.396837	0.0491339	0.528228	0.277178	Other	-0.168708	0.38932	0.901843	0.0448688	Other	0.223126	0.257256	0.693946	0.158674	Other	activation of immune response;biological regulation;complement activation;complement activation, classical pathway;defense response;humoral immune response;immune effector process;immune response;immune system process;innate immune response;macromolecule metabolic process;metabolic process;positive regulation of biological process;positive regulation of immune response;positive regulation of immu…	antigen binding;binding	blood microparticle;extracellular membrane-bounded organelle;extracellular organelle;extracellular region;extracellular region part;extracellular space;extracellular vesicular exosome;membrane-bounded organelle;membrane-bounded vesicle;organelle;vesicle	NaN
RPL24	P83731	60S ribosomal protein L24	-0.401055	0.0582643	0.551148	0.258731	Other	0.282961	0.212496	0.816641	0.0879686	Other	-0.0867775	0.701462	0.912641	0.0396999	Other	anatomical structure development;axon guidance;biological regulation;biosynthetic process;catabolic process;cell cycle checkpoint;cell cycle process;cellular biosynthetic process;cellular catabolic process;cellular component assembly;cellular component assembly at cellular level;cellular component disassembly;cellular component disassembly at cellular level;cellular component organization;cellula…	binding;nucleic acid binding;RNA binding;structural constituent of ribosome;structural molecule activity	cell part;cytoplasmic part;cytosol;cytosolic large ribosomal subunit;extracellular membrane-bounded organelle;extracellular organelle;extracellular region part;extracellular vesicular exosome;intracellular organelle part;intracellular part;large ribosomal subunit;macromolecular complex;membrane;membrane-bounded organelle;membrane-bounded vesicle;organelle;organelle part;ribonucleoprotein complex;…	Ribosome
BAG2	O95816	BAG family molecular chaperone regulator 2	0.844655	0.0643073	0.584612	0.233132	Other	0.582751	0.197071	0.8073	0.092965	Other	-0.261115	0.546795	0.8496	0.0707857	Other	cellular macromolecule metabolic process;cellular metabolic process;cellular process;cellular protein metabolic process;cellular response to heat;cellular response to stimulus;cellular response to stress;macromolecule metabolic process;metabolic process;primary metabolic process;protein folding;protein metabolic process;response to abiotic stimulus;response to heat;response to stimulus;response t…	binding;identical protein binding;protein binding	cell part;cytoplasmic part;cytosol;intracellular part	Protein processing in endoplasmic reticulum
CACNB1	Q02641	Voltage-dependent L-type calcium channel subunit beta-1	0.343357	0.0518869	0.543567	0.264747	Other	0.016247	0.924133	0.988774	0.00490296	Other	0.0478654	0.779188	0.940399	0.0266878	Other	axon guidance;cell communication;cell-cell signaling;cellular component organization;cellular component organization or biogenesis;cellular process;chemotaxis;establishment of localization;establishment of localization in cell;establishment of protein localization;intracellular protein transport;intracellular transport;locomotion;neuromuscular junction development;protein targeting;protein target…	calcium channel activity;cation channel activity;cation transmembrane transporter activity;channel activity;gated channel activity;high voltage-gated calcium channel activity;ion channel activity;ion transmembrane transporter activity;passive transmembrane transporter activity;substrate-specific channel activity;substrate-specific transmembrane transporter activity;substrate-specific transporter …	calcium channel complex;cation channel complex;cell part;cytoplasmic part;endoplasmic reticulum;intracellular membrane-bounded organelle;intracellular organelle;intracellular part;ion channel complex;macromolecular complex;membrane part;membrane-bounded organelle;organelle;plasma membrane part;protein complex;sarcoplasmic reticulum;T-tubule;voltage-gated calcium channel complex	Arrhythmogenic right ventricular cardiomyopathy (ARVC);Cardiac muscle contraction;Dilated cardiomyopathy;Hypertrophic cardiomyopathy (HCM);MAPK signaling pathway
RPS8	P62241	40S ribosomal protein S8	-0.263103	0.0523509	0.543567	0.264747	Other	-0.109721	0.405287	0.91165	0.0401719	Other	0.0866817	0.509889	0.834023	0.0788218	Other	biosynthetic process;catabolic process;cellular biosynthetic process;cellular catabolic process;cellular component disassembly;cellular component disassembly at cellular level;cellular component organization;cellular component organization at cellular level;cellular component organization or biogenesis;cellular component organization or biogenesis at cellular level;cellular macromolecular complex…	structural constituent of ribosome;structural molecule activity	adherens junction;anchoring junction;cell junction;cell part;cell-substrate adherens junction;cell-substrate junction;cytoplasm;cytoplasmic part;cytosol;cytosolic small ribosomal subunit;extracellular membrane-bounded organelle;extracellular organelle;extracellular region part;extracellular vesicular exosome;focal adhesion;intracellular membrane-bounded organelle;intracellular organelle;intracell…	Ribosome
SORBS1	Q9BX66	Sorbin and SH3 domain-containing protein 1	0.20415	0.0526475	0.543567	0.264747	Other	0.0488652	0.631917	0.94033	0.0267199	Other	0.241486	0.023617	0.386273	0.413106	Other	actin cytoskeleton organization;actin filament bundle assembly;actin filament organization;actin filament-based process;biological adhesion;biological regulation;carbohydrate transport;cell adhesion;cell junction assembly;cell junction organization;cell surface receptor linked signaling pathway;cell-matrix adhesion;cell-substrate adhesion;cell-substrate junction assembly;cellular component assemb…	actin binding;binding;binding, bridging;cytoskeletal protein binding;insulin receptor binding;protein binding;protein binding, bridging;protein complex binding;receptor binding;SH3/SH2 adaptor activity;signaling adaptor activity	actin filament bundle;actomyosin;adherens junction;anchoring junction;cell junction;cell part;cell-cell adherens junction;cell-cell junction;cell-substrate adherens junction;cell-substrate junction;centrosome;cytoplasm;cytoplasmic part;cytoskeletal part;cytosol;focal adhesion;intracellular membrane-bounded organelle;intracellular non-membrane-bounded organelle;intracellular organelle;intracellula…	Adherens junction;Insulin signaling pathway;PPAR signaling pathway
SRRM1	Q8IYB3	Serine/arginine repetitive matrix protein 1	-0.513462	0.0546441	0.543567	0.264747	Other	-0.0336677	0.893917	0.988774	0.00490296	Other	-0.385128	0.13525	0.62906	0.201308	Other	biosynthetic process;cellular biosynthetic process;cellular macromolecule biosynthetic process;cellular macromolecule metabolic process;cellular metabolic process;cellular nitrogen compound metabolic process;cellular process;establishment of localization;establishment of localization in cell;establishment of RNA localization;gene expression;intracellular transport;macromolecule biosynthetic proce…	binding;DNA binding;nucleic acid binding	catalytic step 2 spliceosome;cell part;cytoplasmic part;cytosol;intracellular membrane-bounded organelle;intracellular organelle;intracellular organelle part;intracellular part;macromolecular complex;membrane-bounded organelle;nuclear body;nuclear matrix;nuclear part;nuclear speck;nucleoplasm;nucleoplasm part;nucleus;organelle;organelle part;ribonucleoprotein complex;spliceosomal complex	mRNA surveillance pathway;RNA transport
PRKCSH	P14314	Glucosidase 2 subunit beta	-0.840106	0.0544454	0.543567	0.264747	Other	-0.0936548	0.82454	0.971708	0.012464	Other	0.0649104	0.877847	0.964928	0.0155049	Other	biological regulation;carbohydrate metabolic process;cellular carbohydrate metabolic process;cellular macromolecule metabolic process;cellular metabolic process;cellular process;cellular protein metabolic process;cellular response to stimulus;defense response;glycosylation;immune response;immune system process;innate immune response;intracellular signal transduction;macromolecule glycosylation;ma…	binding;calcium ion binding;cation binding;enzyme binding;ion binding;ion channel binding;kinase binding;metal ion binding;phosphoprotein binding;protein binding;protein kinase binding;protein kinase C binding	cell part;cytoplasmic part;endoplasmic reticulum;endoplasmic reticulum lumen;endoplasmic reticulum part;intracellular;intracellular membrane-bounded organelle;intracellular organelle;intracellular organelle lumen;intracellular organelle part;intracellular part;membrane-bounded organelle;membrane-enclosed lumen;organelle;organelle lumen;organelle part	Protein processing in endoplasmic reticulum
STRN3	Q13033	Striatin-3	0.322429	0.0548414	0.543567	0.264747	Other	0.416974	0.0150136	0.492075	0.307969	Other	0.56793	0.00146047	0.0817861	1.08732	Other	biological regulation;negative regulation of biological process;negative regulation of biosynthetic process;negative regulation of cell communication;negative regulation of cellular biosynthetic process;negative regulation of cellular macromolecule biosynthetic process;negative regulation of cellular metabolic process;negative regulation of cellular process;negative regulation of estrogen recepto…	armadillo repeat domain binding;binding;calmodulin binding;enzyme binding;nucleic acid binding transcription factor activity;phosphatase binding;protein binding;protein complex binding;protein domain specific binding;protein phosphatase 2A binding;protein phosphatase binding;sequence-specific DNA binding transcription factor activity	cell body;cell part;cell projection;cytoplasm;cytoplasmic part;dendrite;Golgi apparatus;intracellular membrane-bounded organelle;intracellular organelle;intracellular organelle part;intracellular part;macromolecular complex;membrane;membrane-bounded organelle;neuron projection;neuronal cell body;nuclear part;nucleoplasm;nucleus;organelle;organelle part;plasma membrane;protein complex	NaN
COX5A	P20674	Cytochrome c oxidase subunit 5A, mitochondrial	0.415735	0.0552617	0.543567	0.264747	Other	0.0100039	0.961951	0.991681	0.00362822	Other	0.0276249	0.895209	0.971545	0.0125371	Other	biosynthetic process;cellular biosynthetic process;cellular macromolecule metabolic process;cellular metabolic process;cellular nitrogen compound metabolic process;cellular process;electron transport chain;gene expression;generation of precursor metabolites and energy;macromolecule metabolic process;metabolic process;nitrogen compound metabolic process;nucleic acid metabolic process;nucleobase-co…	binding;catalytic activity;cation binding;cation transmembrane transporter activity;cytochrome-c oxidase activity;electron carrier activity;heme-copper terminal oxidase activity;hydrogen ion transmembrane transporter activity;inorganic cation transmembrane transporter activity;ion binding;ion transmembrane transporter activity;metal ion binding;monovalent inorganic cation transmembrane transporte…	cell part;cytoplasmic part;extracellular membrane-bounded organelle;extracellular organelle;extracellular region part;extracellular vesicular exosome;intracellular organelle part;intracellular part;membrane;membrane-bounded organelle;membrane-bounded vesicle;mitochondrial inner membrane;mitochondrial membrane;mitochondrial part;organelle;organelle inner membrane;organelle membrane;organelle part;…	Alzheimer's disease;Cardiac muscle contraction;Huntington's disease;Oxidative phosphorylation;Parkinson's disease
MYH3	P11055	Myosin-3	-0.452588	0.055399	0.543567	0.264747	Other	-0.0474723	0.83543	0.976177	0.0104712	Other	-0.316736	0.172792	0.636884	0.19594	Other	actin cytoskeleton organization;actin filament-based movement;actin filament-based process;actin-mediated cell contraction;actin-myosin filament sliding;actomyosin structure organization;anatomical structure development;anatomical structure morphogenesis;appendage morphogenesis;cellular component movement;cellular component organization;cellular component organization at cellular level;cellular c…	actin binding;actin filament binding;adenyl nucleotide binding;adenyl ribonucleotide binding;ATP binding;ATPase activity;ATPase activity, coupled;binding;calmodulin binding;catalytic activity;cytoskeletal protein binding;hydrolase activity;hydrolase activity, acting on acid anhydrides;hydrolase activity, acting on acid anhydrides, in phosphorus-containing anhydrides;microfilament motor activity;m…	cell part;contractile fiber part;cytoplasmic part;cytoskeletal part;cytosol;extracellular membrane-bounded organelle;extracellular organelle;extracellular region part;extracellular vesicular exosome;intracellular organelle part;intracellular part;macromolecular complex;membrane-bounded organelle;membrane-bounded vesicle;muscle myosin complex;myosin complex;myosin filament;myosin II complex;organe…	Tight junction;Viral myocarditis
NIPSNAP2	O75323	Protein NipSnap homolog 2	0.239955	0.0555084	0.543567	0.264747	Other	0.228116	0.0678518	0.65344	0.184794	Other	-0.142985	0.243832	0.687443	0.162763	Other	ATP biosynthetic process;ATP metabolic process;biological regulation;biosynthetic process;cellular biosynthetic process;cellular metabolic process;cellular nitrogen compound biosynthetic process;cellular nitrogen compound metabolic process;cellular process;generation of precursor metabolites and energy;heterocycle biosynthetic process;heterocycle metabolic process;metabolic process;negative regul…	NaN	cell part;cytoplasmic part;integral to membrane;integral to plasma membrane;intracellular membrane-bounded organelle;intracellular organelle;intracellular part;intrinsic to membrane;intrinsic to plasma membrane;membrane;membrane part;membrane-bounded organelle;mitochondrion;organelle;plasma membrane part	NaN
CMPK1	P30085	UMP-CMP kinase	0.192852	0.055812	0.543567	0.264747	Other	0.074077	0.44985	0.93048	0.0312931	Other	0.204285	0.0435789	0.472949	0.325186	Other	2'-deoxyribonucleotide biosynthetic process;2'-deoxyribonucleotide metabolic process;benzene-containing compound metabolic process;biosynthetic process;carboxylic acid metabolic process;CDP biosynthetic process;CDP metabolic process;cellular aromatic compound metabolic process;cellular biosynthetic process;cellular ketone metabolic process;cellular metabolic process;cellular nitrogen compound bio…	adenyl nucleotide binding;adenyl ribonucleotide binding;ATP binding;binding;catalytic activity;cytidylate kinase activity;kinase activity;nucleobase-containing compound kinase activity;nucleoside diphosphate kinase activity;nucleoside kinase activity;nucleotide binding;nucleotide kinase activity;phosphotransferase activity, phosphate group as acceptor;purine nucleotide binding;purine ribonucleosi…	cell part;cytoplasm;cytoplasmic part;cytosol;extracellular membrane-bounded organelle;extracellular organelle;extracellular region part;extracellular vesicular exosome;intracellular membrane-bounded organelle;intracellular non-membrane-bounded organelle;intracellular organelle;intracellular organelle part;intracellular part;membrane-bounded organelle;membrane-bounded vesicle;non-membrane-bounded …	Pyrimidine metabolism
SOD1	P00441	Superoxide dismutase [Cu-Zn]	0.245364	0.0559098	0.543567	0.264747	Other	0.302077	0.0205296	0.509111	0.293187	Other	-0.089653	0.472218	0.810456	0.0912705	Other	activation of MAPK activity;aging;amine metabolic process;anatomical structure development;anatomical structure homeostasis;anterograde axon cargo transport;auditory receptor cell stereocilium organization;axon cargo transport;behavior;biological regulation;biosynthetic process;blood coagulation;carboxylic acid metabolic process;cation homeostasis;cell activation;cell aging;cell projection organi…	antioxidant activity;binding;catalytic activity;cation binding;chaperone binding;copper ion binding;enzyme binding;GTPase binding;identical protein binding;ion binding;metal ion binding;oxidoreductase activity;oxidoreductase activity, acting on superoxide radicals as acceptor;phosphatase binding;protein binding;protein dimerization activity;protein homodimerization activity;protein phosphatase 2B…	cell body;cell part;cell projection cytoplasm;cell projection part;cytoplasm;cytoplasmic membrane-bounded vesicle;cytoplasmic part;cytoplasmic vesicle;cytosol;dendrite cytoplasm;dense core granule;extracellular matrix;extracellular membrane-bounded organelle;extracellular organelle;extracellular region;extracellular region part;extracellular space;extracellular vesicular exosome;intracellular mem…	Amyotrophic lateral sclerosis (ALS);Huntington's disease;Peroxisome;Prion diseases
NDUFB4	O95168	NADH dehydrogenase [ubiquinone] 1 beta subcomplex subunit 4	0.771321	0.061944	0.574315	0.24085	Other	0.752911	0.0802867	0.662658	0.17871	Other	-0.164609	0.684777	0.907811	0.0420047	Other	cellular metabolic process;cellular process;electron transport chain;generation of precursor metabolites and energy;metabolic process;mitochondrial electron transport, NADH to ubiquinone;oxidation-reduction process;respiratory electron transport chain;response to chemical stimulus;response to oxidative stress;response to stimulus;response to stress;small molecule metabolic process	catalytic activity;NADH dehydrogenase (quinone) activity;NADH dehydrogenase (ubiquinone) activity;NADH dehydrogenase activity;oxidoreductase activity;oxidoreductase activity, acting on NADH or NADPH;oxidoreductase activity, acting on NADH or NADPH, quinone or similar compound as acceptor	cell part;cytoplasmic part;extracellular membrane-bounded organelle;extracellular organelle;extracellular region part;extracellular vesicular exosome;integral to membrane;intracellular membrane-bounded organelle;intracellular organelle;intracellular organelle part;intracellular part;intrinsic to membrane;macromolecular complex;membrane;membrane part;membrane-bounded organelle;membrane-bounded ves…	Alzheimer's disease;Huntington's disease;Oxidative phosphorylation;Parkinson's disease
NUP160	Q12769	Nuclear pore complex protein Nup160	-0.75845	0.0628175	0.574801	0.240483	Other	0.352669	0.397231	0.904164	0.0437527	Other	-0.157557	0.690149	0.909709	0.0410975	Other	biological regulation;biosynthetic process;carbohydrate metabolic process;carbohydrate transport;cell cycle;cell cycle process;cell surface receptor linked signaling pathway;cellular biosynthetic process;cellular component disassembly;cellular component disassembly at cellular level;cellular component organization;cellular component organization at cellular level;cellular component organization o…	nucleocytoplasmic transporter activity;transporter activity	cell part;cytoplasmic part;cytosol;envelope;intracellular organelle part;intracellular part;macromolecular complex;membrane part;nuclear envelope;nuclear part;nuclear pore;Nup107-160 complex;organelle envelope;organelle part;pore complex;protein complex	RNA transport
RPL31	P62899	60S ribosomal protein L31	0.735203	0.0607917	0.567389	0.246119	Other	0.456379	0.223464	0.820516	0.0859131	Other	0.890347	0.022556	0.375933	0.42489	Other	biosynthetic process;catabolic process;cellular biosynthetic process;cellular catabolic process;cellular component disassembly;cellular component disassembly at cellular level;cellular component organization;cellular component organization at cellular level;cellular component organization or biogenesis;cellular component organization or biogenesis at cellular level;cellular macromolecular complex…	binding;nucleic acid binding;RNA binding;structural constituent of ribosome;structural molecule activity	adherens junction;anchoring junction;cell junction;cell part;cell-substrate adherens junction;cell-substrate junction;cytoplasmic part;cytosol;cytosolic large ribosomal subunit;extracellular membrane-bounded organelle;extracellular organelle;extracellular region part;extracellular vesicular exosome;focal adhesion;intracellular organelle part;intracellular part;large ribosomal subunit;macromolecul…	Ribosome
PPOX	P50336	Protoporphyrinogen oxidase	-1.38152	0.155638	0.741135	0.130103	Other	-0.54331	0.515674	0.934478	0.0294309	Other	-0.114696	0.88234	0.965814	0.0151064	Other	biosynthetic process;cellular aromatic compound metabolic process;cellular biosynthetic process;cellular metabolic process;cellular nitrogen compound biosynthetic process;cellular nitrogen compound metabolic process;cellular process;cofactor biosynthetic process;cofactor metabolic process;heme biosynthetic process;heme metabolic process;heterocycle biosynthetic process;heterocycle metabolic proce…	binding;catalytic activity;coenzyme binding;cofactor binding;flavin adenine dinucleotide binding;oxidoreductase activity;oxidoreductase activity, acting on the CH-CH group of donors;oxidoreductase activity, acting on the CH-CH group of donors, oxygen as acceptor;oxygen-dependent protoporphyrinogen oxidase activity;protoporphyrinogen oxidase activity	cell part;cytoplasmic part;integral to membrane;integral to mitochondrial inner membrane;integral to mitochondrial membrane;integral to organelle membrane;intracellular organelle part;intracellular part;intrinsic to membrane;intrinsic to mitochondrial inner membrane;intrinsic to organelle membrane;membrane;membrane part;membrane-enclosed lumen;mitochondrial intermembrane space;mitochondrial membr…	Porphyrin and chlorophyll metabolism
DPM1	O60762	Dolichol-phosphate mannosyltransferase subunit 1	0.375226	0.11748	0.674067	0.171297	Other	-0.823431	0.00951698	0.466466	0.33118	Other	-0.174047	0.514897	0.836259	0.0776591	Other	alcohol metabolic process;biosynthetic process;carbohydrate biosynthetic process;carbohydrate metabolic process;cellular biosynthetic process;cellular carbohydrate metabolic process;cellular lipid metabolic process;cellular macromolecule metabolic process;cellular metabolic process;cellular nitrogen compound metabolic process;cellular process;cellular protein metabolic process;C-terminal protein …	alcohol binding;binding;carbohydrate binding;catalytic activity;dolichyl-phosphate beta-D-mannosyltransferase activity;dolichyl-phosphate-mannose-protein mannosyltransferase activity;mannose binding;mannosyltransferase activity;monosaccharide binding;sugar binding;transferase activity;transferase activity, transferring glycosyl groups;transferase activity, transferring hexosyl groups	cell part;cytoplasmic part;dolichol-phosphate-mannose synthase complex;endoplasmic reticulum;endoplasmic reticulum membrane;endoplasmic reticulum part;intracellular membrane-bounded organelle;intracellular organelle;intracellular organelle part;intracellular part;macromolecular complex;mannosyltransferase complex;membrane;membrane part;membrane-bounded organelle;nucleus;organelle;organelle membra…	N-Glycan biosynthesis
ACSL3	O95573	Long-chain-fatty-acid--CoA ligase 3	-0.323742	0.0575077	0.549824	0.259776	Other	-0.0342654	0.835244	0.976177	0.0104712	Other	0.0118474	0.943878	0.988081	0.00520724	Other	acyl-CoA biosynthetic process;acyl-CoA metabolic process;acylglycerol biosynthetic process;acylglycerol metabolic process;anatomical structure development;biological regulation;biosynthetic process;brain development;carboxylic acid biosynthetic process;carboxylic acid metabolic process;cellular biosynthetic process;cellular component assembly;cellular component organization;cellular component org…	adenyl nucleotide binding;adenyl ribonucleotide binding;ATP binding;binding;catalytic activity;enzyme binding;fatty acid ligase activity;kinase binding;ligase activity;ligase activity, forming carbon-sulfur bonds;long-chain fatty acid-CoA ligase activity;nucleotide binding;protein binding;protein domain specific binding;protein kinase binding;purine nucleotide binding;purine ribonucleoside tripho…	cell part;cytoplasmic part;endoplasmic reticulum;endoplasmic reticulum membrane;endoplasmic reticulum part;Golgi apparatus;integral to membrane;intracellular membrane-bounded organelle;intracellular organelle;intracellular organelle part;intracellular part;intrinsic to membrane;lipid particle;membrane;membrane part;membrane-bounded organelle;microbody;microbody membrane;microbody part;mitochondri…	Adipocytokine signaling pathway;Fatty acid metabolism;Peroxisome;PPAR signaling pathway
MAPK12	P53778	Mitogen-activated protein kinase 12	0.282228	0.0577315	0.549824	0.259776	Other	0.238118	0.106137	0.707248	0.150428	Other	-0.0386511	0.78838	0.942244	0.0258368	Other	anatomical structure development;biological regulation;biosynthetic process;cell cycle arrest;cell cycle process;cell differentiation;cell surface receptor linked signaling pathway;cellular biosynthetic process;cellular component organization;cellular component organization at cellular level;cellular component organization or biogenesis;cellular component organization or biogenesis at cellular le…	adenyl nucleotide binding;adenyl ribonucleotide binding;ATP binding;binding;catalytic activity;cation binding;ion binding;kinase activity;magnesium ion binding;MAP kinase activity;metal ion binding;molecular transducer activity;nucleotide binding;phosphotransferase activity, alcohol group as acceptor;protein kinase activity;protein serine/threonine kinase activity;purine nucleotide binding;purine…	cell part;cytoplasm;cytoplasmic part;cytosol;intracellular membrane-bounded organelle;intracellular organelle;intracellular organelle part;intracellular part;membrane-bounded organelle;mitochondrion;nuclear part;nucleoplasm;organelle;organelle part	Amyotrophic lateral sclerosis (ALS);Chagas disease (American trypanosomiasis);Epithelial cell signaling in Helicobacter pylori infection;Fc epsilon RI signaling pathway;GnRH signaling pathway;Hepatitis C;ko05152;Leishmaniasis;Leukocyte transendothelial migration;MAPK signaling pathway;MAPK signaling pathway - yeast;Neurotrophin signaling pathway;NOD-like receptor signaling pathway;Osteoclast diff…
ARVCF	O00192	Armadillo repeat protein deleted in velo-cardio-facial syndrome	-0.734124	0.109827	0.662208	0.179005	Other	-0.333037	0.382924	0.89862	0.0464239	Other	0.396776	0.469686	0.810456	0.0912705	Other	biological adhesion;calcium-dependent cell-cell adhesion;cell adhesion;cell-cell adhesion;cellular process;developmental process;multicellular organismal development;multicellular organismal process	NaN	cell junction;cell part;cytoplasm;intracellular;intracellular organelle part;intracellular part;membrane;nuclear part;nucleoplasm;organelle part;plasma membrane	NaN
ABLIM3	O94929	Actin-binding LIM protein 3	-0.413633	0.0827239	0.596801	0.224171	Other	0.139569	0.503186	0.934478	0.0294309	Other	-0.124719	0.57913	0.861382	0.0648044	Other	actin cytoskeleton organization;actin filament-based process;anatomical structure formation involved in morphogenesis;axon guidance;biological regulation;biosynthetic process;cell projection assembly;cell projection organization;cellular biosynthetic process;cellular component assembly;cellular component assembly at cellular level;cellular component assembly involved in morphogenesis;cellular com…	binding;cation binding;ion binding;metal ion binding;transition metal ion binding;zinc ion binding	actin filament bundle;actomyosin;cell part;cell projection;cytoplasm;cytoskeletal part;intracellular organelle part;intracellular part;lamellipodium;organelle part;stress fiber	Axon guidance
ADHFE1	Q8IWW8	Hydroxyacid-oxoacid transhydrogenase, mitochondrial	0.31449	0.0799215	0.596801	0.224171	Other	0.590259	0.00344113	0.344359	0.462988	Other	-0.4062	0.0459169	0.488687	0.310969	Other	2-oxoglutarate metabolic process;carboxylic acid metabolic process;cellular ketone metabolic process;cellular metabolic process;cellular process;dicarboxylic acid metabolic process;establishment of localization;hydrogen transport;metabolic process;molecular hydrogen transport;organic acid metabolic process;oxoacid metabolic process;small molecule metabolic process;transport	binding;catalytic activity;cation binding;hydroxyacid-oxoacid transhydrogenase activity;ion binding;metal ion binding;oxidoreductase activity;oxidoreductase activity, acting on CH-OH group of donors	cell part;cytoplasmic part;intracellular membrane-bounded organelle;intracellular organelle;intracellular organelle lumen;intracellular organelle part;intracellular part;membrane-bounded organelle;membrane-enclosed lumen;mitochondrial matrix;mitochondrial part;mitochondrion;organelle;organelle lumen;organelle part	NaN
IGHG2	P01859	Ig gamma-2 chain C region	0.345936	0.0605095	0.567389	0.246119	Other	-0.105692	0.554889	0.94033	0.0267199	Other	-0.00561857	0.974881	0.997174	0.00122921	Other	activation of immune response;biological regulation;complement activation;complement activation, classical pathway;defense response;humoral immune response;immune effector process;immune response;immune system process;innate immune response;macromolecule metabolic process;metabolic process;positive regulation of biological process;positive regulation of immune response;positive regulation of immu…	antigen binding;binding	blood microparticle;extracellular membrane-bounded organelle;extracellular organelle;extracellular region;extracellular region part;extracellular space;extracellular vesicular exosome;membrane-bounded organelle;membrane-bounded vesicle;organelle;vesicle	NaN
GET3	O43681	ATPase ASNA1	0.637096	0.0754661	0.596801	0.224171	Other	-0.0850115	0.814289	0.971708	0.012464	Other	0.692545	0.066263	0.533278	0.273046	Other	anion transport;biological regulation;cellular localization;cellular macromolecule localization;cellular macromolecule metabolic process;cellular metabolic process;cellular process;cellular protein localization;cellular protein metabolic process;cellular response to chemical stimulus;cellular response to organic substance;cellular response to stimulus;cellular response to stress;cellular response…	adenyl nucleotide binding;adenyl ribonucleotide binding;anion transmembrane transporter activity;arsenite transmembrane transporter activity;ATP binding;ATPase activity;binding;catalytic activity;cation binding;hydrolase activity;hydrolase activity, acting on acid anhydrides;hydrolase activity, acting on acid anhydrides, in phosphorus-containing anhydrides;inorganic anion transmembrane transporte…	cell part;cytoplasm;cytoplasmic part;endoplasmic reticulum membrane;endoplasmic reticulum part;extracellular membrane-bounded organelle;extracellular organelle;extracellular region part;extracellular vesicular exosome;intracellular membrane-bounded organelle;intracellular non-membrane-bounded organelle;intracellular organelle;intracellular organelle part;intracellular part;membrane;membrane part;…	NaN
CAT	P04040	Catalase	0.445669	0.0625796	0.574801	0.240483	Other	0.31099	0.186751	0.799115	0.0973907	Other	0.141597	0.542719	0.848548	0.0713237	Other	acylglycerol metabolic process;aerobic respiration;aging;alcohol metabolic process;anatomical structure development;biological regulation;catabolic process;cell differentiation;cellular aromatic compound metabolic process;cellular catabolic process;cellular component assembly;cellular component organization;cellular component organization or biogenesis;cellular developmental process;cellular lipi…	aminoacylase activity;antioxidant activity;binding;catalase activity;catalytic activity;cation binding;coenzyme binding;cofactor binding;enzyme binding;heme binding;hydrolase activity;hydrolase activity, acting on carbon-nitrogen (but not peptide) bonds;hydrolase activity, acting on carbon-nitrogen (but not peptide) bonds, in linear amides;identical protein binding;ion binding;iron ion binding;me…	adherens junction;anchoring junction;cell junction;cell part;cell-substrate adherens junction;cell-substrate junction;cytoplasmic part;cytosol;endoplasmic reticulum;extracellular membrane-bounded organelle;extracellular organelle;extracellular region part;extracellular vesicular exosome;focal adhesion;Golgi apparatus;intracellular membrane-bounded organelle;intracellular organelle;intracellular o…	Amyotrophic lateral sclerosis (ALS);Methane metabolism;Peroxisome;Tryptophan metabolism
COQ5	Q5HYK3	2-methoxy-6-polyprenyl-1,4-benzoquinol methylase, mitochondrial	0.335196	0.0649823	0.58604	0.232073	Other	0.16759	0.345059	0.878469	0.0562735	Other	0.0736794	0.676068	0.906604	0.0425822	Other	biosynthetic process;cellular biosynthetic process;cellular ketone metabolic process;cellular metabolic process;cellular process;coenzyme biosynthetic process;coenzyme metabolic process;cofactor biosynthetic process;cofactor metabolic process;metabolic process;methylation;one-carbon metabolic process;oxidoreduction coenzyme metabolic process;quinone cofactor biosynthetic process;quinone cofactor …	catalytic activity;methyltransferase activity;S-adenosylmethionine-dependent methyltransferase activity;transferase activity;transferase activity, transferring one-carbon groups	cell part;cytoplasmic part;intracellular membrane-bounded organelle;intracellular organelle;intracellular organelle part;intracellular part;membrane;membrane-bounded organelle;mitochondrial inner membrane;mitochondrial membrane;mitochondrial part;mitochondrion;organelle;organelle inner membrane;organelle membrane;organelle part	Ubiquinone and other terpenoid-quinone biosynthesis
VBP1	P61758	Prefoldin subunit 3	0.500217	0.0678875	0.58604	0.232073	Other	-0.205057	0.49127	0.934478	0.0294309	Other	-0.364314	0.194374	0.654648	0.183992	Other	cellular macromolecule metabolic process;cellular metabolic process;cellular process;cellular protein metabolic process;'de novo' posttranslational protein folding;'de novo' protein folding;macromolecule metabolic process;metabolic process;primary metabolic process;protein folding;protein metabolic process	NaN	cell part;cytoplasm;cytoplasmic part;cytosolic part;intracellular membrane-bounded organelle;intracellular organelle;intracellular part;macromolecular complex;membrane-bounded organelle;nucleus;organelle;prefoldin complex;protein complex	NaN
SRRM2	Q9UQ35	Serine/arginine repetitive matrix protein 2	-0.287453	0.0653479	0.58604	0.232073	Other	-0.0386523	0.798362	0.968403	0.0139441	Other	0.152723	0.316897	0.750024	0.124925	Other	cellular macromolecule metabolic process;cellular metabolic process;cellular nitrogen compound metabolic process;cellular process;macromolecule metabolic process;metabolic process;mRNA metabolic process;mRNA processing;nitrogen compound metabolic process;nuclear mRNA splicing, via spliceosome;nucleic acid metabolic process;nucleobase-containing compound metabolic process;primary metabolic process…	binding;C2H2 zinc finger domain binding;protein binding;protein domain specific binding;protein N-terminus binding	Cajal body;catalytic step 2 spliceosome;cell part;intracellular organelle part;intracellular part;macromolecular complex;nuclear body;nuclear part;nuclear speck;nucleoplasm;nucleoplasm part;organelle part;ribonucleoprotein complex;spliceosomal complex	NaN
GTPBP4	Q9BZE4	Nucleolar GTP-binding protein 1	-0.45568	0.0666798	0.58604	0.232073	Other	-0.103439	0.667097	0.94033	0.0267199	Other	-0.399591	0.130635	0.62906	0.201308	Other	biological regulation;cell differentiation;cellular component biogenesis;cellular component biogenesis at cellular level;cellular component organization or biogenesis;cellular component organization or biogenesis at cellular level;cellular developmental process;cellular process;developmental process;metabolic process;negative regulation of binding;negative regulation of biological process;negativ…	binding;catalytic activity;GTP binding;GTPase activity;guanyl nucleotide binding;guanyl ribonucleotide binding;hydrolase activity;hydrolase activity, acting on acid anhydrides;hydrolase activity, acting on acid anhydrides, in phosphorus-containing anhydrides;nucleoside-triphosphatase activity;nucleotide binding;purine nucleotide binding;purine ribonucleoside triphosphate binding;purine ribonucleo…	cell part;cytoplasm;cytoplasmic part;Golgi apparatus;intracellular membrane-bounded organelle;intracellular non-membrane-bounded organelle;intracellular organelle;intracellular organelle part;intracellular part;membrane;membrane-bounded organelle;non-membrane-bounded organelle;nuclear membrane;nuclear part;nucleolus;nucleus;organelle;organelle membrane;organelle part;perinuclear region of cytopla…	Ribosome biogenesis in eukaryotes
CMYA5	Q8N3K9	Cardiomyopathy-associated protein 5	-0.159719	0.0669463	0.58604	0.232073	Other	-0.0887171	0.298779	0.869654	0.0606537	Other	-0.108737	0.205002	0.656758	0.182595	Other	biological regulation;negative regulation of biological process;negative regulation of calcineurin-NFAT signaling pathway;negative regulation of calcium-mediated signaling;negative regulation of catalytic activity;negative regulation of cell communication;negative regulation of cellular process;negative regulation of hydrolase activity;negative regulation of molecular function;negative regulation…	NaN	cell part;contractile fiber part;costamere;cytoplasmic part;intracellular part;M band;organelle part;perinuclear region of cytoplasm	NaN
RPL4	P36578	60S ribosomal protein L4	-0.306263	0.0670336	0.58604	0.232073	Other	-0.228094	0.166888	0.779429	0.108223	Other	-0.0118814	0.941595	0.988081	0.00520724	Other	biosynthetic process;catabolic process;cellular biosynthetic process;cellular catabolic process;cellular component disassembly;cellular component disassembly at cellular level;cellular component organization;cellular component organization at cellular level;cellular component organization or biogenesis;cellular component organization or biogenesis at cellular level;cellular macromolecular complex…	binding;nucleic acid binding;RNA binding;structural constituent of ribosome;structural molecule activity	adherens junction;anchoring junction;cell junction;cell part;cell-substrate adherens junction;cell-substrate junction;cytoplasm;cytoplasmic part;cytosol;cytosolic large ribosomal subunit;extracellular membrane-bounded organelle;extracellular organelle;extracellular region part;extracellular vesicular exosome;focal adhesion;intracellular membrane-bounded organelle;intracellular non-membrane-bounde…	Ribosome
GRHPR	Q9UBQ7	Glyoxylate reductase/hydroxypyruvate reductase	0.246593	0.0674511	0.58604	0.232073	Other	0.154632	0.242925	0.830316	0.0807567	Other	-0.0285521	0.827272	0.949328	0.0225837	Other	carboxylic acid metabolic process;cellular aldehyde metabolic process;cellular component assembly;cellular component organization;cellular component organization or biogenesis;cellular ketone metabolic process;cellular metabolic process;cellular nitrogen compound metabolic process;cellular process;dicarboxylic acid metabolic process;establishment of localization;excretion;glyoxylate metabolic pro…	binding;carboxylic acid binding;catalytic activity;coenzyme binding;cofactor binding;glycerate dehydrogenase activity;glyoxylate reductase (NADP) activity;hydroxypyruvate reductase activity;identical protein binding;NAD binding;NADP binding;NADPH binding;nucleotide binding;oxidoreductase activity;oxidoreductase activity, acting on CH-OH group of donors;oxidoreductase activity, acting on the CH-OH…	cell part;cytoplasm;cytoplasmic part;cytosol;extracellular membrane-bounded organelle;extracellular organelle;extracellular region part;extracellular vesicular exosome;intracellular organelle lumen;intracellular organelle part;intracellular part;membrane-bounded organelle;membrane-bounded vesicle;membrane-enclosed lumen;microbody lumen;microbody part;organelle;organelle lumen;organelle part;perox…	Glyoxylate and dicarboxylate metabolism;Pyruvate metabolism
ROCK2	O75116	Rho-associated protein kinase 2	0.440229	0.0685866	0.58604	0.232073	Other	0.224943	0.341003	0.878469	0.0562735	Other	0.365799	0.1346	0.62906	0.201308	Other	actin cytoskeleton organization;actin filament-based process;anatomical structure formation involved in morphogenesis;anatomical structure morphogenesis;axon guidance;biological regulation;cell part morphogenesis;cell projection morphogenesis;cell projection organization;cell surface receptor linked signaling pathway;cellular component morphogenesis;cellular component organization;cellular compon…	adenyl nucleotide binding;adenyl ribonucleotide binding;ATP binding;binding;catalytic activity;cation binding;ion binding;kinase activity;metal ion binding;nucleotide binding;phosphotransferase activity, alcohol group as acceptor;protein kinase activity;protein serine/threonine kinase activity;purine nucleotide binding;purine ribonucleoside triphosphate binding;purine ribonucleotide binding;ribon…	cell part;centrosome;cytoplasmic part;cytoskeletal part;cytosol;intracellular membrane-bounded organelle;intracellular non-membrane-bounded organelle;intracellular organelle;intracellular organelle part;intracellular part;membrane;membrane-bounded organelle;microtubule organizing center;non-membrane-bounded organelle;nucleus;organelle;organelle part;plasma membrane;spindle pole centrosome	Axon guidance;Chemokine signaling pathway;Focal adhesion;Leukocyte transendothelial migration;Pathogenic Escherichia coli infection;Regulation of actin cytoskeleton;Shigellosis;TGF-beta signaling pathway;Vascular smooth muscle contraction;Wnt signaling pathway
CYC1	P08574	Cytochrome c1, heme protein, mitochondrial	0.34082	0.068297	0.58604	0.232073	Other	0.315836	0.0898138	0.676479	0.169746	Other	-0.251804	0.172208	0.636884	0.19594	Other	cellular metabolic process;cellular process;electron transport chain;generation of precursor metabolites and energy;metabolic process;oxidation-reduction process;respiratory electron transport chain;response to chemical stimulus;response to endogenous stimulus;response to glucagon stimulus;response to hormone stimulus;response to organic substance;response to peptide hormone stimulus;response to …	binding;cation binding;electron carrier activity;electron transporter, transferring electrons from CoQH2-cytochrome c reductase complex and cytochrome c oxidase complex activity;heme binding;ion binding;iron ion binding;metal ion binding;tetrapyrrole binding;transition metal ion binding	cell part;cytoplasmic part;integral to membrane;intracellular membrane-bounded organelle;intracellular organelle;intracellular organelle part;intracellular part;intrinsic to membrane;membrane;membrane part;membrane-bounded organelle;mitochondrial inner membrane;mitochondrial membrane;mitochondrial part;mitochondrion;nucleus;organelle;organelle inner membrane;organelle membrane;organelle part;resp…	Alzheimer's disease;Cardiac muscle contraction;Huntington's disease;Oxidative phosphorylation;Parkinson's disease
CAMK2A	Q9UQM7	Calcium/calmodulin-dependent protein kinase type II subunit alpha	-0.282816	0.0686504	0.58604	0.232073	Other	-0.0317248	0.833325	0.975951	0.0105721	Other	-0.0911764	0.546476	0.8496	0.0707857	Other	biological regulation;calcium ion transport;cation transport;cell communication;cell cycle process;cell surface receptor linked signaling pathway;cell-cell signaling;cellular macromolecule metabolic process;cellular metabolic process;cellular process;cellular protein metabolic process;cellular response to chemical stimulus;cellular response to cytokine stimulus;cellular response to heat;cellular …	adenyl nucleotide binding;adenyl ribonucleotide binding;ATP binding;binding;calmodulin binding;calmodulin-dependent protein kinase activity;catalytic activity;glutamate receptor binding;identical protein binding;kinase activity;nucleotide binding;phosphotransferase activity, alcohol group as acceptor;protein binding;protein dimerization activity;protein homodimerization activity;protein kinase ac…	cell junction;cell part;cytoplasmic part;cytoplasmic vesicle membrane;cytoplasmic vesicle part;cytosol;endocytic vesicle membrane;intracellular membrane-bounded organelle;intracellular organelle;intracellular organelle part;intracellular part;membrane;membrane-bounded organelle;mitochondrion;nuclear part;nucleoplasm;nucleus;organelle;organelle membrane;organelle part;plasma membrane;presynaptic m…	Calcium signaling pathway;ErbB signaling pathway;Gastric acid secretion;Glioma;GnRH signaling pathway;ko05152;Long-term potentiation;Melanogenesis;Neurotrophin signaling pathway;Olfactory transduction;Oocyte meiosis;Phototransduction - fly;Wnt signaling pathway
TRIM54	Q9BYV2	Tripartite motif-containing protein 54	0.538208	0.112575	0.662208	0.179005	Other	0.0711258	0.852172	0.978501	0.00943869	Other	1.83358	0.0010444	0.0743956	1.12845	Other	biological regulation;cell differentiation;cellular developmental process;cellular process;cellular response to stimulus;developmental process;microtubule-based process;multicellular organismal development;multicellular organismal process;negative regulation of biological process;negative regulation of cellular component organization;negative regulation of cellular process;negative regulation of …	binding;cation binding;ion binding;metal ion binding;molecular transducer activity;signal transducer activity;transition metal ion binding;zinc ion binding	cell part;contractile fiber part;cytoplasmic part;cytoskeletal part;intracellular organelle part;intracellular part;macromolecular complex;microtubule;microtubule associated complex;organelle part;protein complex;Z disc	NaN
ITGB1BP2	Q9UKP3	Integrin beta-1-binding protein 2	0.440976	0.0817254	0.596801	0.224171	Other	-0.161202	0.510911	0.934478	0.0294309	Other	-0.246553	0.36642	0.770103	0.113451	Other	anatomical structure development;biological regulation;cellular process;cellular response to stimulus;developmental process;muscle organ development;muscle structure development;organ development;regulation of biological process;regulation of cellular process;response to stimulus;signal transduction	binding;calcium ion binding;cation binding;ion binding;metal ion binding;transition metal ion binding;zinc ion binding	cell part;contractile fiber part;cytoplasmic part;intracellular part;organelle part;Z disc	NaN
C3	P01024	Acylation stimulating protein;C3a anaphylatoxin;C3-beta-c;Complement C3;Complement C3 alpha chain;Complement C3 beta chain;Complement C3b alpha' chain;Complement C3c alpha' chain fragment 1;Complement C3c alpha' chain fragment 2;Complement C3d fragment;Complement C3dg fragment;Complement C3f fragment;Complement C3g fragment	0.35408	0.0711765	0.596801	0.224171	Other	-0.0944144	0.620885	0.94033	0.0267199	Other	0.17225	0.369323	0.77057	0.113188	Other	activation of immune response;biological regulation;carboxylic acid metabolic process;cell surface receptor linked signaling pathway;cellular ketone metabolic process;cellular lipid metabolic process;cellular metabolic process;cellular process;cellular response to stimulus;complement activation;complement activation, alternative pathway;complement activation, classical pathway;defense response;fa…	binding;C5a anaphylatoxin chemotactic receptor binding;C5L2 anaphylatoxin chemotactic receptor binding;endopeptidase inhibitor activity;endopeptidase regulator activity;enzyme inhibitor activity;enzyme regulator activity;G-protein-coupled receptor binding;peptidase inhibitor activity;peptidase regulator activity;protein binding;receptor binding	blood microparticle;cell part;extracellular membrane-bounded organelle;extracellular organelle;extracellular region;extracellular region part;extracellular space;extracellular vesicular exosome;membrane;membrane-bounded organelle;membrane-bounded vesicle;organelle;plasma membrane;vesicle	Chagas disease (American trypanosomiasis);Complement and coagulation cascades;ko05152;Leishmaniasis;Phagosome;Staphylococcus aureus infection;Systemic lupus erythematosus
RPL19	P84098	60S ribosomal protein L19	-0.327456	0.0720362	0.596801	0.224171	Other	-0.0825717	0.640972	0.94033	0.0267199	Other	0.0398095	0.821844	0.948229	0.0230868	Other	biosynthetic process;catabolic process;cellular biosynthetic process;cellular catabolic process;cellular component disassembly;cellular component disassembly at cellular level;cellular component organization;cellular component organization at cellular level;cellular component organization or biogenesis;cellular component organization or biogenesis at cellular level;cellular macromolecular complex…	binding;nucleic acid binding;RNA binding;structural constituent of ribosome;structural molecule activity	adherens junction;anchoring junction;cell junction;cell part;cell-substrate adherens junction;cell-substrate junction;cytoplasm;cytoplasmic part;cytosol;cytosolic large ribosomal subunit;focal adhesion;intracellular non-membrane-bounded organelle;intracellular organelle;intracellular organelle part;intracellular part;large ribosomal subunit;macromolecular complex;membrane;non-membrane-bounded org…	Ribosome
PRMT1	Q99873	Protein arginine N-methyltransferase 1	-0.530683	0.076478	0.596801	0.224171	Other	0.0714931	0.820204	0.971708	0.012464	Other	0.197489	0.498854	0.824552	0.0837817	Other	biological regulation;cell projection organization;cell surface receptor linked signaling pathway;cellular component organization;cellular component organization at cellular level;cellular component organization or biogenesis;cellular component organization or biogenesis at cellular level;cellular macromolecule metabolic process;cellular metabolic process;cellular process;cellular protein metabol…	arginine N-methyltransferase activity;binding;catalytic activity;histone methyltransferase activity;histone methyltransferase activity (H4-R3 specific);histone-arginine N-methyltransferase activity;identical protein binding;methyltransferase activity;N-methyltransferase activity;protein binding;protein methyltransferase activity;protein-arginine N-methyltransferase activity;protein-arginine omega…	cell part;cytoplasm;cytoplasmic part;cytosol;intracellular membrane-bounded organelle;intracellular organelle;intracellular organelle part;intracellular part;membrane-bounded organelle;nuclear part;nucleoplasm;nucleus;organelle;organelle part	NaN
ALPK3	Q96L96	Alpha-protein kinase 3	0.32741	0.0731736	0.596801	0.224171	Other	0.0995584	0.575818	0.94033	0.0267199	Other	0.502667	0.00795535	0.242035	0.616121	Other	anatomical structure development;developmental process;heart development;organ development	adenyl nucleotide binding;adenyl ribonucleotide binding;ATP binding;binding;catalytic activity;kinase activity;nucleotide binding;phosphotransferase activity, alcohol group as acceptor;protein kinase activity;protein serine/threonine kinase activity;purine nucleotide binding;purine ribonucleoside triphosphate binding;purine ribonucleotide binding;ribonucleotide binding;transferase activity;transf…	cell part;intracellular membrane-bounded organelle;intracellular organelle;intracellular part;membrane-bounded organelle;nucleus;organelle	NaN
MT-ND5	P03915	NADH-ubiquinone oxidoreductase chain 5	-0.475841	0.0758561	0.596801	0.224171	Other	-0.358003	0.175968	0.781446	0.107101	Other	-0.323834	0.210449	0.663578	0.178108	Other	cellular metabolic process;cellular process;electron transport chain;generation of precursor metabolites and energy;metabolic process;mitochondrial electron transport, NADH to ubiquinone;oxidation-reduction process;respiratory electron transport chain;small molecule metabolic process	catalytic activity;NADH dehydrogenase (quinone) activity;NADH dehydrogenase (ubiquinone) activity;NADH dehydrogenase activity;oxidoreductase activity;oxidoreductase activity, acting on NADH or NADPH;oxidoreductase activity, acting on NADH or NADPH, quinone or similar compound as acceptor	cell part;cytoplasmic part;integral to membrane;intracellular organelle part;intracellular part;intrinsic to membrane;macromolecular complex;membrane;membrane part;mitochondrial inner membrane;mitochondrial membrane;mitochondrial membrane part;mitochondrial part;mitochondrial respiratory chain complex I;NADH dehydrogenase complex;organelle inner membrane;organelle membrane;organelle part;protein …	Oxidative phosphorylation;Parkinson's disease
GSTO1	P78417	Glutathione S-transferase omega-1	0.554125	0.083677	0.596801	0.224171	Other	0.305248	0.314517	0.874804	0.0580892	Other	-0.699327	0.0363772	0.454715	0.342261	Other	biological regulation;calcium-mediated signaling;carboxylic acid metabolic process;catabolic process;cellular catabolic process;cellular ketone metabolic process;cellular metabolic process;cellular process;cellular response to arsenic-containing substance;cellular response to chemical stimulus;cellular response to inorganic substance;cellular response to stimulus;intracellular signal transduction…	antioxidant activity;catalytic activity;disulfide oxidoreductase activity;glutathione dehydrogenase (ascorbate) activity;glutathione disulfide oxidoreductase activity;glutathione transferase activity;methylarsonate reductase activity;oxidoreductase activity;oxidoreductase activity, acting on a sulfur group of donors;oxidoreductase activity, acting on a sulfur group of donors, quinone or similar c…	cell part;cytoplasm;cytoplasmic part;cytosol;extracellular membrane-bounded organelle;extracellular organelle;extracellular region part;extracellular vesicular exosome;intracellular part;membrane-bounded organelle;membrane-bounded vesicle;organelle;vesicle	Drug metabolism - cytochrome P450;Glutathione metabolism;Metabolism of xenobiotics by cytochrome P450
ZYX	Q15942	Zyxin	0.476987	0.0753172	0.596801	0.224171	Other	-0.153036	0.558162	0.94033	0.0267199	Other	-0.0759964	0.77069	0.938985	0.0273416	Other	actin cytoskeleton organization;actin filament bundle assembly;actin filament organization;actin filament-based process;biological adhesion;biological regulation;cell adhesion;cell communication;cell surface receptor linked signaling pathway;cell-cell signaling;cell-matrix adhesion;cell-substrate adhesion;cellular component assembly;cellular component assembly at cellular level;cellular component…	binding;cation binding;ion binding;metal ion binding;transition metal ion binding;zinc ion binding	actin filament bundle;actomyosin;adherens junction;anchoring junction;cell junction;cell part;cell-cell adherens junction;cell-cell junction;cell-substrate adherens junction;cell-substrate junction;cytoplasm;cytoskeletal part;focal adhesion;integral to membrane;integral to plasma membrane;intracellular membrane-bounded organelle;intracellular organelle;intracellular organelle part;intracellular p…	Focal adhesion
IGKV3-20	P01619	Ig kappa chain V-III region B6	0.486321	0.0754717	0.596801	0.224171	Other	-0.0171496	0.948553	0.989788	0.00445791	Other	0.226372	0.397439	0.782135	0.106718	Other	activation of immune response;biological regulation;cellular component organization;cellular component organization or biogenesis;cellular membrane organization;cellular process;complement activation;complement activation, classical pathway;defense response;endocytosis;establishment of localization;humoral immune response;immune effector process;immune response;immune system process;innate immune…	antigen binding;binding	cell part;extracellular membrane-bounded organelle;extracellular organelle;extracellular region;extracellular region part;extracellular space;extracellular vesicular exosome;membrane;membrane-bounded organelle;membrane-bounded vesicle;organelle;plasma membrane;vesicle	NaN
RAD23A	P54725	UV excision repair protein RAD23 homolog A	0.376348	0.0754948	0.596801	0.224171	Other	0.109217	0.596378	0.94033	0.0267199	Other	-0.219037	0.291816	0.734194	0.134189	Other	biological regulation;catabolic process;cellular catabolic process;cellular macromolecule catabolic process;cellular macromolecule metabolic process;cellular metabolic process;cellular nitrogen compound metabolic process;cellular process;cellular response to stimulus;cellular response to stress;DNA metabolic process;DNA repair;macromolecule catabolic process;macromolecule metabolic process;metabo…	binding;damaged DNA binding;DNA binding;nucleic acid binding;polyubiquitin binding;protein binding;single-stranded DNA binding;small conjugating protein binding;structure-specific DNA binding;ubiquitin binding	cell part;cytoplasm;intracellular organelle part;intracellular part;macromolecular complex;nuclear part;nucleoplasm;organelle part;proteasome complex;protein complex	Nucleotide excision repair;Protein processing in endoplasmic reticulum
UNC45B	Q8IWX7	Protein unc-45 homolog B	-0.321283	0.0756834	0.596801	0.224171	Other	-0.127261	0.471021	0.934478	0.0294309	Other	-0.174282	0.32554	0.752686	0.123386	Other	anatomical structure development;cell differentiation;cellular developmental process;cellular macromolecule metabolic process;cellular metabolic process;cellular process;cellular protein metabolic process;chaperone-mediated protein folding;developmental process;macromolecule metabolic process;metabolic process;muscle organ development;muscle structure development;organ development;primary metabol…	NaN	cell part;cytoplasm;cytoplasmic part;cytosol;intracellular part	NaN
JPH1	Q9HDC5	Junctophilin-1	-0.303985	0.075909	0.596801	0.224171	Other	-0.216087	0.200753	0.813417	0.0896867	Other	0.0526678	0.751821	0.930161	0.0314417	Other	anatomical structure development;biological regulation;calcium ion homeostasis;calcium ion transport;calcium ion transport into cytosol;cation homeostasis;cation transport;cellular calcium ion homeostasis;cellular cation homeostasis;cellular chemical homeostasis;cellular divalent inorganic cation homeostasis;cellular homeostasis;cellular ion homeostasis;cellular metal ion homeostasis;cellular pro…	structural constituent of muscle;structural molecule activity	cell part;contractile fiber part;cytoplasmic part;endoplasmic reticulum membrane;endoplasmic reticulum part;integral to membrane;intracellular organelle part;intracellular part;intrinsic to membrane;junctional membrane complex;junctional sarcoplasmic reticulum membrane;macromolecular complex;membrane;membrane part;organelle membrane;organelle part;plasma membrane;protein complex;sarcoplasmic reti…	NaN
PLCB1	Q9NQ66	1-phosphatidylinositol 4,5-bisphosphate phosphodiesterase beta-1	0.606706	0.076556	0.596801	0.224171	Other	-0.283682	0.396772	0.904164	0.0437527	Other	-0.260162	0.446358	0.808827	0.0921441	Other	activation of meiosis involved in egg activation;anatomical structure development;behavior;biological regulation;catabolic process;cell communication;cell cycle process;cell differentiation;cell surface receptor linked signaling pathway;cell-cell signaling;cellular developmental process;cellular lipid metabolic process;cellular metabolic process;cellular process;cellular response to chemical stim…	binding;calcium ion binding;calmodulin binding;catalytic activity;cation binding;enzyme activator activity;enzyme binding;enzyme regulator activity;GTPase activator activity;GTPase regulator activity;hydrolase activity;hydrolase activity, acting on ester bonds;identical protein binding;ion binding;lipase activity;lipid binding;metal ion binding;molecular transducer activity;nucleoside-triphosphat…	cell part;chromatin;chromosomal part;cytoplasm;cytoplasmic part;cytosol;extracellular membrane-bounded organelle;extracellular organelle;extracellular region part;extracellular vesicular exosome;intracellular membrane-bounded organelle;intracellular organelle;intracellular organelle part;intracellular part;membrane;membrane-bounded organelle;membrane-bounded vesicle;nuclear body;nuclear chromatin…	African trypanosomiasis;Alzheimer's disease;Amoebiasis;Calcium signaling pathway;Chagas disease (American trypanosomiasis);Chemokine signaling pathway;Endocrine and other factor-regulated calcium reabsorption;Gap junction;Gastric acid secretion;GnRH signaling pathway;Huntington's disease;Inositol phosphate metabolism;Long-term depression;Long-term potentiation;Melanogenesis;Pancreatic secretion;P…
AKAP1	Q92667	A-kinase anchor protein 1, mitochondrial	0.272791	0.076129	0.596801	0.224171	Other	-0.139159	0.355503	0.887806	0.0516821	Other	-0.141632	0.34715	0.762141	0.117965	Other	biological regulation;blood coagulation;coagulation;hemostasis;multicellular organismal process;regulation of biological quality;regulation of body fluid levels	binding;nucleic acid binding;RNA binding	cell part;cytoplasmic part;cytosol;integral to membrane;intracellular membrane-bounded organelle;intracellular organelle;intracellular organelle part;intracellular part;intrinsic to membrane;membrane;membrane part;membrane-bounded organelle;mitochondrial membrane;mitochondrial outer membrane;mitochondrial part;mitochondrion;organelle;organelle membrane;organelle outer membrane;organelle part;oute…	NaN
MUSTN1	Q8IVN3	Musculoskeletal embryonic nuclear protein 1	0.68278	0.104809	0.64885	0.187856	Other	0.732011	0.0954182	0.682045	0.166187	Other	NaN	NaN	NaN	NaN	insufficient valid values	NaN	NaN	cell part;intracellular membrane-bounded organelle;intracellular organelle;intracellular part;membrane-bounded organelle;nucleus;organelle	NaN
PPP2R1A	P30153	Serine/threonine-protein phosphatase 2A 65 kDa regulatory subunit A alpha isoform	0.282208	0.0773773	0.596801	0.224171	Other	0.120735	0.439379	0.921533	0.0354893	Other	-0.00523758	0.973096	0.997174	0.00122921	Other	apoptosis;biological regulation;catabolic process;cell cycle;cell cycle process;cell death;cell surface receptor linked signaling pathway;cellular catabolic process;cellular component assembly;cellular component organization;cellular component organization at cellular level;cellular component organization or biogenesis;cellular component organization or biogenesis at cellular level;cellular lipid…	antigen binding;binding;catalytic activity;enzyme regulator activity;hydrolase activity;hydrolase activity, acting on ester bonds;phosphatase activity;phosphatase regulator activity;phosphoprotein phosphatase activity;phosphoric ester hydrolase activity;protein binding;protein dimerization activity;protein heterodimerization activity;protein phosphatase regulator activity;protein phosphatase type…	cell part;chromosomal part;chromosome, centromeric region;cytoplasmic part;cytoskeleton;cytosol;extracellular membrane-bounded organelle;extracellular organelle;extracellular region part;extracellular vesicular exosome;intracellular membrane-bounded organelle;intracellular non-membrane-bounded organelle;intracellular organelle;intracellular organelle part;intracellular part;macromolecular complex…	Cell cycle - yeast;Chagas disease (American trypanosomiasis);Hepatitis C;Long-term depression;Meiosis - yeast;mRNA surveillance pathway;Oocyte meiosis;TGF-beta signaling pathway;Tight junction;Wnt signaling pathway
MYH2	Q9UKX2	Myosin-2	-0.337014	0.0775766	0.596801	0.224171	Other	-0.169561	0.364474	0.897413	0.0470076	Other	-0.197161	0.292908	0.734194	0.134189	Other	actin filament-based movement;actin filament-based process;actin-mediated cell contraction;actin-myosin filament sliding;cellular component movement;cellular component organization;cellular component organization or biogenesis;cellular membrane organization;cellular process;defense response;immune response;immune system process;innate immune response;membrane organization;metabolic process;multic…	adenyl nucleotide binding;adenyl ribonucleotide binding;ATP binding;binding;catalytic activity;hydrolase activity;hydrolase activity, acting on acid anhydrides;hydrolase activity, acting on acid anhydrides, in phosphorus-containing anhydrides;microfilament motor activity;motor activity;nucleoside-triphosphatase activity;nucleotide binding;purine nucleotide binding;purine ribonucleoside triphospha…	A band;actomyosin contractile ring;cell cortex part;cell division site part;cell junction;cell part;cell-cell junction;contractile fiber;contractile fiber part;contractile ring;cytoplasmic part;cytoskeletal part;cytosol;Golgi apparatus;intracellular membrane-bounded organelle;intracellular non-membrane-bounded organelle;intracellular organelle;intracellular organelle part;intracellular part;macro…	Tight junction;Viral myocarditis
MCCC1	Q96RQ3	Methylcrotonoyl-CoA carboxylase subunit alpha, mitochondrial	0.57695	0.0859477	0.600085	0.221788	Other	0.304815	0.347954	0.878699	0.05616	Other	-0.38692	0.253898	0.689386	0.161538	Other	amine catabolic process;amine metabolic process;biotin metabolic process;branched chain family amino acid catabolic process;branched chain family amino acid metabolic process;carboxylic acid catabolic process;carboxylic acid metabolic process;catabolic process;cellular amide metabolic process;cellular amine metabolic process;cellular amino acid catabolic process;cellular amino acid metabolic proc…	adenyl nucleotide binding;adenyl ribonucleotide binding;ATP binding;binding;biotin binding;biotin carboxylase activity;carboxylic acid binding;catalytic activity;cation binding;CoA carboxylase activity;ion binding;ligase activity;ligase activity, forming carbon-carbon bonds;ligase activity, forming carbon-nitrogen bonds;metal ion binding;methylcrotonoyl-CoA carboxylase activity;monocarboxylic aci…	cell part;cytoplasmic part;cytosol;intracellular membrane-bounded organelle;intracellular organelle;intracellular organelle lumen;intracellular organelle part;intracellular part;membrane;membrane-bounded organelle;membrane-enclosed lumen;mitochondrial inner membrane;mitochondrial matrix;mitochondrial membrane;mitochondrial part;mitochondrion;organelle;organelle inner membrane;organelle lumen;orga…	Valine, leucine and isoleucine degradation
GCDH	Q92947	Glutaryl-CoA dehydrogenase, mitochondrial	0.433561	0.0801139	0.596801	0.224171	Other	0.0127234	0.960708	0.991681	0.00362822	Other	0.183876	0.446393	0.808827	0.0921441	Other	acyl-CoA biosynthetic process;acyl-CoA metabolic process;amine catabolic process;amine metabolic process;aromatic amino acid family metabolic process;aspartate family amino acid catabolic process;aspartate family amino acid metabolic process;biosynthetic process;carboxylic acid catabolic process;carboxylic acid metabolic process;catabolic process;cellular amine metabolic process;cellular amino ac…	acyl-CoA dehydrogenase activity;binding;carboxylic acid binding;catalytic activity;coenzyme binding;cofactor binding;fatty acid binding;fatty-acyl-CoA binding;flavin adenine dinucleotide binding;glutaryl-CoA dehydrogenase activity;lipid binding;monocarboxylic acid binding;oxidoreductase activity;oxidoreductase activity, acting on the CH-CH group of donors	cell part;cytoplasmic part;intracellular membrane-bounded organelle;intracellular organelle;intracellular organelle lumen;intracellular organelle part;intracellular part;membrane;membrane-bounded organelle;membrane-enclosed lumen;mitochondrial inner membrane;mitochondrial matrix;mitochondrial membrane;mitochondrial part;mitochondrion;organelle;organelle inner membrane;organelle lumen;organelle me…	Benzoate degradation;Fatty acid metabolism;Lysine degradation;Tryptophan metabolism
PRKAA2	P54646	5'-AMP-activated protein kinase catalytic subunit alpha-2	-0.295299	0.0832808	0.596801	0.224171	Other	0.0768078	0.636231	0.94033	0.0267199	Other	-0.37902	0.0416224	0.472949	0.325186	Other	alcohol metabolic process;amine transport;amino acid transmembrane transport;amino acid transport;autophagy;betaine transport;biological regulation;biosynthetic process;carbohydrate homeostasis;carboxylic acid biosynthetic process;carboxylic acid metabolic process;carboxylic acid transport;carnitine shuttle;carnitine transport;catabolic process;cation transport;cell communication;cell cycle arres…	[acetyl-CoA carboxylase] kinase activity;[hydroxymethylglutaryl-CoA reductase (NADPH)] kinase activity;adenyl nucleotide binding;adenyl ribonucleotide binding;AMP-activated protein kinase activity;ATP binding;binding;catalytic activity;cation binding;chromatin binding;histone kinase activity;histone serine kinase activity;ion binding;kinase activity;metal ion binding;nucleotide binding;phosphotra…	AMP-activated protein kinase complex;cell part;cytoplasm;cytoplasmic part;cytosol;intracellular organelle part;intracellular part;macromolecular complex;nuclear part;nucleoplasm;organelle part;protein complex	Adipocytokine signaling pathway;Hypertrophic cardiomyopathy (HCM);Insulin signaling pathway;mTOR signaling pathway;Regulation of autophagy
CYB5R1	Q9UHQ9	NADH-cytochrome b5 reductase 1	0.296954	0.0789932	0.596801	0.224171	Other	0.263447	0.117017	0.715901	0.145147	Other	0.0583617	0.722804	0.924133	0.0342656	Other	alcohol metabolic process;biosynthetic process;lipid biosynthetic process;lipid metabolic process;metabolic process;primary metabolic process;small molecule metabolic process;steroid biosynthetic process;steroid metabolic process;sterol biosynthetic process;sterol metabolic process	catalytic activity;cytochrome-b5 reductase activity;oxidoreductase activity;oxidoreductase activity, acting on NADH or NADPH;oxidoreductase activity, acting on NADH or NADPH, heme protein as acceptor	cell part;cytoplasmic part;extracellular membrane-bounded organelle;extracellular organelle;extracellular region part;extracellular vesicular exosome;integral to membrane;intracellular membrane-bounded organelle;intracellular organelle;intracellular part;intrinsic to membrane;membrane;membrane part;membrane-bounded organelle;membrane-bounded vesicle;mitochondrion;organelle;vesicle	Amino sugar and nucleotide sugar metabolism
VWF	P04275	von Willebrand antigen 2;von Willebrand factor	-0.416565	0.0797271	0.596801	0.224171	Other	-0.20591	0.376404	0.89862	0.0464239	Other	0.0235217	0.91895	0.980587	0.00851384	Other	anatomical structure development;biological adhesion;biological regulation;blood coagulation;blood coagulation, intrinsic pathway;cell activation;cell adhesion;cell-substrate adhesion;cellular component assembly;cellular component organization;cellular component organization at cellular level;cellular component organization or biogenesis;cellular component organization or biogenesis at cellular l…	binding;chaperone binding;collagen binding;enzyme binding;glycoprotein binding;identical protein binding;immunoglobulin binding;integrin binding;protease binding;protein binding;protein complex binding;protein dimerization activity;protein homodimerization activity;protein N-terminus binding;receptor binding	cell part;clathrin-coated vesicle;coated vesicle;cytoplasmic membrane-bounded vesicle;cytoplasmic membrane-bounded vesicle lumen;cytoplasmic part;cytoplasmic vesicle;cytoplasmic vesicle part;endoplasmic reticulum;external side of plasma membrane;extracellular matrix;extracellular membrane-bounded organelle;extracellular organelle;extracellular region;extracellular region part;extracellular vesicu…	Complement and coagulation cascades;ECM-receptor interaction;Focal adhesion
FN1	P02751	Anastellin;Fibronectin;Ugl-Y1;Ugl-Y2;Ugl-Y3	0.28487	0.0800104	0.596801	0.224171	Other	-0.285585	0.079297	0.662658	0.17871	Other	0.111288	0.483789	0.814374	0.0891762	Other	acute inflammatory response;acute-phase response;anatomical structure formation involved in morphogenesis;anatomical structure morphogenesis;angiogenesis;biological adhesion;biological regulation;blood coagulation;calcium-independent cell-matrix adhesion;cell activation;cell adhesion;cell differentiation;cell junction assembly;cell junction organization;cell migration;cell morphogenesis;cell morp…	binding;carbohydrate binding;collagen binding;enzyme activator activity;enzyme binding;enzyme regulator activity;glycosaminoglycan binding;heparin binding;integrin binding;pattern binding;peptidase activator activity;peptidase regulator activity;polysaccharide binding;protease binding;protein binding;protein complex binding;receptor binding	apical plasma membrane;basal lamina;blood microparticle;cell part;cytoplasmic membrane-bounded vesicle lumen;cytoplasmic part;cytoplasmic vesicle part;endoplasmic reticulum-Golgi intermediate compartment;extracellular matrix;extracellular matrix part;extracellular membrane-bounded organelle;extracellular organelle;extracellular region;extracellular region part;extracellular space;extracellular ve…	Amoebiasis;Bacterial invasion of epithelial cells;ECM-receptor interaction;Focal adhesion;Pathways in cancer;Regulation of actin cytoskeleton;Small cell lung cancer
RPL7	P18124	60S ribosomal protein L7	-0.267925	0.0803049	0.596801	0.224171	Other	-0.18149	0.22922	0.826428	0.0827952	Other	-0.062905	0.673332	0.904669	0.0435104	Other	biosynthetic process;catabolic process;cellular biosynthetic process;cellular catabolic process;cellular component biogenesis;cellular component biogenesis at cellular level;cellular component disassembly;cellular component disassembly at cellular level;cellular component organization;cellular component organization at cellular level;cellular component organization or biogenesis;cellular componen…	binding;DNA binding;identical protein binding;mRNA binding;nucleic acid binding;protein binding;protein dimerization activity;protein homodimerization activity;RNA binding;structural constituent of ribosome;structural molecule activity	adherens junction;anchoring junction;cell junction;cell part;cell-substrate adherens junction;cell-substrate junction;cytoplasm;cytoplasmic part;cytosol;cytosolic large ribosomal subunit;extracellular membrane-bounded organelle;extracellular organelle;extracellular region part;extracellular vesicular exosome;focal adhesion;intracellular membrane-bounded organelle;intracellular non-membrane-bounde…	Ribosome
BANF1	O75531	Barrier-to-autointegration factor;Barrier-to-autointegration factor, N-terminally processed	0.635075	0.0811636	0.596801	0.224171	Other	-0.450421	0.209938	0.816641	0.0879686	Other	0.525263	0.145733	0.62906	0.201308	Other	cell cycle;cell cycle process;cellular component disassembly;cellular component disassembly at cellular level;cellular component organization;cellular component organization at cellular level;cellular component organization or biogenesis;cellular component organization or biogenesis at cellular level;cellular macromolecule metabolic process;cellular membrane organization;cellular metabolic proces…	binding;DNA binding;nucleic acid binding	cell part;chromosome;cytoplasm;cytoplasmic part;cytosol;extracellular membrane-bounded organelle;extracellular organelle;extracellular region part;extracellular vesicular exosome;intracellular membrane-bounded organelle;intracellular non-membrane-bounded organelle;intracellular organelle;intracellular organelle part;intracellular part;membrane-bounded organelle;membrane-bounded vesicle;non-membra…	NaN
RPS19	P39019	40S ribosomal protein S19	0.331661	0.0885484	0.600085	0.221788	Other	0.226374	0.255269	0.839511	0.0759735	Other	0.467908	0.0292606	0.418245	0.378569	Other	biological regulation;biosynthetic process;catabolic process;cell chemotaxis;cell differentiation;cell migration;cell motility;cellular biosynthetic process;cellular catabolic process;cellular component assembly;cellular component assembly at cellular level;cellular component biogenesis;cellular component biogenesis at cellular level;cellular component disassembly;cellular component disassembly a…	binding;enzyme binding;fibroblast growth factor binding;growth factor binding;identical protein binding;kinase binding;protein binding;protein dimerization activity;protein homodimerization activity;protein kinase binding;structural constituent of ribosome;structural molecule activity	adherens junction;anchoring junction;cell junction;cell part;cell-substrate adherens junction;cell-substrate junction;cytoplasm;cytoplasmic part;cytosol;cytosolic small ribosomal subunit;extracellular membrane-bounded organelle;extracellular organelle;extracellular region part;extracellular vesicular exosome;focal adhesion;intracellular non-membrane-bounded organelle;intracellular organelle;intra…	Ribosome
SLC2A1	P11166	Solute carrier family 2, facilitated glucose transporter member 1	0.846451	0.0817576	0.596801	0.224171	Other	-0.28047	0.554465	0.94033	0.0267199	Other	0.285443	0.547509	0.8496	0.0707857	Other	biological regulation;biosynthetic process;carbohydrate biosynthetic process;carbohydrate metabolic process;carbohydrate transmembrane transport;carbohydrate transport;carboxylic acid metabolic process;cation transport;cell communication;cellular biosynthetic process;cellular carbohydrate biosynthetic process;cellular carbohydrate metabolic process;cellular component assembly;cellular component o…	active transmembrane transporter activity;binding;carbohydrate transmembrane transporter activity;cation transmembrane transporter activity;cation:sugar symporter activity;dehydroascorbic acid transporter activity;D-glucose transmembrane transporter activity;glucose transmembrane transporter activity;hexose transmembrane transporter activity;identical protein binding;ion transmembrane transporter…	basolateral plasma membrane;blood microparticle;caveola;cell cortex part;cell junction;cell part;cell-cell junction;cortical actin cytoskeleton;cortical cytoskeleton;cytoplasmic membrane-bounded vesicle;cytoplasmic part;cytoplasmic vesicle;cytoskeletal part;cytoskeleton;cytosol;extracellular membrane-bounded organelle;extracellular organelle;extracellular region part;extracellular vesicular exoso…	Adipocytokine signaling pathway;Bile secretion;Pathways in cancer;Renal cell carcinoma
ANOS1	P23352	Anosmin-1	-0.670868	0.146548	0.729612	0.136908	Other	-0.0799033	0.845679	0.978362	0.00950058	Other	0.269886	0.447259	0.808827	0.0921441	Other	axon guidance;biological adhesion;cell adhesion;cellular component movement;cellular process;chemotaxis;locomotion;response to chemical stimulus;response to external stimulus;response to stimulus;taxis	binding;carbohydrate binding;endopeptidase inhibitor activity;endopeptidase regulator activity;enzyme inhibitor activity;enzyme regulator activity;extracellular matrix structural constituent;glycosaminoglycan binding;heparin binding;pattern binding;peptidase inhibitor activity;peptidase regulator activity;polysaccharide binding;serine-type endopeptidase inhibitor activity;structural molecule acti…	cell part;extracellular matrix;extracellular region part;extracellular space;membrane;plasma membrane;proteinaceous extracellular matrix	NaN
MYH8	P13535	Myosin-8	-0.312968	0.0820674	0.596801	0.224171	Other	-0.0470762	0.788147	0.968403	0.0139441	Other	-0.282194	0.115099	0.608073	0.216044	Other	actin filament-based movement;actin filament-based process;actin-mediated cell contraction;actin-myosin filament sliding;cellular component movement;cellular process;metabolic process;multicellular organismal process;muscle contraction;muscle filament sliding;muscle system process;skeletal muscle contraction;striated muscle contraction;system process	actin binding;actin filament binding;adenyl nucleotide binding;adenyl ribonucleotide binding;ATP binding;ATPase activity;binding;catalytic activity;cytoskeletal protein binding;hydrolase activity;hydrolase activity, acting on acid anhydrides;hydrolase activity, acting on acid anhydrides, in phosphorus-containing anhydrides;microfilament motor activity;motor activity;myosin binding;myosin light ch…	cell part;contractile fiber part;cytoplasm;cytoplasmic part;cytoskeletal part;cytosol;intracellular organelle part;intracellular part;macromolecular complex;muscle myosin complex;myosin complex;myosin filament;myosin II complex;organelle part;protein complex;sarcomere	Tight junction;Viral myocarditis
EIF4H	Q15056	Eukaryotic translation initiation factor 4H	0.210044	0.0829345	0.596801	0.224171	Other	0.0120258	0.918739	0.988774	0.00490296	Other	0.210248	0.0826514	0.563392	0.249189	Other	biological regulation;biosynthetic process;cellular biosynthetic process;cellular macromolecule biosynthetic process;cellular macromolecule metabolic process;cellular metabolic process;cellular process;cellular protein metabolic process;developmental growth;developmental process;gene expression;growth;macromolecule biosynthetic process;macromolecule metabolic process;metabolic process;posttranscr…	binding;nucleic acid binding;nucleotide binding;RNA binding;translation factor activity, nucleic acid binding;translation initiation factor activity	cell part;cytoplasmic part;cytosol;eukaryotic translation initiation factor 4F complex;intracellular part;macromolecular complex;membrane;perinuclear region of cytoplasm;protein complex	NaN
FLNB	O75369	Filamin-B	-0.313553	0.0833627	0.596801	0.224171	Other	-0.269129	0.134495	0.743463	0.128741	Other	0.0322347	0.854872	0.953347	0.0207488	Other	actin cytoskeleton organization;actin filament-based process;anatomical structure development;biological regulation;cell differentiation;cell surface receptor linked signaling pathway;cellular component organization;cellular component organization at cellular level;cellular component organization or biogenesis;cellular component organization or biogenesis at cellular level;cellular developmental …	actin binding;binding;cytoskeletal protein binding;identical protein binding;protein binding	actin cytoskeleton;actin filament bundle;actomyosin;adherens junction;anchoring junction;cell cortex;cell junction;cell part;cell-substrate adherens junction;cell-substrate junction;contractile fiber part;cytoplasm;cytoplasmic part;cytoskeletal part;cytoskeleton;cytosol;extracellular membrane-bounded organelle;extracellular organelle;extracellular region part;extracellular vesicular exosome;focal…	Focal adhesion;MAPK signaling pathway
CAP1	Q01518	Adenylyl cyclase-associated protein 1	0.275589	0.0840382	0.596801	0.224171	Other	-0.075036	0.629514	0.94033	0.0267199	Other	0.0770623	0.620331	0.880806	0.0551198	Other	actin cytoskeleton organization;actin filament-based process;activation of adenylate cyclase activity;ameboidal cell migration;axon guidance;biological regulation;blood coagulation;cell activation;cell migration;cell motility;cellular component movement;cellular component organization;cellular component organization at cellular level;cellular component organization or biogenesis;cellular componen…	NaN	adherens junction;anchoring junction;cell cortex part;cell junction;cell part;cell-substrate adherens junction;cell-substrate junction;cortical actin cytoskeleton;cortical cytoskeleton;cytoplasmic part;cytoskeletal part;cytoskeleton;extracellular membrane-bounded organelle;extracellular organelle;extracellular region part;extracellular vesicular exosome;focal adhesion;intracellular non-membrane-b…	NaN
IPO7	O95373	Importin-7	0.674367	0.192815	0.794698	0.0997977	Other	-0.360978	0.393309	0.901843	0.0448688	Other	0.34943	0.427188	0.79955	0.0971545	Other	biological regulation;cellular process;cellular response to stimulus;defense response;establishment of localization;establishment of localization in cell;establishment of protein localization;immune response;immune system process;innate immune response;intracellular protein transport;intracellular transport;nuclear import;nuclear transport;nucleocytoplasmic transport;protein import;protein import…	binding;enzyme binding;enzyme regulator activity;GTPase binding;GTPase regulator activity;nucleoside-triphosphatase regulator activity;protein binding;Ran GTPase binding;Ras GTPase binding;small GTPase binding;transporter activity	cell part;cytoplasm;intracellular organelle part;intracellular part;macromolecular complex;membrane;membrane part;nuclear part;nuclear pore;nucleoplasm;organelle part;pore complex;protein complex	NaN
SMTNL1	A8MU46	Smoothelin-like protein 1	-0.303747	0.0844047	0.596801	0.224171	Other	-0.0736958	0.667529	0.94033	0.0267199	Other	-0.392634	0.0283035	0.418245	0.378569	Other	biological regulation;negative regulation of biological process;negative regulation of multicellular organismal process;negative regulation of vasodilation;positive regulation of biological process;positive regulation of multicellular organismal process;positive regulation of vasoconstriction;regulation of biological process;regulation of multicellular organismal process;regulation of system proc…	NaN	cell part;contractile fiber;contractile fiber part;cytoplasm;cytoplasmic part;I band;intracellular membrane-bounded organelle;intracellular non-membrane-bounded organelle;intracellular organelle;intracellular part;M band;membrane-bounded organelle;non-membrane-bounded organelle;nucleus;organelle;organelle part	NaN
TMEM43	Q9BTV4	Transmembrane protein 43	-0.35972	0.0894955	0.600732	0.221319	Other	-0.0773283	0.728919	0.947324	0.0235013	Other	0.301346	0.151627	0.62906	0.201308	Other	cellular component organization;cellular component organization or biogenesis;cellular membrane organization;cellular process;membrane organization;nuclear membrane organization	NaN	cell part;cytoplasmic part;endoplasmic reticulum lumen;endoplasmic reticulum part;Golgi apparatus;integral to membrane;integral to nuclear inner membrane;integral to organelle membrane;intracellular membrane-bounded organelle;intracellular organelle;intracellular organelle lumen;intracellular organelle part;intracellular part;intrinsic to membrane;intrinsic to nuclear inner membrane;intrinsic to …	NaN
ITGB1	P05556	Integrin beta-1	0.248106	0.0857978	0.600085	0.221788	Other	0.153119	0.291052	0.869654	0.0606537	Other	0.266746	0.0658485	0.533278	0.273046	Other	actin cytoskeleton organization;actin filament-based process;actomyosin structure organization;anatomical structure homeostasis;anatomical structure morphogenesis;associative learning;axon extension;axon guidance;B cell activation;B cell differentiation;behavior;biological adhesion;biological regulation;blood coagulation;blood vessel endothelial cell migration;calcium ion homeostasis;calcium-inde…	actin binding;binding;cation binding;cell adhesion molecule binding;cytoskeletal protein binding;enzyme binding;ion binding;metal ion binding;peptide binding;protease binding;protein binding;protein dimerization activity;protein heterodimerization activity;receptor activity;viral receptor activity	acrosomal vesicle;adherens junction;alpha10-beta1 integrin complex;alpha11-beta1 integrin complex;alpha1-beta1 integrin complex;alpha2-beta1 integrin complex;alpha3-beta1 integrin complex;alpha7-beta1 integrin complex;alpha8-beta1 integrin complex;alpha9-beta1 integrin complex;anchoring junction;basement membrane;cell division site part;cell junction;cell part;cell projection;cell projection memb…	Arrhythmogenic right ventricular cardiomyopathy (ARVC);Axon guidance;Bacterial invasion of epithelial cells;Cell adhesion molecules (CAMs);Dilated cardiomyopathy;ECM-receptor interaction;Focal adhesion;Hypertrophic cardiomyopathy (HCM);Leishmaniasis;Leukocyte transendothelial migration;Pathogenic Escherichia coli infection;Pathways in cancer;Phagosome;Regulation of actin cytoskeleton;Shigellosis;…
LDB3	O75112	LIM domain-binding protein 3	0.14063	0.0865745	0.600085	0.221788	Other	0.105596	0.193067	0.802633	0.0954832	Other	-0.0450792	0.573679	0.860994	0.0650001	Other	actin cytoskeleton organization;actin filament-based process;actomyosin structure organization;cellular component organization;cellular component organization at cellular level;cellular component organization or biogenesis;cellular component organization or biogenesis at cellular level;cellular process;cytoskeleton organization;organelle organization;sarcomere organization	binding;cation binding;cytoskeletal protein binding;ion binding;metal ion binding;protein binding;transition metal ion binding;zinc ion binding	cell part;cell projection;contractile fiber part;cytoplasmic part;cytoskeleton;intracellular non-membrane-bounded organelle;intracellular organelle;intracellular part;non-membrane-bounded organelle;organelle;organelle part;perinuclear region of cytoplasm;pseudopodium;Z disc	NaN
RPL12	P30050	60S ribosomal protein L12	0.416565	0.087359	0.600085	0.221788	Other	-0.0147854	0.950308	0.989788	0.00445791	Other	0.0168891	0.94325	0.988081	0.00520724	Other	biosynthetic process;catabolic process;cellular biosynthetic process;cellular catabolic process;cellular component disassembly;cellular component disassembly at cellular level;cellular component organization;cellular component organization at cellular level;cellular component organization or biogenesis;cellular component organization or biogenesis at cellular level;cellular macromolecular complex…	structural constituent of ribosome;structural molecule activity	adherens junction;anchoring junction;cell junction;cell part;cell-substrate adherens junction;cell-substrate junction;cytoplasmic part;cytosol;cytosolic large ribosomal subunit;extracellular membrane-bounded organelle;extracellular organelle;extracellular region part;extracellular vesicular exosome;focal adhesion;intracellular organelle part;intracellular part;large ribosomal subunit;macromolecul…	Ribosome
S100A11	P31949	Protein S100-A11;Protein S100-A11, N-terminally processed	-0.714099	0.102381	0.64275	0.191958	Other	-0.0846064	0.849917	0.978418	0.00947572	Other	-0.186859	0.680867	0.907811	0.0420047	Other	biological regulation;cellular process;cellular response to stimulus;negative regulation of biological process;negative regulation of biosynthetic process;negative regulation of cell proliferation;negative regulation of cellular biosynthetic process;negative regulation of cellular macromolecule biosynthetic process;negative regulation of cellular metabolic process;negative regulation of cellular …	binding;calcium ion binding;calcium-dependent protein binding;cation binding;identical protein binding;ion binding;metal ion binding;protein binding;protein dimerization activity;protein homodimerization activity	cell part;cell projection;cytoplasm;extracellular membrane-bounded organelle;extracellular organelle;extracellular region part;extracellular space;extracellular vesicular exosome;intracellular membrane-bounded organelle;intracellular organelle;intracellular organelle part;intracellular part;membrane-bounded organelle;membrane-bounded vesicle;nuclear part;nucleoplasm;nucleus;organelle;organelle pa…	NaN
EYA3	Q99504	Eyes absent homolog 3	-0.2874	0.0881581	0.600085	0.221788	Other	-0.148414	0.369338	0.89862	0.0464239	Other	-0.169221	0.307087	0.742772	0.129144	Other	anatomical structure morphogenesis;biological regulation;biosynthetic process;cellular biosynthetic process;cellular component organization;cellular component organization at cellular level;cellular component organization or biogenesis;cellular component organization or biogenesis at cellular level;cellular macromolecule biosynthetic process;cellular macromolecule metabolic process;cellular metab…	binding;catalytic activity;cation binding;chromatin binding;hydrolase activity;hydrolase activity, acting on ester bonds;ion binding;metal ion binding;phosphatase activity;phosphoprotein phosphatase activity;phosphoric ester hydrolase activity;protein tyrosine phosphatase activity;protein tyrosine/serine/threonine phosphatase activity	cell part;centrosome;cytoplasm;cytoplasmic part;cytoskeletal part;intracellular membrane-bounded organelle;intracellular non-membrane-bounded organelle;intracellular organelle;intracellular organelle part;intracellular part;macromolecular complex;membrane-bounded organelle;microtubule organizing center;non-membrane-bounded organelle;nuclear part;nucleoplasm;nucleoplasm part;nucleus;organelle;orga…	NaN
NXN	Q6DKJ4	Nucleoredoxin	-1.1032	0.159257	0.748584	0.12576	Other	-0.071046	0.931109	0.988774	0.00490296	Other	0.0364483	0.96635	0.997174	0.00122921	Other	anatomical structure development;biological regulation;cardiovascular system development;cell differentiation;cell surface receptor linked signaling pathway;cellular developmental process;cellular process;cellular response to stimulus;developmental process;negative regulation of biological process;negative regulation of cell communication;negative regulation of cellular metabolic process;negative…	antioxidant activity;catalytic activity;oxidoreductase activity;oxidoreductase activity, acting on a sulfur group of donors;oxidoreductase activity, acting on a sulfur group of donors, NAD or NADP as acceptor;oxidoreductase activity, acting on NADH or NADPH;protein-disulfide reductase activity;thioredoxin-disulfide reductase activity	cell part;cytoplasmic part;cytosol;intracellular membrane-bounded organelle;intracellular organelle;intracellular part;membrane-bounded organelle;nucleus;organelle	NaN
RPS10	P46783	40S ribosomal protein S10	0.307352	0.0882928	0.600085	0.221788	Other	0.205806	0.24692	0.832522	0.0796044	Other	-0.0269405	0.878085	0.964928	0.0155049	Other	biosynthetic process;catabolic process;cellular biosynthetic process;cellular catabolic process;cellular component disassembly;cellular component disassembly at cellular level;cellular component organization;cellular component organization at cellular level;cellular component organization or biogenesis;cellular component organization or biogenesis at cellular level;cellular macromolecular complex…	NaN	adherens junction;anchoring junction;cell junction;cell part;cell-substrate adherens junction;cell-substrate junction;cytoplasm;cytoplasmic part;cytosol;cytosolic small ribosomal subunit;extracellular membrane-bounded organelle;extracellular organelle;extracellular region part;extracellular vesicular exosome;focal adhesion;intracellular non-membrane-bounded organelle;intracellular organelle;intra…	Ribosome
QDPR	P09417	Dihydropteridine reductase	0.225849	0.0885403	0.600085	0.221788	Other	0.0287663	0.823813	0.971708	0.012464	Other	-0.0205118	0.873834	0.964928	0.0155049	Other	amine catabolic process;amine metabolic process;anatomical structure development;aromatic amino acid family catabolic process;aromatic amino acid family metabolic process;aromatic compound biosynthetic process;aromatic compound catabolic process;biosynthetic process;carboxylic acid catabolic process;carboxylic acid metabolic process;catabolic process;cellular amine metabolic process;cellular amin…	6,7-dihydropteridine reductase activity;binding;catalytic activity;coenzyme binding;cofactor binding;electron carrier activity;NAD binding;NADH binding;NADP binding;NADPH binding;nucleotide binding;oxidoreductase activity;oxidoreductase activity, acting on the CH-NH group of donors;oxidoreductase activity, acting on the CH-NH group of donors, NAD or NADP as acceptor	cell part;cell projection;cytoplasm;cytoplasmic part;cytosol;extracellular membrane-bounded organelle;extracellular organelle;extracellular region part;extracellular vesicular exosome;intracellular membrane-bounded organelle;intracellular organelle;intracellular part;membrane-bounded organelle;membrane-bounded vesicle;mitochondrion;neuron projection;organelle;vesicle	Folate biosynthesis
CAP2	P40123	Adenylyl cyclase-associated protein 2	-0.163017	0.0887268	0.600085	0.221788	Other	-0.0664673	0.478101	0.934478	0.0294309	Other	-0.028815	0.75758	0.931997	0.0305857	Other	activation of adenylate cyclase activity;axon guidance;biological regulation;cellular component organization;cellular component organization at cellular level;cellular component organization or biogenesis;cellular component organization or biogenesis at cellular level;cellular process;cellular response to stimulus;chemotaxis;cytoskeleton organization;establishment or maintenance of cell polarity;…	NaN	cell part;membrane;plasma membrane	NaN
HCCS	P53701	Cytochrome c-type heme lyase	0.641199	0.1189	0.67943	0.167855	Other	0.317295	0.522518	0.937627	0.0279698	Other	0.567154	0.192316	0.654648	0.183992	Other	anatomical structure morphogenesis;developmental process;metabolic process;organ morphogenesis;oxidation-reduction process	binding;carbon-sulfur lyase activity;catalytic activity;cation binding;holocytochrome-c synthase activity;ion binding;lyase activity;metal ion binding	cell part;cytoplasmic part;intracellular membrane-bounded organelle;intracellular organelle;intracellular organelle part;intracellular part;membrane;membrane-bounded organelle;mitochondrial inner membrane;mitochondrial membrane;mitochondrial part;mitochondrion;organelle;organelle inner membrane;organelle membrane;organelle part	Porphyrin and chlorophyll metabolism
OSBPL1A	Q9BXW6	Oxysterol-binding protein-related protein 1	-0.339019	0.0896808	0.600732	0.221319	Other	0.0807316	0.678668	0.940824	0.0264915	Other	0.225448	0.252228	0.689386	0.161538	Other	alcohol metabolic process;antigen processing and presentation;antigen processing and presentation of exogenous antigen;antigen processing and presentation of exogenous peptide antigen;antigen processing and presentation of exogenous peptide antigen via MHC class II;antigen processing and presentation of peptide antigen;antigen processing and presentation of peptide antigen via MHC class II;antige…	binding;cholesterol binding;lipid binding;phospholipid binding;steroid binding;sterol binding	cell part;cytoplasm;cytoplasmic part;endosome;extracellular membrane-bounded organelle;extracellular organelle;extracellular region part;extracellular vesicular exosome;intracellular;intracellular membrane-bounded organelle;intracellular organelle;intracellular organelle part;intracellular part;late endosome;lysosomal membrane;membrane;membrane-bounded organelle;membrane-bounded vesicle;nuclear p…	NaN
CISD1	Q9NZ45	CDGSH iron-sulfur domain-containing protein 1	0.366052	0.0995919	0.636352	0.196303	Other	0.411256	0.0607741	0.627548	0.202353	Other	-0.126804	0.549736	0.8496	0.0707857	Other	biological regulation;regulation of biological process;regulation of cellular metabolic process;regulation of cellular process;regulation of cellular respiration;regulation of generation of precursor metabolites and energy;regulation of metabolic process	2 iron, 2 sulfur cluster binding;binding;cation binding;ion binding;iron-sulfur cluster binding;metal cluster binding;metal ion binding	cell part;cytoplasmic part;extracellular membrane-bounded organelle;extracellular organelle;extracellular region part;extracellular vesicular exosome;integral to membrane;intracellular membrane-bounded organelle;intracellular organelle;intracellular organelle part;intracellular part;intrinsic to membrane;membrane;membrane part;membrane-bounded organelle;membrane-bounded vesicle;mitochondrial memb…	NaN
TKT	P29401	Transketolase	0.82354	0.138383	0.713182	0.1468	Other	0.157634	0.716764	0.944672	0.024719	Other	0.243156	0.598278	0.871705	0.0596305	Other	alcohol biosynthetic process;alcohol catabolic process;alcohol metabolic process;aldehyde biosynthetic process;biological regulation;biosynthetic process;carbohydrate biosynthetic process;carbohydrate catabolic process;carbohydrate metabolic process;catabolic process;cellular aldehyde metabolic process;cellular biosynthetic process;cellular carbohydrate biosynthetic process;cellular carbohydrate …	binding;catalytic activity;cation binding;cofactor binding;identical protein binding;ion binding;metal ion binding;protein binding;protein dimerization activity;protein homodimerization activity;transferase activity;transferase activity, transferring aldehyde or ketonic groups;transketolase activity	cell part;cytoplasmic part;cytosol;extracellular membrane-bounded organelle;extracellular organelle;extracellular region part;extracellular vesicular exosome;intracellular membrane-bounded organelle;intracellular organelle;intracellular organelle part;intracellular part;membrane-bounded organelle;membrane-bounded vesicle;microbody;nuclear part;nucleoplasm;nucleus;organelle;organelle part;peroxiso…	Biosynthesis of ansamycins;Carbon fixation in photosynthetic organisms;Pentose phosphate pathway
ANXA5	P08758	Annexin A5	0.250109	0.0933761	0.622507	0.205855	Other	0.075514	0.604116	0.94033	0.0267199	Other	0.211727	0.152596	0.62906	0.201308	Other	biological regulation;blood coagulation;cellular process;cellular response to stimulus;coagulation;hemostasis;multicellular organismal process;negative regulation of apoptosis;negative regulation of biological process;negative regulation of catalytic activity;negative regulation of cell death;negative regulation of cellular process;negative regulation of coagulation;negative regulation of molecul…	binding;calcium ion binding;calcium-dependent phospholipid binding;cation binding;enzyme inhibitor activity;enzyme regulator activity;ion binding;lipase inhibitor activity;lipid binding;metal ion binding;phospholipase inhibitor activity;phospholipid binding	adherens junction;anchoring junction;blood microparticle;cell junction;cell part;cell-substrate adherens junction;cell-substrate junction;cytoplasm;endothelial microparticle;external side of plasma membrane;extracellular membrane-bounded organelle;extracellular organelle;extracellular region part;extracellular vesicular exosome;focal adhesion;intracellular;intracellular part;membrane;membrane par…	NaN
COPS7A	Q9UBW8	COP9 signalosome complex subunit 7a	0.69557	0.132276	0.706825	0.150688	Other	0.350229	0.437944	0.921533	0.0354893	Other	0.038804	0.931435	0.985645	0.00627941	Other	cellular macromolecule metabolic process;cellular metabolic process;cellular process;cellular protein metabolic process;cullin deneddylation;macromolecule metabolic process;macromolecule modification;metabolic process;primary metabolic process;protein deneddylation;protein metabolic process;protein modification by small protein conjugation or removal;protein modification by small protein removal;…	NaN	cell part;cytoplasm;intracellular organelle part;intracellular part;macromolecular complex;nuclear part;nucleoplasm;organelle part;protein complex;signalosome	NaN
MYH13	Q9UKX3	Myosin-13	-0.209325	0.0943283	0.625875	0.203513	Other	-0.143624	0.244757	0.83246	0.0796368	Other	-0.242904	0.0542042	0.511485	0.291167	Other	cell communication;cellular process;cellular response to external stimulus;cellular response to extracellular stimulus;cellular response to nutrient levels;cellular response to starvation;cellular response to stimulus;cellular response to stress;metabolic process;multicellular organismal process;muscle contraction;muscle system process;response to external stimulus;response to extracellular stimu…	adenyl nucleotide binding;adenyl ribonucleotide binding;ATP binding;binding;catalytic activity;hydrolase activity;hydrolase activity, acting on acid anhydrides;hydrolase activity, acting on acid anhydrides, in phosphorus-containing anhydrides;microfilament motor activity;motor activity;nucleoside-triphosphatase activity;nucleotide binding;purine nucleotide binding;purine ribonucleoside triphospha…	cell part;contractile fiber;contractile fiber part;cytoplasmic part;cytoskeletal part;extracellular membrane-bounded organelle;extracellular organelle;extracellular region part;extracellular vesicular exosome;intracellular non-membrane-bounded organelle;intracellular organelle;intracellular organelle part;intracellular part;macromolecular complex;membrane-bounded organelle;membrane-bounded vesicl…	Tight junction;Viral myocarditis
RPS3	P23396	40S ribosomal protein S3	0.216705	0.0957105	0.629295	0.201145	Other	0.0370801	0.770175	0.968403	0.0139441	Other	0.235359	0.0716064	0.533278	0.273046	Other	apoptosis;biological regulation;biosynthetic process;catabolic process;cell cycle phase;cell cycle process;cell death;cell division;cellular biosynthetic process;cellular catabolic process;cellular component disassembly;cellular component disassembly at cellular level;cellular component organization;cellular component organization at cellular level;cellular component organization or biogenesis;ce…	binding;carbon-oxygen lyase activity;catalytic activity;damaged DNA binding;DNA binding;DNA N-glycosylase activity;DNA-(apurinic or apyrimidinic site) lyase activity;enzyme binding;hydrolase activity;hydrolase activity, acting on glycosyl bonds;hydrolase activity, hydrolyzing N-glycosyl compounds;iron-sulfur cluster binding;kinase binding;lyase activity;metal cluster binding;mRNA binding;NF-kappa…	adherens junction;anchoring junction;cell junction;cell part;cell projection membrane;cell projection part;cell-substrate adherens junction;cell-substrate junction;cytoplasm;cytoplasmic part;cytoskeletal part;cytosol;cytosolic small ribosomal subunit;extracellular membrane-bounded organelle;extracellular organelle;extracellular region part;extracellular vesicular exosome;focal adhesion;intracellu…	Ribosome
GSTM3	P21266	Glutathione S-transferase Mu 3	0.299044	0.0962838	0.629295	0.201145	Other	0.223866	0.20816	0.814617	0.0890466	Other	-0.0259809	0.88221	0.965814	0.0151064	Other	amine metabolic process;anatomical structure development;benzene-containing compound metabolic process;carboxylic acid metabolic process;catabolic process;cell development;cellular amine metabolic process;cellular amino acid metabolic process;cellular aromatic compound metabolic process;cellular catabolic process;cellular detoxification of nitrogen compound;cellular developmental process;cellular…	amine binding;amino acid binding;binding;carboxylic acid binding;catalytic activity;enzyme binding;glutathione binding;glutathione transferase activity;identical protein binding;modified amino acid binding;peptide binding;protein binding;protein dimerization activity;protein homodimerization activity;transferase activity;transferase activity, transferring alkyl or aryl (other than methyl) groups	cell part;cell projection part;cytoplasm;cytoplasmic part;cytosol;extracellular membrane-bounded organelle;extracellular organelle;extracellular region part;extracellular vesicular exosome;flagellar fibrous sheath;flagellum part;intracellular membrane-bounded organelle;intracellular organelle;intracellular organelle part;intracellular part;membrane-bounded organelle;membrane-bounded vesicle;micro…	Drug metabolism - cytochrome P450;Glutathione metabolism;Metabolism of xenobiotics by cytochrome P450
PPP2CA	P67775	Serine/threonine-protein phosphatase 2A catalytic subunit alpha isoform	0.313957	0.097077	0.629295	0.201145	Other	0.162404	0.381755	0.89862	0.0464239	Other	0.321173	0.0967338	0.579706	0.236792	Other	anatomical structure development;apoptosis;biological regulation;catabolic process;cell cycle;cell cycle process;cell death;cell surface receptor linked signaling pathway;cellular catabolic process;cellular component assembly;cellular component organization;cellular component organization or biogenesis;cellular lipid metabolic process;cellular macromolecule catabolic process;cellular macromolecul…	binding;catalytic activity;cation binding;hydrolase activity;hydrolase activity, acting on ester bonds;ion binding;metal ion binding;phosphatase activity;phosphoprotein phosphatase activity;phosphoric ester hydrolase activity;protein serine/threonine phosphatase activity	cell part;chromosomal part;chromosome, centromeric region;cytoplasmic part;cytoskeletal part;cytoskeleton;cytosol;extracellular membrane-bounded organelle;extracellular organelle;extracellular region part;extracellular vesicular exosome;intracellular membrane-bounded organelle;intracellular non-membrane-bounded organelle;intracellular organelle;intracellular organelle part;intracellular part;macr…	Cell cycle - yeast;Chagas disease (American trypanosomiasis);Hepatitis C;Long-term depression;Meiosis - yeast;mRNA surveillance pathway;Oocyte meiosis;TGF-beta signaling pathway;Tight junction;Wnt signaling pathway
CYB5B	O43169	Cytochrome b5 type B	0.267576	0.0999982	0.636352	0.196303	Other	0.491872	0.00422659	0.382896	0.416919	Other	0.203843	0.195615	0.654648	0.183992	Other	metabolic process;oxidation-reduction process	binding;cation binding;heme binding;ion binding;iron ion binding;metal ion binding;tetrapyrrole binding;transition metal ion binding	cell part;cytoplasmic part;integral to membrane;intracellular organelle part;intracellular part;intrinsic to membrane;membrane;membrane part;mitochondrial membrane;mitochondrial outer membrane;mitochondrial part;organelle membrane;organelle outer membrane;organelle part;outer membrane	NaN
PRKAR1A	P10644	cAMP-dependent protein kinase type I-alpha regulatory subunit;cAMP-dependent protein kinase type I-alpha regulatory subunit, N-terminally processed	-0.136464	0.0966335	0.629295	0.201145	Other	-0.0295048	0.712941	0.944052	0.0250041	Other	0.0203702	0.799366	0.944276	0.0249008	Other	actin cytoskeleton organization;actin filament-based process;activation of phospholipase C activity;activation of protein kinase A activity;activation of protein kinase activity;actomyosin structure organization;anatomical structure formation involved in morphogenesis;biological regulation;blood coagulation;cardiac muscle cell proliferation;cell cycle phase;cell cycle process;cell proliferation;c…	adenyl nucleotide binding;adenyl ribonucleotide binding;AMP binding;binding;cAMP binding;cAMP-dependent protein kinase inhibitor activity;cAMP-dependent protein kinase regulator activity;cyclic nucleotide binding;enzyme binding;enzyme inhibitor activity;enzyme regulator activity;kinase binding;kinase inhibitor activity;kinase regulator activity;nucleotide binding;protein binding;protein kinase A …	AMP-activated protein kinase complex;cAMP-dependent protein kinase complex;cell part;cytoplasmic part;cytosol;intracellular part;macromolecular complex;membrane;neuromuscular junction;plasma membrane;protein complex;synapse	Apoptosis;Insulin signaling pathway
CENPV	Q7Z7K6	Centromere protein V	-0.196702	0.0972581	0.629295	0.201145	Other	-0.0222027	0.847848	0.978418	0.00947572	Other	-0.0596735	0.606826	0.874929	0.0580269	Other	ameboidal cell migration;biological regulation;cell cycle phase;cell cycle process;cell division;cell migration;cell motility;cellular component assembly;cellular component assembly at cellular level;cellular component movement;cellular component organization;cellular component organization at cellular level;cellular component organization or biogenesis;cellular component organization or biogenes…	carbon-sulfur lyase activity;catalytic activity;lyase activity	cell part;chromosomal part;condensed chromosome kinetochore;cytoplasm;cytoskeletal part;cytoskeleton;intracellular membrane-bounded organelle;intracellular non-membrane-bounded organelle;intracellular organelle;intracellular organelle part;intracellular part;kinetochore;macromolecular complex;membrane-bounded organelle;microtubule cytoskeleton;non-membrane-bounded organelle;nuclear part;nucleopla…	NaN
GSK3B	P49841	Glycogen synthase kinase-3 beta	0.35357	0.0979903	0.629295	0.201145	Other	-0.636693	0.00464613	0.382896	0.416919	Other	-0.092512	0.664238	0.900471	0.0455305	Other	anatomical structure development;anatomical structure formation involved in morphogenesis;anatomical structure morphogenesis;axon guidance;biological regulation;canonical Wnt receptor signaling pathway;canonical Wnt receptor signaling pathway involved in positive regulation of apoptosis;carbohydrate metabolic process;cell cycle process;cell differentiation;cell migration;cell morphogenesis;cell m…	adenyl nucleotide binding;adenyl ribonucleotide binding;ATP binding;beta-catenin binding;binding;catalytic activity;enzyme binding;kinase activity;kinase binding;NF-kappaB binding;nucleotide binding;p53 binding;phosphotransferase activity, alcohol group as acceptor;protein binding;protein kinase A binding;protein kinase A catalytic subunit binding;protein kinase activity;protein kinase binding;pr…	beta-catenin destruction complex;cell body;cell part;cell projection;cell projection part;centrosome;cytoplasm;cytoplasmic part;cytoskeletal part;cytosol;dendritic shaft;dendritic spine;growth cone;intracellular membrane-bounded organelle;intracellular non-membrane-bounded organelle;intracellular organelle;intracellular organelle part;intracellular part;macromolecular complex;membrane;membrane pa…	Alzheimer's disease;Axon guidance;B cell receptor signaling pathway;Basal cell carcinoma;Cell cycle;Chemokine signaling pathway;Circadian rhythm - fly;Colorectal cancer;Endometrial cancer;ErbB signaling pathway;Focal adhesion;Hedgehog signaling pathway;Hepatitis C;Insulin signaling pathway;Measles;Melanogenesis;Neurotrophin signaling pathway;Pathways in cancer;Prostate cancer;T cell receptor sign…
ORM1	P02763	Alpha-1-acid glycoprotein 1	0.280256	0.0977823	0.629295	0.201145	Other	-0.180131	0.280281	0.869654	0.0606537	Other	0.115828	0.484823	0.814829	0.0889334	Other	acute inflammatory response;acute-phase response;biological regulation;defense response;establishment of localization;inflammatory response;negative regulation of biological process;negative regulation of cytokine production;negative regulation of interleukin-6 production;negative regulation of multicellular organismal process;negative regulation of tumor necrosis factor production;regulation of …	NaN	blood microparticle;extracellular membrane-bounded organelle;extracellular organelle;extracellular region;extracellular region part;extracellular space;extracellular vesicular exosome;membrane-bounded organelle;membrane-bounded vesicle;organelle;vesicle	NaN
MYH11	P35749	Myosin-11	0.305973	0.100805	0.638583	0.194782	Other	-0.135873	0.457402	0.931554	0.0307919	Other	0.101382	0.5784	0.861382	0.0648044	Other	actin cytoskeleton organization;actin filament-based process;anatomical structure development;anatomical structure formation involved in morphogenesis;axon guidance;biological regulation;cardiac muscle fiber development;cell development;cell surface receptor linked signaling pathway;cellular component assembly;cellular component assembly at cellular level;cellular component assembly involved in m…	adenyl nucleotide binding;adenyl ribonucleotide binding;ATP binding;binding;catalytic activity;hydrolase activity;hydrolase activity, acting on acid anhydrides;hydrolase activity, acting on acid anhydrides, in phosphorus-containing anhydrides;motor activity;nucleoside-triphosphatase activity;nucleotide binding;purine nucleotide binding;purine ribonucleoside triphosphate binding;purine ribonucleot…	actin filament bundle;actomyosin;cell part;contractile fiber;contractile fiber part;cytoplasmic membrane-bounded vesicle;cytoplasmic part;cytoplasmic vesicle;cytoskeletal part;cytosol;extracellular membrane-bounded organelle;extracellular organelle;extracellular region part;extracellular vesicular exosome;intracellular membrane-bounded organelle;intracellular non-membrane-bounded organelle;intrac…	Tight junction;Viral myocarditis
CCT5	P48643	T-complex protein 1 subunit epsilon	0.33518	0.101588	0.640645	0.193382	Other	0.0229487	0.908553	0.988774	0.00490296	Other	-0.0933167	0.641069	0.889265	0.0509687	Other	binding of sperm to zona pellucida;cell recognition;cell-cell recognition;cellular macromolecule metabolic process;cellular metabolic process;cellular process;cellular process involved in reproduction;cellular protein metabolic process;'de novo' posttranslational protein folding;'de novo' protein folding;macromolecule metabolic process;metabolic process;multi-organism process;primary metabolic pr…	adenyl nucleotide binding;adenyl ribonucleotide binding;ATP binding;beta-tubulin binding;binding;cytoskeletal protein binding;G-protein beta-subunit binding;nucleotide binding;protein binding;purine nucleotide binding;purine ribonucleoside triphosphate binding;purine ribonucleotide binding;ribonucleotide binding;tubulin binding	cell body;cell part;centrosome;chaperonin-containing T-complex;cytoplasm;cytoplasmic part;cytoskeletal part;cytosol;cytosolic part;extracellular membrane-bounded organelle;extracellular organelle;extracellular region part;extracellular vesicular exosome;intracellular non-membrane-bounded organelle;intracellular organelle;intracellular organelle part;intracellular part;macromolecular complex;membr…	NaN
ELANE	P08246	Neutrophil elastase	0.970333	0.218182	0.806764	0.0932536	Other	-0.120619	0.839689	0.978362	0.00950058	Other	-0.52268	0.576086	0.860994	0.0650001	Other	acute inflammatory response;acute inflammatory response to antigenic stimulus;biological regulation;calcium ion homeostasis;catabolic process;cation homeostasis;cell killing;cell migration;cell motility;cellular calcium ion homeostasis;cellular cation homeostasis;cellular chemical homeostasis;cellular component disassembly;cellular component disassembly at cellular level;cellular component moveme…	binding;carbohydrate binding;catalytic activity;cytokine binding;endopeptidase activity;enzyme binding;glycosaminoglycan binding;heparin binding;hydrolase activity;pattern binding;peptidase activity;peptidase activity, acting on L-amino acid peptides;polysaccharide binding;protease binding;protein binding;protein binding transcription factor activity;RNA polymerase II transcription cofactor activ…	cell part;cell surface;cytoplasm;cytoplasmic membrane-bounded vesicle;cytoplasmic part;cytoplasmic vesicle;extracellular membrane-bounded organelle;extracellular organelle;extracellular region;extracellular region part;extracellular vesicular exosome;intracellular membrane-bounded organelle;intracellular organelle;intracellular organelle part;intracellular part;macromolecular complex;membrane-bou…	Systemic lupus erythematosus
COL4A1	P02462	Arresten;Collagen alpha-1(IV) chain	1.0739	0.326932	0.875393	0.0577968	Other	1.11728	0.239767	0.830316	0.0807567	Other	-0.79126	0.357051	0.766784	0.115327	Other	anatomical structure development;anatomical structure morphogenesis;axon guidance;basement membrane organization;blood vessel morphogenesis;brain development;branching morphogenesis of a tube;cell differentiation;cellular component disassembly;cellular component disassembly at cellular level;cellular component organization;cellular component organization at cellular level;cellular component organ…	binding;extracellular matrix constituent conferring elasticity;extracellular matrix structural constituent;growth factor binding;platelet-derived growth factor binding;protein binding;structural molecule activity	basement membrane;cell part;collagen;collagen type IV;cytoplasmic part;endoplasmic reticulum lumen;endoplasmic reticulum part;extracellular matrix;extracellular matrix part;extracellular region;extracellular region part;intracellular organelle lumen;intracellular organelle part;intracellular part;membrane-enclosed lumen;organelle lumen;organelle part;sheet-forming collagen	Amoebiasis;ECM-receptor interaction;Focal adhesion;Pathways in cancer;Protein digestion and absorption;Small cell lung cancer
RPL27	P61353	60S ribosomal protein L27	-0.533569	0.242474	0.837697	0.076913	Other	-0.759105	0.145362	0.76733	0.115018	Other	0.294905	0.556059	0.850931	0.0701055	Other	biosynthetic process;catabolic process;cellular biosynthetic process;cellular catabolic process;cellular component disassembly;cellular component disassembly at cellular level;cellular component organization;cellular component organization at cellular level;cellular component organization or biogenesis;cellular component organization or biogenesis at cellular level;cellular macromolecular complex…	structural constituent of ribosome;structural molecule activity	adherens junction;anchoring junction;cell junction;cell part;cell-substrate adherens junction;cell-substrate junction;cytoplasmic part;cytosol;cytosolic large ribosomal subunit;extracellular membrane-bounded organelle;extracellular organelle;extracellular region part;extracellular vesicular exosome;focal adhesion;intracellular membrane-bounded organelle;intracellular non-membrane-bounded organell…	Ribosome
DYNC1I2	Q13409	Cytoplasmic dynein 1 intermediate chain 2	-0.428525	0.103461	0.643755	0.191279	Other	-0.260998	0.314054	0.874804	0.0580892	Other	0.480593	0.0694749	0.533278	0.273046	Other	antigen processing and presentation;antigen processing and presentation of exogenous antigen;antigen processing and presentation of exogenous peptide antigen;antigen processing and presentation of exogenous peptide antigen via MHC class II;antigen processing and presentation of peptide antigen;antigen processing and presentation of peptide antigen via MHC class II;antigen processing and presentat…	catalytic activity;hydrolase activity;hydrolase activity, acting on acid anhydrides;hydrolase activity, acting on acid anhydrides, in phosphorus-containing anhydrides;microtubule motor activity;motor activity;nucleoside-triphosphatase activity;pyrophosphatase activity	cell part;centrosome;cytoplasm;cytoplasmic dynein complex;cytoplasmic part;cytoskeletal part;cytosol;dynein complex;intracellular non-membrane-bounded organelle;intracellular organelle;intracellular organelle part;intracellular part;macromolecular complex;microtubule;microtubule associated complex;microtubule organizing center;non-membrane-bounded organelle;organelle;organelle part;protein comple…	Phagosome;Vasopressin-regulated water reabsorption
MDH2	P40926	Malate dehydrogenase, mitochondrial	0.154861	0.103429	0.643755	0.191279	Other	0.140248	0.138609	0.746887	0.126745	Other	-0.175461	0.0667898	0.533278	0.273046	Other	acetyl-CoA catabolic process;acetyl-CoA metabolic process;alcohol biosynthetic process;alcohol metabolic process;biosynthetic process;carbohydrate biosynthetic process;carbohydrate metabolic process;carboxylic acid metabolic process;catabolic process;cellular biosynthetic process;cellular carbohydrate biosynthetic process;cellular carbohydrate metabolic process;cellular catabolic process;cellular…	catalytic activity;L-malate dehydrogenase activity;malate dehydrogenase (NADP+) activity;malate dehydrogenase activity;oxidoreductase activity;oxidoreductase activity, acting on CH-OH group of donors;oxidoreductase activity, acting on the CH-OH group of donors, NAD or NADP as acceptor	cell part;cytoplasmic part;extracellular membrane-bounded organelle;extracellular organelle;extracellular region part;extracellular vesicular exosome;intracellular membrane-bounded organelle;intracellular organelle;intracellular organelle lumen;intracellular organelle part;intracellular part;membrane;membrane-bounded organelle;membrane-bounded vesicle;membrane-enclosed lumen;mitochondrial inner m…	Carbon fixation in photosynthetic organisms;Citrate cycle (TCA cycle);Glyoxylate and dicarboxylate metabolism;Pyruvate metabolism
TMEM205	Q6UW68	Transmembrane protein 205	-0.728946	0.180407	0.791755	0.101409	Other	-0.43676	0.344801	0.878469	0.0562735	Other	-0.0693961	0.908825	0.977232	0.0100025	Other	NaN	NaN	cell part;extracellular membrane-bounded organelle;extracellular organelle;extracellular region part;extracellular vesicular exosome;integral to membrane;intrinsic to membrane;membrane part;membrane-bounded organelle;membrane-bounded vesicle;organelle;vesicle	NaN
HNRNPH1	P31943	Heterogeneous nuclear ribonucleoprotein H;Heterogeneous nuclear ribonucleoprotein H, N-terminally processed	-0.22161	0.121788	0.683584	0.165208	Other	-0.281814	0.0533855	0.626282	0.20323	Other	0.173977	0.343883	0.759795	0.119303	Other	biological regulation;cellular macromolecule metabolic process;cellular metabolic process;cellular nitrogen compound metabolic process;cellular process;gene expression;macromolecule metabolic process;metabolic process;mRNA metabolic process;mRNA processing;nitrogen compound metabolic process;nuclear mRNA splicing, via spliceosome;nucleic acid metabolic process;nucleobase-containing compound metab…	binding;nucleic acid binding;nucleotide binding;poly(U) RNA binding;poly-pyrimidine tract binding;RNA binding;single-stranded RNA binding	catalytic step 2 spliceosome;cell part;intracellular membrane-bounded organelle;intracellular organelle;intracellular organelle part;intracellular part;macromolecular complex;membrane;membrane-bounded organelle;nuclear part;nucleoplasm;nucleus;organelle;organelle part;ribonucleoprotein complex;spliceosomal complex	NaN
C1QBP	Q07021	Complement component 1 Q subcomponent-binding protein, mitochondrial	0.18658	0.105298	0.64885	0.187856	Other	0.0152656	0.892057	0.988774	0.00490296	Other	0.141293	0.215405	0.667184	0.175755	Other	activation of immune response;apoptosis;biological regulation;biosynthetic process;blood coagulation;blood coagulation, intrinsic pathway;cell death;cellular biosynthetic process;cellular component assembly;cellular component assembly at cellular level;cellular component organization;cellular component organization at cellular level;cellular component organization or biogenesis;cellular component…	adrenergic receptor binding;binding;carbohydrate binding;complement binding;complement component C1q binding;glycosaminoglycan binding;G-protein-coupled receptor binding;hyaluronic acid binding;kininogen binding;mRNA binding;nucleic acid binding;opsonin binding;pattern binding;polysaccharide binding;protein binding;protein binding transcription factor activity;receptor binding;RNA binding;transcr…	cell part;cell surface;cytoplasm;cytoplasmic part;cytosol;extracellular region part;extracellular space;intracellular membrane-bounded organelle;intracellular non-membrane-bounded organelle;intracellular organelle;intracellular organelle lumen;intracellular organelle part;intracellular part;membrane;membrane-bounded organelle;membrane-enclosed lumen;mitochondrial matrix;mitochondrial part;mitocho…	NaN
HNRNPH2	P55795	Heterogeneous nuclear ribonucleoprotein H2	0.204118	0.10567	0.64885	0.187856	Other	0.157427	0.207781	0.814617	0.0890466	Other	0.453995	0.000886572	0.0689556	1.16143	Other	cellular macromolecule metabolic process;cellular metabolic process;cellular nitrogen compound metabolic process;cellular process;gene expression;macromolecule metabolic process;metabolic process;mRNA metabolic process;mRNA processing;nitrogen compound metabolic process;nuclear mRNA splicing, via spliceosome;nucleic acid metabolic process;nucleobase-containing compound metabolic process;primary m…	binding;nucleic acid binding;nucleotide binding;RNA binding	cell part;intracellular membrane-bounded organelle;intracellular organelle;intracellular organelle part;intracellular part;macromolecular complex;membrane;membrane-bounded organelle;nuclear part;nucleoplasm;nucleus;organelle;organelle part;ribonucleoprotein complex	NaN
UQCRB	P14927	Cytochrome b-c1 complex subunit 7	0.50698	0.10893	0.662208	0.179005	Other	0.484774	0.124503	0.735985	0.133131	Other	-0.318437	0.34105	0.757221	0.120777	Other	aerobic respiration;cellular metabolic process;cellular process;cellular respiration;electron transport chain;energy derivation by oxidation of organic compounds;generation of precursor metabolites and energy;metabolic process;mitochondrial electron transport, ubiquinol to cytochrome c;oxidation-reduction process;oxidative phosphorylation;phosphate-containing compound metabolic process;phosphorus…	NaN	cell part;cytoplasmic part;intracellular organelle part;intracellular part;macromolecular complex;membrane;membrane part;mitochondrial inner membrane;mitochondrial membrane;mitochondrial membrane part;mitochondrial part;mitochondrial respiratory chain;mitochondrial respiratory chain complex III;organelle inner membrane;organelle membrane;organelle part;protein complex;respiratory chain;respirator…	Alzheimer's disease;Cardiac muscle contraction;Huntington's disease;Oxidative phosphorylation;Parkinson's disease
SMU1	Q2TAY7	WD40 repeat-containing protein SMU1;WD40 repeat-containing protein SMU1, N-terminally processed	0.3157	0.110313	0.662208	0.179005	Other	-0.0302111	0.872932	0.987194	0.00559761	Other	-0.210502	0.270493	0.706511	0.150881	Other	NaN	NaN	cell part;cytoplasm;intracellular membrane-bounded organelle;intracellular organelle;intracellular part;membrane-bounded organelle;nucleus;organelle	NaN
RPL7A	P62424	60S ribosomal protein L7a	-0.276689	0.111836	0.662208	0.179005	Other	-0.204287	0.225588	0.820516	0.0859131	Other	-0.00284306	0.986356	0.999786	9.27984e-05	Other	biosynthetic process;catabolic process;cellular biosynthetic process;cellular catabolic process;cellular component biogenesis;cellular component biogenesis at cellular level;cellular component disassembly;cellular component disassembly at cellular level;cellular component organization;cellular component organization at cellular level;cellular component organization or biogenesis;cellular componen…	binding;nucleic acid binding;RNA binding;structural constituent of ribosome;structural molecule activity	adherens junction;anchoring junction;cell junction;cell part;cell-substrate adherens junction;cell-substrate junction;cytoplasm;cytoplasmic part;cytosol;cytosolic large ribosomal subunit;extracellular membrane-bounded organelle;extracellular organelle;extracellular region part;extracellular vesicular exosome;focal adhesion;intracellular membrane-bounded organelle;intracellular non-membrane-bounde…	Ribosome
TMEM38A	Q9H6F2	Trimeric intracellular cation channel type A	-0.261452	0.109243	0.662208	0.179005	Other	0.0813184	0.610923	0.94033	0.0267199	Other	0.194034	0.229781	0.679056	0.168095	Other	NaN	cation channel activity;cation transmembrane transporter activity;channel activity;ion channel activity;ion transmembrane transporter activity;passive transmembrane transporter activity;potassium channel activity;substrate-specific channel activity;substrate-specific transmembrane transporter activity;substrate-specific transporter activity;transmembrane transporter activity;transporter activity	cell part;cytoplasmic part;endoplasmic reticulum membrane;endoplasmic reticulum part;extracellular membrane-bounded organelle;extracellular organelle;extracellular region part;extracellular vesicular exosome;integral to membrane;intracellular organelle part;intracellular part;intrinsic to membrane;membrane;membrane part;membrane-bounded organelle;membrane-bounded vesicle;nuclear membrane;nuclear …	NaN
TNNI1	P19237	Troponin I, slow skeletal muscle	0.295413	0.10931	0.662208	0.179005	Other	0.323045	0.0812606	0.664277	0.177651	Other	-0.0984112	0.586008	0.86359	0.0636922	Other	actin filament-based movement;actin filament-based process;actin-mediated cell contraction;actin-myosin filament sliding;anatomical structure morphogenesis;biological regulation;cardiac muscle tissue morphogenesis;cellular component movement;cellular process;developmental process;muscle filament sliding;muscle tissue morphogenesis;regulation of biological process;regulation of multicellular organ…	binding;cation binding;ion binding;metal ion binding	cell part;contractile fiber part;cytoplasmic part;cytoskeletal part;cytosol;intracellular organelle part;intracellular part;macromolecular complex;organelle part;protein complex;troponin complex	NaN
MAP3K20	Q9NYL2	Mitogen-activated protein kinase kinase kinase MLT	0.380148	0.136514	0.713133	0.14683	Other	0.130163	0.562944	0.94033	0.0267199	Other	-0.216615	0.356936	0.766784	0.115327	Other	activation of JUN kinase activity;activation of MAPK activity;activation of MAPKK activity;activation of protein kinase activity;biological regulation;cell cycle arrest;cell cycle checkpoint;cell cycle process;cell death;cell differentiation;cell proliferation;cellular component organization;cellular component organization at cellular level;cellular component organization or biogenesis;cellular c…	adenyl nucleotide binding;adenyl ribonucleotide binding;ATP binding;binding;catalytic activity;cation binding;ion binding;kinase activity;magnesium ion binding;MAP kinase kinase kinase activity;metal ion binding;molecular transducer activity;nucleotide binding;phosphotransferase activity, alcohol group as acceptor;protein kinase activity;protein serine/threonine kinase activity;purine nucleotide …	cell part;cytoplasm;intracellular membrane-bounded organelle;intracellular organelle;intracellular part;membrane-bounded organelle;nucleus;organelle	MAPK signaling pathway;Tight junction
PRDX2	P32119	Peroxiredoxin-2	0.213172	0.110686	0.662208	0.179005	Other	0.241291	0.0727575	0.66258	0.178762	Other	-0.0532821	0.683691	0.907811	0.0420047	Other	biological regulation;biosynthetic process;catabolic process;cellular biosynthetic process;cellular catabolic process;cellular macromolecule metabolic process;cellular metabolic process;cellular nitrogen compound metabolic process;cellular process;cellular response to chemical stimulus;cellular response to hydrogen peroxide;cellular response to oxidative stress;cellular response to oxygen radical…	antioxidant activity;catalytic activity;oxidoreductase activity;oxidoreductase activity, acting on paired donors, with incorporation or reduction of molecular oxygen;oxidoreductase activity, acting on peroxide as acceptor;peroxidase activity;peroxiredoxin activity;thioredoxin peroxidase activity	cell part;cytoplasm;cytoplasmic part;cytosol;extracellular membrane-bounded organelle;extracellular organelle;extracellular region part;extracellular vesicular exosome;intracellular part;membrane-bounded organelle;membrane-bounded vesicle;organelle;vesicle	NaN
HP	P00738	Haptoglobin;Haptoglobin alpha chain;Haptoglobin beta chain	-0.270071	0.127816	0.693575	0.158906	Other	0.0819626	0.610357	0.94033	0.0267199	Other	-0.0707013	0.660063	0.898851	0.0463121	Other	acute inflammatory response;acute-phase response;biological regulation;cellular component organization;cellular component organization or biogenesis;cellular membrane organization;cellular process;defense response;defense response to bacterium;endocytosis;establishment of localization;immune system process;inflammatory response;membrane invagination;membrane organization;multi-organism process;ne…	antioxidant activity;binding;catalytic activity;hemoglobin binding;protein binding	blood microparticle;cell part;cytoplasmic membrane-bounded vesicle lumen;cytoplasmic part;cytoplasmic vesicle part;endocytic vesicle lumen;extracellular membrane-bounded organelle;extracellular organelle;extracellular region;extracellular region part;extracellular space;extracellular vesicular exosome;haptoglobin-hemoglobin complex;intracellular organelle part;intracellular part;macromolecular co…	NaN
CS	O75390	Citrate synthase, mitochondrial	0.207534	0.111245	0.662208	0.179005	Other	0.243243	0.0641112	0.640327	0.193598	Other	-0.2363	0.0716116	0.533278	0.273046	Other	acetyl-CoA catabolic process;acetyl-CoA metabolic process;carbohydrate metabolic process;catabolic process;cellular carbohydrate metabolic process;cellular catabolic process;cellular metabolic process;cellular process;coenzyme catabolic process;coenzyme metabolic process;cofactor catabolic process;cofactor metabolic process;metabolic process;primary metabolic process;small molecule metabolic proc…	catalytic activity;citrate (Si)-synthase activity;transferase activity;transferase activity, transferring acyl groups;transferase activity, transferring acyl groups, acyl groups converted into alkyl on transfer	cell part;cytoplasmic part;extracellular membrane-bounded organelle;extracellular organelle;extracellular region part;extracellular vesicular exosome;intracellular membrane-bounded organelle;intracellular organelle;intracellular organelle lumen;intracellular organelle part;intracellular part;membrane-bounded organelle;membrane-bounded vesicle;membrane-enclosed lumen;mitochondrial matrix;mitochond…	Citrate cycle (TCA cycle);Glyoxylate and dicarboxylate metabolism
RTN4	Q9NQC3	Reticulon-4	-0.527903	0.120394	0.682395	0.165964	Other	0.88443	0.012202	0.474862	0.323433	Other	-0.42372	0.19085	0.654648	0.183992	Other	anatomical structure formation involved in morphogenesis;anatomical structure morphogenesis;angiogenesis;apoptosis;axonal fasciculation;biological regulation;cardiac epithelial to mesenchymal transition;cell death;cell migration;cell morphogenesis;cell morphogenesis involved in differentiation;cell motility;cell recognition;cell surface receptor linked signaling pathway;cellular component morphog…	NaN	cell body;cell part;cell projection;cytoplasmic part;endoplasmic reticulum;endoplasmic reticulum part;envelope;extracellular membrane-bounded organelle;extracellular organelle;extracellular region part;extracellular vesicular exosome;integral to endoplasmic reticulum membrane;integral to membrane;integral to organelle membrane;intracellular;intracellular membrane-bounded organelle;intracellular o…	NaN
NIBAN1	Q9BZQ8	Protein Niban	-0.497898	0.112393	0.662208	0.179005	Other	-0.293876	0.341605	0.878469	0.0562735	Other	-0.125027	0.683771	0.907811	0.0420047	Other	biological regulation;cellular process;cellular response to stimulus;cellular response to stress;negative regulation of biological process;negative regulation of cellular metabolic process;negative regulation of cellular process;negative regulation of cellular protein metabolic process;negative regulation of macromolecule metabolic process;negative regulation of metabolic process;negative regulat…	NaN	cell part;cytoplasm;extracellular membrane-bounded organelle;extracellular organelle;extracellular region part;extracellular vesicular exosome;intracellular part;membrane;membrane-bounded organelle;membrane-bounded vesicle;organelle;plasma membrane;vesicle	NaN
UBAC1	Q9BSL1	Ubiquitin-associated domain-containing protein 1	-0.57846	0.153884	0.738786	0.131481	Other	-0.51291	0.291581	0.869654	0.0606537	Other	0.578184	0.258558	0.694781	0.158152	Other	cellular macromolecule metabolic process;cellular metabolic process;cellular process;cellular protein metabolic process;macromolecule metabolic process;macromolecule modification;metabolic process;primary metabolic process;protein metabolic process;protein modification by small protein conjugation;protein modification by small protein conjugation or removal;protein modification process;protein ub…	NaN	cell part;cytoplasm;cytoplasmic part;extracellular membrane-bounded organelle;extracellular organelle;extracellular region part;extracellular vesicular exosome;Golgi apparatus;intracellular membrane-bounded organelle;intracellular organelle;intracellular part;membrane;membrane-bounded organelle;membrane-bounded vesicle;organelle;plasma membrane;vesicle	NaN
DHRS7B	Q6IAN0	Dehydrogenase/reductase SDR family member 7B	-0.258283	0.113574	0.665285	0.176992	Other	0.0737079	0.644716	0.94033	0.0267199	Other	-0.185391	0.250892	0.689386	0.161538	Other	NaN	catalytic activity;oxidoreductase activity	cell part;cytoplasmic part;endoplasmic reticulum membrane;endoplasmic reticulum part;integral to membrane;intracellular organelle part;intracellular part;intrinsic to membrane;membrane;membrane part;organelle membrane;organelle part	NaN
RPS13	P62277	40S ribosomal protein S13	0.240771	0.114753	0.66939	0.174321	Other	0.285606	0.0636607	0.640327	0.193598	Other	-0.0576913	0.699452	0.912641	0.0396999	Other	biological regulation;biosynthetic process;catabolic process;cellular biosynthetic process;cellular catabolic process;cellular component disassembly;cellular component disassembly at cellular level;cellular component organization;cellular component organization at cellular level;cellular component organization or biogenesis;cellular component organization or biogenesis at cellular level;cellular …	binding;mRNA binding;nucleic acid binding;RNA binding;rRNA binding;SSU rRNA binding;structural constituent of ribosome;structural molecule activity	adherens junction;anchoring junction;cell junction;cell part;cell-substrate adherens junction;cell-substrate junction;cytoplasmic part;cytosol;cytosolic small ribosomal subunit;extracellular membrane-bounded organelle;extracellular organelle;extracellular region part;extracellular vesicular exosome;focal adhesion;intracellular membrane-bounded organelle;intracellular non-membrane-bounded organell…	Ribosome
MECR	Q9BV79	Trans-2-enoyl-CoA reductase, mitochondrial	0.29837	0.132168	0.706825	0.150688	Other	0.0055389	0.976495	0.993157	0.00298221	Other	-0.329547	0.106464	0.598591	0.22287	Other	biosynthetic process;carboxylic acid biosynthetic process;carboxylic acid metabolic process;cellular biosynthetic process;cellular ketone metabolic process;cellular lipid metabolic process;cellular metabolic process;cellular process;fatty acid biosynthetic process;fatty acid metabolic process;lipid biosynthetic process;lipid metabolic process;metabolic process;monocarboxylic acid metabolic proces…	binding;catalytic activity;cation binding;ion binding;metal ion binding;oxidoreductase activity;oxidoreductase activity, acting on the CH-CH group of donors;oxidoreductase activity, acting on the CH-CH group of donors, NAD or NADP as acceptor;trans-2-enoyl-CoA reductase (NADPH) activity;transition metal ion binding;zinc ion binding	cell part;cytoplasmic part;intracellular membrane-bounded organelle;intracellular organelle;intracellular part;membrane-bounded organelle;mitochondrion;nucleus;organelle	Fatty acid elongation in mitochondria
VAPB	O95292	Vesicle-associated membrane protein-associated protein B/C	0.229924	0.117035	0.674067	0.171297	Other	0.330757	0.0274444	0.559504	0.252197	Other	-0.0607715	0.672329	0.904669	0.0435104	Other	activation of signaling protein activity involved in unfolded protein response;biological regulation;biosynthetic process;calcium ion homeostasis;cation homeostasis;cellular biosynthetic process;cellular calcium ion homeostasis;cellular cation homeostasis;cellular chemical homeostasis;cellular component organization;cellular component organization at cellular level;cellular component organization…	beta-tubulin binding;binding;cytoskeletal protein binding;enzyme binding;FFAT motif binding;identical protein binding;microtubule binding;protein binding;protein dimerization activity;protein domain specific binding;protein heterodimerization activity;protein homodimerization activity;tubulin binding	cell part;cytoplasmic part;endoplasmic reticulum;endoplasmic reticulum membrane;endoplasmic reticulum part;Golgi apparatus;Golgi apparatus part;Golgi membrane;integral to membrane;intracellular membrane-bounded organelle;intracellular organelle;intracellular organelle part;intracellular part;intrinsic to membrane;membrane;membrane part;membrane-bounded organelle;organelle;organelle membrane;organ…	NaN
SLC4A1	P02730	Band 3 anion transport protein	0.549943	0.117185	0.674067	0.171297	Other	-0.094341	0.783567	0.968403	0.0139441	Other	0.214689	0.533094	0.846061	0.0725983	Other	anion transport;bicarbonate transport;biological regulation;cation homeostasis;cellular cation homeostasis;cellular chemical homeostasis;cellular homeostasis;cellular ion homeostasis;cellular monovalent inorganic cation homeostasis;cellular process;chemical homeostasis;chloride transport;establishment of localization;homeostatic process;inorganic anion transport;ion homeostasis;ion transport;meta…	active transmembrane transporter activity;anion transmembrane transporter activity;anion:anion antiporter activity;ankyrin binding;antiporter activity;bicarbonate transmembrane transporter activity;binding;chloride transmembrane transporter activity;cytoskeletal protein binding;identical protein binding;inorganic anion exchanger activity;inorganic anion transmembrane transporter activity;ion tran…	basolateral plasma membrane;blood microparticle;cell cortex part;cell part;contractile fiber part;cortical cytoskeleton;cytoplasmic part;cytoskeleton;extracellular membrane-bounded organelle;extracellular organelle;extracellular region part;extracellular vesicular exosome;integral to membrane;integral to plasma membrane;intracellular non-membrane-bounded organelle;intracellular organelle;intracel…	Collecting duct acid secretion
MACROD1	Q9BQ69	O-acetyl-ADP-ribose deacetylase MACROD1	0.204839	0.117337	0.674067	0.171297	Other	0.189632	0.145869	0.76733	0.115018	Other	-0.187982	0.149277	0.62906	0.201308	Other	cellular macromolecule metabolic process;cellular metabolic process;cellular nitrogen compound metabolic process;cellular process;cellular protein metabolic process;cellular response to stimulus;cellular response to stress;heterocycle metabolic process;macromolecule metabolic process;macromolecule modification;metabolic process;nitrogen compound metabolic process;nucleobase-containing compound me…	catalytic activity;deacetylase activity;hydrolase activity;hydrolase activity, acting on glycosyl bonds	cell part;cytoplasmic part;intracellular membrane-bounded organelle;intracellular organelle;intracellular part;membrane-bounded organelle;mitochondrion;nucleus;organelle	NaN
VPS51	Q9UID3	Vacuolar protein sorting-associated protein 51 homolog	0.660922	0.138882	0.713182	0.1468	Other	-0.228599	0.57245	0.94033	0.0267199	Other	0.889659	0.0432246	0.472949	0.325186	Other	autophagy;catabolic process;cellular catabolic process;cellular metabolic process;cellular process;endosome transport;establishment of localization;establishment of localization in cell;establishment of protein localization;intracellular transport;lipid transport;metabolic process;organic substance transport;protein transport;retrograde transport, endosome to Golgi;transport;vesicle-mediated tran…	NaN	cell part;cytoplasmic part;cytoplasmic vesicle part;GARP complex;Golgi apparatus;Golgi apparatus part;integral to membrane;intracellular membrane-bounded organelle;intracellular organelle;intracellular organelle part;intracellular part;intrinsic to membrane;macromolecular complex;membrane part;membrane-bounded organelle;organelle;organelle part;protein complex	NaN
MIB2	Q96AX9	E3 ubiquitin-protein ligase MIB2	0.413926	0.119863	0.682148	0.166121	Other	0.230519	0.379212	0.89862	0.0464239	Other	0.291584	0.267995	0.705244	0.151661	Other	biological regulation;cell surface receptor linked signaling pathway;cellular macromolecule metabolic process;cellular metabolic process;cellular process;cellular protein metabolic process;cellular response to stimulus;macromolecule metabolic process;macromolecule modification;metabolic process;Notch signaling pathway;positive regulation of biological process;positive regulation of cell communica…	acid-amino acid ligase activity;binding;catalytic activity;cation binding;ion binding;ligase activity;ligase activity, forming carbon-nitrogen bonds;metal ion binding;molecular transducer activity;signal transducer activity;small conjugating protein ligase activity;transition metal ion binding;ubiquitin-protein ligase activity;zinc ion binding	cell part;cytoplasm;cytoplasmic part;early endosome;endosome;intracellular membrane-bounded organelle;intracellular organelle;intracellular part;macromolecular complex;membrane-bounded organelle;organelle;protein complex;ubiquitin ligase complex	NaN
AKR1B1	P15121	Aldose reductase	0.228538	0.121978	0.683584	0.165208	Other	0.127137	0.382539	0.89862	0.0464239	Other	-0.0360996	0.802955	0.944276	0.0249008	Other	alcohol biosynthetic process;alcohol metabolic process;biological regulation;biosynthetic process;C21-steroid hormone biosynthetic process;C21-steroid hormone metabolic process;carbohydrate biosynthetic process;carbohydrate metabolic process;cellular biosynthetic process;cellular carbohydrate biosynthetic process;cellular carbohydrate metabolic process;cellular hormone metabolic process;cellular …	alcohol dehydrogenase (NADP+) activity;alditol:NADP+ 1-oxidoreductase activity;aldo-keto reductase (NADP) activity;catalytic activity;electron carrier activity;glyceraldehyde oxidoreductase activity;oxidoreductase activity;oxidoreductase activity, acting on CH-OH group of donors;oxidoreductase activity, acting on the aldehyde or oxo group of donors;oxidoreductase activity, acting on the CH-OH gro…	cell part;cytoplasm;cytoplasmic part;cytosol;extracellular membrane-bounded organelle;extracellular organelle;extracellular region part;extracellular space;extracellular vesicular exosome;intracellular organelle part;intracellular part;membrane-bounded organelle;membrane-bounded vesicle;nuclear part;nucleoplasm;organelle;organelle part;vesicle	Fructose and mannose metabolism;Galactose metabolism;Glycerolipid metabolism;Pentose and glucuronate interconversions;Pyruvate metabolism
TWF2	Q6IBS0	Twinfilin-2	0.160515	0.122578	0.683584	0.165208	Other	0.0588894	0.56383	0.94033	0.0267199	Other	-0.0556275	0.5855	0.86359	0.0636922	Other	actin filament capping;barbed-end actin filament capping;biological regulation;cell communication;cell projection organization;cellular component organization;cellular component organization at cellular level;cellular component organization or biogenesis;cellular component organization or biogenesis at cellular level;cellular process;cellular response to chemical stimulus;cellular response to ext…	actin binding;actin monomer binding;adenyl nucleotide binding;adenyl ribonucleotide binding;ATP binding;binding;cytoskeletal protein binding;enzyme binding;kinase binding;lipid binding;nucleotide binding;phosphatidylinositol binding;phosphatidylinositol-4,5-bisphosphate binding;phospholipid binding;protein binding;protein kinase binding;protein kinase C binding;purine nucleotide binding;purine ri…	cell part;cell projection;cell projection part;contractile fiber;cytoplasm;cytoplasmic part;cytoskeleton;extracellular membrane-bounded organelle;extracellular organelle;extracellular region part;extracellular vesicular exosome;filopodium;growth cone;intracellular non-membrane-bounded organelle;intracellular organelle;intracellular part;lamellipodium;membrane-bounded organelle;membrane-bounded ve…	NaN
CA1	P00915	Carbonic anhydrase 1	0.518934	0.122755	0.683584	0.165208	Other	0.115071	0.726813	0.945464	0.0243549	Other	0.211161	0.522539	0.841836	0.0747726	Other	anion transport;bicarbonate transport;cellular metabolic process;cellular process;establishment of localization;inorganic anion transport;ion transport;metabolic process;one-carbon metabolic process;organic anion transport;small molecule metabolic process;transport	arylesterase activity;binding;carbonate dehydratase activity;carbon-oxygen lyase activity;carboxylic ester hydrolase activity;catalytic activity;cation binding;hydrolase activity;hydrolase activity, acting on ester bonds;hydro-lyase activity;ion binding;lyase activity;metal ion binding;transition metal ion binding;zinc ion binding	cell part;cytoplasmic part;cytosol;extracellular membrane-bounded organelle;extracellular organelle;extracellular region part;extracellular vesicular exosome;intracellular part;membrane-bounded organelle;membrane-bounded vesicle;organelle;vesicle	Nitrogen metabolism
GSTP1	P09211	Glutathione S-transferase P	0.249515	0.123079	0.683584	0.165208	Other	0.163375	0.306762	0.874007	0.058485	Other	0.120084	0.45056	0.808827	0.0921441	Other	amine metabolic process;anatomical structure development;biological regulation;carboxylic acid metabolic process;cell proliferation;cellular amine metabolic process;cellular amino acid metabolic process;cellular ketone metabolic process;cellular metabolic process;cellular modified amino acid metabolic process;cellular nitrogen compound metabolic process;cellular process;cellular response to bioti…	binding;catalytic activity;dinitrosyl-iron complex binding;enzyme binding;enzyme regulator activity;glutathione transferase activity;JUN kinase binding;kinase binding;kinase regulator activity;nitric oxide binding;protein binding;protein kinase binding;S-nitrosoglutathione binding;transferase activity;transferase activity, transferring alkyl or aryl (other than methyl) groups	cell part;cytoplasm;cytoplasmic part;cytosol;extracellular membrane-bounded organelle;extracellular organelle;extracellular region part;extracellular space;extracellular vesicular exosome;intracellular;intracellular membrane-bounded organelle;intracellular organelle;intracellular part;macromolecular complex;membrane;membrane-bounded organelle;membrane-bounded vesicle;mitochondrion;nucleus;organel…	Drug metabolism - cytochrome P450;Glutathione metabolism;Metabolism of xenobiotics by cytochrome P450
ATP5MF	P56134	ATP synthase subunit f, mitochondrial	0.370632	0.123905	0.683584	0.165208	Other	0.140138	0.553463	0.94033	0.0267199	Other	-0.111788	0.636037	0.887788	0.0516908	Other	ATP biosynthetic process;ATP metabolic process;ATP synthesis coupled proton transport;biosynthetic process;cation transport;cellular biosynthetic process;cellular metabolic process;cellular nitrogen compound biosynthetic process;cellular nitrogen compound metabolic process;cellular process;electron transport chain;energy coupled proton transport, down electrochemical gradient;establishment of loc…	transmembrane transporter activity;transporter activity	cell part;cytoplasmic part;extracellular membrane-bounded organelle;extracellular organelle;extracellular region part;extracellular vesicular exosome;integral to membrane;intracellular membrane-bounded organelle;intracellular organelle;intracellular organelle part;intracellular part;intrinsic to membrane;macromolecular complex;membrane;membrane part;membrane-bounded organelle;membrane-bounded ves…	Oxidative phosphorylation
CMAS	Q8NFW8	N-acylneuraminate cytidylyltransferase	-0.246304	0.124022	0.683584	0.165208	Other	-0.216606	0.174112	0.781446	0.107101	Other	-0.0878696	0.576084	0.860994	0.0650001	Other	alcohol metabolic process;amino sugar metabolic process;biosynthetic process;carbohydrate biosynthetic process;carbohydrate metabolic process;carboxylic acid metabolic process;cellular carbohydrate metabolic process;cellular ketone metabolic process;cellular macromolecule metabolic process;cellular metabolic process;cellular process;cellular protein metabolic process;dolichol-linked oligosacchari…	catalytic activity;cytidylyltransferase activity;N-acylneuraminate cytidylyltransferase activity;nucleotidyltransferase activity;transferase activity;transferase activity, transferring phosphorus-containing groups	cell part;intracellular membrane-bounded organelle;intracellular organelle;intracellular organelle part;intracellular part;membrane;membrane-bounded organelle;nuclear part;nucleoplasm;nucleus;organelle;organelle part	Amino sugar and nucleotide sugar metabolism
YBX3	P16989	Y-box-binding protein 3	-0.163933	0.125105	0.68685	0.163138	Other	-0.0554438	0.597084	0.94033	0.0267199	Other	0.114426	0.27919	0.719164	0.143172	Other	3'-UTR-mediated mRNA stabilization;anatomical structure development;biological regulation;cellular hyperosmotic response;cellular macromolecule metabolic process;cellular metabolic process;cellular nitrogen compound metabolic process;cellular process;cellular response to abiotic stimulus;cellular response to chemical stimulus;cellular response to cytokine stimulus;cellular response to organic sub…	binding;DNA binding;double-stranded DNA binding;enzyme binding;GTPase binding;mRNA 3'-UTR binding;mRNA binding;nucleic acid binding;nucleic acid binding transcription factor activity;protein binding;protein binding transcription factor activity;Ras GTPase binding;regulatory region DNA binding;regulatory region nucleic acid binding;Rho GTPase binding;RNA binding;RNA polymerase II regulatory region…	cell junction;cell part;cell-cell junction;cytoplasm;cytoplasmic part;intracellular membrane-bounded organelle;intracellular organelle;intracellular part;macromolecular complex;membrane-bounded organelle;nucleus;occluding junction;organelle;perinuclear region of cytoplasm;polysome;ribonucleoprotein complex;tight junction	Tight junction
FSD2	A1L4K1	Fibronectin type III and SPRY domain-containing protein 2	0.335088	0.126528	0.691947	0.159927	Other	-0.161847	0.453216	0.93048	0.0312931	Other	-0.04321	0.840538	0.949974	0.0222881	Other	NaN	NaN	NaN	NaN
ATP5PB	P24539	ATP synthase F(0) complex subunit B1, mitochondrial	0.240344	0.127285	0.69338	0.159029	Other	0.160104	0.303894	0.869654	0.0606537	Other	-0.40816	0.0144325	0.288428	0.539962	Other	anatomical structure development;ATP biosynthetic process;ATP metabolic process;ATP synthesis coupled proton transport;biosynthetic process;cation transport;cellular biosynthetic process;cellular metabolic process;cellular nitrogen compound biosynthetic process;cellular nitrogen compound metabolic process;cellular process;developmental process;electron transport chain;energy coupled proton transp…	cation transmembrane transporter activity;hydrogen ion transmembrane transporter activity;inorganic cation transmembrane transporter activity;ion transmembrane transporter activity;monovalent inorganic cation transmembrane transporter activity;substrate-specific transmembrane transporter activity;substrate-specific transporter activity;transmembrane transporter activity;transporter activity	cell part;cytoplasmic part;extracellular membrane-bounded organelle;extracellular organelle;extracellular region part;extracellular vesicular exosome;intracellular membrane-bounded organelle;intracellular organelle;intracellular organelle lumen;intracellular organelle part;intracellular part;macromolecular complex;membrane;membrane part;membrane-bounded organelle;membrane-bounded vesicle;membrane…	Alzheimer's disease;Huntington's disease;Oxidative phosphorylation;Parkinson's disease
POSTN	Q15063	Periostin	0.628447	0.356998	0.892494	0.0493946	Other	0.0215279	0.970863	0.993157	0.00298221	Other	0.882348	0.075227	0.540092	0.267533	Other	anatomical structure development;biological adhesion;biological regulation;cell adhesion;cellular component organization;cellular component organization at cellular level;cellular component organization or biogenesis;cellular component organization or biogenesis at cellular level;cellular process;developmental process;extracellular matrix organization;extracellular structure organization;regulati…	binding;carbohydrate binding;cell adhesion molecule binding;glycosaminoglycan binding;heparin binding;pattern binding;polysaccharide binding;protein binding	cell part;cytoplasmic part;extracellular matrix;extracellular region part;extracellular space;Golgi apparatus part;intracellular organelle part;intracellular part;organelle part;proteinaceous extracellular matrix;trans-Golgi network	NaN
RPL18	Q07020	60S ribosomal protein L18	-0.282861	0.129169	0.698213	0.156012	Other	-0.255155	0.169447	0.779429	0.108223	Other	-0.167671	0.361948	0.767509	0.114917	Other	biosynthetic process;catabolic process;cellular biosynthetic process;cellular catabolic process;cellular component disassembly;cellular component disassembly at cellular level;cellular component organization;cellular component organization at cellular level;cellular component organization or biogenesis;cellular component organization or biogenesis at cellular level;cellular macromolecular complex…	binding;nucleic acid binding;RNA binding;structural constituent of ribosome;structural molecule activity	adherens junction;anchoring junction;cell junction;cell part;cell-substrate adherens junction;cell-substrate junction;cytoplasm;cytoplasmic part;cytosol;cytosolic large ribosomal subunit;focal adhesion;intracellular membrane-bounded organelle;intracellular non-membrane-bounded organelle;intracellular organelle;intracellular organelle part;intracellular part;large ribosomal subunit;macromolecular …	Ribosome
SSBP1	Q04837	Single-stranded DNA-binding protein, mitochondrial	0.500204	0.192267	0.794698	0.0997977	Other	0.321437	0.3302	0.876972	0.0570143	Other	0.281061	0.412548	0.793333	0.100544	Other	anatomical structure morphogenesis;biological regulation;biosynthetic process;cell part morphogenesis;cellular biosynthetic process;cellular component morphogenesis;cellular component organization;cellular component organization at cellular level;cellular component organization or biogenesis;cellular component organization or biogenesis at cellular level;cellular developmental process;cellular ma…	binding;chromatin binding;DNA binding;nucleic acid binding;single-stranded DNA binding;structure-specific DNA binding	cell part;cytoplasmic part;extracellular membrane-bounded organelle;extracellular organelle;extracellular region part;extracellular vesicular exosome;intracellular membrane-bounded organelle;intracellular non-membrane-bounded organelle;intracellular organelle;intracellular organelle lumen;intracellular organelle part;intracellular part;membrane-bounded organelle;membrane-bounded vesicle;membrane-…	DNA replication;Homologous recombination;Mismatch repair
GART	P22102	Phosphoribosylamine--glycine ligase;Phosphoribosylformylglycinamidine cyclo-ligase;Phosphoribosylglycinamide formyltransferase;Trifunctional purine biosynthetic protein adenosine-3	-0.463678	0.143557	0.725557	0.139329	Other	0.408922	0.18799	0.799115	0.0973907	Other	-0.385416	0.274205	0.713545	0.146579	Other	amine metabolic process;anatomical structure development;aromatic compound biosynthetic process;biosynthetic process;brainstem development;carboxylic acid metabolic process;cellular amine metabolic process;cellular amino acid metabolic process;cellular aromatic compound metabolic process;cellular biosynthetic process;cellular ketone metabolic process;cellular metabolic process;cellular nitrogen c…	adenyl nucleotide binding;adenyl ribonucleotide binding;ATP binding;binding;catalytic activity;cation binding;cyclo-ligase activity;hydroxymethyl-, formyl- and related transferase activity;ion binding;ligase activity;ligase activity, forming carbon-nitrogen bonds;metal ion binding;methyltransferase activity;nucleotide binding;phosphoribosylamine-glycine ligase activity;phosphoribosylformylglycina…	cell part;cytoplasmic part;cytosol;extracellular membrane-bounded organelle;extracellular organelle;extracellular region part;extracellular vesicular exosome;intracellular part;membrane-bounded organelle;membrane-bounded vesicle;organelle;vesicle	One carbon pool by folate;Purine metabolism
PFN1	P07737	Profilin-1	0.18827	0.132277	0.706825	0.150688	Other	0.222273	0.077847	0.662658	0.17871	Other	0.060832	0.620339	0.880806	0.0551198	Other	actin cytoskeleton organization;actin filament-based process;anatomical structure formation involved in morphogenesis;biological regulation;blood coagulation;cell activation;cellular component organization;cellular component organization at cellular level;cellular component organization or biogenesis;cellular component organization or biogenesis at cellular level;cellular process;cellular respons…	actin binding;actin monomer binding;adenyl nucleotide binding;adenyl-nucleotide exchange factor activity;ATPase regulator activity;binding;cytoskeletal protein binding;enzyme regulator activity;lipid binding;nucleoside-triphosphatase regulator activity;nucleotide binding;phosphatidylinositol binding;phosphatidylinositol-4,5-bisphosphate binding;phospholipid binding;proline-rich region binding;pro…	adherens junction;anchoring junction;blood microparticle;cell cortex;cell junction;cell part;cell projection;cell-substrate adherens junction;cell-substrate junction;cytoplasm;cytoplasmic part;cytoskeleton;cytosol;extracellular membrane-bounded organelle;extracellular organelle;extracellular region part;extracellular vesicular exosome;focal adhesion;intracellular membrane-bounded organelle;intrac…	Regulation of actin cytoskeleton;Shigellosis
TMX4	Q9H1E5	Thioredoxin-related transmembrane protein 4	0.348419	0.133854	0.70809	0.149911	Other	0.322087	0.164493	0.779429	0.108223	Other	0.0470724	0.84274	0.949974	0.0222881	Other	biological regulation;cell redox homeostasis;cellular homeostasis;cellular macromolecule metabolic process;cellular metabolic process;cellular process;cellular protein metabolic process;cellular response to stimulus;cellular response to stress;homeostatic process;macromolecule metabolic process;metabolic process;oxidation-reduction process;primary metabolic process;protein folding;protein metabol…	catalytic activity;intramolecular oxidoreductase activity;intramolecular oxidoreductase activity, interconverting keto- and enol-groups;intramolecular oxidoreductase activity, transposing S-S bonds;isomerase activity;protein disulfide isomerase activity	cell part;cytoplasmic part;endoplasmic reticulum;integral to membrane;intracellular membrane-bounded organelle;intracellular organelle;intracellular part;intrinsic to membrane;membrane part;membrane-bounded organelle;organelle	NaN
GRSF1	Q12849	G-rich sequence factor 1	0.295121	0.132997	0.70797	0.149985	Other	0.171304	0.376734	0.89862	0.0464239	Other	0.371176	0.0617376	0.533278	0.273046	Other	anatomical structure morphogenesis;anterior/posterior pattern specification;cellular macromolecule metabolic process;cellular metabolic process;cellular nitrogen compound metabolic process;cellular process;developmental process;embryonic morphogenesis;macromolecule metabolic process;metabolic process;morphogenesis of an epithelium;morphogenesis of embryonic epithelium;mRNA 3'-end processing;mRNA …	binding;mRNA binding;nucleic acid binding;nucleotide binding;RNA binding	cell part;cytoplasm;cytoplasmic part;intracellular membrane-bounded organelle;intracellular non-membrane-bounded organelle;intracellular organelle;intracellular organelle part;intracellular part;membrane-bounded organelle;mitochondrial nucleoid;mitochondrial part;mitochondrion;non-membrane-bounded organelle;nucleoid;organelle;organelle part	NaN
SERPING1	P05155	Plasma protease C1 inhibitor	0.504017	0.134031	0.70809	0.149911	Other	-0.0294571	0.928724	0.988774	0.00490296	Other	0.175222	0.603473	0.872296	0.0593364	Other	activation of immune response;aging;biological regulation;blood circulation;blood coagulation;blood coagulation, intrinsic pathway;cell activation;cellular process;circulatory system process;coagulation;complement activation;complement activation, classical pathway;defense response;developmental process;establishment of localization;establishment of localization in cell;exocytosis;fibrinolysis;he…	endopeptidase inhibitor activity;endopeptidase regulator activity;enzyme inhibitor activity;enzyme regulator activity;peptidase inhibitor activity;peptidase regulator activity;serine-type endopeptidase inhibitor activity	blood microparticle;cell part;cytoplasmic membrane-bounded vesicle lumen;cytoplasmic part;cytoplasmic vesicle part;extracellular membrane-bounded organelle;extracellular organelle;extracellular region;extracellular region part;extracellular space;extracellular vesicular exosome;intracellular organelle part;intracellular part;membrane-bounded organelle;membrane-bounded vesicle;membrane-enclosed lu…	Complement and coagulation cascades
ACADSB	P45954	Short/branched chain specific acyl-CoA dehydrogenase, mitochondrial	-0.236496	0.135743	0.711761	0.147666	Other	0.167823	0.308848	0.874193	0.0583925	Other	-0.0496693	0.753631	0.930161	0.0314417	Other	amine catabolic process;amine metabolic process;branched chain family amino acid catabolic process;branched chain family amino acid metabolic process;carboxylic acid catabolic process;carboxylic acid metabolic process;catabolic process;cellular amine metabolic process;cellular amino acid catabolic process;cellular amino acid metabolic process;cellular catabolic process;cellular ketone metabolic p…	acyl-CoA dehydrogenase activity;binding;catalytic activity;coenzyme binding;cofactor binding;flavin adenine dinucleotide binding;oxidoreductase activity;oxidoreductase activity, acting on the CH-CH group of donors	cell part;cytoplasmic part;extracellular membrane-bounded organelle;extracellular organelle;extracellular region part;extracellular vesicular exosome;intracellular membrane-bounded organelle;intracellular organelle;intracellular organelle lumen;intracellular organelle part;intracellular part;membrane-bounded organelle;membrane-bounded vesicle;membrane-enclosed lumen;mitochondrial matrix;mitochond…	Fatty acid metabolism;Valine, leucine and isoleucine degradation
MACROH2A1	O75367	Core histone macro-H2A.1	-0.212632	0.134579	0.708311	0.149776	Other	-0.252673	0.0777544	0.662658	0.17871	Other	0.224483	0.114996	0.608073	0.216044	Other	biological regulation;cellular component assembly;cellular component assembly at cellular level;cellular component organization;cellular component organization at cellular level;cellular component organization or biogenesis;cellular component organization or biogenesis at cellular level;cellular macromolecular complex assembly;cellular macromolecular complex subunit organization;cellular process;…	binding;chromatin binding;chromatin DNA binding;core promoter binding;core promoter sequence-specific DNA binding;DNA binding;double-stranded DNA binding;double-stranded methylated DNA binding;enzyme binding;enzyme inhibitor activity;enzyme regulator activity;kinase binding;kinase inhibitor activity;kinase regulator activity;nucleic acid binding;nucleosomal DNA binding;nucleosome binding;protein …	Barr body;cell part;centromeric heterochromatin;chromatin;chromosomal part;chromosome;condensed chromosome;extracellular membrane-bounded organelle;extracellular organelle;extracellular region part;extracellular vesicular exosome;heterochromatin;intracellular membrane-bounded organelle;intracellular non-membrane-bounded organelle;intracellular organelle;intracellular organelle part;intracellular …	Systemic lupus erythematosus
BLVRB	P30043	Flavin reductase (NADPH)	0.220059	0.137085	0.713182	0.1468	Other	0.0794703	0.584832	0.94033	0.0267199	Other	0.125491	0.390183	0.778143	0.10894	Other	catabolic process;cellular catabolic process;cellular metabolic process;cellular nitrogen compound catabolic process;cellular nitrogen compound metabolic process;cellular process;cofactor catabolic process;cofactor metabolic process;heme catabolic process;heme metabolic process;heterocycle catabolic process;heterocycle metabolic process;metabolic process;nitrogen compound metabolic process;pigmen…	biliverdin reductase activity;catalytic activity;flavin reductase activity;oxidoreductase activity;oxidoreductase activity, acting on the CH-CH group of donors;oxidoreductase activity, acting on the CH-CH group of donors, NAD or NADP as acceptor;oxidoreductase activity, acting on the CH-NH group of donors;oxidoreductase activity, acting on the CH-NH group of donors, NAD or NADP as acceptor	cell part;cytoplasm;cytoplasmic part;cytosol;extracellular membrane-bounded organelle;extracellular organelle;extracellular region part;extracellular vesicular exosome;intracellular organelle part;intracellular part;membrane;membrane-bounded organelle;membrane-bounded vesicle;nuclear part;nucleoplasm;organelle;organelle part;plasma membrane;vesicle	Porphyrin and chlorophyll metabolism;Riboflavin metabolism
NUP62	P37198	Nuclear pore glycoprotein p62	0.564826	0.166645	0.761349	0.118416	Other	-0.377727	0.381364	0.89862	0.0464239	Other	0.566972	0.223578	0.670583	0.173547	Other	aging;biological regulation;biosynthetic process;carbohydrate metabolic process;carbohydrate transport;cell aging;cell cycle;cell cycle process;cell death;cell surface receptor linked signaling pathway;cellular biosynthetic process;cellular component disassembly;cellular component disassembly at cellular level;cellular component organization;cellular component organization at cellular level;cellu…	binding;chromatin binding;hormone receptor binding;nuclear hormone receptor binding;protein binding;protein complex scaffold;protein domain specific binding;receptor binding;receptor signaling complex scaffold activity;SH2 domain binding;small conjugating protein binding;structural constituent of nuclear pore;structural molecule activity;thyroid hormone receptor binding;transcription factor bindi…	cell part;cytoplasm;cytoskeletal part;envelope;intracellular membrane-bounded organelle;intracellular organelle;intracellular organelle part;intracellular part;macromolecular complex;membrane;membrane part;membrane-bounded organelle;nuclear envelope;nuclear membrane;nuclear part;nuclear pore;nucleocytoplasmic shuttling complex;organelle;organelle envelope;organelle membrane;organelle part;pore co…	RNA transport
CHMP4B	Q9H444	Charged multivesicular body protein 4b	0.630895	0.167996	0.761349	0.118416	Other	0.502745	0.241222	0.830316	0.0807567	Other	0.607457	0.181009	0.646354	0.18953	Other	biological regulation;cell cycle process;cellular component assembly;cellular component organization;cellular component organization at cellular level;cellular component organization or biogenesis;cellular component organization or biogenesis at cellular level;cellular process;cytokinetic cell separation;cytokinetic process;endosome transport;establishment of chromosome localization;establishment…	binding;identical protein binding;protein binding;protein dimerization activity;protein homodimerization activity	cell part;cytoplasm;cytoplasmic part;cytosol;endosomal part;endosome;endosome membrane;ESCRT III complex;extracellular membrane-bounded organelle;extracellular organelle;extracellular region part;extracellular vesicular exosome;internal side of plasma membrane;intracellular membrane-bounded organelle;intracellular organelle;intracellular organelle part;intracellular part;late endosome membrane;ma…	Endocytosis
COMT	P21964	Catechol O-methyltransferase	-0.175516	0.138541	0.713182	0.1468	Other	0.0468512	0.687113	0.942182	0.0258654	Other	-0.146393	0.213932	0.666926	0.175922	Other	alcohol catabolic process;alcohol metabolic process;amine catabolic process;amine metabolic process;behavior;benzene-containing compound metabolic process;biological regulation;biosynthetic process;catabolic process;catecholamine catabolic process;catecholamine metabolic process;catechol-containing compound catabolic process;catechol-containing compound metabolic process;cell communication;cell-c…	binding;catalytic activity;catechol O-methyltransferase activity;cation binding;ion binding;magnesium ion binding;metal ion binding;methyltransferase activity;O-methyltransferase activity;S-adenosylmethionine-dependent methyltransferase activity;transferase activity;transferase activity, transferring one-carbon groups	axon;cell body;cell part;cell projection;cell projection part;cytoplasmic part;cytosol;dendritic spine;extracellular membrane-bounded organelle;extracellular organelle;extracellular region part;extracellular vesicular exosome;integral to membrane;intracellular membrane-bounded organelle;intracellular organelle;intracellular part;intrinsic to membrane;membrane;membrane part;membrane-bounded organe…	Betalain biosynthesis;Steroid hormone biosynthesis;Tyrosine metabolism
EIF3B	P55884	Eukaryotic translation initiation factor 3 subunit B	0.364143	0.188316	0.794698	0.0997977	Other	0.382318	0.113539	0.710124	0.148666	Other	0.0657905	0.785515	0.942244	0.0258368	Other	biological regulation;biosynthetic process;cellular biosynthetic process;cellular component assembly;cellular component assembly at cellular level;cellular component organization;cellular component organization at cellular level;cellular component organization or biogenesis;cellular component organization or biogenesis at cellular level;cellular macromolecular complex assembly;cellular macromolec…	binding;nucleic acid binding;nucleotide binding;protein binding;protein complex scaffold;RNA binding;structural molecule activity;translation factor activity, nucleic acid binding;translation initiation factor activity	cell part;cytoplasm;cytoplasmic part;cytosol;eukaryotic 43S preinitiation complex;eukaryotic 48S preinitiation complex;eukaryotic translation initiation factor 3 complex;eukaryotic translation initiation factor 3 complex, eIF3m;extracellular membrane-bounded organelle;extracellular organelle;extracellular region part;extracellular vesicular exosome;intracellular organelle part;intracellular part;…	RNA transport
CACNG1	Q06432	Voltage-dependent calcium channel gamma-1 subunit	-0.238568	0.13907	0.713182	0.1468	Other	-0.187693	0.240992	0.830316	0.0807567	Other	0.0540449	0.732723	0.929469	0.0317649	Other	calcium ion transport;cation transport;divalent inorganic cation transport;divalent metal ion transport;establishment of localization;establishment of localization in cell;intracellular transport;ion transport;metal ion transport;multicellular organismal process;muscle contraction;muscle system process;sarcoplasmic reticulum calcium ion transport;system process;transport	calcium channel activity;cation channel activity;cation transmembrane transporter activity;channel activity;gated channel activity;ion channel activity;ion transmembrane transporter activity;passive transmembrane transporter activity;substrate-specific channel activity;substrate-specific transmembrane transporter activity;substrate-specific transporter activity;transmembrane transporter activity;…	calcium channel complex;cation channel complex;cell part;ion channel complex;macromolecular complex;membrane part;plasma membrane part;protein complex;voltage-gated calcium channel complex	Arrhythmogenic right ventricular cardiomyopathy (ARVC);Cardiac muscle contraction;Dilated cardiomyopathy;Hypertrophic cardiomyopathy (HCM);MAPK signaling pathway
NPLOC4	Q8TAT6	Nuclear protein localization protein 4 homolog	-0.329157	0.151414	0.733491	0.134605	Other	-0.0853315	0.721232	0.945264	0.024447	Other	-0.00512552	0.981485	0.999786	9.27984e-05	Other	biosynthetic process;catabolic process;cellular biosynthetic process;cellular catabolic process;cellular component organization;cellular component organization at cellular level;cellular component organization or biogenesis;cellular component organization or biogenesis at cellular level;cellular macromolecule biosynthetic process;cellular macromolecule catabolic process;cellular macromolecule met…	binding;cation binding;enzyme binding;ion binding;metal ion binding;protein binding;small conjugating protein binding;transition metal ion binding;ubiquitin binding;ubiquitin protein ligase binding;zinc ion binding	cell part;cytoplasmic part;cytosol;endoplasmic reticulum;intracellular membrane-bounded organelle;intracellular organelle;intracellular organelle part;intracellular part;membrane;membrane part;membrane-bounded organelle;nuclear outer membrane-endoplasmic reticulum membrane network;nuclear part;nucleoplasm;nucleus;organelle;organelle part	Protein processing in endoplasmic reticulum
GDI2	P50395	Rab GDP dissociation inhibitor beta	-0.126373	0.14078	0.717162	0.144383	Other	0.0109364	0.896577	0.988774	0.00490296	Other	-0.00841999	0.920278	0.980963	0.00834758	Other	biological regulation;cellular process;cellular response to stimulus;establishment of localization;establishment of protein localization;intracellular signal transduction;protein transport;regulation of biological process;regulation of cellular process;regulation of response to stimulus;regulation of signal transduction;regulation of signaling;regulation of small GTPase mediated signal transducti…	enzyme activator activity;enzyme regulator activity;GDP-dissociation inhibitor activity;GTPase activator activity;GTPase regulator activity;nucleoside-triphosphatase regulator activity;Rab GDP-dissociation inhibitor activity;small GTPase regulator activity	adherens junction;anchoring junction;cell junction;cell part;cell-substrate adherens junction;cell-substrate junction;cytoplasm;cytoplasmic part;cytosol;extracellular membrane-bounded organelle;extracellular organelle;extracellular region part;extracellular vesicular exosome;focal adhesion;Golgi apparatus;intracellular membrane-bounded organelle;intracellular organelle;intracellular part;membrane…	NaN
NDUFS8	O00217	NADH dehydrogenase [ubiquinone] iron-sulfur protein 8, mitochondrial	0.28755	0.140871	0.717162	0.144383	Other	0.1871	0.332548	0.876972	0.0570143	Other	-0.2142	0.268527	0.705244	0.151661	Other	cellular component assembly;cellular component assembly at cellular level;cellular component biogenesis;cellular component organization;cellular component organization at cellular level;cellular component organization or biogenesis;cellular component organization or biogenesis at cellular level;cellular macromolecular complex assembly;cellular macromolecular complex subunit organization;cellular …	4 iron, 4 sulfur cluster binding;binding;catalytic activity;cation binding;ion binding;iron-sulfur cluster binding;metal cluster binding;metal ion binding;NADH dehydrogenase (quinone) activity;NADH dehydrogenase (ubiquinone) activity;NADH dehydrogenase activity;oxidoreductase activity;oxidoreductase activity, acting on NADH or NADPH;oxidoreductase activity, acting on NADH or NADPH, quinone or sim…	cell part;cytoplasmic part;intracellular membrane-bounded organelle;intracellular organelle;intracellular organelle part;intracellular part;macromolecular complex;membrane;membrane part;membrane-bounded organelle;mitochondrial inner membrane;mitochondrial membrane;mitochondrial membrane part;mitochondrial part;mitochondrial respiratory chain complex I;mitochondrion;NADH dehydrogenase complex;orga…	Alzheimer's disease;Huntington's disease;Oxidative phosphorylation;Parkinson's disease
XRCC6	P12956	X-ray repair cross-complementing protein 6	-0.232121	0.142194	0.721273	0.1419	Other	-0.0572092	0.712539	0.944052	0.0250041	Other	0.135283	0.386261	0.774175	0.111161	Other	anatomical structure development;anatomical structure homeostasis;biological regulation;biosynthetic process;brain development;cellular biosynthetic process;cellular component organization;cellular component organization at cellular level;cellular component organization or biogenesis;cellular component organization or biogenesis at cellular level;cellular hyperosmotic response;cellular hyperosmot…	5'-deoxyribose-5-phosphate lyase activity;adenyl nucleotide binding;adenyl ribonucleotide binding;ATP binding;ATPase activity;ATPase activity, coupled;ATP-dependent DNA helicase activity;ATP-dependent helicase activity;binding;carbon-oxygen lyase activity;catalytic activity;damaged DNA binding;DNA binding;DNA helicase activity;DNA-dependent ATPase activity;double-stranded DNA binding;helicase act…	cell part;chromosomal part;cytoplasmic part;cytosol;intracellular membrane-bounded organelle;intracellular non-membrane-bounded organelle;intracellular organelle;intracellular organelle part;intracellular part;Ku70:Ku80 complex;macromolecular complex;membrane;membrane-bounded organelle;nonhomologous end joining complex;non-membrane-bounded organelle;nuclear chromosome part;nuclear part;nuclear te…	Non-homologous end-joining
DAG1	Q14118	Alpha-dystroglycan;Beta-dystroglycan;Dystroglycan	0.200159	0.144152	0.725947	0.139095	Other	0.0420032	0.754878	0.960342	0.0175739	Other	0.439699	0.00263186	0.127055	0.896008	Other	anatomical structure maturation;anatomical structure morphogenesis;axon ensheathment;axon guidance;basement membrane organization;biological adhesion;biological regulation;branching involved in salivary gland morphogenesis;branching morphogenesis of a tube;calcium-dependent cell-matrix adhesion;cell adhesion;cell-matrix adhesion;cell-substrate adhesion;cellular component organization;cellular com…	actin binding;actinin binding;alpha-actinin binding;binding;calcium ion binding;cation binding;cytoskeletal protein binding;extracellular matrix binding;ion binding;laminin binding;laminin-1 binding;metal ion binding;protein binding;protein domain specific binding;receptor activity;SH2 domain binding;structural constituent of muscle;structural molecule activity;tubulin binding;vinculin binding;vi…	adherens junction;anchoring junction;axon part;basement membrane;basolateral plasma membrane;cell junction;cell outer membrane;cell part;cell projection;cell projection part;cell-cell adherens junction;cell-cell junction;cell-substrate adherens junction;cell-substrate junction;contractile fiber part;contractile ring;costamere;cytoplasm;cytoplasmic part;cytoskeleton;dystroglycan complex;dystrophin…	Arrhythmogenic right ventricular cardiomyopathy (ARVC);Dilated cardiomyopathy;ECM-receptor interaction;Hypertrophic cardiomyopathy (HCM);Viral myocarditis
CAND1	Q86VP6	Cullin-associated NEDD8-dissociated protein 1	0.238113	0.152291	0.735196	0.133597	Other	0.215886	0.192837	0.802633	0.0954832	Other	0.360961	0.0486309	0.493357	0.306838	Other	biological regulation;cell differentiation;cellular component assembly;cellular component assembly at cellular level;cellular component organization;cellular component organization at cellular level;cellular component organization or biogenesis;cellular component organization or biogenesis at cellular level;cellular developmental process;cellular macromolecular complex assembly;cellular macromole…	NaN	cell part;cullin-RING ubiquitin ligase complex;cytoplasm;extracellular membrane-bounded organelle;extracellular organelle;extracellular region part;extracellular vesicular exosome;intracellular membrane-bounded organelle;intracellular organelle;intracellular organelle part;intracellular part;macromolecular complex;membrane;membrane-bounded organelle;membrane-bounded vesicle;nuclear part;nucleopla…	NaN
ABCA1	O95477	ATP-binding cassette sub-family A member 1	-0.26022	0.164483	0.761349	0.118416	Other	-0.01703	0.921808	0.988774	0.00490296	Other	-0.190989	0.298929	0.740352	0.130562	Other	alcohol metabolic process;apolipoprotein A-I-mediated signaling pathway;biological regulation;cell communication;cell surface receptor linked signaling pathway;cellular component assembly;cellular component organization;cellular component organization at cellular level;cellular component organization or biogenesis;cellular component organization or biogenesis at cellular level;cellular lipid meta…	active transmembrane transporter activity;adenyl nucleotide binding;adenyl ribonucleotide binding;anion transmembrane transporter activity;apolipoprotein A-I binding;apolipoprotein A-I receptor activity;apolipoprotein binding;apolipoprotein receptor activity;ATP binding;ATPase activity;ATPase activity, coupled;ATPase activity, coupled to movement of substances;ATPase activity, coupled to transmem…	cell part;cytoplasmic membrane-bounded vesicle;cytoplasmic part;cytoplasmic vesicle;endocytic vesicle;external side of plasma membrane;extracellular region part;Golgi apparatus;high-density lipoprotein particle;integral to membrane;integral to plasma membrane;intracellular membrane-bounded organelle;intracellular organelle;intracellular part;intrinsic to membrane;intrinsic to plasma membrane;macr…	ABC transporters;Fat digestion and absorption
ST13	P50502	Hsc70-interacting protein	0.22936	0.145801	0.729007	0.137268	Other	0.0616929	0.690421	0.942182	0.0258654	Other	0.0595786	0.700481	0.912641	0.0396999	Other	biological regulation;cellular component assembly;cellular component organization;cellular component organization or biogenesis;cellular macromolecule metabolic process;cellular metabolic process;cellular process;cellular protein metabolic process;chaperone cofactor-dependent protein refolding;chaperone-mediated protein folding;macromolecular complex assembly;macromolecular complex subunit organi…	adenyl deoxyribonucleotide binding;adenyl nucleotide binding;binding;binding, bridging;dATP binding;deoxyribonucleotide binding;nucleotide binding;protein binding;protein binding, bridging;purine deoxyribonucleotide binding;purine nucleotide binding	cell part;cytoplasm;cytoplasmic part;cytosol;extracellular membrane-bounded organelle;extracellular organelle;extracellular region part;extracellular vesicular exosome;intracellular part;macromolecular complex;membrane-bounded organelle;membrane-bounded vesicle;organelle;protein complex;vesicle	NaN
NIT2	Q9NQR4	Omega-amidase NIT2	0.197968	0.145787	0.729007	0.137268	Other	0.356142	0.0118528	0.474449	0.323811	Other	0.0210462	0.874767	0.964928	0.0155049	Other	amine metabolic process;asparagine metabolic process;aspartate family amino acid metabolic process;carboxylic acid metabolic process;cellular amine metabolic process;cellular amino acid metabolic process;cellular ketone metabolic process;cellular metabolic process;cellular nitrogen compound metabolic process;cellular process;dicarboxylic acid metabolic process;glutamine family amino acid metaboli…	catalytic activity;hydrolase activity;hydrolase activity, acting on carbon-nitrogen (but not peptide) bonds;hydrolase activity, acting on carbon-nitrogen (but not peptide) bonds, in linear amides;omega-amidase activity	cell part;centrosome;cytoplasm;cytoplasmic part;cytoskeletal part;extracellular membrane-bounded organelle;extracellular organelle;extracellular region part;extracellular vesicular exosome;intracellular membrane-bounded organelle;intracellular non-membrane-bounded organelle;intracellular organelle;intracellular organelle part;intracellular part;membrane-bounded organelle;membrane-bounded vesicle;…	Alanine, aspartate and glutamate metabolism
RPS25	P62851	40S ribosomal protein S25	-0.3755	0.147587	0.729612	0.136908	Other	-0.455707	0.0815529	0.664277	0.177651	Other	-0.0980703	0.706148	0.913247	0.0394118	Other	biosynthetic process;catabolic process;cellular biosynthetic process;cellular catabolic process;cellular component assembly;cellular component assembly at cellular level;cellular component disassembly;cellular component disassembly at cellular level;cellular component organization;cellular component organization at cellular level;cellular component organization or biogenesis;cellular component or…	binding;nucleic acid binding;RNA binding;structural constituent of ribosome;structural molecule activity	cell part;cytoplasm;cytoplasmic part;cytosol;cytosolic small ribosomal subunit;extracellular membrane-bounded organelle;extracellular organelle;extracellular region part;extracellular vesicular exosome;intracellular membrane-bounded organelle;intracellular non-membrane-bounded organelle;intracellular organelle;intracellular organelle part;intracellular part;macromolecular complex;membrane-bounded…	Ribosome
LMOD1	P29536	Leiomodin-1	-0.283851	0.14831	0.729612	0.136908	Other	-0.0874515	0.650274	0.94033	0.0267199	Other	0.133926	0.497879	0.824552	0.0837817	Other	actin cytoskeleton organization;actin filament capping;actin filament organization;actin filament-based process;actomyosin structure organization;anatomical structure formation involved in morphogenesis;biological regulation;cellular component assembly;cellular component assembly at cellular level;cellular component assembly involved in morphogenesis;cellular component organization;cellular compo…	binding;cytoskeletal protein binding;protein binding;tropomyosin binding	cell part;contractile fiber part;cytoplasmic part;cytoskeletal part;cytosol;intracellular organelle part;intracellular part;membrane;organelle part;striated muscle thin filament	NaN
SYNC	Q9H7C4	Syncoilin	0.19352	0.148311	0.729612	0.136908	Other	-0.0881109	0.504083	0.934478	0.0294309	Other	0.504566	0.000584086	0.0511075	1.29151	Other	cellular process;intermediate filament-based process	structural molecule activity	cell part;contractile fiber part;cytoplasmic part;cytoskeletal part;cytosol;intermediate filament;intracellular organelle part;intracellular part;macromolecular complex;membrane;neuromuscular junction;organelle part;perinuclear region of cytoplasm;plasma membrane;protein complex;sarcolemma;synapse;Z disc	NaN
MLEC	Q14165	Malectin	-0.357428	0.148658	0.729612	0.136908	Other	-0.501356	0.0464792	0.626129	0.203337	Other	0.150634	0.53642	0.846061	0.0725983	Other	carbohydrate metabolic process;cellular carbohydrate metabolic process;cellular macromolecule metabolic process;cellular metabolic process;cellular process;cellular protein metabolic process;glycosylation;macromolecule glycosylation;macromolecule metabolic process;macromolecule modification;metabolic process;peptidyl-amino acid modification;peptidyl-asparagine modification;post-translational prot…	binding;carbohydrate binding;enzyme binding;protein binding	cell part;cytoplasmic part;endoplasmic reticulum;endoplasmic reticulum membrane;endoplasmic reticulum part;integral to membrane;intracellular membrane-bounded organelle;intracellular organelle;intracellular organelle part;intracellular part;intrinsic to membrane;membrane;membrane part;membrane-bounded organelle;organelle;organelle membrane;organelle part	NaN
HSPB8	Q9UJY1	Heat shock protein beta-8	0.241792	0.149252	0.729612	0.136908	Other	0.113307	0.492811	0.934478	0.0294309	Other	0.457563	0.00902028	0.242854	0.614655	Other	NaN	binding;identical protein binding;protein binding	cell part;cytoplasm;cytoplasmic part;Golgi apparatus;intracellular;intracellular membrane-bounded organelle;intracellular organelle;intracellular organelle part;intracellular part;membrane-bounded organelle;nuclear part;nucleoplasm;nucleus;organelle;organelle part	NaN
PGD	P52209	6-phosphogluconate dehydrogenase, decarboxylating	-0.214626	0.149571	0.729612	0.136908	Other	0.0989455	0.500163	0.934478	0.0294309	Other	-0.127266	0.387088	0.774175	0.111161	Other	alcohol biosynthetic process;alcohol catabolic process;alcohol metabolic process;aldonic acid metabolic process;biosynthetic process;carbohydrate biosynthetic process;carbohydrate catabolic process;carbohydrate metabolic process;carboxylic acid metabolic process;catabolic process;cellular biosynthetic process;cellular carbohydrate biosynthetic process;cellular carbohydrate catabolic process;cellu…	binding;catalytic activity;coenzyme binding;cofactor binding;NADP binding;nucleotide binding;oxidoreductase activity;oxidoreductase activity, acting on CH-OH group of donors;oxidoreductase activity, acting on the CH-OH group of donors, NAD or NADP as acceptor;phosphogluconate dehydrogenase (decarboxylating) activity	cell part;cytoplasmic part;cytosol;extracellular membrane-bounded organelle;extracellular organelle;extracellular region part;extracellular vesicular exosome;intracellular membrane-bounded organelle;intracellular organelle;intracellular part;membrane-bounded organelle;membrane-bounded vesicle;nucleus;organelle;vesicle	Glutathione metabolism;Pentose phosphate pathway
LANCL2	Q9NS86	LanC-like protein 2	-0.493011	0.185712	0.794698	0.0997977	Other	-0.561601	0.126403	0.737405	0.132294	Other	-0.347087	0.307994	0.742772	0.129144	Other	biological regulation;negative regulation of biological process;negative regulation of biosynthetic process;negative regulation of cellular biosynthetic process;negative regulation of cellular macromolecule biosynthetic process;negative regulation of cellular metabolic process;negative regulation of cellular process;negative regulation of gene expression;negative regulation of macromolecule biosy…	adenyl nucleotide binding;adenyl ribonucleotide binding;ATP binding;binding;catalytic activity;GTP binding;guanyl nucleotide binding;guanyl ribonucleotide binding;lipid binding;nucleotide binding;phosphatidylinositol binding;phosphatidylinositol-3-phosphate binding;phosphatidylinositol-4-phosphate binding;phosphatidylinositol-5-phosphate binding;phospholipid binding;purine nucleotide binding;puri…	cell cortex part;cell part;cortical actin cytoskeleton;cortical cytoskeleton;cytoplasm;cytoplasmic part;cytoskeletal part;cytoskeleton;cytosol;intracellular membrane-bounded organelle;intracellular non-membrane-bounded organelle;intracellular organelle;intracellular organelle part;intracellular part;membrane;membrane-bounded organelle;non-membrane-bounded organelle;nucleus;organelle;organelle par…	NaN
MYBPC2	Q14324	Myosin-binding protein C, fast-type	-0.27575	0.151183	0.733491	0.134605	Other	-0.35259	0.0695854	0.655072	0.183711	Other	-0.138558	0.464552	0.808922	0.0920933	Other	actin filament-based movement;actin filament-based process;actin-mediated cell contraction;actin-myosin filament sliding;biological adhesion;cell adhesion;cellular component movement;cellular process;muscle filament sliding	structural constituent of muscle;structural molecule activity	cell part;cytoplasmic part;cytoskeletal part;cytosol;intracellular organelle part;intracellular part;macromolecular complex;myosin complex;myosin filament;organelle part;protein complex	NaN
CARNS1	A5YM72	Carnosine synthase 1	0.553908	0.3096	0.875247	0.0578693	Other	0.271917	0.571774	0.94033	0.0267199	Other	0.0159275	0.972954	0.997174	0.00122921	Other	amine biosynthetic process;amine metabolic process;biosynthetic process;carboxylic acid biosynthetic process;carboxylic acid metabolic process;carnosine biosynthetic process;carnosine metabolic process;cellular amine metabolic process;cellular amino acid biosynthetic process;cellular amino acid metabolic process;cellular biosynthetic process;cellular ketone metabolic process;cellular metabolic pr…	acid-amino acid ligase activity;adenyl nucleotide binding;adenyl ribonucleotide binding;ATP binding;ATPase activity;binding;carnosine synthase activity;catalytic activity;cation binding;hydrolase activity;hydrolase activity, acting on acid anhydrides;hydrolase activity, acting on acid anhydrides, in phosphorus-containing anhydrides;ion binding;ligase activity;ligase activity, forming carbon-nitro…	NaN	Arginine and proline metabolism;beta-Alanine metabolism;Histidine metabolism
ACAT1	P24752	Acetyl-CoA acetyltransferase, mitochondrial	0.19815	0.15409	0.738786	0.131481	Other	0.196334	0.157764	0.779429	0.108223	Other	-0.38003	0.0089406	0.242854	0.614655	Other	adipose tissue development;amine catabolic process;amine metabolic process;anatomical structure development;biosynthetic process;brain development;branched chain family amino acid catabolic process;branched chain family amino acid metabolic process;carboxylic acid catabolic process;carboxylic acid metabolic process;catabolic process;cellular amine metabolic process;cellular amino acid catabolic p…	acetyl-CoA C-acetyltransferase activity;acetyl-CoA C-acyltransferase activity;acetyltransferase activity;binding;C-acetyltransferase activity;C-acyltransferase activity;catalytic activity;cation binding;coenzyme binding;cofactor binding;ion binding;metal ion binding;transferase activity;transferase activity, transferring acyl groups;transferase activity, transferring acyl groups other than amino-…	cell part;cytoplasmic part;extracellular membrane-bounded organelle;extracellular organelle;extracellular region part;extracellular vesicular exosome;intracellular membrane-bounded organelle;intracellular organelle;intracellular organelle lumen;intracellular organelle part;intracellular part;membrane;membrane-bounded organelle;membrane-bounded vesicle;membrane-enclosed lumen;mitochondrial inner m…	Benzoate degradation;Butanoate metabolism;Carbon fixation pathways in prokaryotes;Fatty acid metabolism;Glyoxylate and dicarboxylate metabolism;Lysine degradation;Propanoate metabolism;Pyruvate metabolism;Synthesis and degradation of ketone bodies;Terpenoid backbone biosynthesis;Tryptophan metabolism;Two-component system;Valine, leucine and isoleucine degradation
MRPL37	Q9BZE1	39S ribosomal protein L37, mitochondrial	0.246541	0.683123	0.984935	0.00659249	Other	0.0523553	0.913965	0.988774	0.00490296	Other	-0.843612	0.0705806	0.533278	0.273046	Other	biosynthetic process;cellular biosynthetic process;cellular component disassembly;cellular component disassembly at cellular level;cellular component organization;cellular component organization at cellular level;cellular component organization or biogenesis;cellular component organization or biogenesis at cellular level;cellular macromolecular complex disassembly;cellular macromolecular complex …	structural constituent of ribosome;structural molecule activity	cell part;cytoplasmic part;intracellular membrane-bounded organelle;intracellular non-membrane-bounded organelle;intracellular organelle;intracellular organelle part;intracellular part;macromolecular complex;membrane;membrane-bounded organelle;mitochondrial inner membrane;mitochondrial membrane;mitochondrial part;mitochondrial ribosome;mitochondrion;non-membrane-bounded organelle;organellar ribos…	NaN
CASP14	P31944	Caspase-14;Caspase-14 subunit p10, mature form;Caspase-14 subunit p17, mature form;Caspase-14 subunit p20, intermediate form;Caspase-14 subunit p8, intermediate form	0.5584	0.198685	0.794698	0.0997977	Other	0.739274	0.0734976	0.66258	0.178762	Other	0.30919	0.434598	0.808017	0.0925795	Other	activation of caspase activity;anatomical structure development;biological regulation;cell death;cellular process;cellular response to stimulus;cellular response to stress;cornification;death;developmental process;DNA damage response, signal transduction resulting in induction of apoptosis;epidermis development;induction of apoptosis;induction of apoptosis by intracellular signals;induction of pr…	catalytic activity;cysteine-type endopeptidase activity;cysteine-type peptidase activity;endopeptidase activity;hydrolase activity;peptidase activity;peptidase activity, acting on L-amino acid peptides	cell part;cytoplasm;cytoskeletal part;extracellular membrane-bounded organelle;extracellular organelle;extracellular region part;extracellular vesicular exosome;intermediate filament;intracellular membrane-bounded organelle;intracellular organelle;intracellular organelle part;intracellular part;keratin filament;macromolecular complex;membrane-bounded organelle;membrane-bounded vesicle;nucleus;org…	NaN
H4C1	NaN	NaN	0.317411	0.155492	0.741135	0.130103	Other	-0.0995159	0.650718	0.94033	0.0267199	Other	0.136519	0.53519	0.846061	0.0725983	Other	NaN	NaN	NaN	NaN
C19orf47	Q8N9M1	Uncharacterized protein C19orf47	0.300407	0.211475	0.797794	0.098109	Other	0.625907	0.0254177	0.556384	0.254625	Other	-0.104944	0.654694	0.89684	0.0472848	Other	NaN	NaN	cell part;intracellular organelle part;intracellular part;nuclear part;nucleoplasm;organelle part	NaN
SND1	Q7KZF4	Staphylococcal nuclease domain-containing protein 1	0.369309	0.219748	0.807473	0.092872	Other	0.127635	0.601331	0.94033	0.0267199	Other	-0.0416495	0.862061	0.957846	0.0187045	Other	biological regulation;biosynthetic process;cell differentiation;cellular biosynthetic process;cellular developmental process;cellular macromolecule biosynthetic process;cellular macromolecule metabolic process;cellular metabolic process;cellular nitrogen compound metabolic process;cellular process;developmental process;gene silencing;gene silencing by RNA;macromolecule biosynthetic process;macrom…	catalytic activity;hydrolase activity;hydrolase activity, acting on ester bonds;nuclease activity;protein binding transcription factor activity;transcription cofactor activity;transcription factor binding transcription factor activity	cell part;cytoplasm;cytoplasmic membrane-bounded vesicle;cytoplasmic part;cytoplasmic vesicle;extracellular membrane-bounded organelle;extracellular organelle;extracellular region part;extracellular vesicular exosome;intracellular membrane-bounded organelle;intracellular organelle;intracellular part;macromolecular complex;melanosome;membrane;membrane-bounded organelle;membrane-bounded vesicle;mit…	NaN
RTCA	O00442	RNA 3'-terminal phosphate cyclase	0.179985	0.158745	0.748584	0.12576	Other	0.312486	0.0179608	0.509111	0.293187	Other	-0.0132977	0.915575	0.978477	0.00944932	Other	cellular macromolecule metabolic process;cellular metabolic process;cellular nitrogen compound metabolic process;cellular process;macromolecule metabolic process;metabolic process;nitrogen compound metabolic process;nucleic acid metabolic process;nucleobase-containing compound metabolic process;primary metabolic process;RNA metabolic process;RNA processing	adenyl nucleotide binding;adenyl ribonucleotide binding;ATP binding;binding;catalytic activity;cyclase activity;ligase activity;ligase activity, forming phosphoric ester bonds;nucleic acid binding;nucleotide binding;purine nucleotide binding;purine ribonucleoside triphosphate binding;purine ribonucleotide binding;ribonucleotide binding;RNA binding;RNA-3'-phosphate cyclase activity	cell part;intracellular membrane-bounded organelle;intracellular organelle;intracellular organelle part;intracellular part;membrane-bounded organelle;nuclear part;nucleoplasm;nucleus;organelle;organelle part	NaN
RAB15	P59190	Ras-related protein Rab-15	-0.208255	0.277029	0.854854	0.0681082	Other	-0.00466614	0.985241	0.996535	0.00150749	Other	-0.174557	0.589542	0.865156	0.0629055	Other	biological regulation;cellular component organization;cellular component organization or biogenesis;cellular localization;cellular macromolecule localization;cellular membrane organization;cellular process;cellular protein localization;cellular response to stimulus;establishment of localization;establishment of localization in cell;establishment of protein localization;intracellular protein trans…	binding;catalytic activity;GTP binding;GTPase activity;guanyl nucleotide binding;guanyl ribonucleotide binding;hydrolase activity;hydrolase activity, acting on acid anhydrides;hydrolase activity, acting on acid anhydrides, in phosphorus-containing anhydrides;nucleoside-triphosphatase activity;nucleotide binding;purine nucleotide binding;purine ribonucleoside triphosphate binding;purine ribonucleo…	cell part;cell projection;cilium;cytoplasm;cytoplasmic part;endosomal part;endosome membrane;extracellular membrane-bounded organelle;extracellular organelle;extracellular region part;extracellular vesicular exosome;intracellular organelle part;intracellular part;membrane;membrane-bounded organelle;membrane-bounded vesicle;organelle;organelle membrane;organelle part;perinuclear region of cytoplas…	NaN
PIN1	Q13526	Peptidyl-prolyl cis-trans isomerase NIMA-interacting 1	0.234212	0.15922	0.748584	0.12576	Other	0.157922	0.337835	0.878469	0.0562735	Other	-0.0699145	0.669252	0.903291	0.0441725	Other	biological regulation;cell cycle;cell surface receptor linked signaling pathway;cellular macromolecule metabolic process;cellular metabolic process;cellular process;cellular protein metabolic process;cellular response to chemical stimulus;cellular response to cytokine stimulus;cellular response to organic substance;cellular response to stimulus;cytokine-mediated signaling pathway;defense response…	amine binding;amino acid binding;binding;carboxylic acid binding;catalytic activity;cis-trans isomerase activity;enzyme binding;GTPase activating protein binding;isomerase activity;kinase binding;mitogen-activated protein kinase kinase binding;peptidyl-prolyl cis-trans isomerase activity;phosphoprotein binding;phosphoserine binding;phosphothreonine binding;protein binding;protein kinase binding;p…	cell part;cytoplasm;intracellular membrane-bounded organelle;intracellular organelle;intracellular organelle part;intracellular part;membrane-bounded organelle;midbody;nuclear body;nuclear part;nuclear speck;nucleoplasm;nucleoplasm part;nucleus;organelle;organelle part	RIG-I-like receptor signaling pathway
PTGES2	Q9H7Z7	Prostaglandin E synthase 2;Prostaglandin E synthase 2 truncated form	0.22399	0.159341	0.748584	0.12576	Other	0.242191	0.129225	0.737405	0.132294	Other	0.00683912	0.965103	0.997174	0.00122921	Other	biological regulation;biosynthetic process;carboxylic acid biosynthetic process;carboxylic acid metabolic process;cell redox homeostasis;cellular biosynthetic process;cellular homeostasis;cellular ketone metabolic process;cellular lipid metabolic process;cellular metabolic process;cellular process;establishment of localization;fatty acid biosynthetic process;fatty acid metabolic process;homeostat…	amine binding;amino acid binding;binding;carboxylic acid binding;catalytic activity;cation binding;disulfide oxidoreductase activity;DNA binding;electron carrier activity;glutathione binding;heme binding;intramolecular oxidoreductase activity;ion binding;iron ion binding;isomerase activity;lyase activity;metal ion binding;modified amino acid binding;nucleic acid binding;oxidoreductase activity;ox…	cell part;cytoplasmic part;cytosol;Golgi apparatus part;Golgi membrane;integral to membrane;intracellular membrane-bounded organelle;intracellular organelle;intracellular organelle part;intracellular part;intrinsic to membrane;membrane;membrane part;membrane-bounded organelle;mitochondrion;nucleus;organelle;organelle membrane;organelle part;perinuclear region of cytoplasm	Arachidonic acid metabolism
ZG16B	Q96DA0	Zymogen granule protein 16 homolog B	-1.63908	0.275481	0.854854	0.0681082	Other	0.442937	0.698552	0.943481	0.0252668	Other	-2.14271	0.0965843	0.579706	0.236792	Other	anatomical structure homeostasis;biological regulation;homeostatic process;regulation of biological quality;retina homeostasis;tissue homeostasis	binding;carbohydrate binding	extracellular membrane-bounded organelle;extracellular organelle;extracellular region part;extracellular space;extracellular vesicular exosome;membrane-bounded organelle;membrane-bounded vesicle;organelle;vesicle	NaN
VARS1	P26640	Valine--tRNA ligase	0.321755	0.179677	0.791033	0.101806	Other	0.0522545	0.81101	0.971708	0.012464	Other	0.00123559	0.995588	0.999786	9.27984e-05	Other	amine metabolic process;amino acid activation;carboxylic acid metabolic process;cellular amine metabolic process;cellular amino acid metabolic process;cellular ketone metabolic process;cellular macromolecule metabolic process;cellular metabolic process;cellular nitrogen compound metabolic process;cellular process;gene expression;macromolecule metabolic process;metabolic process;ncRNA metabolic pr…	adenyl nucleotide binding;adenyl ribonucleotide binding;aminoacyl-tRNA editing activity;aminoacyl-tRNA ligase activity;ATP binding;binding;carboxylic ester hydrolase activity;catalytic activity;hydrolase activity;hydrolase activity, acting on ester bonds;ligase activity;ligase activity, forming aminoacyl-tRNA and related compounds;ligase activity, forming carbon-oxygen bonds;nucleotide binding;pu…	cell part;cytoplasmic part;cytosol;intracellular membrane-bounded organelle;intracellular organelle;intracellular part;membrane-bounded organelle;mitochondrion;organelle	Aminoacyl-tRNA biosynthesis;Valine, leucine and isoleucine biosynthesis
TAF15	Q92804	TATA-binding protein-associated factor 2N	-0.67822	0.299906	0.87312	0.058926	Other	0.108102	0.911656	0.988774	0.00490296	Other	0.565364	0.511303	0.834023	0.0788218	Other	biological regulation;positive regulation of biological process;positive regulation of biosynthetic process;positive regulation of cellular biosynthetic process;positive regulation of cellular metabolic process;positive regulation of cellular process;positive regulation of gene expression;positive regulation of macromolecule biosynthetic process;positive regulation of macromolecule metabolic proc…	binding;cation binding;DNA binding;ion binding;metal ion binding;nucleic acid binding;nucleotide binding;transition metal ion binding;zinc ion binding	cell part;cytoplasm;intracellular membrane-bounded organelle;intracellular organelle;intracellular organelle part;intracellular part;membrane-bounded organelle;nuclear part;nucleoplasm;nucleus;organelle;organelle part	Basal transcription factors
SQSTM1	Q13501	Sequestosome-1	0.215589	0.162388	0.760347	0.118988	Other	0.0851364	0.575473	0.94033	0.0267199	Other	0.24695	0.111432	0.606319	0.217299	Other	autophagy;biological regulation;catabolic process;cell communication;cell differentiation;cell surface receptor linked signaling pathway;cellular catabolic process;cellular component assembly;cellular component organization;cellular component organization or biogenesis;cellular developmental process;cellular macromolecule catabolic process;cellular macromolecule metabolic process;cellular metabol…	binding;catalytic activity;cation binding;enzyme binding;identical protein binding;ion binding;kinase activity;kinase binding;metal ion binding;phosphotransferase activity, alcohol group as acceptor;protein binding;protein domain specific binding;protein kinase activity;protein kinase binding;protein kinase C binding;protein serine/threonine kinase activity;receptor binding;receptor tyrosine kina…	aggresome;autophagic vacuole;cell part;cytoplasm;cytoplasmic mRNA processing body;cytoplasmic part;cytoplasmic vesicle;cytosol;endoplasmic reticulum;endosome;extracellular membrane-bounded organelle;extracellular organelle;extracellular region part;extracellular vesicular exosome;inclusion body;intracellular membrane-bounded organelle;intracellular non-membrane-bounded organelle;intracellular org…	Osteoclast differentiation
GALM	Q96C23	Aldose 1-epimerase	-0.189536	0.16386	0.761349	0.118416	Other	-0.141469	0.295032	0.869654	0.0606537	Other	0.170132	0.209894	0.663578	0.178108	Other	alcohol metabolic process;carbohydrate metabolic process;cellular carbohydrate metabolic process;cellular metabolic process;cellular process;galactose metabolic process;glucose metabolic process;hexose metabolic process;metabolic process;monosaccharide metabolic process;primary metabolic process;small molecule metabolic process	aldose 1-epimerase activity;binding;carbohydrate binding;catalytic activity;isomerase activity;racemase and epimerase activity;racemase and epimerase activity, acting on carbohydrates and derivatives	cell part;cytoplasm;extracellular membrane-bounded organelle;extracellular organelle;extracellular region part;extracellular vesicular exosome;intracellular part;membrane-bounded organelle;membrane-bounded vesicle;organelle;vesicle	Glycolysis / Gluconeogenesis
ATIC	P31939	Bifunctional purine biosynthesis protein PURH;IMP cyclohydrolase;Phosphoribosylaminoimidazolecarboxamide formyltransferase	-0.153021	0.164531	0.761349	0.118416	Other	0.0108622	0.920021	0.988774	0.00490296	Other	0.0726838	0.503358	0.830036	0.0809029	Other	anatomical structure development;anatomical structure morphogenesis;aromatic compound biosynthetic process;biosynthetic process;brainstem development;cellular aromatic compound metabolic process;cellular biosynthetic process;cellular metabolic process;cellular nitrogen compound biosynthetic process;cellular nitrogen compound metabolic process;cellular process;cerebellum development;cerebral corte…	binding;catalytic activity;cyclohydrolase activity;hydrolase activity;hydrolase activity, acting on carbon-nitrogen (but not peptide) bonds;hydrolase activity, acting on carbon-nitrogen (but not peptide) bonds, in cyclic amidines;hydroxymethyl-, formyl- and related transferase activity;identical protein binding;IMP cyclohydrolase activity;phosphoribosylaminoimidazolecarboxamide formyltransferase …	cell part;cytoplasmic part;cytosol;extracellular membrane-bounded organelle;extracellular organelle;extracellular region part;extracellular vesicular exosome;intracellular membrane-bounded organelle;intracellular organelle;intracellular part;membrane;membrane-bounded organelle;membrane-bounded vesicle;mitochondrion;organelle;vesicle	One carbon pool by folate;Purine metabolism
CMBL	Q96DG6	Carboxymethylenebutenolidase homolog	0.239984	0.164916	0.761349	0.118416	Other	0.463712	0.0101935	0.466466	0.33118	Other	0.136418	0.424413	0.796485	0.0988224	Other	NaN	catalytic activity;hydrolase activity	cell part;cytoplasmic part;cytosol;extracellular membrane-bounded organelle;extracellular organelle;extracellular region part;extracellular vesicular exosome;intracellular part;membrane-bounded organelle;membrane-bounded vesicle;organelle;vesicle	Chlorocyclohexane and chlorobenzene degradation;Fluorobenzoate degradation;Toluene degradation
EIF3H	O15372	Eukaryotic translation initiation factor 3 subunit H	-0.444918	0.575351	0.962833	0.016449	Other	0.24424	0.762744	0.964445	0.0157227	Other	-0.501331	0.461919	0.808922	0.0920933	Other	biological regulation;biosynthetic process;cellular biosynthetic process;cellular component assembly;cellular component assembly at cellular level;cellular component organization;cellular component organization at cellular level;cellular component organization or biogenesis;cellular component organization or biogenesis at cellular level;cellular macromolecular complex assembly;cellular macromolec…	binding;nucleic acid binding;RNA binding;translation factor activity, nucleic acid binding;translation initiation factor activity	cell part;cytoplasmic part;cytosol;eukaryotic 43S preinitiation complex;eukaryotic 48S preinitiation complex;eukaryotic translation initiation factor 3 complex;eukaryotic translation initiation factor 3 complex, eIF3m;extracellular membrane-bounded organelle;extracellular organelle;extracellular region part;extracellular vesicular exosome;intracellular part;macromolecular complex;membrane;membran…	Measles;RNA transport
ALDH6A1	Q02252	Methylmalonate-semialdehyde dehydrogenase [acylating], mitochondrial	0.281563	0.171609	0.772516	0.112093	Other	0.206071	0.302877	0.869654	0.0606537	Other	-0.273437	0.174782	0.640563	0.193438	Other	amine catabolic process;amine metabolic process;branched chain family amino acid catabolic process;branched chain family amino acid metabolic process;brown fat cell differentiation;carboxylic acid catabolic process;carboxylic acid metabolic process;catabolic process;cell differentiation;cellular amine metabolic process;cellular amino acid catabolic process;cellular amino acid metabolic process;ce…	aldehyde dehydrogenase (NAD) activity;binding;carboxylic acid binding;catalytic activity;coenzyme binding;cofactor binding;fatty acid binding;fatty-acyl-CoA binding;lipid binding;malonate-semialdehyde dehydrogenase (acetylating) activity;methylmalonate-semialdehyde dehydrogenase (acylating) activity;monocarboxylic acid binding;oxidoreductase activity;oxidoreductase activity, acting on the aldehyd…	cell part;cytoplasmic part;extracellular membrane-bounded organelle;extracellular organelle;extracellular region part;extracellular vesicular exosome;intracellular membrane-bounded organelle;intracellular organelle;intracellular organelle lumen;intracellular organelle part;intracellular part;membrane-bounded organelle;membrane-bounded vesicle;membrane-enclosed lumen;mitochondrial matrix;mitochond…	Inositol phosphate metabolism;Propanoate metabolism;Valine, leucine and isoleucine degradation
MYH4	Q9Y623	Myosin-4	-0.239692	0.166944	0.761349	0.118416	Other	-0.212515	0.218749	0.819774	0.0863056	Other	-0.211816	0.220228	0.670297	0.173733	Other	actin filament-based movement;actin filament-based process;actin-mediated cell contraction;actin-myosin filament sliding;cellular component movement;cellular component organization;cellular component organization or biogenesis;cellular process;membrane organization;metabolic process;multicellular organismal process;muscle contraction;muscle filament sliding;muscle system process;response to activ…	adenyl nucleotide binding;adenyl ribonucleotide binding;ATP binding;binding;catalytic activity;double-stranded RNA binding;hydrolase activity;hydrolase activity, acting on acid anhydrides;hydrolase activity, acting on acid anhydrides, in phosphorus-containing anhydrides;microfilament motor activity;motor activity;nucleic acid binding;nucleoside-triphosphatase activity;nucleotide binding;purine nu…	cell part;contractile fiber;contractile fiber part;cytoplasmic part;cytoskeletal part;intracellular non-membrane-bounded organelle;intracellular organelle;intracellular organelle part;intracellular part;macromolecular complex;muscle myosin complex;myofibril;myosin complex;myosin filament;myosin II complex;non-membrane-bounded organelle;organelle;organelle part;protein complex;sarcomere	Tight junction;Viral myocarditis
AQP4	P55087	Aquaporin-4	-0.206682	0.167311	0.761349	0.118416	Other	-0.241517	0.108751	0.707248	0.150428	Other	0.0716581	0.626896	0.883991	0.0535521	Other	biological regulation;carbohydrate transport;carbon dioxide transport;cell volume homeostasis;cellular chemical homeostasis;cellular component assembly;cellular component organization;cellular component organization or biogenesis;cellular homeostasis;cellular process;cellular response to chemical stimulus;cellular response to cytokine stimulus;cellular response to endogenous stimulus;cellular res…	alcohol transmembrane transporter activity;channel activity;glycerol channel activity;glycerol transmembrane transporter activity;passive transmembrane transporter activity;polyol transmembrane transporter activity;porin activity;substrate-specific channel activity;substrate-specific transmembrane transporter activity;substrate-specific transporter activity;transmembrane transporter activity;tran…	basolateral plasma membrane;cell junction;cell part;cell-cell junction;cytoplasm;external side of plasma membrane;integral to membrane;integral to plasma membrane;intracellular part;intrinsic to membrane;intrinsic to plasma membrane;macromolecular complex;membrane;membrane part;plasma membrane;plasma membrane part;protein complex;T-tubule	Bile secretion;Vasopressin-regulated water reabsorption
MCTS1	Q9ULC4	Malignant T-cell-amplified sequence 1	0.267108	0.194422	0.794698	0.0997977	Other	0.318973	0.125576	0.736115	0.133054	Other	0.000654955	0.997477	0.999786	9.27984e-05	Other	biological regulation;biosynthetic process;cap-independent translational initiation;cell cycle;cellular biosynthetic process;cellular component assembly;cellular component assembly at cellular level;cellular component disassembly;cellular component disassembly at cellular level;cellular component organization;cellular component organization at cellular level;cellular component organization or bio…	binding;nucleic acid binding;RNA binding;translation factor activity, nucleic acid binding;translation initiation factor activity	cell part;cytoplasm;intracellular part;membrane;plasma membrane	NaN
ANXA7	P20073	Annexin A7	0.158182	0.168157	0.761349	0.118416	Other	0.183486	0.111958	0.70895	0.149384	Other	-0.0102107	0.927888	0.985317	0.00642421	Other	autophagy;behavior;behavioral interaction between organisms;biological regulation;calcium ion homeostasis;catabolic process;cation homeostasis;cell differentiation;cell proliferation;cell volume homeostasis;cellular calcium ion homeostasis;cellular catabolic process;cellular cation homeostasis;cellular chemical homeostasis;cellular component organization;cellular component organization or biogene…	binding;calcium ion binding;calcium-dependent phospholipid binding;calcium-dependent protein binding;cation binding;integrin binding;ion binding;lipid binding;metal ion binding;phospholipid binding;protein binding;protein complex binding;receptor binding	cell part;cytoplasmic part;cytosol;endoplasmic reticulum membrane;endoplasmic reticulum part;envelope;extracellular membrane-bounded organelle;extracellular organelle;extracellular region part;extracellular vesicular exosome;intracellular membrane-bounded organelle;intracellular organelle;intracellular organelle part;intracellular part;membrane;membrane part;membrane-bounded organelle;membrane-bo…	NaN
KLHL21	Q9UJP4	Kelch-like protein 21	-0.163025	0.168498	0.761349	0.118416	Other	0.287038	0.0190177	0.509111	0.293187	Other	-0.0830895	0.477215	0.813542	0.0896202	Other	biological regulation;cell cycle phase;cell cycle process;cell division;cellular component organization;cellular component organization at cellular level;cellular component organization or biogenesis;cellular component organization or biogenesis at cellular level;cellular localization;cellular macromolecule localization;cellular macromolecule metabolic process;cellular metabolic process;cellular …	NaN	cell part;centrosome;Cul3-RING ubiquitin ligase complex;cullin-RING ubiquitin ligase complex;cytoplasm;cytoplasmic part;cytoskeletal part;intracellular non-membrane-bounded organelle;intracellular organelle;intracellular organelle part;intracellular part;macromolecular complex;microtubule;microtubule organizing center;non-membrane-bounded organelle;organelle;organelle part;polar microtubule;prote…	NaN
AK2	P54819	Adenylate kinase 2, mitochondrial;Adenylate kinase 2, mitochondrial, N-terminally processed	0.177262	0.168584	0.761349	0.118416	Other	0.016057	0.89905	0.988774	0.00490296	Other	-0.0257829	0.838623	0.949974	0.0222881	Other	2'-deoxyribonucleotide metabolic process;ADP biosynthetic process;ADP metabolic process;AMP metabolic process;anatomical structure development;biosynthetic process;brain development;cellular biosynthetic process;cellular metabolic process;cellular nitrogen compound biosynthetic process;cellular nitrogen compound metabolic process;cellular process;dATP metabolic process;deoxyribonucleoside triphos…	adenyl nucleotide binding;adenyl ribonucleotide binding;adenylate kinase activity;ATP binding;binding;catalytic activity;kinase activity;nucleobase-containing compound kinase activity;nucleotide binding;nucleotide kinase activity;phosphotransferase activity, phosphate group as acceptor;purine nucleotide binding;purine ribonucleoside triphosphate binding;purine ribonucleotide binding;ribonucleotid…	cell part;cytoplasmic part;cytosol;extracellular membrane-bounded organelle;extracellular organelle;extracellular region part;extracellular vesicular exosome;intracellular organelle part;intracellular part;membrane;membrane-bounded organelle;membrane-bounded vesicle;membrane-enclosed lumen;mitochondrial inner membrane;mitochondrial intermembrane space;mitochondrial membrane;mitochondrial part;org…	Purine metabolism
EXOC4	Q96A65	Exocyst complex component 4	0.342885	0.244478	0.837697	0.076913	Other	0.117528	0.662964	0.94033	0.0267199	Other	0.331327	0.226908	0.675895	0.170121	Other	cellular component organization;cellular component organization at cellular level;cellular component organization or biogenesis;cellular component organization or biogenesis at cellular level;cellular macromolecule metabolic process;cellular metabolic process;cellular process;cellular protein metabolic process;establishment of localization;establishment of protein localization;macromolecule metab…	binding;enzyme binding;GTPase binding;protein binding;protein N-terminus binding;Ral GTPase binding;Ras GTPase binding;small GTPase binding	cell cortex part;cell part;cell projection part;cytoplasm;cytoplasmic part;cytosol;exocyst;growth cone membrane;intracellular part;macromolecular complex;membrane;membrane part;myelin sheath abaxonal region;plasma membrane;plasma membrane part;protein complex	Tight junction
TGM1	P22735	Protein-glutamine gamma-glutamyltransferase K	-0.522682	0.485226	0.936499	0.0284928	Other	1.97752	0.00665262	0.443825	0.352788	Other	-0.0822715	0.857166	0.95392	0.0204878	Other	anatomical structure morphogenesis;cell differentiation;cell envelope organization;cellular component organization;cellular component organization or biogenesis;cellular developmental process;cellular macromolecule metabolic process;cellular metabolic process;cellular process;cellular protein metabolic process;developmental process;epidermal cell differentiation;epithelial cell differentiation;ex…	binding;catalytic activity;cation binding;ion binding;metal ion binding;protein-glutamine gamma-glutamyltransferase activity;transferase activity;transferase activity, transferring acyl groups;transferase activity, transferring amino-acyl groups	adherens junction;anchoring junction;cell junction;cell part;cell-cell adherens junction;cell-cell junction;cornified envelope;cytoskeleton;extracellular membrane-bounded organelle;extracellular organelle;extracellular region part;extracellular vesicular exosome;intracellular non-membrane-bounded organelle;intracellular organelle;intracellular part;intrinsic to membrane;membrane part;membrane-bou…	NaN
L2HGDH	Q9H9P8	L-2-hydroxyglutarate dehydrogenase, mitochondrial	0.18426	0.173185	0.777111	0.109517	Other	0.0812132	0.542863	0.94033	0.0267199	Other	-0.173309	0.199309	0.654648	0.183992	Other	2-oxoglutarate metabolic process;carboxylic acid metabolic process;cellular ketone metabolic process;cellular macromolecule metabolic process;cellular metabolic process;cellular process;cellular protein metabolic process;dicarboxylic acid metabolic process;macromolecule metabolic process;metabolic process;organic acid metabolic process;oxoacid metabolic process;primary metabolic process;protein m…	2-hydroxyglutarate dehydrogenase activity;catalytic activity;oxidoreductase activity;oxidoreductase activity, acting on CH-OH group of donors	cell part;cytoplasmic part;integral to membrane;integral to mitochondrial inner membrane;integral to mitochondrial membrane;integral to organelle membrane;intracellular membrane-bounded organelle;intracellular organelle;intracellular organelle part;intracellular part;intrinsic to membrane;intrinsic to mitochondrial inner membrane;intrinsic to organelle membrane;membrane;membrane part;membrane-bou…	Butanoate metabolism
GPD2	P43304	Glycerol-3-phosphate dehydrogenase, mitochondrial	-0.233911	0.174234	0.777845	0.109107	Other	-0.0744362	0.660692	0.94033	0.0267199	Other	0.168614	0.323507	0.751422	0.124116	Other	alcohol biosynthetic process;alcohol catabolic process;alcohol metabolic process;alditol catabolic process;alditol metabolic process;anatomical structure development;biosynthetic process;camera-type eye development;carbohydrate biosynthetic process;carbohydrate catabolic process;carbohydrate metabolic process;catabolic process;cellular biosynthetic process;cellular carbohydrate biosynthetic proce…	binding;calcium ion binding;catalytic activity;cation binding;glycerol-3-phosphate dehydrogenase activity;ion binding;metal ion binding;oxidoreductase activity;oxidoreductase activity, acting on CH-OH group of donors;oxidoreductase activity, acting on the CH-OH group of donors, quinone or similar compound as acceptor;sn-glycerol-3-phosphate:ubiquinone oxidoreductase activity;sn-glycerol-3-phospha…	cell part;cytoplasmic part;glycerol-3-phosphate dehydrogenase complex;intracellular organelle part;intracellular part;macromolecular complex;membrane;mitochondrial inner membrane;mitochondrial membrane;mitochondrial part;organelle inner membrane;organelle membrane;organelle part;protein complex	Glycerophospholipid metabolism
LDHA	P00338	L-lactate dehydrogenase A chain	0.208205	0.174459	0.777845	0.109107	Other	0.0275825	0.854879	0.978501	0.00943869	Other	-0.0741377	0.623655	0.882827	0.0541242	Other	alcohol catabolic process;alcohol metabolic process;anatomical structure development;carbohydrate catabolic process;carbohydrate metabolic process;carboxylic acid metabolic process;catabolic process;cell communication;cellular carbohydrate catabolic process;cellular carbohydrate metabolic process;cellular ketone metabolic process;cellular metabolic process;cellular process;cellular response to ex…	catalytic activity;lactate dehydrogenase activity;L-lactate dehydrogenase activity;oxidoreductase activity;oxidoreductase activity, acting on CH-OH group of donors;oxidoreductase activity, acting on the CH-OH group of donors, NAD or NADP as acceptor	cell part;cell projection part;cytoplasmic part;cytosol;extracellular membrane-bounded organelle;extracellular organelle;extracellular region part;extracellular vesicular exosome;flagellar fibrous sheath;flagellum part;intracellular membrane-bounded organelle;intracellular organelle;intracellular organelle part;intracellular part;membrane;membrane-bounded organelle;membrane-bounded vesicle;microt…	Cysteine and methionine metabolism;Glycolysis / Gluconeogenesis;Propanoate metabolism;Pyruvate metabolism
MYOM1	P52179	Myomesin-1	-0.0950457	0.175731	0.781027	0.107334	Other	0.00275485	0.96817	0.992976	0.00306116	Other	-0.10133	0.149766	0.62906	0.201308	Other	biological regulation;multicellular organismal process;muscle contraction;muscle system process;positive regulation of defense response to virus by host;regulation of biological process;regulation of defense response;regulation of defense response to virus;regulation of defense response to virus by host;regulation of immune effector process;regulation of immune system process;regulation of multi-…	binding;identical protein binding;protein binding;protein dimerization activity;protein homodimerization activity;structural constituent of muscle;structural molecule activity	cell part;contractile fiber part;cytoplasmic part;cytoskeletal part;intracellular organelle part;intracellular part;M band;macromolecular complex;muscle myosin complex;myosin complex;myosin filament;myosin II complex;organelle part;protein complex;striated muscle myosin thick filament	NaN
RNF170	Q96K19	E3 ubiquitin-protein ligase RNF170	0.580274	0.215736	0.806764	0.0932536	Other	0.212275	0.621677	0.94033	0.0267199	Other	0.114876	0.794918	0.942906	0.0255317	Other	cellular macromolecule metabolic process;cellular metabolic process;cellular process;cellular protein metabolic process;macromolecule metabolic process;macromolecule modification;metabolic process;primary metabolic process;protein metabolic process;protein modification by small protein conjugation;protein modification by small protein conjugation or removal;protein modification process;protein ub…	binding;catalytic activity;cation binding;ion binding;ligase activity;metal ion binding;transition metal ion binding;zinc ion binding	cell part;cytoplasmic part;endoplasmic reticulum membrane;endoplasmic reticulum part;integral to membrane;intracellular organelle part;intracellular part;intrinsic to membrane;membrane;membrane part;organelle membrane;organelle part	NaN
HK1	P19367	Hexokinase-1	-0.11644	0.178558	0.791033	0.101806	Other	-0.0972265	0.25901	0.840889	0.0752614	Other	0.0747665	0.38318	0.774175	0.111161	Other	alcohol catabolic process;alcohol metabolic process;biological regulation;carbohydrate catabolic process;carbohydrate homeostasis;carbohydrate metabolic process;carbohydrate phosphorylation;carbohydrate transport;catabolic process;cellular carbohydrate catabolic process;cellular carbohydrate metabolic process;cellular chemical homeostasis;cellular glucose homeostasis;cellular homeostasis;cellular…	adenyl nucleotide binding;adenyl ribonucleotide binding;ATP binding;binding;carbohydrate kinase activity;catalytic activity;fructokinase activity;glucokinase activity;hexokinase activity;kinase activity;mannokinase activity;nucleotide binding;phosphotransferase activity, alcohol group as acceptor;purine nucleotide binding;purine ribonucleoside triphosphate binding;purine ribonucleotide binding;ri…	cell part;cytoplasmic part;cytosol;intracellular membrane-bounded organelle;intracellular organelle;intracellular organelle part;intracellular part;membrane;membrane part;membrane raft;membrane-bounded organelle;mitochondrial membrane;mitochondrial outer membrane;mitochondrial part;mitochondrion;organelle;organelle membrane;organelle outer membrane;organelle part;outer membrane	Amino sugar and nucleotide sugar metabolism;Butirosin and neomycin biosynthesis;Carbohydrate digestion and absorption;Fructose and mannose metabolism;Galactose metabolism;Glycolysis / Gluconeogenesis;Insulin signaling pathway;Starch and sucrose metabolism;Streptomycin biosynthesis;Type II diabetes mellitus
SLC25A11	Q02978	Mitochondrial 2-oxoglutarate/malate carrier protein	0.245145	0.179207	0.791033	0.101806	Other	0.0637563	0.722795	0.945264	0.024447	Other	-0.213641	0.239942	0.686951	0.163074	Other	alcohol biosynthetic process;alcohol metabolic process;alpha-ketoglutarate transport;anion transport;biosynthetic process;carbohydrate biosynthetic process;carbohydrate metabolic process;carboxylic acid transport;cellular biosynthetic process;cellular carbohydrate biosynthetic process;cellular carbohydrate metabolic process;cellular metabolic process;cellular process;dicarboxylic acid transport;e…	active transmembrane transporter activity;anion transmembrane transporter activity;anion:anion antiporter activity;antiporter activity;C4-dicarboxylate transmembrane transporter activity;carboxylic acid transmembrane transporter activity;dicarboxylic acid transmembrane transporter activity;ion transmembrane transporter activity;malate transmembrane transporter activity;organic acid transmembrane …	cell part;cytoplasmic part;integral to membrane;integral to plasma membrane;intracellular membrane-bounded organelle;intracellular organelle;intracellular organelle part;intracellular part;intrinsic to membrane;intrinsic to plasma membrane;membrane;membrane part;membrane-bounded organelle;mitochondrial inner membrane;mitochondrial membrane;mitochondrial part;mitochondrion;nucleus;organelle;organe…	NaN
OPTN	Q96CV9	Optineurin	0.335386	0.267925	0.854854	0.0681082	Other	-0.110748	0.654199	0.94033	0.0267199	Other	-0.319695	0.19732	0.654648	0.183992	Other	autophagy;biological regulation;catabolic process;cell communication;cell cycle;cell cycle process;cell death;cellular catabolic process;cellular component organization;cellular component organization at cellular level;cellular component organization or biogenesis;cellular component organization or biogenesis at cellular level;cellular metabolic process;cellular process;cellular response to exter…	binding;enzyme binding;GTPase binding;identical protein binding;K63-linked polyubiquitin binding;polyubiquitin binding;protein binding;protein C-terminus binding;Rab GTPase binding;Ras GTPase binding;small conjugating protein binding;small GTPase binding;ubiquitin binding	autophagic vacuole;cell part;cytoplasm;cytoplasmic membrane-bounded vesicle;cytoplasmic part;cytoplasmic vesicle;cytosol;endosome;Golgi apparatus;Golgi apparatus part;Golgi membrane;intracellular membrane-bounded organelle;intracellular organelle;intracellular organelle part;intracellular part;membrane;membrane-bounded organelle;membrane-bounded vesicle;nuclear part;nucleoplasm;nucleus;organelle;…	NaN
KTN1	Q86UP2	Kinectin	-0.763142	0.355789	0.891064	0.0500909	Other	-0.0292531	0.96582	0.992924	0.00308391	Other	0.341013	0.672638	0.904669	0.0435104	Other	biological regulation;cellular component movement;cellular process;cellular response to stimulus;intracellular signal transduction;microtubule-based movement;microtubule-based process;regulation of biological process;regulation of cellular process;response to stimulus;signal transduction;small GTPase mediated signal transduction	NaN	cell part;cytoplasmic part;endoplasmic reticulum;endoplasmic reticulum membrane;endoplasmic reticulum part;integral to membrane;integral to plasma membrane;intracellular membrane-bounded organelle;intracellular organelle;intracellular organelle part;intracellular part;intrinsic to membrane;intrinsic to plasma membrane;membrane;membrane part;membrane-bounded organelle;organelle;organelle membrane;…	NaN
PPP1CB	P62140	Serine/threonine-protein phosphatase PP1-beta catalytic subunit	0.138434	0.181475	0.792269	0.101127	Other	0.0522162	0.609318	0.94033	0.0267199	Other	-0.158918	0.12693	0.62906	0.201308	Other	acylglycerol catabolic process;acylglycerol metabolic process;biological regulation;carbohydrate metabolic process;catabolic process;cell cycle;cell cycle process;cell division;cell surface receptor linked signaling pathway;cellular carbohydrate metabolic process;cellular catabolic process;cellular glucan metabolic process;cellular lipid catabolic process;cellular lipid metabolic process;cellular…	binding;catalytic activity;cation binding;enzyme binding;hydrolase activity;hydrolase activity, acting on ester bonds;ion binding;kinase binding;metal ion binding;myosin phosphatase activity;myosin-light-chain-phosphatase activity;phosphatase activity;phosphoprotein phosphatase activity;phosphoric ester hydrolase activity;protein binding;protein kinase binding;protein serine/threonine phosphatase…	adherens junction;anchoring junction;cell junction;cell part;cell-substrate adherens junction;cell-substrate junction;cytoplasmic part;cytosol;extracellular membrane-bounded organelle;extracellular organelle;extracellular region part;extracellular vesicular exosome;focal adhesion;glycogen granule;histone methyltransferase complex;intracellular membrane-bounded organelle;intracellular non-membrane…	Focal adhesion;Insulin signaling pathway;Long-term potentiation;Meiosis - yeast;Oocyte meiosis;Regulation of actin cytoskeleton;Vascular smooth muscle contraction
NT5C1A	Q9BXI3	Cytosolic 5'-nucleotidase 1A	0.141056	0.181656	0.792269	0.101127	Other	0.149683	0.157198	0.779429	0.108223	Other	0.209785	0.0511793	0.496818	0.303802	Other	adenosine metabolic process;catabolic process;cellular aromatic compound metabolic process;cellular catabolic process;cellular metabolic process;cellular nitrogen compound catabolic process;cellular nitrogen compound metabolic process;cellular process;dephosphorylation;heterocycle catabolic process;heterocycle metabolic process;metabolic process;nitrogen compound metabolic process;nucleobase meta…	5'-nucleotidase activity;binding;catalytic activity;cation binding;hydrolase activity;hydrolase activity, acting on ester bonds;ion binding;magnesium ion binding;metal ion binding;nucleotidase activity;nucleotide binding;phosphatase activity;phosphoric ester hydrolase activity	cell part;cytoplasmic part;cytosol;intracellular part	Nicotinate and nicotinamide metabolism;Purine metabolism;Pyrimidine metabolism
RPL13A	P40429	60S ribosomal protein L13a	0.270818	0.337559	0.875393	0.0577968	Other	-0.412284	0.115342	0.711867	0.147601	Other	-0.224006	0.393493	0.780201	0.107794	Other	biological regulation;biosynthetic process;catabolic process;cellular biosynthetic process;cellular catabolic process;cellular component disassembly;cellular component disassembly at cellular level;cellular component organization;cellular component organization at cellular level;cellular component organization or biogenesis;cellular component organization or biogenesis at cellular level;cellular …	structural constituent of ribosome;structural molecule activity	adherens junction;anchoring junction;cell junction;cell part;cell-substrate adherens junction;cell-substrate junction;cytoplasm;cytoplasmic part;cytosol;cytosolic large ribosomal subunit;focal adhesion;intracellular membrane-bounded organelle;intracellular non-membrane-bounded organelle;intracellular organelle;intracellular organelle part;intracellular part;large ribosomal subunit;macromolecular …	Ribosome
NQO2	P16083	Ribosyldihydronicotinamide dehydrogenase [quinone]	0.242545	0.219019	0.806914	0.0931729	Other	0.0679304	0.735249	0.949078	0.022698	Other	-0.202651	0.319926	0.750742	0.124509	Other	behavior;cognition;learning or memory;memory;multicellular organismal process;neurological system process;response to stimulus;system process	binding;catalytic activity;cation binding;dihydronicotinamide riboside quinone reductase activity;electron carrier activity;ion binding;metal ion binding;NADPH dehydrogenase (quinone) activity;NADPH dehydrogenase activity;oxidoreductase activity;oxidoreductase activity, acting on NADH or NADPH	cell part;cytoplasm;extracellular membrane-bounded organelle;extracellular organelle;extracellular region part;extracellular vesicular exosome;intracellular organelle part;intracellular part;membrane-bounded organelle;membrane-bounded vesicle;nuclear part;nucleoplasm;organelle;organelle part;vesicle	NaN
COQ6	Q9Y2Z9	Ubiquinone biosynthesis monooxygenase COQ6, mitochondrial	0.230179	0.183336	0.794698	0.0997977	Other	0.0900949	0.597543	0.94033	0.0267199	Other	-0.322665	0.0660985	0.533278	0.273046	Other	biosynthetic process;cellular biosynthetic process;cellular ketone metabolic process;cellular metabolic process;cellular process;coenzyme biosynthetic process;coenzyme metabolic process;cofactor biosynthetic process;cofactor metabolic process;metabolic process;oxidoreduction coenzyme metabolic process;quinone cofactor biosynthetic process;quinone cofactor metabolic process;small molecule metaboli…	binding;catalytic activity;coenzyme binding;cofactor binding;flavin adenine dinucleotide binding;monooxygenase activity;oxidoreductase activity;oxidoreductase activity, acting on paired donors, with incorporation or reduction of molecular oxygen;oxidoreductase activity, acting on paired donors, with incorporation or reduction of molecular oxygen, NADH or NADPH as one donor, and incorporation of o…	cell part;cell projection;cytoplasmic part;Golgi apparatus;intracellular membrane-bounded organelle;intracellular organelle;intracellular organelle part;intracellular part;membrane;membrane-bounded organelle;mitochondrial inner membrane;mitochondrial membrane;mitochondrial part;mitochondrion;organelle;organelle inner membrane;organelle membrane;organelle part	Ubiquinone and other terpenoid-quinone biosynthesis
RPL13	P26373	60S ribosomal protein L13	-0.393728	0.185074	0.794698	0.0997977	Other	-0.299777	0.309493	0.874193	0.0583925	Other	-0.220141	0.472171	0.810456	0.0912705	Other	biosynthetic process;catabolic process;cellular biosynthetic process;cellular catabolic process;cellular component disassembly;cellular component disassembly at cellular level;cellular component organization;cellular component organization at cellular level;cellular component organization or biogenesis;cellular component organization or biogenesis at cellular level;cellular macromolecular complex…	binding;nucleic acid binding;RNA binding;structural constituent of ribosome;structural molecule activity	cell part;cytoplasm;cytoplasmic part;cytosol;cytosolic large ribosomal subunit;cytosolic part;cytosolic ribosome;intracellular membrane-bounded organelle;intracellular non-membrane-bounded organelle;intracellular organelle;intracellular organelle part;intracellular part;large ribosomal subunit;macromolecular complex;membrane;membrane-bounded organelle;non-membrane-bounded organelle;nuclear part;n…	Ribosome
CC2D1A	Q6P1N0	Coiled-coil and C2 domain-containing protein 1A	-0.569549	0.412201	0.910076	0.0409221	Other	0.913246	0.166874	0.779429	0.108223	Other	-0.466368	0.44981	0.808827	0.0921441	Other	biological regulation;biosynthetic process;cellular biosynthetic process;cellular macromolecule biosynthetic process;cellular macromolecule metabolic process;cellular metabolic process;cellular nitrogen compound metabolic process;cellular process;cellular response to stimulus;macromolecule biosynthetic process;macromolecule metabolic process;metabolic process;negative regulation of biological pro…	binding;core promoter proximal region DNA binding;core promoter proximal region sequence-specific DNA binding;DNA binding;molecular transducer activity;nucleic acid binding;nucleic acid binding transcription factor activity;regulatory region DNA binding;regulatory region nucleic acid binding;RNA polymerase II core promoter proximal region sequence-specific DNA binding;RNA polymerase II core promo…	cell part;cytoplasm;cytoplasmic part;cytoskeletal part;extracellular membrane-bounded organelle;extracellular organelle;extracellular region part;extracellular vesicular exosome;intracellular membrane-bounded organelle;intracellular organelle;intracellular organelle part;intracellular part;membrane;membrane-bounded organelle;membrane-bounded vesicle;microtubule organizing center;nucleus;organelle…	NaN
METAP2	P50579	Methionine aminopeptidase 2	-0.203634	0.188323	0.794698	0.0997977	Other	0.0701644	0.645627	0.94033	0.0267199	Other	0.121327	0.438171	0.808827	0.0921441	Other	biological regulation;cell surface receptor linked signaling pathway;cellular macromolecule metabolic process;cellular metabolic process;cellular process;cellular protein metabolic process;cellular response to stimulus;detection of abiotic stimulus;detection of external stimulus;detection of light stimulus;detection of stimulus;detection of visible light;G-protein coupled receptor protein signali…	aminopeptidase activity;binding;catalytic activity;cation binding;exopeptidase activity;hydrolase activity;ion binding;metal ion binding;metalloaminopeptidase activity;metalloexopeptidase activity;metallopeptidase activity;peptidase activity;peptidase activity, acting on L-amino acid peptides	cell part;cytoplasm;cytoplasmic part;cytosol;intracellular part;membrane;plasma membrane	NaN
HSD17B12	Q53GQ0	Very-long-chain 3-oxoacyl-CoA reductase	0.354308	0.189754	0.794698	0.0997977	Other	-0.14575	0.584361	0.94033	0.0267199	Other	-0.408471	0.153084	0.62906	0.201308	Other	acyl-CoA biosynthetic process;acyl-CoA metabolic process;acylglycerol biosynthetic process;acylglycerol metabolic process;biological regulation;biosynthetic process;carboxylic acid biosynthetic process;carboxylic acid metabolic process;cellular biosynthetic process;cellular component organization;cellular component organization at cellular level;cellular component organization or biogenesis;cellu…	binding;carbohydrate binding;catalytic activity;estradiol 17-beta-dehydrogenase activity;glycosaminoglycan binding;heparin binding;oxidoreductase activity;oxidoreductase activity, acting on CH-OH group of donors;oxidoreductase activity, acting on the CH-OH group of donors, NAD or NADP as acceptor;pattern binding;polysaccharide binding;steroid dehydrogenase activity;steroid dehydrogenase activity,…	cell part;cytoplasmic part;endoplasmic reticulum membrane;endoplasmic reticulum part;extracellular matrix;extracellular region part;integral to membrane;intracellular organelle part;intracellular part;intrinsic to membrane;membrane;membrane part;organelle membrane;organelle part	Biosynthesis of unsaturated fatty acids;Steroid hormone biosynthesis
MTFR1L	Q9H019	Mitochondrial fission regulator 1-like	0.311526	0.263529	0.852057	0.0695316	Other	0.413336	0.136545	0.743463	0.128741	Other	0.468873	0.0813783	0.563392	0.249189	Other	NaN	NaN	NaN	NaN
GLO1	Q04760	Lactoylglutathione lyase	0.297982	0.193992	0.794698	0.0997977	Other	0.526444	0.0368638	0.61782	0.209138	Other	-0.0912645	0.700191	0.912641	0.0396999	Other	amine metabolic process;biological regulation;carbohydrate metabolic process;carboxylic acid metabolic process;cell differentiation;cellular aldehyde metabolic process;cellular amine metabolic process;cellular amino acid metabolic process;cellular developmental process;cellular ketone metabolic process;cellular metabolic process;cellular modified amino acid metabolic process;cellular nitrogen com…	binding;carbon-sulfur lyase activity;catalytic activity;cation binding;ion binding;lactoylglutathione lyase activity;lyase activity;metal ion binding;transition metal ion binding;zinc ion binding	cell part;cytoplasm;extracellular membrane-bounded organelle;extracellular organelle;extracellular region part;extracellular vesicular exosome;intracellular part;membrane-bounded organelle;membrane-bounded vesicle;organelle;vesicle	MAPK signaling pathway - yeast;Pyruvate metabolism
DRG2	P55039	Developmentally-regulated GTP-binding protein 2	0.489443	0.312619	0.875247	0.0578693	Other	0.253372	0.53302	0.94033	0.0267199	Other	0.379452	0.468537	0.810456	0.0912705	Other	biological regulation;cellular process;cellular response to stimulus;regulation of biological process;regulation of cellular process;response to stimulus;signal transduction	binding;GTP binding;guanyl nucleotide binding;guanyl ribonucleotide binding;nucleotide binding;purine nucleotide binding;purine ribonucleoside triphosphate binding;purine ribonucleotide binding;ribonucleotide binding	cell part;cytoplasm;cytoplasmic part;intracellular membrane-bounded organelle;intracellular organelle;intracellular part;membrane;membrane-bounded organelle;mitochondrion;organelle	NaN
PRPF8	Q6P2Q9	Pre-mRNA-processing-splicing factor 8	-0.268701	0.190107	0.794698	0.0997977	Other	0.0253332	0.900156	0.988774	0.00490296	Other	0.213135	0.295901	0.737121	0.132461	Other	assembly of spliceosomal tri-snRNP;cellular component assembly;cellular component assembly at cellular level;cellular component organization;cellular component organization at cellular level;cellular component organization or biogenesis;cellular component organization or biogenesis at cellular level;cellular macromolecular complex assembly;cellular macromolecular complex subunit organization;cell…	binding;catalytic activity;K63-linked polyubiquitin binding;nucleic acid binding;polyubiquitin binding;protein binding;RNA binding;second spliceosomal transesterification activity;small conjugating protein binding;snRNA binding;U1 snRNA binding;U2 snRNA binding;U5 snRNA binding;U6 snRNA binding;ubiquitin binding	catalytic step 2 spliceosome;cell part;intracellular membrane-bounded organelle;intracellular organelle;intracellular organelle part;intracellular part;macromolecular complex;membrane;membrane-bounded organelle;nuclear body;nuclear part;nuclear speck;nucleoplasm;nucleoplasm part;nucleus;organelle;organelle part;ribonucleoprotein complex;small nuclear ribonucleoprotein complex;spliceosomal complex…	Spliceosome
CFL2	Q9Y281	Cofilin-2	0.139018	0.190261	0.794698	0.0997977	Other	0.216323	0.0459228	0.626129	0.203337	Other	-0.0784632	0.455004	0.808827	0.0921441	Other	actin cytoskeleton organization;actin filament depolymerization;actin filament organization;actin filament-based process;actin polymerization or depolymerization;actomyosin structure organization;anatomical structure homeostasis;biological regulation;cellular component disassembly;cellular component disassembly at cellular level;cellular component organization;cellular component organization at c…	NaN	actin cytoskeleton;cell part;contractile fiber part;cytoplasmic part;cytoskeleton;extracellular membrane-bounded organelle;extracellular organelle;extracellular region part;extracellular space;extracellular vesicular exosome;I band;intracellular non-membrane-bounded organelle;intracellular organelle;intracellular organelle part;intracellular part;membrane-bounded organelle;membrane-bounded vesicl…	Axon guidance;Fc gamma R-mediated phagocytosis;Regulation of actin cytoskeleton
[truncated: 1,248 more rows]
