# Supplementary material for: Fractionated proteomics identifies a protein network mitigating resistance exercise-induced damage in human skeletal muscle
Source: Nat Commun. 2026 Jul 28;17:7110. doi: 10.1038/s41467-026-75501-y (PMC13415819; doi:10.1038/s41467-026-75501-y)
Supplement: Supplementary file 4 — Supplementary Data 2 [file 41467_2026_75501_MOESM4_ESM.xlsx]

## Sheet: Sup_Data_2_supern proteins
gene_name	Uniprot	Protein name	log2 (S1/R1)	P.Value(S1/R1)	neg_log10_P.Value(S1/R1)	adj.P.Value(S1/R1)	neg_log10_adj.P.Value(S1/R1)	category(S1/R1)	log2(S2/R2)	P.Value (S2/R2)	neg_log10_P.Value(S2/R2)	adj.P.Value(S2/R2)	neg_log10_adj.P.Value(S2/R2)	category_(S2/R2)	log2(S3/R3)	P.Value(S3/R3)	neg_log10_P.Value(S3/R3)	adj.P.Value(S3/R3)	neg_log10_adj.P.Value(S3/R3)	category_(S3/R3)	GOBP name	GOMF name	GOCC name	KEGG name
MYPN	Q86TC9	Myopalladin	-0.695963	4.89326e-05	4.3104	0.0982216	1.00779	Other	-0.382516	0.0135825	1.86702	0.999212	0.000342231	Other	-0.211729	0.155929	0.807073	0.710036	0.14872	Other	actin cytoskeleton organization;actin filament-based process;actomyosin structure organization;cellular component organization;cellular component organization at cellular level;cellular component organization or biogenesis;cellular component organization or biogenesis at cellular level;cellular process;cytoskeleton organization;organelle organization;sarcomere organization	actinin binding;alpha-actinin binding;binding;cytoskeletal protein binding;muscle alpha-actinin binding;protein binding;protein domain specific binding;SH3 domain binding	cell part;contractile fiber part;cytoplasmic part;I band;intracellular membrane-bounded organelle;intracellular organelle;intracellular part;membrane-bounded organelle;nucleus;organelle;organelle part;Z disc	NaN
PDLIM5	Q96HC4	PDZ and LIM domain protein 5	0.587182	6.70904e-05	4.17334	0.0982216	1.00779	Other	0.320516	0.0164358	1.78421	0.999212	0.000342231	Other	0.0318969	0.801353	0.0961762	0.955855	0.019608	Other	biological regulation;regulation of anatomical structure morphogenesis;regulation of biological process;regulation of cell development;regulation of cell differentiation;regulation of cell morphogenesis;regulation of cell morphogenesis involved in differentiation;regulation of cell projection organization;regulation of cellular component biogenesis;regulation of cellular component organization;re…	actin binding;actinin binding;binding;cation binding;cytoskeletal protein binding;enzyme binding;ion binding;kinase binding;metal ion binding;protein binding;protein kinase binding;protein kinase C binding;transition metal ion binding;zinc ion binding	actin cytoskeleton;cell junction;cell part;cell projection;contractile fiber part;cytoplasmic part;cytoskeletal part;cytoskeleton;cytosol;intracellular non-membrane-bounded organelle;intracellular organelle;intracellular organelle part;intracellular part;membrane;neuron projection;non-membrane-bounded organelle;organelle;organelle part;postsynaptic density;postsynaptic membrane;synapse part;synap…	NaN
GSTZ1	O43708	Maleylacetoacetate isomerase	1.99863	9.66114e-05	4.01497	0.0982216	1.00779	Other	0.0786539	0.838683	0.0764021	0.999212	0.000342231	Other	-0.313671	0.391129	0.40768	0.829033	0.0814283	Other	amine catabolic process;amine metabolic process;aromatic amino acid family catabolic process;aromatic amino acid family metabolic process;aromatic compound catabolic process;carboxylic acid catabolic process;carboxylic acid metabolic process;catabolic process;cellular amine metabolic process;cellular amino acid catabolic process;cellular amino acid metabolic process;cellular aromatic compound met…	antioxidant activity;binding;catalytic activity;cis-trans isomerase activity;glutathione peroxidase activity;glutathione transferase activity;identical protein binding;isomerase activity;maleylacetoacetate isomerase activity;oxidoreductase activity;oxidoreductase activity, acting on peroxide as acceptor;peroxidase activity;protein binding;protein dimerization activity;protein homodimerization act…	cell part;cytoplasmic part;cytosol;intracellular membrane-bounded organelle;intracellular organelle;intracellular part;membrane-bounded organelle;mitochondrion;organelle	Drug metabolism - cytochrome P450;Glutathione metabolism;Metabolism of xenobiotics by cytochrome P450;Styrene degradation;Tyrosine metabolism
MYOT	Q9UBF9	Myotilin	-0.530025	0.000152547	3.8166	0.116008	0.935511	Other	-0.256689	0.0431278	1.36524	0.999212	0.000342231	Other	-0.568848	6.36895e-05	4.19593	0.0595647	1.22501	Other	multicellular organismal process;muscle contraction;muscle system process;system process	actinin binding;alpha-actinin binding;binding;cytoskeletal protein binding;protein binding;structural constituent of muscle;structural molecule activity	actin cytoskeleton;cell part;contractile fiber part;cytoplasmic part;cytoskeleton;intracellular non-membrane-bounded organelle;intracellular organelle;intracellular part;membrane;non-membrane-bounded organelle;organelle;organelle part;plasma membrane;sarcolemma;Z disc	NaN
RCSD1	Q6JBY9	CapZ-interacting protein	-0.686644	0.00023414	3.63052	0.119021	0.924375	Other	-0.504538	0.00438614	2.35792	0.999212	0.000342231	Other	-0.667742	0.000320185	3.4946	0.0813804	1.08948	Other	cellular hyperosmotic response;cellular process;cellular response to abiotic stimulus;cellular response to osmotic stress;cellular response to stimulus;cellular response to stress;hyperosmotic response;multicellular organismal process;muscle contraction;muscle system process;response to abiotic stimulus;response to osmotic stress;response to stimulus;response to stress;skeletal muscle contraction…	actin binding;actin filament binding;binding;cytoskeletal protein binding;protein binding	actin filament;cell part;cytoskeletal part;intracellular organelle part;intracellular part;macromolecular complex;organelle part;protein complex	NaN
DCUN1D1	Q96GG9	DCN1-like protein 1	0.838524	0.00046199	3.33537	0.201295	0.696166	Other	-0.0391102	0.853167	0.0689662	0.999212	0.000342231	Other	0.176223	0.426841	0.369734	0.841676	0.0748548	Other	NaN	NaN	cell part;intracellular membrane-bounded organelle;intracellular organelle;intracellular part;macromolecular complex;membrane-bounded organelle;nucleus;organelle;protein complex;ubiquitin ligase complex	NaN
SYNPO	Q8N3V7	Synaptopodin	-0.513945	0.000594053	3.22618	0.205995	0.686142	Other	-0.179266	0.187876	0.726129	0.999212	0.000342231	Other	-0.444346	0.0023457	2.62973	0.284732	0.545564	Other	biological regulation;positive regulation of actin filament bundle assembly;positive regulation of biological process;positive regulation of cellular component organization;positive regulation of cellular process;positive regulation of cytoskeleton organization;positive regulation of organelle organization;regulation of actin cytoskeleton organization;regulation of actin filament bundle assembly;…	actin binding;binding;cytoskeletal protein binding;protein binding	actin cytoskeleton;actin filament bundle;actomyosin;cell junction;cell part;cell projection;cell projection part;cell-cell junction;cytoplasm;cytoskeletal part;cytoskeleton;dendritic spine;intracellular non-membrane-bounded organelle;intracellular organelle;intracellular organelle part;intracellular part;membrane;neuron projection;neuron spine;non-membrane-bounded organelle;occluding junction;org…	NaN
FLNC	Q14315	Filamin-C	-0.669464	0.000607855	3.2162	0.205995	0.686142	Other	-0.234107	0.187439	0.727141	0.999212	0.000342231	Other	-0.373899	0.0396704	1.40153	0.578405	0.237768	Other	anatomical structure development;cell development;cell junction assembly;cell junction organization;cellular component assembly;cellular component assembly at cellular level;cellular component organization;cellular component organization at cellular level;cellular component organization or biogenesis;cellular component organization or biogenesis at cellular level;cellular developmental process;ce…	ankyrin binding;binding;cytoskeletal protein binding;protein binding	adherens junction;anchoring junction;cell junction;cell part;cell-substrate adherens junction;cell-substrate junction;contractile fiber part;costamere;cytoplasm;cytoplasmic part;cytoskeleton;cytosol;focal adhesion;intracellular non-membrane-bounded organelle;intracellular organelle;intracellular part;membrane;non-membrane-bounded organelle;organelle;organelle part;plasma membrane;sarcolemma;sarco…	Focal adhesion;MAPK signaling pathway
CHMP6	Q96FZ7	Charged multivesicular body protein 6	1.03541	0.00068845	3.16213	0.207404	0.683182	Other	0.36225	0.186163	0.730105	0.999212	0.000342231	Other	0.128192	0.640931	0.193189	0.924945	0.0338839	Other	cell cycle process;cellular component organization;cellular component organization at cellular level;cellular component organization or biogenesis;cellular component organization or biogenesis at cellular level;cellular process;cytokinetic cell separation;cytokinetic process;endosome transport;establishment of chromosome localization;establishment of localization;establishment of localization in …	binding;protein binding;protein N-terminus binding	cell part;cytoplasmic part;cytosol;endosomal part;endosome membrane;ESCRT III complex;extracellular membrane-bounded organelle;extracellular organelle;extracellular region part;extracellular vesicular exosome;intracellular organelle part;intracellular part;late endosome membrane;macromolecular complex;membrane;membrane part;membrane-bounded organelle;membrane-bounded vesicle;organelle;organelle m…	Endocytosis
MBLAC1	A4D2B0	Metallo-beta-lactamase domain-containing protein 1	0.926976	0.000786083	3.10453	0.207404	0.683182	Other	0.35211	0.168811	0.772599	0.999212	0.000342231	Other	-0.0417078	0.868134	0.0614132	0.971704	0.0124662	Other	NaN	binding;catalytic activity;cation binding;hydrolase activity;ion binding;metal ion binding	NaN	NaN
NDUFAF4	Q9P032	NADH dehydrogenase [ubiquinone] 1 alpha subcomplex assembly factor 4	1.44077	0.000816017	3.0883	0.207404	0.683182	Other	0.0463305	0.906919	0.0424314	0.999212	0.000342231	Other	1.00741	0.0168674	1.77295	0.523988	0.280679	Other	cellular component assembly;cellular component assembly at cellular level;cellular component biogenesis;cellular component organization;cellular component organization at cellular level;cellular component organization or biogenesis;cellular component organization or biogenesis at cellular level;cellular macromolecular complex assembly;cellular macromolecular complex subunit organization;cellular …	NaN	cell part;cytoplasmic part;intracellular membrane-bounded organelle;intracellular organelle;intracellular organelle part;intracellular part;membrane;membrane-bounded organelle;mitochondrial membrane;mitochondrial part;mitochondrion;organelle;organelle membrane;organelle part	NaN
MRPL46	Q9H2W6	39S ribosomal protein L46, mitochondrial	0.738013	0.00128651	2.89059	0.28634	0.543118	Other	-0.314831	0.136832	0.863812	0.999212	0.000342231	Other	-0.17033	0.423966	0.372669	0.841676	0.0748548	Other	biosynthetic process;cellular biosynthetic process;cellular component disassembly;cellular component disassembly at cellular level;cellular component organization;cellular component organization at cellular level;cellular component organization or biogenesis;cellular component organization or biogenesis at cellular level;cellular macromolecular complex disassembly;cellular macromolecular complex …	catalytic activity;hydrolase activity	cell junction;cell part;cytoplasmic part;intracellular membrane-bounded organelle;intracellular non-membrane-bounded organelle;intracellular organelle;intracellular organelle part;intracellular part;macromolecular complex;membrane;membrane-bounded organelle;mitochondrial inner membrane;mitochondrial membrane;mitochondrial part;mitochondrion;non-membrane-bounded organelle;nuclear part;nucleoplasm;…	NaN
DNAJA3	Q96EY1	DnaJ homolog subfamily A member 3, mitochondrial	-1.30581	0.00131435	2.88129	0.28634	0.543118	Other	-0.199703	0.578818	0.237458	0.999212	0.000342231	Other	-0.325252	0.377812	0.422725	0.823095	0.0845502	Other	activation of caspase activity;activation-induced cell death of T cells;aging;apoptosis;biological regulation;biosynthetic process;cell activation;cell aging;cell death;cell differentiation;cellular biosynthetic process;cellular component organization;cellular component organization at cellular level;cellular component organization or biogenesis;cellular component organization or biogenesis at ce…	adenyl nucleotide binding;adenyl ribonucleotide binding;ATP binding;binding;cation binding;chaperone binding;cytokine receptor binding;enzyme binding;interferon-gamma receptor binding;ion binding;kinase binding;metal ion binding;NF-kappaB binding;nucleotide binding;protein binding;protein kinase binding;purine nucleotide binding;purine ribonucleoside triphosphate binding;purine ribonucleotide bin…	cell junction;cell part;cytoplasm;cytoplasmic part;cytosol;extrinsic to membrane;extrinsic to plasma membrane;intracellular membrane-bounded organelle;intracellular non-membrane-bounded organelle;intracellular organelle;intracellular organelle lumen;intracellular organelle part;intracellular part;membrane;membrane part;membrane-bounded organelle;membrane-enclosed lumen;mitochondrial matrix;mitoch…	NaN
SVIL	O95425	Supervillin	-0.769731	0.00145112	2.8383	0.295061	0.530089	Other	-0.0912387	0.678506	0.168446	0.999212	0.000342231	Other	-0.0259004	0.906197	0.0427772	0.981845	0.00795717	Other	anatomical structure development;biological regulation;cellular component organization;cellular component organization at cellular level;cellular component organization or biogenesis;cellular component organization or biogenesis at cellular level;cellular process;cytoskeleton organization;developmental process;muscle tissue development;organelle organization;positive regulation of biological proc…	actin binding;actin filament binding;binding;cytoskeletal protein binding;protein binding	actin cytoskeleton;adherens junction;anchoring junction;cell division site part;cell junction;cell part;cell projection;cell-substrate adherens junction;cell-substrate junction;cleavage furrow;contractile fiber part;costamere;cytoplasm;cytoplasmic part;cytoskeletal part;cytoskeleton;focal adhesion;intracellular membrane-bounded organelle;intracellular non-membrane-bounded organelle;intracellular …	NaN
SNRPF	P62306	Small nuclear ribonucleoprotein F	1.47559	0.00191539	2.71774	0.319171	0.495976	Other	-0.342724	0.455578	0.341437	0.999212	0.000342231	Other	0.59172	0.174196	0.758962	0.732824	0.135	Other	biosynthetic process;cellular biosynthetic process;cellular component assembly;cellular component assembly at cellular level;cellular component organization;cellular component organization at cellular level;cellular component organization or biogenesis;cellular component organization or biogenesis at cellular level;cellular macromolecular complex assembly;cellular macromolecular complex subunit o…	binding;nucleic acid binding;RNA binding	catalytic step 2 spliceosome;cell part;cytoplasmic part;cytosol;intracellular organelle part;intracellular part;macromolecular complex;methylosome;methyltransferase complex;nuclear part;nucleoplasm;organelle part;pICln-Sm protein complex;protein complex;ribonucleoprotein complex;small nuclear ribonucleoprotein complex;small nucleolar ribonucleoprotein complex;SMN-Sm protein complex;spliceosomal c…	Spliceosome
EMC3	Q9P0I2	ER membrane protein complex subunit 3	-0.488219	0.00193631	2.71303	0.319171	0.495976	Other	0.0195731	0.891903	0.0496823	0.999212	0.000342231	Other	-0.0979932	0.497991	0.302779	0.865726	0.0626194	Other	cellular macromolecule metabolic process;cellular metabolic process;cellular process;cellular protein metabolic process;macromolecule metabolic process;metabolic process;primary metabolic process;protein folding;protein folding in endoplasmic reticulum;protein metabolic process	NaN	cell part;ER membrane protein complex;integral to membrane;intrinsic to membrane;macromolecular complex;membrane part;protein complex	NaN
BVES	Q8NE79	Blood vessel epicardial substance	-1.26275	0.0023086	2.63665	0.319171	0.495976	Other	-0.706352	0.0638842	1.19461	0.999212	0.000342231	Other	-0.447766	0.298211	0.525476	0.797727	0.0981455	Other	anatomical structure development;anatomical structure morphogenesis;biological adhesion;biological regulation;cardiac cell development;cardiac muscle cell development;cell adhesion;cell development;cell differentiation;cell morphogenesis;cell morphogenesis involved in differentiation;cell-cell adhesion;cell-substrate adhesion;cellular chemical homeostasis;cellular component morphogenesis;cellular…	adenyl nucleotide binding;adenyl ribonucleotide binding;AMP binding;binding;cAMP binding;cyclic nucleotide binding;nucleotide binding;purine nucleotide binding;purine ribonucleotide binding;ribonucleotide binding;structural molecule activity	cell junction;cell part;cell-cell junction;integral to membrane;intrinsic to membrane;lateral plasma membrane;membrane;membrane part;occluding junction;plasma membrane;plasma membrane part;tight junction	NaN
DYM	Q7RTS9	Dymeclin	-2.74133	0.000190177	3.72084	0.116008	0.935511	Other	0.323564	0.51184	0.290866	0.999212	0.000342231	Other	0.0778838	0.859462	0.0657732	0.971466	0.0125725	Other	anatomical structure development;bone development;cellular component organization;cellular component organization at cellular level;cellular component organization or biogenesis;cellular component organization or biogenesis at cellular level;cellular process;developmental process;Golgi organization;organelle organization	binding;enzyme binding;protein binding	cell part;cytoplasm;cytoplasmic part;Golgi apparatus;intracellular membrane-bounded organelle;intracellular organelle;intracellular part;membrane-bounded organelle;organelle	NaN
DEPTOR	Q8TB45	DEP domain-containing mTOR-interacting protein	-0.352514	0.00299316	2.52387	0.319171	0.495976	Other	-0.0483519	0.659139	0.181023	0.999212	0.000342231	Other	-0.00215912	0.984257	0.00689132	0.995587	0.00192057	Other	biological regulation;cellular component organization;cellular component organization or biogenesis;cellular process;cellular response to stimulus;intracellular signal transduction;negative regulation of biological process;negative regulation of catalytic activity;negative regulation of cell communication;negative regulation of cell size;negative regulation of cellular process;negative regulation…	NaN	cell part;intracellular	NaN
PLEKHF1	Q96S99	Pleckstrin homology domain-containing family F member 1	-0.521425	0.00317283	2.49855	0.319171	0.495976	Other	-0.00443045	0.978307	0.009525	0.999212	0.000342231	Other	-0.275194	0.0994582	1.00236	0.648776	0.187905	Other	apoptosis;biological regulation;cell death;cellular component organization;cellular component organization at cellular level;cellular component organization or biogenesis;cellular component organization or biogenesis at cellular level;cellular localization;cellular macromolecule localization;cellular membrane organization;cellular process;cellular protein localization;death;endosome organization;…	binding;cation binding;ion binding;lipid binding;metal ion binding;phosphatidylinositol binding;phosphatidylinositol-3-phosphate binding;phosphatidylinositol-4-phosphate binding;phosphatidylinositol-5-phosphate binding;phospholipid binding	cell part;cytoplasmic part;endosomal part;endosome membrane;intracellular membrane-bounded organelle;intracellular organelle;intracellular organelle part;intracellular part;lysosomal membrane;lysosome;lytic vacuole;membrane;membrane-bounded organelle;nucleus;organelle;organelle membrane;organelle part;perinuclear region of cytoplasm;vacuolar membrane;vacuolar part;vacuole	NaN
RSU1	Q15404	Ras suppressor protein 1	1.00733	0.00322225	2.49184	0.319171	0.495976	Other	-0.0511311	0.87081	0.0600765	0.999212	0.000342231	Other	-0.247879	0.442825	0.353768	0.85105	0.0700447	Other	biological regulation;cell junction assembly;cell junction organization;cellular component assembly;cellular component assembly at cellular level;cellular component organization;cellular component organization at cellular level;cellular component organization or biogenesis;cellular component organization or biogenesis at cellular level;cellular process;cellular response to stimulus;intracellular …	NaN	adherens junction;anchoring junction;cell junction;cell part;cell-substrate adherens junction;cell-substrate junction;cytoplasmic part;cytosol;extracellular membrane-bounded organelle;extracellular organelle;extracellular region part;extracellular vesicular exosome;focal adhesion;intracellular part;membrane-bounded organelle;membrane-bounded vesicle;organelle;vesicle	NaN
ALB	P02768	Serum albumin	0.748651	0.00322452	2.49153	0.319171	0.495976	Other	-0.0682344	0.771109	0.112884	0.999212	0.000342231	Other	0.182163	0.439499	0.357043	0.849685	0.0707421	Other	anatomical structure homeostasis;anion transport;behavior;bile acid and bile salt transport;bile acid metabolic process;biological regulation;blood coagulation;carboxylic acid metabolic process;carboxylic acid transport;cell activation;cell communication;cell killing;cellular component organization;cellular component organization or biogenesis;cellular ketone metabolic process;cellular macromolec…	antioxidant activity;binding;carboxylic acid binding;cation binding;chaperone binding;cofactor binding;copper ion binding;DNA binding;drug binding;fatty acid binding;ion binding;lipid binding;metal ion binding;monocarboxylic acid binding;nucleic acid binding;protein binding;pyridoxal phosphate binding;toxin binding;transition metal ion binding;vitamin B6 binding;vitamin binding;zinc ion binding	basement membrane;blood microparticle;cell part;cytoplasmic membrane-bounded vesicle lumen;cytoplasmic part;cytoplasmic vesicle part;extracellular matrix part;extracellular membrane-bounded organelle;extracellular organelle;extracellular region;extracellular region part;extracellular space;extracellular vesicular exosome;intracellular membrane-bounded organelle;intracellular organelle;intracellul…	NaN
HNRNPH3	P31942	Heterogeneous nuclear ribonucleoprotein H3	-0.600921	0.00343346	2.46427	0.319171	0.495976	Other	-0.433444	0.0211047	1.67562	0.999212	0.000342231	Other	0.183623	0.330845	0.480375	0.802768	0.09541	Other	cell differentiation;cellular developmental process;cellular macromolecule metabolic process;cellular metabolic process;cellular nitrogen compound metabolic process;cellular process;developmental process;epithelial cell differentiation;macromolecule metabolic process;metabolic process;mRNA metabolic process;mRNA processing;nitrogen compound metabolic process;nuclear mRNA splicing, via spliceosome…	binding;nucleic acid binding;nucleotide binding;RNA binding	cell part;intracellular membrane-bounded organelle;intracellular organelle;intracellular organelle part;intracellular part;macromolecular complex;membrane-bounded organelle;nuclear part;nucleoplasm;nucleus;organelle;organelle part;ribonucleoprotein complex;spliceosomal complex	NaN
CPOX	P36551	Oxygen-dependent coproporphyrinogen-III oxidase, mitochondrial	-0.484505	0.00351259	2.45437	0.319171	0.495976	Other	-0.202819	0.200076	0.698806	0.999212	0.000342231	Other	0.0997855	0.523393	0.281172	0.882452	0.0543088	Other	biosynthetic process;cellular aromatic compound metabolic process;cellular biosynthetic process;cellular metabolic process;cellular nitrogen compound biosynthetic process;cellular nitrogen compound metabolic process;cellular process;cofactor biosynthetic process;cofactor metabolic process;heme biosynthetic process;heme metabolic process;heterocycle biosynthetic process;heterocycle metabolic proce…	binding;catalytic activity;coproporphyrinogen oxidase activity;identical protein binding;oxidoreductase activity;oxidoreductase activity, acting on the CH-CH group of donors;oxidoreductase activity, acting on the CH-CH group of donors, oxygen as acceptor;protein binding;protein dimerization activity;protein homodimerization activity;structural constituent of eye lens;structural molecule activity	cell part;cytoplasm;cytoplasmic part;intracellular membrane-bounded organelle;intracellular organelle;intracellular organelle part;intracellular part;membrane;membrane-bounded organelle;membrane-enclosed lumen;mitochondrial inner membrane;mitochondrial intermembrane space;mitochondrial membrane;mitochondrial part;mitochondrion;organelle;organelle envelope lumen;organelle inner membrane;organelle …	Porphyrin and chlorophyll metabolism
SLC9A3R1	O14745	Na(+)/H(+) exchange regulatory cofactor NHE-RF1	0.878481	0.00362139	2.44112	0.319171	0.495976	Other	-0.202299	0.381117	0.418942	0.999212	0.000342231	Other	-0.192585	0.46233	0.335048	0.853435	0.0688298	Other	acid secretion;actin cytoskeleton organization;actin filament-based process;activation of adenylate cyclase activity;activation of adenylate cyclase activity by dopamine receptor signaling pathway;activation of adenylate cyclase activity by G-protein signaling pathway;activation of phospholipase C activity;activation of phospholipase C activity by dopamine receptor signaling pathway;activation of…	adrenergic receptor binding;beta-2 adrenergic receptor binding;beta-catenin binding;binding;channel regulator activity;chloride channel regulator activity;enzyme binding;G-protein-coupled receptor binding;growth factor receptor binding;PDZ domain binding;phosphatase binding;protein binding;protein domain specific binding;protein self-association;receptor binding	actin cytoskeleton;apical plasma membrane;brush border membrane;cell part;cell periphery;cell projection;cell projection membrane;cell projection part;centrosome;cytoplasm;cytoplasmic part;cytoskeletal part;cytoskeleton;endomembrane system;extracellular membrane-bounded organelle;extracellular organelle;extracellular region part;extracellular vesicular exosome;filopodium;intracellular membrane-bo…	NaN
RPL10A	P62906	60S ribosomal protein L10a	0.714927	0.00381781	2.41819	0.319171	0.495976	Other	-0.177129	0.439536	0.357005	0.999212	0.000342231	Other	0.542337	0.0263252	1.57963	0.540949	0.266844	Other	anatomical structure morphogenesis;biosynthetic process;catabolic process;cellular biosynthetic process;cellular catabolic process;cellular component disassembly;cellular component disassembly at cellular level;cellular component organization;cellular component organization at cellular level;cellular component organization or biogenesis;cellular component organization or biogenesis at cellular le…	structural constituent of ribosome;structural molecule activity	adherens junction;anchoring junction;cell junction;cell part;cell-substrate adherens junction;cell-substrate junction;cytoplasm;cytoplasmic part;cytosol;cytosolic large ribosomal subunit;extracellular membrane-bounded organelle;extracellular organelle;extracellular region part;extracellular vesicular exosome;focal adhesion;intracellular membrane-bounded organelle;intracellular non-membrane-bounde…	Ribosome
TF	P02787	Serotransferrin	0.648621	0.00395634	2.40271	0.319171	0.495976	Other	-0.0840095	0.687143	0.162953	0.999212	0.000342231	Other	0.201205	0.338102	0.470953	0.806255	0.0935277	Other	anatomical structure homeostasis;biological regulation;blood coagulation;cation homeostasis;cation transport;cell activation;cellular cation homeostasis;cellular chemical homeostasis;cellular homeostasis;cellular ion homeostasis;cellular iron ion homeostasis;cellular metal ion homeostasis;cellular process;chemical homeostasis;coagulation;establishment of localization;establishment of localization…	binding;cation binding;cation transmembrane transporter activity;ferric iron binding;ferric iron transmembrane transporter activity;inorganic cation transmembrane transporter activity;ion binding;ion transmembrane transporter activity;iron ion binding;iron ion transmembrane transporter activity;metal ion binding;metal ion transmembrane transporter activity;substrate-specific transmembrane transpo…	apical plasma membrane;basal part of cell;basal plasma membrane;blood microparticle;cell part;cell surface;coated pit;cytoplasmic membrane-bounded vesicle;cytoplasmic membrane-bounded vesicle lumen;cytoplasmic part;cytoplasmic vesicle;cytoplasmic vesicle part;early endosome;endocytic vesicle;endosomal part;endosome;endosome membrane;extracellular membrane-bounded organelle;extracellular organelle…	Mineral absorption
DMD	P11532	Dystrophin	-0.622965	0.00403573	2.39408	0.319171	0.495976	Other	-0.183091	0.364884	0.437846	0.999212	0.000342231	Other	-0.236406	0.244333	0.612018	0.777813	0.109125	Other	actin filament-based movement;actin filament-based process;actin-mediated cell contraction;actin-myosin filament sliding;anatomical structure development;anatomical structure homeostasis;biological regulation;biosynthetic process;calcium-mediated signaling;cardiac muscle contraction;cell development;cellular biosynthetic process;cellular component assembly;cellular component assembly at cellular …	actin binding;binding;cation binding;cytoskeletal protein binding;dystroglycan binding;enzyme binding;glycoprotein binding;ion binding;metal ion binding;myosin binding;nitric-oxide synthase binding;protein binding;structural constituent of cytoskeleton;structural constituent of muscle;structural molecule activity;transition metal ion binding;vinculin binding;zinc ion binding	cell junction;cell part;cell projection;cell projection membrane;cell projection part;cell surface;cell-substrate junction;contractile fiber part;costamere;cytoplasmic part;cytoskeleton;cytosol;dystrophin-associated glycoprotein complex;filopodium;filopodium membrane;intracellular membrane-bounded organelle;intracellular non-membrane-bounded organelle;intracellular organelle;intracellular part;ma…	Arrhythmogenic right ventricular cardiomyopathy (ARVC);Dilated cardiomyopathy;Hypertrophic cardiomyopathy (HCM);Viral myocarditis
XIRP2	A4UGR9	Xin actin-binding repeat-containing protein 2	-0.447837	0.00415449	2.38148	0.319171	0.495976	Other	-0.461325	0.00327771	2.48443	0.999212	0.000342231	Other	-0.495712	0.0017732	2.75124	0.284732	0.545564	Other	actin cytoskeleton organization;actin filament-based process;anatomical structure development;anatomical structure morphogenesis;cardiac muscle tissue morphogenesis;cardiac septum development;cell junction organization;cell-cell junction organization;cellular component organization;cellular component organization at cellular level;cellular component organization or biogenesis;cellular component o…	NaN	cell junction;cell part;contractile fiber part;cytoplasmic part;intracellular part;organelle part;Z disc	NaN
IGHG2	P01859	Ig gamma-2 chain C region	0.796785	0.00419154	2.37763	0.319171	0.495976	Other	-0.0653346	0.800017	0.0969008	0.999212	0.000342231	Other	0.268718	0.301879	0.520168	0.797727	0.0981455	Other	activation of immune response;biological regulation;complement activation;complement activation, classical pathway;defense response;humoral immune response;immune effector process;immune response;immune system process;innate immune response;macromolecule metabolic process;metabolic process;positive regulation of biological process;positive regulation of immune response;positive regulation of immu…	antigen binding;binding	blood microparticle;extracellular membrane-bounded organelle;extracellular organelle;extracellular region;extracellular region part;extracellular space;extracellular vesicular exosome;membrane-bounded organelle;membrane-bounded vesicle;organelle;vesicle	NaN
ACAT2	Q9BWD1	Acetyl-CoA acetyltransferase, cytosolic	0.752531	0.00437448	2.35907	0.319171	0.495976	Other	0.229114	0.353071	0.452138	0.999212	0.000342231	Other	0.404154	0.106932	0.970891	0.657548	0.182073	Other	lipid metabolic process;metabolic process;primary metabolic process	acetyl-CoA C-acetyltransferase activity;acetyl-CoA C-acyltransferase activity;acetyltransferase activity;C-acetyltransferase activity;C-acyltransferase activity;catalytic activity;transferase activity;transferase activity, transferring acyl groups;transferase activity, transferring acyl groups other than amino-acyl groups	cell part;cytoplasm;extracellular membrane-bounded organelle;extracellular organelle;extracellular region part;extracellular vesicular exosome;intracellular membrane-bounded organelle;intracellular non-membrane-bounded organelle;intracellular organelle;intracellular organelle part;intracellular part;membrane-bounded organelle;membrane-bounded vesicle;non-membrane-bounded organelle;nuclear part;nu…	Benzoate degradation;Butanoate metabolism;Carbon fixation pathways in prokaryotes;Fatty acid metabolism;Glyoxylate and dicarboxylate metabolism;Lysine degradation;Propanoate metabolism;Pyruvate metabolism;Synthesis and degradation of ketone bodies;Terpenoid backbone biosynthesis;Tryptophan metabolism;Two-component system;Valine, leucine and isoleucine degradation
NAPG	Q99747	Gamma-soluble NSF attachment protein	0.87582	0.00475728	2.32264	0.319171	0.495976	Other	0.0466682	0.867685	0.0616379	0.999212	0.000342231	Other	0.334409	0.248963	0.603865	0.783352	0.106043	Other	biological regulation;cellular component assembly;cellular component organization;cellular component organization or biogenesis;cellular process;establishment of localization;establishment of localization in cell;establishment of protein localization;Golgi vesicle transport;intracellular protein transport;intracellular transport;intra-Golgi vesicle-mediated transport;macromolecular complex assemb…	binding;protein binding;SNARE binding;soluble NSF attachment protein activity;syntaxin binding	cell part;cytoplasmic part;extracellular membrane-bounded organelle;extracellular organelle;extracellular region part;extracellular vesicular exosome;intracellular membrane-bounded organelle;intracellular organelle;intracellular organelle part;intracellular part;lysosomal membrane;macromolecular complex;membrane;membrane part;membrane-bounded organelle;membrane-bounded vesicle;mitochondrion;organ…	NaN
TPM4	P67936	Tropomyosin alpha-4 chain	0.727045	0.00472563	2.32554	0.319171	0.495976	Other	0.0534525	0.823016	0.0845915	0.999212	0.000342231	Other	-0.0235936	0.921328	0.0355859	0.986056	0.00609842	Other	actin filament-based movement;actin filament-based process;actin-mediated cell contraction;actin-myosin filament sliding;cell differentiation;cellular component movement;cellular developmental process;cellular process;developmental process;multicellular organismal process;muscle contraction;muscle filament sliding;muscle system process;osteoblast differentiation;system process	binding;calcium ion binding;cation binding;ion binding;metal ion binding;structural constituent of muscle;structural molecule activity	actin filament bundle;actomyosin;adherens junction;anchoring junction;cell cortex part;cell junction;cell part;cell-substrate adherens junction;cell-substrate junction;contractile fiber part;cortical cytoskeleton;cytoplasmic part;cytoskeletal part;cytoskeleton;cytosol;extracellular membrane-bounded organelle;extracellular organelle;extracellular region part;extracellular vesicular exosome;filamen…	Cardiac muscle contraction;Dilated cardiomyopathy;Hypertrophic cardiomyopathy (HCM)
CD63	P08962	CD63 antigen	-0.895435	0.00495195	2.30522	0.319171	0.495976	Other	-0.339507	0.198472	0.702301	0.999212	0.000342231	Other	-0.0963099	0.720679	0.142258	0.945634	0.0242768	Other	biological adhesion;biological regulation;blood coagulation;cell activation;cell adhesion;cell migration;cell motility;cell-matrix adhesion;cell-substrate adhesion;cellular component movement;cellular localization;cellular macromolecule localization;cellular pigment accumulation;cellular pigmentation;cellular process;cellular protein localization;cellular response to stimulus;coagulation;developm…	NaN	cell part;cell surface;cytoplasmic membrane-bounded vesicle;cytoplasmic part;cytoplasmic vesicle;cytoplasmic vesicle membrane;cytoplasmic vesicle part;endosomal part;endosome lumen;endosome membrane;extracellular membrane-bounded organelle;extracellular organelle;extracellular region part;extracellular vesicular exosome;integral to membrane;integral to plasma membrane;intracellular membrane-bound…	Lysosome
IGHG1	P01857	Ig gamma-1 chain C region	0.588499	0.00488222	2.31138	0.319171	0.495976	Other	-0.0316881	0.870402	0.0602802	0.999212	0.000342231	Other	0.156002	0.424455	0.372168	0.841676	0.0748548	Other	activation of immune response;biological regulation;complement activation;complement activation, classical pathway;defense response;humoral immune response;immune effector process;immune response;immune system process;innate immune response;macromolecule metabolic process;metabolic process;positive regulation of biological process;positive regulation of immune response;positive regulation of immu…	antigen binding;binding	blood microparticle;extracellular membrane-bounded organelle;extracellular organelle;extracellular region;extracellular region part;extracellular space;extracellular vesicular exosome;membrane-bounded organelle;membrane-bounded vesicle;organelle;vesicle	NaN
SNX5	Q9Y5X3	Sorting nexin-5	0.738606	0.00509077	2.29322	0.319171	0.495976	Other	0.0480947	0.847325	0.0719501	0.999212	0.000342231	Other	0.227175	0.356434	0.448021	0.814854	0.0889205	Other	cellular component organization;cellular component organization at cellular level;cellular component organization or biogenesis;cellular component organization or biogenesis at cellular level;cellular membrane organization;cellular process;endocytosis;endosome transport;establishment of localization;establishment of localization in cell;establishment of protein localization;intracellular protein …	binding;cytoskeletal protein binding;dynactin binding;lipid binding;phosphatidylinositol binding;phospholipid binding;protein binding	cell part;cell projection;cytoplasmic part;cytoplasmic vesicle membrane;cytoplasmic vesicle part;early endosome membrane;endosomal part;endosome membrane;extrinsic to endosome membrane;extrinsic to internal side of plasma membrane;extrinsic to membrane;extrinsic to organelle membrane;extrinsic to plasma membrane;intracellular organelle part;intracellular part;macromolecular complex;macropinocytic…	NaN
ROCK2	O75116	Rho-associated protein kinase 2	-0.574333	0.00510755	2.29179	0.319171	0.495976	Other	-0.287136	0.139849	0.854341	0.999212	0.000342231	Other	-0.187327	0.329988	0.481502	0.802768	0.09541	Other	actin cytoskeleton organization;actin filament-based process;anatomical structure formation involved in morphogenesis;anatomical structure morphogenesis;axon guidance;biological regulation;cell part morphogenesis;cell projection morphogenesis;cell projection organization;cell surface receptor linked signaling pathway;cellular component morphogenesis;cellular component organization;cellular compon…	adenyl nucleotide binding;adenyl ribonucleotide binding;ATP binding;binding;catalytic activity;cation binding;ion binding;kinase activity;metal ion binding;nucleotide binding;phosphotransferase activity, alcohol group as acceptor;protein kinase activity;protein serine/threonine kinase activity;purine nucleotide binding;purine ribonucleoside triphosphate binding;purine ribonucleotide binding;ribon…	cell part;centrosome;cytoplasmic part;cytoskeletal part;cytosol;intracellular membrane-bounded organelle;intracellular non-membrane-bounded organelle;intracellular organelle;intracellular organelle part;intracellular part;membrane;membrane-bounded organelle;microtubule organizing center;non-membrane-bounded organelle;nucleus;organelle;organelle part;plasma membrane;spindle pole centrosome	Axon guidance;Chemokine signaling pathway;Focal adhesion;Leukocyte transendothelial migration;Pathogenic Escherichia coli infection;Regulation of actin cytoskeleton;Shigellosis;TGF-beta signaling pathway;Vascular smooth muscle contraction;Wnt signaling pathway
NDUFB7	P17568	NADH dehydrogenase [ubiquinone] 1 beta subcomplex subunit 7	0.909801	0.00517144	2.28639	0.319171	0.495976	Other	0.121537	0.687459	0.162753	0.999212	0.000342231	Other	0.0430268	0.889004	0.0510963	0.976736	0.0102229	Other	cellular metabolic process;cellular process;electron transport chain;generation of precursor metabolites and energy;metabolic process;mitochondrial electron transport, NADH to ubiquinone;oxidation-reduction process;respiratory electron transport chain;small molecule metabolic process	catalytic activity;NADH dehydrogenase (quinone) activity;NADH dehydrogenase (ubiquinone) activity;NADH dehydrogenase activity;oxidoreductase activity;oxidoreductase activity, acting on NADH or NADPH;oxidoreductase activity, acting on NADH or NADPH, quinone or similar compound as acceptor	cell part;cytoplasmic part;intracellular membrane-bounded organelle;intracellular organelle;intracellular organelle part;intracellular part;macromolecular complex;membrane;membrane part;membrane-bounded organelle;membrane-enclosed lumen;mitochondrial inner membrane;mitochondrial intermembrane space;mitochondrial membrane;mitochondrial membrane part;mitochondrial part;mitochondrial respiratory cha…	Alzheimer's disease;Huntington's disease;Oxidative phosphorylation;Parkinson's disease
RPS26	P62854	40S ribosomal protein S26	-0.399405	0.00518381	2.28535	0.319171	0.495976	Other	0.0142063	0.91465	0.0387449	0.999212	0.000342231	Other	-0.253616	0.0695286	1.15784	0.631101	0.199901	Other	biological regulation;biosynthetic process;catabolic process;cellular biosynthetic process;cellular catabolic process;cellular component disassembly;cellular component disassembly at cellular level;cellular component organization;cellular component organization at cellular level;cellular component organization or biogenesis;cellular component organization or biogenesis at cellular level;cellular …	binding;mRNA binding;nucleic acid binding;RNA binding;structural constituent of ribosome;structural molecule activity	cell part;cytoplasm;cytoplasmic part;cytosol;cytosolic small ribosomal subunit;extracellular membrane-bounded organelle;extracellular organelle;extracellular region part;extracellular vesicular exosome;intracellular non-membrane-bounded organelle;intracellular organelle;intracellular organelle part;intracellular part;macromolecular complex;membrane;membrane-bounded organelle;membrane-bounded vesi…	Ribosome
GFPT1	Q06210	Glutamine--fructose-6-phosphate aminotransferase [isomerizing] 1	-0.920683	0.00500367	2.30071	0.319171	0.495976	Other	0.188589	0.507111	0.294897	0.999212	0.000342231	Other	0.232742	0.374373	0.426696	0.822598	0.0848124	Other	alcohol biosynthetic process;alcohol metabolic process;amine metabolic process;amino sugar biosynthetic process;amino sugar metabolic process;biological regulation;biosynthetic process;carbohydrate biosynthetic process;carbohydrate metabolic process;carboxylic acid metabolic process;cellular amine metabolic process;cellular amino acid metabolic process;cellular biosynthetic process;cellular carbo…	amine binding;amino acid binding;binding;carbohydrate binding;carboxylic acid binding;catalytic activity;glutamine-fructose-6-phosphate transaminase (isomerizing) activity;transaminase activity;transferase activity;transferase activity, transferring nitrogenous groups	cell part;cytoplasmic part;cytosol;extracellular membrane-bounded organelle;extracellular organelle;extracellular region part;extracellular vesicular exosome;intracellular part;membrane-bounded organelle;membrane-bounded vesicle;organelle;vesicle	Alanine, aspartate and glutamate metabolism;Amino sugar and nucleotide sugar metabolism
IGHG3	NaN	NaN	0.556389	0.00526035	2.27899	0.319171	0.495976	Other	-0.127527	0.493421	0.306782	0.999212	0.000342231	Other	0.173496	0.353195	0.451986	0.813895	0.0894315	Other	NaN	NaN	NaN	NaN
IGKV4-1	P06312	Ig kappa chain V-IV region	1.01844	0.00534655	2.27193	0.319171	0.495976	Other	-0.172421	0.612062	0.213205	0.999212	0.000342231	Other	0.610012	0.0869824	1.06057	0.638291	0.194981	Other	activation of immune response;biological regulation;cellular component organization;cellular component organization or biogenesis;cellular membrane organization;cellular process;complement activation;complement activation, classical pathway;defense response;endocytosis;establishment of localization;humoral immune response;immune effector process;immune response;immune system process;innate immune…	antigen binding;binding	blood microparticle;cell part;extracellular region;extracellular region part;membrane;plasma membrane	NaN
PLEC	Q15149	Plectin	-0.740539	0.00536977	2.27004	0.319171	0.495976	Other	-0.270284	0.279847	0.553079	0.999212	0.000342231	Other	-0.352623	0.161618	0.79151	0.710455	0.148463	Other	apoptosis;cell death;cell junction assembly;cell junction organization;cell-substrate junction assembly;cellular component assembly;cellular component assembly at cellular level;cellular component disassembly;cellular component disassembly at cellular level;cellular component disassembly involved in apoptosis;cellular component organization;cellular component organization at cellular level;cellul…	ankyrin binding;binding;cytoskeletal protein binding;protein binding;structural constituent of muscle;structural molecule activity	adherens junction;anchoring junction;cell junction;cell part;cell-substrate adherens junction;cell-substrate junction;contractile fiber part;costamere;cytoplasm;cytoplasmic part;cytoskeleton;cytosol;extracellular membrane-bounded organelle;extracellular organelle;extracellular region part;extracellular vesicular exosome;focal adhesion;hemidesmosome;intermediate filament cytoskeleton;intracellular…	NaN
NR3C1	P04150	Glucocorticoid receptor	0.794551	0.00561805	2.25041	0.319171	0.495976	Other	-0.434441	0.0648229	1.18827	0.999212	0.000342231	Other	-0.370979	0.144443	0.840303	0.695475	0.157719	Other	adrenal gland development;anatomical structure development;anatomical structure morphogenesis;behavior;biological regulation;biosynthetic process;C21-steroid hormone metabolic process;cellular biosynthetic process;cellular component organization;cellular component organization at cellular level;cellular component organization or biogenesis;cellular component organization or biogenesis at cellular…	binding;cation binding;core promoter proximal region DNA binding;core promoter proximal region sequence-specific DNA binding;DNA binding;glucocorticoid receptor activity;ion binding;ligand-dependent nuclear receptor activity;lipid binding;metal ion binding;molecular transducer activity;nucleic acid binding;nucleic acid binding transcription factor activity;receptor activity;regulatory region DNA …	cell part;cytoplasm;cytoplasmic part;cytosol;intracellular membrane-bounded organelle;intracellular organelle;intracellular organelle lumen;intracellular organelle part;intracellular part;membrane;membrane-bounded organelle;membrane-enclosed lumen;mitochondrial matrix;mitochondrial part;nuclear part;nucleoplasm;nucleus;organelle;organelle lumen;organelle part	Neuroactive ligand-receptor interaction
GOLGA1	Q92805	Golgin subfamily A member 1	-2.01372	0.00572875	2.24194	0.319171	0.495976	Other	-0.460328	0.597873	0.223391	0.999212	0.000342231	Other	0.276704	0.764448	0.116652	0.953498	0.0206801	Other	cellular process;establishment of localization;establishment of localization in cell;establishment of protein localization;establishment of protein localization in Golgi;establishment of protein localization to organelle;Golgi vesicle transport;intracellular protein transport;intracellular transport;intra-Golgi vesicle-mediated transport;protein targeting;protein targeting to Golgi;protein transp…	NaN	cell part;cytoplasmic part;Golgi apparatus;Golgi apparatus part;Golgi cisterna membrane;Golgi membrane;intracellular membrane-bounded organelle;intracellular organelle;intracellular organelle part;intracellular part;membrane;membrane-bounded organelle;organelle;organelle membrane;organelle part;perinuclear region of cytoplasm;trans-Golgi network	NaN
TPM3	P06753	Tropomyosin alpha-3 chain	0.629896	0.00545192	2.26345	0.319171	0.495976	Other	0.273532	0.201365	0.696015	0.999212	0.000342231	Other	-0.0702693	0.739257	0.131204	0.949844	0.0223476	Other	actin filament-based movement;actin filament-based process;actin-mediated cell contraction;actin-myosin filament sliding;cellular component movement;cellular process;multicellular organismal process;muscle contraction;muscle filament sliding;muscle system process;system process	NaN	actin filament bundle;actomyosin;cell part;contractile fiber part;cytoplasmic part;cytoskeletal part;cytoskeleton;cytosol;extracellular membrane-bounded organelle;extracellular organelle;extracellular region part;extracellular vesicular exosome;intracellular non-membrane-bounded organelle;intracellular organelle;intracellular organelle part;intracellular part;membrane-bounded organelle;membrane-b…	Cardiac muscle contraction;Dilated cardiomyopathy;Hypertrophic cardiomyopathy (HCM);Pathways in cancer;Thyroid cancer
FDX1	P10109	Adrenodoxin, mitochondrial	0.535776	0.00553987	2.2565	0.319171	0.495976	Other	-0.0772772	0.666991	0.17588	0.999212	0.000342231	Other	-0.189942	0.304674	0.516165	0.797727	0.0981455	Other	alcohol metabolic process;biological regulation;biosynthetic process;C21-steroid hormone biosynthetic process;C21-steroid hormone metabolic process;cellular biosynthetic process;cellular hormone metabolic process;cellular metabolic process;cellular process;cholesterol metabolic process;hormone biosynthetic process;hormone metabolic process;lipid biosynthetic process;lipid metabolic process;metabo…	2 iron, 2 sulfur cluster binding;binding;cation binding;electron carrier activity;ion binding;iron ion binding;iron-sulfur cluster binding;metal cluster binding;metal ion binding;transition metal ion binding	cell part;cytoplasmic part;intracellular membrane-bounded organelle;intracellular organelle;intracellular organelle lumen;intracellular organelle part;intracellular part;membrane-bounded organelle;membrane-enclosed lumen;mitochondrial matrix;mitochondrial part;mitochondrion;organelle;organelle lumen;organelle part	NaN
RAC1	P63000	Ras-related C3 botulinum toxin substrate 1	0.714802	0.00558872	2.25269	0.319171	0.495976	Other	-0.0329311	0.892496	0.0493939	0.999212	0.000342231	Other	0.138367	0.571285	0.243147	0.898617	0.0464253	Other	actin cytoskeleton organization;actin filament organization;actin filament polymerization;actin filament-based process;actin polymerization or depolymerization;anatomical structure arrangement;anatomical structure homeostasis;anatomical structure morphogenesis;auditory receptor cell morphogenesis;axon guidance;biological adhesion;biological regulation;blood coagulation;bone resorption;cell activa…	binding;catalytic activity;enzyme binding;GDP-dissociation inhibitor binding;GTP binding;GTPase activity;guanyl nucleotide binding;guanyl ribonucleotide binding;hydrolase activity;hydrolase activity, acting on acid anhydrides;hydrolase activity, acting on acid anhydrides, in phosphorus-containing anhydrides;nucleoside-triphosphatase activity;nucleotide binding;protein binding;purine nucleotide bi…	adherens junction;anchoring junction;cell junction;cell part;cell projection;cell projection membrane;cell projection part;cell-substrate adherens junction;cell-substrate junction;cytoplasm;cytoplasmic membrane-bounded vesicle;cytoplasmic part;cytoplasmic vesicle;cytosol;endoplasmic reticulum membrane;endoplasmic reticulum part;extracellular membrane-bounded organelle;extracellular organelle;extr…	Adherens junction;Amyotrophic lateral sclerosis (ALS);Axon guidance;B cell receptor signaling pathway;Bacterial invasion of epithelial cells;Chemokine signaling pathway;Colorectal cancer;Epithelial cell signaling in Helicobacter pylori infection;Fc epsilon RI signaling pathway;Fc gamma R-mediated phagocytosis;Focal adhesion;Leukocyte transendothelial migration;MAPK signaling pathway;Natural kille…
CMAS	Q8NFW8	N-acylneuraminate cytidylyltransferase	-0.350401	0.00575165	2.24021	0.319171	0.495976	Other	-0.0787163	0.50726	0.294769	0.999212	0.000342231	Other	0.284655	0.0217988	1.66157	0.532991	0.27328	Other	alcohol metabolic process;amino sugar metabolic process;biosynthetic process;carbohydrate biosynthetic process;carbohydrate metabolic process;carboxylic acid metabolic process;cellular carbohydrate metabolic process;cellular ketone metabolic process;cellular macromolecule metabolic process;cellular metabolic process;cellular process;cellular protein metabolic process;dolichol-linked oligosacchari…	catalytic activity;cytidylyltransferase activity;N-acylneuraminate cytidylyltransferase activity;nucleotidyltransferase activity;transferase activity;transferase activity, transferring phosphorus-containing groups	cell part;intracellular membrane-bounded organelle;intracellular organelle;intracellular organelle part;intracellular part;membrane;membrane-bounded organelle;nuclear part;nucleoplasm;nucleus;organelle;organelle part	Amino sugar and nucleotide sugar metabolism
TTN	Q8WZ42	Titin	-0.963173	0.00597111	2.22395	0.319171	0.495976	Other	-0.227131	0.488542	0.311098	0.999212	0.000342231	Other	-0.0525468	0.872168	0.0594	0.972321	0.0121902	Other	actin cytoskeleton organization;actin filament organization;actin filament-based movement;actin filament-based process;actin-mediated cell contraction;actin-myosin filament sliding;actomyosin structure organization;anatomical structure development;anatomical structure formation involved in morphogenesis;anatomical structure morphogenesis;biological regulation;blood coagulation;cardiac muscle cont…	actin binding;actin filament binding;actinin binding;adenyl nucleotide binding;adenyl ribonucleotide binding;alpha-actinin binding;ATP binding;binding;calcium ion binding;calmodulin binding;catalytic activity;cation binding;cytoskeletal protein binding;enzyme binding;identical protein binding;ion binding;kinase activity;kinase binding;metal ion binding;muscle alpha-actinin binding;nucleotide bind…	cell part;chromosome;condensed chromosome;condensed nuclear chromosome;contractile fiber part;cytoplasmic part;cytoskeletal part;cytosol;extracellular membrane-bounded organelle;extracellular organelle;extracellular region;extracellular region part;extracellular vesicular exosome;I band;intracellular non-membrane-bounded organelle;intracellular organelle;intracellular organelle part;intracellular…	Dilated cardiomyopathy;Hypertrophic cardiomyopathy (HCM)
TNNT1	P13805	Troponin T, slow skeletal muscle	0.558302	0.00599577	2.22215	0.319171	0.495976	Other	0.22223	0.246352	0.608444	0.999212	0.000342231	Other	-0.0425377	0.822338	0.0849498	0.955855	0.019608	Other	actin filament-based movement;actin filament-based process;actin-mediated cell contraction;actin-myosin filament sliding;biological regulation;cellular component movement;cellular process;multicellular organismal process;muscle contraction;muscle filament sliding;muscle system process;negative regulation of biological process;negative regulation of multicellular organismal process;negative regula…	binding;cytoskeletal protein binding;protein binding;tropomyosin binding	cell part;contractile fiber part;cytoplasmic part;cytoskeletal part;cytosol;intracellular organelle part;intracellular part;macromolecular complex;organelle part;protein complex;troponin complex	NaN
IGKV3-20	P01619	Ig kappa chain V-III region B6	0.484152	0.00600798	2.22127	0.319171	0.495976	Other	-0.177855	0.283996	0.546688	0.999212	0.000342231	Other	0.144146	0.383527	0.416204	0.827269	0.0823532	Other	activation of immune response;biological regulation;cellular component organization;cellular component organization or biogenesis;cellular membrane organization;cellular process;complement activation;complement activation, classical pathway;defense response;endocytosis;establishment of localization;humoral immune response;immune effector process;immune response;immune system process;innate immune…	antigen binding;binding	cell part;extracellular membrane-bounded organelle;extracellular organelle;extracellular region;extracellular region part;extracellular space;extracellular vesicular exosome;membrane;membrane-bounded organelle;membrane-bounded vesicle;organelle;plasma membrane;vesicle	NaN
NDUFAF2	Q8N183	Mimitin, mitochondrial	0.584159	0.00630348	2.20042	0.319171	0.495976	Other	0.20813	0.300426	0.522263	0.999212	0.000342231	Other	-0.11013	0.589063	0.229838	0.905849	0.042944	Other	biological regulation;cellular metabolic process;cellular process;electron transport chain;generation of precursor metabolites and energy;metabolic process;negative regulation of biological process;negative regulation of cellular process;negative regulation of hormone secretion;negative regulation of insulin secretion;negative regulation of insulin secretion involved in cellular response to gluco…	catalytic activity;NADH dehydrogenase (quinone) activity;NADH dehydrogenase (ubiquinone) activity;NADH dehydrogenase activity;oxidoreductase activity;oxidoreductase activity, acting on NADH or NADPH;oxidoreductase activity, acting on NADH or NADPH, quinone or similar compound as acceptor	cell part;cytoplasmic part;intracellular membrane-bounded organelle;intracellular organelle;intracellular part;membrane-bounded organelle;mitochondrion;organelle	NaN
IGHA1	P01876	Ig alpha-1 chain C region	0.613303	0.006352	2.19709	0.319171	0.495976	Other	-0.0819515	0.696296	0.157206	0.999212	0.000342231	Other	0.172206	0.414298	0.382687	0.840232	0.0756006	Other	anatomical structure homeostasis;antibacterial humoral response;antimicrobial humoral response;biological regulation;cellular component organization;cellular component organization or biogenesis;cellular macromolecule metabolic process;cellular membrane organization;cellular metabolic process;cellular process;cellular protein metabolic process;defense response;defense response to bacterium;endocy…	antigen binding;binding	blood microparticle;dimeric IgA immunoglobulin complex;extracellular membrane-bounded organelle;extracellular organelle;extracellular region;extracellular region part;extracellular space;extracellular vesicular exosome;IgA immunoglobulin complex;IgA immunoglobulin complex, circulating;immunoglobulin complex;immunoglobulin complex, circulating;macromolecular complex;membrane-bounded organelle;memb…	NaN
AGT	P01019	Angiotensin 1-4;Angiotensin 1-5;Angiotensin 1-7;Angiotensin 1-9;Angiotensin-1;Angiotensin-2;Angiotensin-3;Angiotensin-4;Angiotensinogen	0.535812	0.00640215	2.19367	0.319171	0.495976	Other	-0.104622	0.569453	0.244542	0.999212	0.000342231	Other	0.034709	0.849921	0.0706212	0.968737	0.0137943	Other	activation of NF-kappaB-inducing kinase activity;activation of phospholipase C activity;activation of phospholipase C activity by G-protein coupled receptor protein signaling pathway coupled to IP3 second messenger;activation of protein kinase activity;aging;anatomical structure development;anatomical structure morphogenesis;angiotensin maturation;angiotensin mediated vasoconstriction involved in…	angiotensin receptor binding;binding;channel regulator activity;endopeptidase inhibitor activity;endopeptidase regulator activity;enzyme activator activity;enzyme inhibitor activity;enzyme regulator activity;G-protein-coupled receptor binding;growth factor activity;hormone activity;peptidase inhibitor activity;peptidase regulator activity;protein binding;receptor binding;serine-type endopeptidase…	blood microparticle;cell part;cytoplasm;extracellular membrane-bounded organelle;extracellular organelle;extracellular region;extracellular region part;extracellular space;extracellular vesicular exosome;intracellular part;membrane-bounded organelle;membrane-bounded vesicle;organelle;vesicle	Hypertrophic cardiomyopathy (HCM);Renin-angiotensin system;Vascular smooth muscle contraction
CASP14	P31944	Caspase-14;Caspase-14 subunit p10, mature form;Caspase-14 subunit p17, mature form;Caspase-14 subunit p20, intermediate form;Caspase-14 subunit p8, intermediate form	0.9832	0.00690858	2.16061	0.319171	0.495976	Other	-0.382378	0.21026	0.677244	0.999212	0.000342231	Other	-0.0535794	0.866029	0.0624675	0.971704	0.0124662	Other	activation of caspase activity;anatomical structure development;biological regulation;cell death;cellular process;cellular response to stimulus;cellular response to stress;cornification;death;developmental process;DNA damage response, signal transduction resulting in induction of apoptosis;epidermis development;induction of apoptosis;induction of apoptosis by intracellular signals;induction of pr…	catalytic activity;cysteine-type endopeptidase activity;cysteine-type peptidase activity;endopeptidase activity;hydrolase activity;peptidase activity;peptidase activity, acting on L-amino acid peptides	cell part;cytoplasm;cytoskeletal part;extracellular membrane-bounded organelle;extracellular organelle;extracellular region part;extracellular vesicular exosome;intermediate filament;intracellular membrane-bounded organelle;intracellular organelle;intracellular organelle part;intracellular part;keratin filament;macromolecular complex;membrane-bounded organelle;membrane-bounded vesicle;nucleus;org…	NaN
ARHGAP18	Q8N392	Rho GTPase-activating protein 18	-1.27041	0.00685533	2.16397	0.319171	0.495976	Other	-0.679361	0.112758	0.947853	0.999212	0.000342231	Other	0.0165954	0.965156	0.0154026	0.993626	0.00277704	Other	biological regulation;cellular process;cellular response to stimulus;intracellular signal transduction;regulation of biological process;regulation of cellular process;regulation of response to stimulus;regulation of signal transduction;regulation of signaling;regulation of small GTPase mediated signal transduction;response to stimulus;signal transduction;small GTPase mediated signal transduction	enzyme activator activity;enzyme regulator activity;GTPase activator activity;GTPase regulator activity;nucleoside-triphosphatase regulator activity	cell part;cytoplasmic part;cytosol;intracellular part	NaN
AUH	Q13825	Methylglutaconyl-CoA hydratase, mitochondrial	0.670187	0.00666006	2.17652	0.319171	0.495976	Other	0.0427771	0.852893	0.0691054	0.999212	0.000342231	Other	-0.0045797	0.984157	0.00693579	0.995587	0.00192057	Other	amine catabolic process;amine metabolic process;branched chain family amino acid catabolic process;branched chain family amino acid metabolic process;carboxylic acid catabolic process;carboxylic acid metabolic process;catabolic process;cellular amine metabolic process;cellular amino acid catabolic process;cellular amino acid metabolic process;cellular catabolic process;cellular ketone metabolic p…	binding;carbon-oxygen lyase activity;catalytic activity;enoyl-CoA hydratase activity;hydro-lyase activity;lyase activity;methylglutaconyl-CoA hydratase activity;mRNA 3'-UTR binding;mRNA binding;nucleic acid binding;RNA binding	cell part;cytoplasmic part;intracellular membrane-bounded organelle;intracellular organelle;intracellular organelle lumen;intracellular organelle part;intracellular part;membrane-bounded organelle;membrane-enclosed lumen;mitochondrial matrix;mitochondrial part;mitochondrion;organelle;organelle lumen;organelle part	Valine, leucine and isoleucine degradation
PSMD8	P48556	26S proteasome non-ATPase regulatory subunit 8	0.610245	0.00698888	2.15559	0.319171	0.495976	Other	-0.219598	0.314072	0.50297	0.999212	0.000342231	Other	-0.121992	0.55598	0.254941	0.894511	0.0484142	Other	activation of immune response;activation of innate immune response;anaphase-promoting complex-dependent proteasomal ubiquitin-dependent protein catabolic process;antigen processing and presentation;antigen processing and presentation of exogenous antigen;antigen processing and presentation of exogenous peptide antigen;antigen processing and presentation of exogenous peptide antigen via MHC class …	NaN	cell part;cytoplasmic part;cytosol;extracellular membrane-bounded organelle;extracellular organelle;extracellular region part;extracellular vesicular exosome;intracellular membrane-bounded organelle;intracellular organelle;intracellular organelle part;intracellular part;macromolecular complex;membrane-bounded organelle;membrane-bounded vesicle;nuclear part;nucleoplasm;nucleus;organelle;organelle …	Proteasome
MRPL32	Q9BYC8	39S ribosomal protein L32, mitochondrial	-0.863169	0.00714893	2.14576	0.319171	0.495976	Other	-0.0322105	0.896519	0.0474405	0.999212	0.000342231	Other	-0.619387	0.0477712	1.32083	0.600828	0.22125	Other	biosynthetic process;cellular biosynthetic process;cellular component disassembly;cellular component disassembly at cellular level;cellular component organization;cellular component organization at cellular level;cellular component organization or biogenesis;cellular component organization or biogenesis at cellular level;cellular macromolecular complex disassembly;cellular macromolecular complex …	structural constituent of ribosome;structural molecule activity	cell part;cytoplasmic part;intracellular non-membrane-bounded organelle;intracellular organelle;intracellular organelle part;intracellular part;large ribosomal subunit;macromolecular complex;membrane;mitochondrial inner membrane;mitochondrial membrane;mitochondrial part;mitochondrial ribosome;non-membrane-bounded organelle;organellar ribosome;organelle;organelle inner membrane;organelle membrane;…	NaN
COX7A2L	O14548	Cytochrome c oxidase subunit 7A-related protein, mitochondrial	0.829274	0.00752485	2.1235	0.319171	0.495976	Other	0.172715	0.552806	0.257428	0.999212	0.000342231	Other	-0.159632	0.563305	0.249256	0.895523	0.0479234	Other	biosynthetic process;cellular biosynthetic process;cellular macromolecule metabolic process;cellular metabolic process;cellular nitrogen compound metabolic process;cellular process;electron transport chain;gene expression;generation of precursor metabolites and energy;macromolecule metabolic process;metabolic process;nitrogen compound metabolic process;nucleic acid metabolic process;nucleobase-co…	catalytic activity;cation transmembrane transporter activity;cytochrome-c oxidase activity;heme-copper terminal oxidase activity;hydrogen ion transmembrane transporter activity;inorganic cation transmembrane transporter activity;ion transmembrane transporter activity;monovalent inorganic cation transmembrane transporter activity;oxidoreductase activity;oxidoreductase activity, acting on a heme gr…	cell part;cytoplasmic part;intracellular organelle part;intracellular part;membrane;membrane part;mitochondrial inner membrane;mitochondrial membrane;mitochondrial membrane part;mitochondrial part;mitochondrial respiratory chain;organelle inner membrane;organelle membrane;organelle part;respiratory chain	Alzheimer's disease;Cardiac muscle contraction;Huntington's disease;Oxidative phosphorylation;Parkinson's disease
DNAJC21	Q5F1R6	DnaJ homolog subfamily C member 21	-1.33416	0.00725735	2.13922	0.319171	0.495976	Other	-0.475973	0.318739	0.496565	0.999212	0.000342231	Other	-0.246618	0.642946	0.191826	0.924945	0.0338839	Other	cellular macromolecule metabolic process;cellular metabolic process;cellular process;cellular protein metabolic process;macromolecule metabolic process;metabolic process;primary metabolic process;protein folding;protein metabolic process	binding;cation binding;ion binding;metal ion binding;transition metal ion binding;zinc ion binding	cell part;cytoplasmic part;intracellular non-membrane-bounded organelle;intracellular organelle;intracellular part;macromolecular complex;non-membrane-bounded organelle;organelle;ribonucleoprotein complex;ribosome	NaN
DBN1	Q16643	Drebrin	0.7932	0.00730237	2.13654	0.319171	0.495976	Other	-0.115838	0.697794	0.156273	0.999212	0.000342231	Other	0.161481	0.542008	0.265994	0.891627	0.0498169	Other	actin cytoskeleton organization;actin filament organization;actin filament-based process;biological regulation;cell communication;cell communication by chemical coupling;cell communication by electrical coupling;cell proliferation;cellular component organization;cellular component organization at cellular level;cellular component organization or biogenesis;cellular component organization or bioge…	actin binding;binding;cytoskeletal protein binding;profilin binding;protein binding	actin cytoskeleton;actomyosin;cell cortex;cell junction;cell part;cell projection;cell-cell junction;cytoplasm;cytoplasmic part;cytoskeletal part;cytoskeleton;dendrite;gap junction;intracellular non-membrane-bounded organelle;intracellular organelle;intracellular organelle part;intracellular part;membrane;neuron projection;non-membrane-bounded organelle;organelle;organelle part;plasma membrane	NaN
MIA2	Q96PC5	Melanoma inhibitory activity protein 2	0.756151	0.0073323	2.13476	0.319171	0.495976	Other	0.310371	0.241286	0.617468	0.999212	0.000342231	Other	0.564919	0.0492734	1.30739	0.600828	0.22125	Other	biological regulation;chemical homeostasis;cholesterol homeostasis;homeostatic process;lipid homeostasis;regulation of biological quality;sterol homeostasis;triglyceride homeostasis	NaN	cell part;cytoplasmic part;endoplasmic reticulum exit site;endoplasmic reticulum part;extracellular region;intracellular organelle part;intracellular part;organelle part	NaN
SERPINA3	P01011	Alpha-1-antichymotrypsin;Alpha-1-antichymotrypsin His-Pro-less	0.525988	0.00726145	2.13898	0.319171	0.495976	Other	-0.0867592	0.636508	0.196196	0.999212	0.000342231	Other	0.0122426	0.946725	0.0237762	0.992855	0.00311397	Other	acute inflammatory response;acute-phase response;anatomical structure homeostasis;biological regulation;defense response;digestive system process;epithelial structure maintenance;homeostatic process;inflammatory response;maintenance of gastrointestinal epithelium;multicellular organismal process;negative regulation of catalytic activity;negative regulation of endopeptidase activity;negative regul…	binding;DNA binding;endopeptidase inhibitor activity;endopeptidase regulator activity;enzyme inhibitor activity;enzyme regulator activity;nucleic acid binding;peptidase inhibitor activity;peptidase regulator activity;serine-type endopeptidase inhibitor activity	blood microparticle;cell part;extracellular membrane-bounded organelle;extracellular organelle;extracellular region;extracellular region part;extracellular space;extracellular vesicular exosome;intracellular;intracellular membrane-bounded organelle;intracellular organelle;intracellular part;membrane-bounded organelle;membrane-bounded vesicle;nucleus;organelle;vesicle	NaN
QKI	Q96PU8	Protein quaking	0.673506	0.00732263	2.13533	0.319171	0.495976	Other	-0.0290448	0.901343	0.0451097	0.999212	0.000342231	Other	0.50133	0.0439715	1.35683	0.593421	0.226637	Other	3'-UTR-mediated mRNA destabilization;anatomical structure development;axon ensheathment;biological regulation;biosynthetic process;carboxylic acid biosynthetic process;carboxylic acid metabolic process;cell development;cell differentiation;cellular biosynthetic process;cellular developmental process;cellular ketone metabolic process;cellular lipid metabolic process;cellular macromolecule metaboli…	binding;mRNA binding;nucleic acid binding;RNA binding	cell part;cytoplasm;intracellular membrane-bounded organelle;intracellular organelle;intracellular part;membrane-bounded organelle;nucleus;organelle	NaN
PROB1	E7EW31	Proline-rich basic protein 1	-0.24777	0.00729045	2.13725	0.319171	0.495976	Other	-0.21624	0.0174901	1.75721	0.999212	0.000342231	Other	-0.212227	0.0194778	1.71046	0.532991	0.27328	Other	NaN	NaN	NaN	NaN
MECP2	P51608	Methyl-CpG-binding protein 2	-0.325041	0.0073733	2.13234	0.319171	0.495976	Other	-0.157984	0.17125	0.766369	0.999212	0.000342231	Other	0.000164191	0.998846	0.000501486	0.999665	0.00014549	Other	adult behavior;adult locomotory behavior;alcohol metabolic process;amine metabolic process;amine transport;anatomical structure development;associative learning;behavior;behavioral defense response;behavioral fear response;behavioral interaction between organisms;biological regulation;biosynthetic process;C21-steroid hormone metabolic process;carbohydrate metabolic process;carboxylic acid metabol…	binding;chromatin binding;DNA binding;double-stranded DNA binding;double-stranded methylated DNA binding;methyl-CpG binding;mRNA binding;nucleic acid binding;nucleic acid binding transcription factor activity;nucleotide binding;protein binding;protein binding transcription factor activity;protein domain specific binding;protein N-terminus binding;RNA binding;sequence-specific DNA binding;sequence…	cell part;chromatin;chromosomal part;cytoplasmic part;cytosol;extracellular region part;extracellular space;heterochromatin;intracellular membrane-bounded organelle;intracellular organelle;intracellular organelle part;intracellular part;membrane-bounded organelle;nuclear part;nucleoplasm;nucleus;organelle;organelle part	NaN
ASB2	Q96Q27	Ankyrin repeat and SOCS box protein 2	-0.675739	0.00753177	2.1231	0.319171	0.495976	Other	0.149418	0.518789	0.285009	0.999212	0.000342231	Other	-0.134797	0.568031	0.245628	0.897361	0.0470329	Other	biological regulation;cell differentiation;cellular developmental process;cellular macromolecule metabolic process;cellular metabolic process;cellular process;cellular protein metabolic process;cellular response to stimulus;developmental process;intracellular signal transduction;macromolecule metabolic process;macromolecule modification;metabolic process;muscle cell differentiation;myoblast diffe…	acid-amino acid ligase activity;catalytic activity;ligase activity;ligase activity, forming carbon-nitrogen bonds;small conjugating protein ligase activity;ubiquitin-protein ligase activity	cell part;Cul5-RING ubiquitin ligase complex;cullin-RING ubiquitin ligase complex;intracellular part;macromolecular complex;protein complex;ubiquitin ligase complex	NaN
ARF1	P84077	ADP-ribosylation factor 1	-1.27912	0.00843801	2.07376	0.319171	0.495976	Other	1.04204	0.0799224	1.09733	0.999212	0.000342231	Other	NaN	NaN	#VALUE!	NaN	NaN	Other	antigen processing and presentation;antigen processing and presentation of exogenous antigen;antigen processing and presentation of exogenous peptide antigen;antigen processing and presentation of exogenous peptide antigen via MHC class II;antigen processing and presentation of peptide antigen;antigen processing and presentation of peptide antigen via MHC class II;antigen processing and presentat…	binding;catalytic activity;GTP binding;GTPase activity;guanyl nucleotide binding;guanyl ribonucleotide binding;hydrolase activity;hydrolase activity, acting on acid anhydrides;hydrolase activity, acting on acid anhydrides, in phosphorus-containing anhydrides;molecular transducer activity;nucleoside-triphosphatase activity;nucleotide binding;purine nucleotide binding;purine ribonucleoside triphosp…	adherens junction;anchoring junction;cell junction;cell leading edge;cell part;cell projection;cell-substrate adherens junction;cell-substrate junction;contractile fiber part;cytoplasmic part;cytoskeletal part;cytosol;extracellular membrane-bounded organelle;extracellular organelle;extracellular region part;extracellular vesicular exosome;focal adhesion;Golgi apparatus part;Golgi membrane;intrace…	Vibrio cholerae infection
PPA2	Q9H2U2	Inorganic pyrophosphatase 2, mitochondrial	0.358246	0.00760872	2.11869	0.319171	0.495976	Other	0.082785	0.511724	0.290964	0.999212	0.000342231	Other	0.0369898	0.768683	0.114253	0.954764	0.0201041	Other	amine metabolic process;amino acid activation;carboxylic acid metabolic process;cellular amine metabolic process;cellular amino acid metabolic process;cellular ketone metabolic process;cellular macromolecule metabolic process;cellular metabolic process;cellular nitrogen compound metabolic process;cellular process;diphosphate metabolic process;gene expression;macromolecule metabolic process;metabo…	binding;catalytic activity;cation binding;hydrolase activity;hydrolase activity, acting on acid anhydrides;hydrolase activity, acting on acid anhydrides, in phosphorus-containing anhydrides;hydrolase activity, acting on ester bonds;inorganic diphosphatase activity;ion binding;magnesium ion binding;metal ion binding;phosphatase activity;phosphoprotein phosphatase activity;phosphoric ester hydrolas…	cell part;cytoplasmic part;extracellular membrane-bounded organelle;extracellular organelle;extracellular region part;extracellular vesicular exosome;intracellular organelle lumen;intracellular organelle part;intracellular part;membrane-bounded organelle;membrane-bounded vesicle;membrane-enclosed lumen;mitochondrial matrix;mitochondrial part;organelle;organelle lumen;organelle part;vesicle	Oxidative phosphorylation
TMEM30A	Q9NV96	Cell cycle control protein 50A	0.989052	0.00895554	2.04791	0.325171	0.487888	Other	0.413633	0.235095	0.628757	0.999212	0.000342231	Other	-1.15161	0.0412096	1.385	0.578405	0.237768	Other	biological regulation;cellular component organization;cellular component organization or biogenesis;cellular membrane organization;cellular process;drug transmembrane transport;drug transport;establishment of localization;lipid translocation;lipid transport;membrane organization;organic substance transport;phospholipid translocation;phospholipid transport;positive regulation of biological process…	NaN	apical plasma membrane;cell part;cytoplasmic part;cytoplasmic vesicle membrane;cytoplasmic vesicle part;endoplasmic reticulum;Golgi apparatus;integral to membrane;intracellular membrane-bounded organelle;intracellular organelle;intracellular organelle part;intracellular part;intrinsic to membrane;membrane;membrane part;membrane-bounded organelle;organelle;organelle membrane;organelle part;plasma …	NaN
WDR77	Q9BQA1	Methylosome protein 50	-0.296091	0.00790803	2.10193	0.319171	0.495976	Other	0.018349	0.860585	0.065206	0.999212	0.000342231	Other	-0.0018088	0.986183	0.00604248	0.995587	0.00192057	Other	biological regulation;cell differentiation;cellular component assembly;cellular component assembly at cellular level;cellular component organization;cellular component organization at cellular level;cellular component organization or biogenesis;cellular component organization or biogenesis at cellular level;cellular developmental process;cellular macromolecular complex assembly;cellular macromole…	ligand-dependent nuclear receptor transcription coactivator activity;protein binding transcription factor activity;transcription coactivator activity;transcription cofactor activity;transcription factor binding transcription factor activity	cell part;cytoplasm;cytoplasmic part;cytosol;Golgi apparatus;intracellular membrane-bounded organelle;intracellular organelle;intracellular organelle part;intracellular part;macromolecular complex;membrane-bounded organelle;methylosome;methyltransferase complex;nuclear part;nucleoplasm;nucleus;organelle;organelle part;protein complex	NaN
RBP4	P02753	Plasma retinol-binding protein(1-176);Plasma retinol-binding protein(1-179);Plasma retinol-binding protein(1-181);Plasma retinol-binding protein(1-182);Retinol-binding protein 4	0.638762	0.00802999	2.09529	0.319171	0.495976	Other	-0.0110092	0.9611	0.0172316	0.999212	0.000342231	Other	0.104281	0.64472	0.190629	0.925276	0.0337285	Other	alcohol biosynthetic process;alcohol metabolic process;anatomical structure development;anatomical structure formation involved in morphogenesis;anatomical structure homeostasis;anatomical structure morphogenesis;apocarotenoid metabolic process;biological regulation;biosynthetic process;carbohydrate biosynthetic process;carbohydrate homeostasis;carbohydrate metabolic process;cardiac muscle tissue…	binding;isoprenoid binding;lipid binding;retinal binding;retinoid binding;retinol binding;retinol transporter activity;transmembrane transporter activity;transporter activity;vitamin binding;vitamin transporter activity	cell part;cytoplasmic part;cytosol;extracellular membrane-bounded organelle;extracellular organelle;extracellular region;extracellular region part;extracellular space;extracellular vesicular exosome;intracellular part;macromolecular complex;membrane-bounded organelle;membrane-bounded vesicle;organelle;protein complex;vesicle	NaN
STOML2	Q9UJZ1	Stomatin-like protein 2, mitochondrial	0.886919	0.00810494	2.09125	0.319171	0.495976	Other	-0.144328	0.646222	0.189618	0.999212	0.000342231	Other	-0.32395	0.306572	0.513468	0.797727	0.0981455	Other	activation of immune response;alpha-beta T cell activation;antigen receptor-mediated signaling pathway;ATP biosynthetic process;ATP metabolic process;ATP synthesis coupled proton transport;biological regulation;biosynthetic process;calcium ion homeostasis;calcium ion transport;cation homeostasis;cation transport;CD4-positive, alpha-beta T cell activation;cell activation;cell surface receptor link…	binding;enzyme binding;GTPase binding;protein binding;receptor binding	cell part;cytoplasmic part;cytoskeleton;extrinsic to membrane;extrinsic to plasma membrane;intracellular non-membrane-bounded organelle;intracellular organelle;intracellular organelle part;intracellular part;membrane;membrane part;membrane raft;membrane-enclosed lumen;mitochondrial inner membrane;mitochondrial intermembrane space;mitochondrial membrane;mitochondrial part;non-membrane-bounded orga…	NaN
PPIE	Q9UNP9	Peptidyl-prolyl cis-trans isomerase E	0.617283	0.00822833	2.08469	0.319171	0.495976	Other	0.310433	0.162029	0.790407	0.999212	0.000342231	Other	0.116134	0.610147	0.214565	0.911336	0.0403212	Other	biological regulation;cellular macromolecule metabolic process;cellular metabolic process;cellular nitrogen compound metabolic process;cellular process;cellular protein metabolic process;macromolecule metabolic process;metabolic process;mRNA metabolic process;mRNA processing;nitrogen compound metabolic process;nuclear mRNA splicing, via spliceosome;nucleic acid metabolic process;nucleobase-contai…	binding;catalytic activity;cis-trans isomerase activity;cyclosporin A binding;drug binding;isomerase activity;nucleic acid binding;nucleotide binding;peptide binding;peptidyl-prolyl cis-trans isomerase activity;RNA binding	catalytic step 2 spliceosome;cell part;intracellular membrane-bounded organelle;intracellular organelle;intracellular organelle part;intracellular part;macromolecular complex;membrane-bounded organelle;nuclear part;nucleus;organelle;organelle part;ribonucleoprotein complex;spliceosomal complex	Spliceosome
BPGM	P07738	Bisphosphoglycerate mutase	0.897009	0.00815896	2.08837	0.319171	0.495976	Other	0.138632	0.663124	0.178405	0.999212	0.000342231	Other	0.325208	0.310559	0.507856	0.797727	0.0981455	Other	alcohol catabolic process;alcohol metabolic process;anatomical structure development;carbohydrate catabolic process;carbohydrate metabolic process;catabolic process;cell development;cellular carbohydrate catabolic process;cellular carbohydrate metabolic process;cellular developmental process;cellular metabolic process;cellular process;developmental process;erythrocyte development;generation of pr…	bisphosphoglycerate 2-phosphatase activity;bisphosphoglycerate mutase activity;bisphosphoglycerate phosphatase activity;catalytic activity;hydrolase activity;hydrolase activity, acting on ester bonds;intramolecular transferase activity;intramolecular transferase activity, phosphotransferases;isomerase activity;phosphatase activity;phosphoglycerate mutase activity;phosphoric ester hydrolase activi…	extracellular membrane-bounded organelle;extracellular organelle;extracellular region part;extracellular vesicular exosome;membrane-bounded organelle;membrane-bounded vesicle;organelle;vesicle	Glycolysis / Gluconeogenesis
APOE	P02649	Apolipoprotein E	0.765763	0.00816498	2.08804	0.319171	0.495976	Other	0.091561	0.735961	0.133145	0.999212	0.000342231	Other	-0.0955369	0.724975	0.139677	0.945634	0.0242768	Other	acylglycerol catabolic process;acylglycerol metabolic process;aging;alcohol metabolic process;alpha-amino-3-hydroxy-5-methyl-4-isoxazole propionate receptor clustering;anatomical structure morphogenesis;artery morphogenesis;axon regeneration;axonogenesis;biological regulation;biosynthetic process;blood vessel morphogenesis;calcium ion homeostasis;carboxylic acid transport;catabolic process;cation…	antioxidant activity;beta-amyloid binding;binding;carbohydrate binding;cation binding;cholesterol binding;cholesterol transporter activity;cytoskeletal protein binding;enzyme activator activity;enzyme regulator activity;glycosaminoglycan binding;heparin binding;hydroxyapatite binding;identical protein binding;ion binding;lipid binding;lipid transporter activity;lipoprotein particle binding;lipopr…	blood microparticle;cell body;cell part;cell projection;chylomicron;cytoplasm;cytoplasmic membrane-bounded vesicle lumen;cytoplasmic part;cytoplasmic vesicle part;cytoskeletal part;dendrite;discoidal high-density lipoprotein particle;early endosome;endocytic vesicle lumen;endoplasmic reticulum;endosome;envelope;extracellular matrix;extracellular membrane-bounded organelle;extracellular organelle;…	Alzheimer's disease
KIF1B	O60333	Kinesin-like protein KIF1B	-0.351946	0.00816495	2.08805	0.319171	0.495976	Other	-0.0915616	0.465042	0.332508	0.999212	0.000342231	Other	-0.100173	0.424564	0.372057	0.841676	0.0748548	Other	anterograde axon cargo transport;apoptosis;axon cargo transport;cell communication;cell death;cell-cell signaling;cellular component movement;cellular process;cytoskeleton-dependent intracellular transport;death;establishment of localization;establishment of localization in cell;establishment of mitochondrion localization;establishment of mitochondrion localization, microtubule-mediated;establish…	adenyl nucleotide binding;adenyl ribonucleotide binding;ATP binding;ATPase activity;binding;catalytic activity;cytoskeletal protein binding;hydrolase activity;hydrolase activity, acting on acid anhydrides;hydrolase activity, acting on acid anhydrides, in phosphorus-containing anhydrides;kinesin binding;microtubule motor activity;motor activity;nucleoside-triphosphatase activity;nucleotide binding…	cell part;cell projection;cytoplasmic part;cytoplasmic vesicle;cytoplasmic vesicle membrane;cytoplasmic vesicle part;cytoskeletal part;intracellular membrane-bounded organelle;intracellular organelle;intracellular organelle part;intracellular part;kinesin complex;macromolecular complex;membrane;membrane-bounded organelle;microtubule;microtubule associated complex;mitochondrion;neuron projection;o…	NaN
MTX2	O75431	Metaxin-2	1.0024	0.00836665	2.07745	0.319171	0.495976	Other	0.131118	0.712563	0.147177	0.999212	0.000342231	Other	-0.307975	0.39966	0.39831	0.834739	0.0784493	Other	cellular macromolecule metabolic process;cellular metabolic process;cellular process;cellular protein metabolic process;establishment of localization;establishment of localization in cell;establishment of protein localization;establishment of protein localization in mitochondrion;establishment of protein localization to organelle;intracellular protein transport;intracellular transport;macromolecu…	NaN	cell part;cytoplasmic part;intracellular organelle part;intracellular part;membrane;mitochondrial membrane;mitochondrial outer membrane;mitochondrial part;organelle membrane;organelle outer membrane;organelle part;outer membrane	NaN
IGKC	NaN	NaN	0.635894	0.00834801	2.07842	0.319171	0.495976	Other	-0.0230789	0.918659	0.0368455	0.999212	0.000342231	Other	0.217645	0.339497	0.469164	0.806255	0.0935277	Other	NaN	NaN	NaN	NaN
MYH8	P13535	Myosin-8	-1.98387	0.00847635	2.07179	0.319171	0.495976	Other	-0.609998	0.391137	0.407672	0.999212	0.000342231	Other	-1.24124	0.087242	1.05927	0.638291	0.194981	Other	actin filament-based movement;actin filament-based process;actin-mediated cell contraction;actin-myosin filament sliding;cellular component movement;cellular process;metabolic process;multicellular organismal process;muscle contraction;muscle filament sliding;muscle system process;skeletal muscle contraction;striated muscle contraction;system process	actin binding;actin filament binding;adenyl nucleotide binding;adenyl ribonucleotide binding;ATP binding;ATPase activity;binding;catalytic activity;cytoskeletal protein binding;hydrolase activity;hydrolase activity, acting on acid anhydrides;hydrolase activity, acting on acid anhydrides, in phosphorus-containing anhydrides;microfilament motor activity;motor activity;myosin binding;myosin light ch…	cell part;contractile fiber part;cytoplasm;cytoplasmic part;cytoskeletal part;cytosol;intracellular organelle part;intracellular part;macromolecular complex;muscle myosin complex;myosin complex;myosin filament;myosin II complex;organelle part;protein complex;sarcomere	Tight junction;Viral myocarditis
IST1	P53990	IST1 homolog	0.908503	0.00873704	2.05864	0.324975	0.488149	Other	-0.199387	0.539991	0.267613	0.999212	0.000342231	Other	-0.144102	0.664149	0.177734	0.929057	0.0319576	Other	abscission;biological regulation;cell division;cellular process;cytokinesis;developmental process;establishment of localization;establishment of protein localization;localization;macromolecule localization;positive regulation of axonogenesis;positive regulation of biological process;positive regulation of cell development;positive regulation of cell differentiation;positive regulation of cell gro…	binding;protein binding;protein complex binding;protein domain specific binding	cell part;centrosome;cytoplasmic membrane-bounded vesicle;cytoplasmic part;cytoplasmic vesicle;cytoskeletal part;cytosol;endoplasmic reticulum-Golgi intermediate compartment;extracellular membrane-bounded organelle;extracellular organelle;extracellular region part;extracellular vesicular exosome;intracellular membrane-bounded organelle;intracellular non-membrane-bounded organelle;intracellular or…	NaN
PC	P11498	Pyruvate carboxylase, mitochondrial	0.625258	0.00954351	2.02029	0.342444	0.465411	Other	-0.345784	0.201455	0.695821	0.999212	0.000342231	Other	0.322678	0.165124	0.782189	0.718444	0.143607	Other	alcohol biosynthetic process;alcohol metabolic process;biological regulation;biosynthetic process;biotin metabolic process;carbohydrate biosynthetic process;carbohydrate metabolic process;carboxylic acid metabolic process;cellular amide metabolic process;cellular biosynthetic process;cellular carbohydrate biosynthetic process;cellular carbohydrate metabolic process;cellular ketone metabolic proce…	adenyl nucleotide binding;adenyl ribonucleotide binding;ATP binding;binding;biotin binding;biotin carboxylase activity;carboxylic acid binding;catalytic activity;cation binding;DNA binding;ion binding;ligase activity;ligase activity, forming carbon-carbon bonds;ligase activity, forming carbon-nitrogen bonds;metal ion binding;monocarboxylic acid binding;nucleic acid binding;nucleotide binding;puri…	cell part;cytoplasm;cytoplasmic part;cytosol;intracellular membrane-bounded organelle;intracellular organelle;intracellular organelle lumen;intracellular organelle part;intracellular part;membrane;membrane-bounded organelle;membrane-enclosed lumen;mitochondrial inner membrane;mitochondrial matrix;mitochondrial membrane;mitochondrial part;mitochondrion;organelle;organelle inner membrane;organelle …	Citrate cycle (TCA cycle);Pyruvate metabolism
HYOU1	Q9Y4L1	Hypoxia up-regulated protein 1	0.333637	0.00889717	2.05075	0.325171	0.487888	Other	-0.0477457	0.690474	0.160853	0.999212	0.000342231	Other	0.0840942	0.484383	0.314811	0.860285	0.0653577	Other	biological regulation;cellular component organization;cellular component organization or biogenesis;cellular macromolecule metabolic process;cellular membrane organization;cellular metabolic process;cellular process;cellular protein metabolic process;cellular response to chemical stimulus;cellular response to hypoxia;cellular response to organic substance;cellular response to oxygen levels;cellul…	adenyl nucleotide binding;adenyl ribonucleotide binding;ATP binding;binding;chaperone binding;nucleotide binding;protein binding;purine nucleotide binding;purine ribonucleoside triphosphate binding;purine ribonucleotide binding;ribonucleotide binding	adherens junction;anchoring junction;cell junction;cell part;cell-substrate adherens junction;cell-substrate junction;cytoplasmic membrane-bounded vesicle lumen;cytoplasmic part;cytoplasmic vesicle part;endocytic vesicle lumen;endoplasmic reticulum;endoplasmic reticulum lumen;endoplasmic reticulum part;extracellular membrane-bounded organelle;extracellular organelle;extracellular region;extracell…	Protein processing in endoplasmic reticulum
SF3B2	Q13435	Splicing factor 3B subunit 2	0.779918	0.0103232	1.98618	0.343918	0.463545	Other	0.512262	0.076658	1.11544	0.999212	0.000342231	Other	-0.0908649	0.755141	0.121972	0.95262	0.0210805	Other	cellular macromolecule metabolic process;cellular metabolic process;cellular nitrogen compound metabolic process;cellular process;gene expression;macromolecule metabolic process;metabolic process;mRNA metabolic process;mRNA processing;nitrogen compound metabolic process;nuclear mRNA splicing, via spliceosome;nucleic acid metabolic process;nucleobase-containing compound metabolic process;primary m…	NaN	catalytic step 2 spliceosome;cell part;intracellular organelle part;intracellular part;macromolecular complex;nuclear part;nucleoplasm;organelle part;ribonucleoprotein complex;spliceosomal complex;U12-type spliceosomal complex	Spliceosome
THNSL2	Q86YJ6	Threonine synthase-like 2	-0.860058	0.010173	1.99255	0.343918	0.463545	Other	0.248835	0.295308	0.529725	0.999212	0.000342231	Other	-0.0156811	0.946671	0.0238009	0.992855	0.00311397	Other	2-oxobutyrate biosynthetic process;2-oxobutyrate metabolic process;amine catabolic process;amine metabolic process;biosynthetic process;butyrate biosynthetic process;butyrate metabolic process;carboxylic acid biosynthetic process;carboxylic acid catabolic process;carboxylic acid metabolic process;catabolic process;cellular amine metabolic process;cellular amino acid catabolic process;cellular ami…	amine binding;amino acid binding;binding;carboxylic acid binding;catalytic activity;cofactor binding;lyase activity;pyridoxal phosphate binding;serine binding;vitamin B6 binding;vitamin binding	cell part;cytoplasm;extracellular region part;extracellular space;intracellular part	NaN
C9orf64	Q5T6V5	UPF0553 protein C9orf64	-0.372473	0.00985763	2.00623	0.343918	0.463545	Other	-0.13465	0.325392	0.487593	0.999212	0.000342231	Other	0.0803002	0.555329	0.25545	0.894511	0.0484142	Other	NaN	NaN	NaN	NaN
PTPA	Q15257	Serine/threonine-protein phosphatase 2A activator	0.40195	0.00990504	2.00414	0.343918	0.463545	Other	0.0759373	0.60521	0.218094	0.999212	0.000342231	Other	-0.104874	0.476253	0.322162	0.854569	0.0682527	Other	biological regulation;cell cycle process;cellular component organization;cellular component organization at cellular level;cellular component organization or biogenesis;cellular component organization or biogenesis at cellular level;cellular macromolecule metabolic process;cellular metabolic process;cellular process;cellular protein metabolic process;cytoskeleton organization;macromolecule metabo…	adenyl nucleotide binding;adenyl ribonucleotide binding;ATP binding;binding;catalytic activity;cis-trans isomerase activity;enzyme activator activity;enzyme binding;enzyme regulator activity;identical protein binding;isomerase activity;nucleotide binding;peptidyl-prolyl cis-trans isomerase activity;phosphatase activator activity;phosphatase binding;phosphatase regulator activity;protein binding;p…	calcium channel complex;cation channel complex;cell part;cytoplasm;extracellular membrane-bounded organelle;extracellular organelle;extracellular region part;extracellular vesicular exosome;intracellular membrane-bounded organelle;intracellular organelle;intracellular organelle part;intracellular part;ion channel complex;macromolecular complex;membrane part;membrane-bounded organelle;membrane-bou…	NaN
MAP3K20	Q9NYL2	Mitogen-activated protein kinase kinase kinase MLT	-0.331285	0.0100882	1.99618	0.343918	0.463545	Other	0.0531184	0.661572	0.179423	0.999212	0.000342231	Other	-0.222028	0.0749831	1.12504	0.631101	0.199901	Other	activation of JUN kinase activity;activation of MAPK activity;activation of MAPKK activity;activation of protein kinase activity;biological regulation;cell cycle arrest;cell cycle checkpoint;cell cycle process;cell death;cell differentiation;cell proliferation;cellular component organization;cellular component organization at cellular level;cellular component organization or biogenesis;cellular c…	adenyl nucleotide binding;adenyl ribonucleotide binding;ATP binding;binding;catalytic activity;cation binding;ion binding;kinase activity;magnesium ion binding;MAP kinase kinase kinase activity;metal ion binding;molecular transducer activity;nucleotide binding;phosphotransferase activity, alcohol group as acceptor;protein kinase activity;protein serine/threonine kinase activity;purine nucleotide …	cell part;cytoplasm;intracellular membrane-bounded organelle;intracellular organelle;intracellular part;membrane-bounded organelle;nucleus;organelle	MAPK signaling pathway;Tight junction
MRPS27	Q92552	28S ribosomal protein S27, mitochondrial	0.469793	0.0103853	1.98358	0.343918	0.463545	Other	-0.032069	0.852532	0.0692895	0.999212	0.000342231	Other	0.215086	0.218702	0.660147	0.77122	0.112822	Other	biosynthetic process;cellular biosynthetic process;cellular component disassembly;cellular component disassembly at cellular level;cellular component organization;cellular component organization at cellular level;cellular component organization or biogenesis;cellular component organization or biogenesis at cellular level;cellular macromolecular complex disassembly;cellular macromolecular complex …	NaN	cell part;cytoplasmic part;intracellular non-membrane-bounded organelle;intracellular organelle;intracellular organelle part;intracellular part;macromolecular complex;membrane;mitochondrial inner membrane;mitochondrial membrane;mitochondrial part;non-membrane-bounded organelle;organelle;organelle inner membrane;organelle membrane;organelle part;ribonucleoprotein complex;ribosome	NaN
TPM2	P07951	Tropomyosin beta chain	0.542751	0.0104128	1.98243	0.343918	0.463545	Other	0.0208228	0.916808	0.0377218	0.999212	0.000342231	Other	-0.190936	0.342092	0.465856	0.806947	0.0931552	Other	actin filament-based movement;actin filament-based process;actin-mediated cell contraction;actin-myosin filament sliding;biological regulation;cellular component movement;cellular process;multicellular organismal process;muscle contraction;muscle filament sliding;muscle system process;regulation of ATPase activity;regulation of biological process;regulation of catabolic process;regulation of cata…	actin binding;binding;cytoskeletal protein binding;protein binding;structural constituent of muscle;structural molecule activity	cell part;contractile fiber part;cytoplasmic part;cytoskeletal part;cytosol;intracellular organelle part;intracellular part;muscle thin filament tropomyosin;organelle part	Cardiac muscle contraction;Dilated cardiomyopathy;Hypertrophic cardiomyopathy (HCM)
AIMP2	Q13155	Aminoacyl tRNA synthase complex-interacting multifunctional protein 2	0.510462	0.0109569	1.96031	0.343918	0.463545	Other	-0.20029	0.28154	0.55046	0.999212	0.000342231	Other	-0.215675	0.271096	0.566877	0.795129	0.0995626	Other	amine metabolic process;amino acid activation;apoptosis;biological regulation;carboxylic acid metabolic process;cell death;cell differentiation;cellular amine metabolic process;cellular amino acid metabolic process;cellular developmental process;cellular ketone metabolic process;cellular macromolecule metabolic process;cellular metabolic process;cellular nitrogen compound metabolic process;cellul…	NaN	cell part;cytoplasmic part;cytosol;intracellular membrane-bounded organelle;intracellular organelle;intracellular part;membrane;membrane-bounded organelle;nucleus;organelle	NaN
TNNI1	P19237	Troponin I, slow skeletal muscle	0.9273	0.0107329	1.96928	0.343918	0.463545	Other	0.164632	0.631098	0.199903	0.999212	0.000342231	Other	0.280191	0.415637	0.381286	0.840232	0.0756006	Other	actin filament-based movement;actin filament-based process;actin-mediated cell contraction;actin-myosin filament sliding;anatomical structure morphogenesis;biological regulation;cardiac muscle tissue morphogenesis;cellular component movement;cellular process;developmental process;muscle filament sliding;muscle tissue morphogenesis;regulation of biological process;regulation of multicellular organ…	binding;cation binding;ion binding;metal ion binding	cell part;contractile fiber part;cytoplasmic part;cytoskeletal part;cytosol;intracellular organelle part;intracellular part;macromolecular complex;organelle part;protein complex;troponin complex	NaN
CFB	P00751	Complement factor B;Complement factor B Ba fragment;Complement factor B Bb fragment	0.533611	0.0108114	1.96612	0.343918	0.463545	Other	-0.0469879	0.811669	0.090621	0.999212	0.000342231	Other	-0.019877	0.919679	0.0363637	0.986056	0.00609842	Other	activation of immune response;biological regulation;complement activation;complement activation, alternative pathway;defense response;humoral immune response;immune effector process;immune response;immune system process;innate immune response;macromolecule metabolic process;metabolic process;positive regulation of biological process;positive regulation of immune response;positive regulation of im…	binding;catalytic activity;complement binding;endopeptidase activity;hydrolase activity;peptidase activity;peptidase activity, acting on L-amino acid peptides;protein binding;serine hydrolase activity;serine-type endopeptidase activity;serine-type peptidase activity	blood microparticle;cell part;extracellular membrane-bounded organelle;extracellular organelle;extracellular region;extracellular region part;extracellular space;extracellular vesicular exosome;membrane;membrane-bounded organelle;membrane-bounded vesicle;organelle;plasma membrane;vesicle	Complement and coagulation cascades;Staphylococcus aureus infection
PGM5	Q15124	Phosphoglucomutase-like protein 5	-0.239591	0.0108286	1.96543	0.343918	0.463545	Other	0.0127761	0.885311	0.0529043	0.999212	0.000342231	Other	-0.0773764	0.38551	0.413964	0.828018	0.0819604	Other	biological adhesion;carbohydrate metabolic process;cell adhesion;cellular process;metabolic process;primary metabolic process	binding;catalytic activity;cation binding;intramolecular transferase activity;intramolecular transferase activity, phosphotransferases;ion binding;isomerase activity;magnesium ion binding;metal ion binding;structural molecule activity	actin filament bundle;actomyosin;adherens junction;anchoring junction;cell junction;cell part;cell-cell adherens junction;cell-cell contact zone;cell-cell junction;cell-substrate adherens junction;cell-substrate junction;contractile fiber part;costamere;cytoplasmic part;cytoskeletal part;dystrophin-associated glycoprotein complex;focal adhesion;intercalated disc;internal side of plasma membrane;i…	NaN
SERPINA1	P01009	Alpha-1-antitrypsin;Short peptide from AAT	0.444228	0.0109845	1.95922	0.343918	0.463545	Other	-0.122244	0.459655	0.337568	0.999212	0.000342231	Other	0.0251579	0.878477	0.0562696	0.974289	0.0113123	Other	acute inflammatory response;acute-phase response;biological regulation;blood coagulation;cell activation;cellular process;coagulation;defense response;establishment of localization;establishment of localization in cell;exocytosis;hemostasis;inflammatory response;multicellular organismal process;negative regulation of catalytic activity;negative regulation of endopeptidase activity;negative regula…	binding;endopeptidase inhibitor activity;endopeptidase regulator activity;enzyme binding;enzyme inhibitor activity;enzyme regulator activity;glycoprotein binding;identical protein binding;peptidase inhibitor activity;peptidase regulator activity;protease binding;protein binding;serine-type endopeptidase inhibitor activity	cell part;cytoplasmic membrane-bounded vesicle lumen;cytoplasmic part;cytoplasmic vesicle part;endoplasmic reticulum;extracellular matrix;extracellular membrane-bounded organelle;extracellular organelle;extracellular region;extracellular region part;extracellular space;extracellular vesicular exosome;Golgi apparatus;intracellular membrane-bounded organelle;intracellular organelle;intracellular or…	Complement and coagulation cascades
SKIV2L	Q15477	Helicase SKI2W	-0.323506	0.0112793	1.94772	0.343918	0.463545	Other	-0.0701035	0.561362	0.250757	0.999212	0.000342231	Other	0.206707	0.0940423	1.02668	0.638291	0.194981	Other	metabolic process	adenyl nucleotide binding;adenyl ribonucleotide binding;ATP binding;ATPase activity;ATPase activity, coupled;ATP-dependent helicase activity;ATP-dependent RNA helicase activity;binding;catalytic activity;helicase activity;hydrolase activity;hydrolase activity, acting on acid anhydrides;hydrolase activity, acting on acid anhydrides, in phosphorus-containing anhydrides;nucleic acid binding;nucleosi…	cell part;cytoplasmic part;intracellular membrane-bounded organelle;intracellular organelle;intracellular organelle part;intracellular part;macromolecular complex;membrane-bounded organelle;nuclear part;nucleoplasm;nucleus;organelle;organelle part;protein complex;Ski complex	RNA degradation
PDLIM3	Q53GG5	PDZ and LIM domain protein 3	-0.398941	0.0113095	1.94655	0.343918	0.463545	Other	-0.3112	0.0434268	1.36224	0.999212	0.000342231	Other	-0.0333138	0.822491	0.0848691	0.955855	0.019608	Other	actin cytoskeleton organization;actin filament organization;actin filament-based process;anatomical structure development;cellular component organization;cellular component organization at cellular level;cellular component organization or biogenesis;cellular component organization or biogenesis at cellular level;cellular process;cytoskeleton organization;developmental process;heart development;or…	binding;cation binding;ion binding;metal ion binding;structural constituent of muscle;structural molecule activity;transition metal ion binding;zinc ion binding	actin cytoskeleton;cell part;contractile fiber part;cytoplasm;cytoplasmic part;cytoskeleton;intracellular non-membrane-bounded organelle;intracellular organelle;intracellular part;non-membrane-bounded organelle;organelle;organelle part;Z disc	NaN
RAD23A	P54725	UV excision repair protein RAD23 homolog A	0.438156	0.0113614	1.94457	0.343918	0.463545	Other	0.0387424	0.812339	0.0902629	0.999212	0.000342231	Other	0.0158882	0.922406	0.0350778	0.986056	0.00609842	Other	biological regulation;catabolic process;cellular catabolic process;cellular macromolecule catabolic process;cellular macromolecule metabolic process;cellular metabolic process;cellular nitrogen compound metabolic process;cellular process;cellular response to stimulus;cellular response to stress;DNA metabolic process;DNA repair;macromolecule catabolic process;macromolecule metabolic process;metabo…	binding;damaged DNA binding;DNA binding;nucleic acid binding;polyubiquitin binding;protein binding;single-stranded DNA binding;small conjugating protein binding;structure-specific DNA binding;ubiquitin binding	cell part;cytoplasm;intracellular organelle part;intracellular part;macromolecular complex;nuclear part;nucleoplasm;organelle part;proteasome complex;protein complex	Nucleotide excision repair;Protein processing in endoplasmic reticulum
DHX29	Q7Z478	ATP-dependent RNA helicase DHX29	-0.852453	0.0123092	1.90977	0.343918	0.463545	Other	0.344997	0.250492	0.601207	0.999212	0.000342231	Other	0.09385	0.751811	0.123891	0.95262	0.0210805	Other	cellular macromolecule metabolic process;cellular metabolic process;cellular nitrogen compound metabolic process;cellular process;macromolecule metabolic process;metabolic process;nitrogen compound metabolic process;nucleic acid metabolic process;nucleobase-containing compound metabolic process;primary metabolic process;RNA metabolic process;RNA processing	adenyl nucleotide binding;adenyl ribonucleotide binding;ATP binding;ATPase activity;ATPase activity, coupled;ATP-dependent helicase activity;ATP-dependent RNA helicase activity;binding;catalytic activity;helicase activity;hydrolase activity;hydrolase activity, acting on acid anhydrides;hydrolase activity, acting on acid anhydrides, in phosphorus-containing anhydrides;nucleic acid binding;nucleosi…	cell part;cytoplasmic part;eukaryotic 43S preinitiation complex;intracellular membrane-bounded organelle;intracellular organelle;intracellular part;macromolecular complex;membrane-bounded organelle;mitochondrion;nucleus;organelle;ribonucleoprotein complex;translation preinitiation complex	NaN
EIF2S1	P05198	Eukaryotic translation initiation factor 2 subunit 1	-0.350868	0.0118346	1.92684	0.343918	0.463545	Other	-0.100329	0.44782	0.348897	0.999212	0.000342231	Other	-0.0160459	0.902886	0.0443672	0.979303	0.0090827	Other	biological regulation;biosynthetic process;cellular biosynthetic process;cellular macromolecule biosynthetic process;cellular macromolecule metabolic process;cellular metabolic process;cellular process;cellular protein metabolic process;cellular response to chemical stimulus;cellular response to organic substance;cellular response to stimulus;cellular response to stress;cellular response to topol…	binding;nucleic acid binding;ribonucleoprotein binding;ribosome binding;RNA binding;translation factor activity, nucleic acid binding;translation initiation factor activity	cell part;cytoplasmic part;cytosol;eukaryotic 48S preinitiation complex;eukaryotic translation initiation factor 2 complex;extracellular membrane-bounded organelle;extracellular organelle;extracellular region part;extracellular vesicular exosome;intracellular membrane-bounded organelle;intracellular non-membrane-bounded organelle;intracellular organelle;intracellular part;macromolecular complex;m…	Hepatitis C;Measles;Protein processing in endoplasmic reticulum;RNA transport
COQ7	Q99807	5-demethoxyubiquinone hydroxylase, mitochondrial	0.542466	0.0120996	1.91723	0.343918	0.463545	Other	0.0485601	0.811864	0.0905165	0.999212	0.000342231	Other	-0.136392	0.505296	0.296454	0.869725	0.0606178	Other	age-dependent response to oxidative stress;anatomical structure formation involved in morphogenesis;anatomical structure morphogenesis;ATP synthesis coupled electron transport;biosynthetic process;cell differentiation;cell part morphogenesis;cellular biosynthetic process;cellular component morphogenesis;cellular component organization;cellular component organization at cellular level;cellular com…	binding;catalytic activity;cation binding;ion binding;metal ion binding;monooxygenase activity;oxidoreductase activity	cell part;cytoplasmic part;intracellular membrane-bounded organelle;intracellular organelle;intracellular organelle part;intracellular part;membrane;membrane-bounded organelle;mitochondrial inner membrane;mitochondrial membrane;mitochondrial part;nucleus;organelle;organelle inner membrane;organelle membrane;organelle part	Ubiquinone and other terpenoid-quinone biosynthesis
MAPRE1	Q15691	Microtubule-associated protein RP/EB family member 1	0.758085	0.012592	1.8999	0.343918	0.463545	Other	0.295897	0.31122	0.506932	0.999212	0.000342231	Other	0.253395	0.376087	0.424712	0.822598	0.0848124	Other	biological regulation;cell cycle;cell cycle phase;cell cycle process;cell division;cell proliferation;cellular component organization;cellular component organization at cellular level;cellular component organization or biogenesis;cellular component organization or biogenesis at cellular level;cellular localization;cellular macromolecule localization;cellular process;cellular protein localization;…	binding;cytoskeletal protein binding;microtubule binding;microtubule plus-end binding;protein binding;protein C-terminus binding;tubulin binding	cell cortex part;cell part;cell projection membrane;cell projection part;centrosome;cortical cytoskeleton;cortical microtubule cytoskeleton;cytoplasm;cytoplasmic microtubule;cytoplasmic part;cytoskeletal part;cytoskeleton;cytosol;Golgi apparatus;intracellular membrane-bounded organelle;intracellular non-membrane-bounded organelle;intracellular organelle;intracellular organelle part;intracellular …	NaN
RAB1B	Q9H0U4	Ras-related protein Rab-1B	-0.346661	0.0121748	1.91454	0.343918	0.463545	Other	-0.16515	0.212097	0.673465	0.999212	0.000342231	Other	-0.330709	0.016255	1.78901	0.523988	0.280679	Other	autophagy;biological regulation;catabolic process;cellular catabolic process;cellular component assembly;cellular component assembly at cellular level;cellular component organization;cellular component organization at cellular level;cellular component organization or biogenesis;cellular component organization or biogenesis at cellular level;cellular metabolic process;cellular process;cellular pro…	binding;catalytic activity;GTP binding;GTPase activity;guanyl nucleotide binding;guanyl ribonucleotide binding;hydrolase activity;hydrolase activity, acting on acid anhydrides;hydrolase activity, acting on acid anhydrides, in phosphorus-containing anhydrides;nucleoside-triphosphatase activity;nucleotide binding;purine nucleotide binding;purine ribonucleoside triphosphate binding;purine ribonucleo…	cell part;cytoplasmic part;endoplasmic reticulum membrane;endoplasmic reticulum part;endoplasmic reticulum-Golgi intermediate compartment;extracellular membrane-bounded organelle;extracellular organelle;extracellular region part;extracellular vesicular exosome;Golgi apparatus;Golgi apparatus part;Golgi membrane;intracellular membrane-bounded organelle;intracellular organelle;intracellular organel…	NaN
LAMP1	P11279	Lysosome-associated membrane glycoprotein 1	0.753174	0.0122302	1.91257	0.343918	0.463545	Other	-0.0840561	0.767109	0.115143	0.999212	0.000342231	Other	0.920819	0.00281839	2.55	0.284732	0.545564	Other	autophagic cell death;autophagy;biological regulation;catabolic process;cell death;cellular catabolic process;cellular metabolic process;cellular process;death;establishment of localization;establishment of localization in cell;establishment of protein localization;establishment of protein localization to organelle;Golgi to lysosome transport;Golgi vesicle transport;induction of apoptosis;inducti…	binding;enzyme binding;protein binding	cell body;cell part;cell projection;cytolytic granule;cytoplasm;cytoplasmic membrane-bounded vesicle;cytoplasmic part;cytoplasmic vesicle;dendrite;endosomal part;endosome;endosome membrane;external side of plasma membrane;extracellular membrane-bounded organelle;extracellular organelle;extracellular region part;extracellular vesicular exosome;integral to membrane;integral to plasma membrane;intra…	ko05152;Lysosome;Phagosome
AGFG2	O95081	Arf-GAP domain and FG repeat-containing protein 2	0.600824	0.013996	1.854	0.343918	0.463545	Other	0.607094	0.00948189	2.02311	0.999212	0.000342231	Other	-0.57828	0.0335489	1.47432	0.555167	0.255577	Other	NaN	binding;cation binding;ion binding;metal ion binding;transition metal ion binding;zinc ion binding	cell part;membrane	NaN
GRB2	P62993	Growth factor receptor-bound protein 2	0.404151	0.0127258	1.89531	0.343918	0.463545	Other	0.0973212	0.525845	0.279142	0.999212	0.000342231	Other	-0.0354582	0.820481	0.0859314	0.955855	0.019608	Other	aging;anatomical structure formation involved in morphogenesis;anatomical structure morphogenesis;axon guidance;biological regulation;blood coagulation;branching involved in embryonic placenta morphogenesis;cell activation;cell communication;cell migration;cell motility;cell surface receptor linked signaling pathway;cell-cell signaling;cellular component assembly;cellular component movement;cellu…	binding;binding, bridging;cytokine receptor binding;enzyme binding;ephrin receptor binding;epidermal growth factor receptor binding;growth factor receptor binding;identical protein binding;insulin receptor substrate binding;kinase binding;neurotrophin receptor binding;neurotrophin TRK receptor binding;neurotrophin TRKA receptor binding;protein binding;protein binding, bridging;protein domain spec…	cell junction;cell part;cell-cell junction;cytoplasm;cytoplasmic part;cytosol;endosome;extracellular membrane-bounded organelle;extracellular organelle;extracellular region part;extracellular vesicular exosome;Golgi apparatus;Grb2-EGFR complex;intracellular membrane-bounded organelle;intracellular non-membrane-bounded organelle;intracellular organelle;intracellular organelle part;intracellular pa…	Acute myeloid leukemia;B cell receptor signaling pathway;Chemokine signaling pathway;Chronic myeloid leukemia;Dorso-ventral axis formation;Endometrial cancer;ErbB signaling pathway;Fc epsilon RI signaling pathway;Focal adhesion;Gap junction;Glioma;GnRH signaling pathway;Hepatitis C;Insulin signaling pathway;Jak-STAT signaling pathway;MAPK signaling pathway;MAPK signaling pathway - fly;Natural kil…
SRA1	Q9HD15	Steroid receptor RNA activator 1	0.894651	0.0135684	1.86747	0.343918	0.463545	Other	0.158889	0.627859	0.202138	0.999212	0.000342231	Other	-0.0162351	0.962437	0.0166278	0.99359	0.00279262	Other	apoptosis;biological regulation;biosynthetic process;cell death;cell differentiation;cell proliferation;cellular biosynthetic process;cellular developmental process;cellular macromolecule biosynthetic process;cellular macromolecule metabolic process;cellular metabolic process;cellular nitrogen compound metabolic process;cellular process;death;developmental process;macromolecule biosynthetic proce…	ligand-dependent nuclear receptor transcription coactivator activity;protein binding transcription factor activity;transcription coactivator activity;transcription cofactor activity;transcription factor binding transcription factor activity	cell part;cytoplasm;cytoskeleton;extracellular region part;intercellular bridge;intracellular membrane-bounded organelle;intracellular non-membrane-bounded organelle;intracellular organelle;intracellular organelle part;intracellular part;macromolecular complex;membrane;membrane-bounded organelle;microtubule cytoskeleton;non-membrane-bounded organelle;nuclear part;nucleoplasm;nucleus;organelle;org…	NaN
SUPV3L1	Q8IYB8	ATP-dependent RNA helicase SUPV3L1, mitochondrial	0.378578	0.0127907	1.89311	0.343918	0.463545	Other	0.0570752	0.691474	0.160224	0.999212	0.000342231	Other	0.159411	0.272246	0.565038	0.795129	0.0995626	Other	anatomical structure morphogenesis;biological regulation;catabolic process;cell part morphogenesis;cellular catabolic process;cellular component maintenance;cellular component maintenance at cellular level;cellular component morphogenesis;cellular component organization;cellular component organization at cellular level;cellular component organization or biogenesis;cellular component organization …	3'-5' RNA helicase activity;adenyl nucleotide binding;adenyl ribonucleotide binding;ATP binding;ATPase activity;ATPase activity, coupled;ATP-dependent helicase activity;ATP-dependent RNA helicase activity;binding;catalytic activity;DNA binding;DNA helicase activity;double-stranded RNA binding;helicase activity;hydrolase activity;hydrolase activity, acting on acid anhydrides;hydrolase activity, ac…	cell part;cytoplasmic exosome (RNase complex);cytoplasmic part;exosome (RNase complex);intracellular membrane-bounded organelle;intracellular non-membrane-bounded organelle;intracellular organelle;intracellular organelle lumen;intracellular organelle part;intracellular part;macromolecular complex;membrane-bounded organelle;membrane-enclosed lumen;mitochondrial degradosome;mitochondrial matrix;mit…	NaN
CP	P00450	Ceruloplasmin	0.584578	0.0129958	1.8862	0.343918	0.463545	Other	-0.0425529	0.84821	0.0714964	0.999212	0.000342231	Other	0.165448	0.458868	0.338313	0.853435	0.0688298	Other	biological regulation;cation homeostasis;cation transport;cellular cation homeostasis;cellular chemical homeostasis;cellular homeostasis;cellular ion homeostasis;cellular iron ion homeostasis;cellular metal ion homeostasis;cellular process;chemical homeostasis;copper ion transport;establishment of localization;homeostatic process;ion homeostasis;ion transport;iron ion homeostasis;metal ion homeos…	binding;catalytic activity;cation binding;chaperone binding;copper ion binding;ferroxidase activity;ion binding;metal ion binding;oxidoreductase activity;oxidoreductase activity, oxidizing metal ions;oxidoreductase activity, oxidizing metal ions, oxygen as acceptor;protein binding;transition metal ion binding	blood microparticle;cell part;cytoplasmic part;extracellular membrane-bounded organelle;extracellular organelle;extracellular region;extracellular region part;extracellular space;extracellular vesicular exosome;intracellular organelle part;intracellular part;lysosomal membrane;membrane;membrane-bounded organelle;membrane-bounded vesicle;organelle;organelle membrane;organelle part;vacuolar membran…	Porphyrin and chlorophyll metabolism
HDGFL2	Q7Z4V5	Hepatoma-derived growth factor-related protein 2	0.635379	0.0134892	1.87001	0.343918	0.463545	Other	-0.438758	0.0786045	1.10455	0.999212	0.000342231	Other	0.363193	0.190433	0.720258	0.766378	0.115557	Other	biological regulation;biosynthetic process;cellular biosynthetic process;cellular macromolecule biosynthetic process;cellular macromolecule metabolic process;cellular metabolic process;cellular nitrogen compound metabolic process;cellular process;macromolecule biosynthetic process;macromolecule metabolic process;metabolic process;nitrogen compound metabolic process;nucleic acid metabolic process;…	binding;chromatin binding;DNA binding;nucleic acid binding	cell part;cytoplasmic part;intracellular membrane-bounded organelle;intracellular organelle;intracellular organelle part;intracellular part;membrane-bounded organelle;mitochondrion;nuclear part;nucleoplasm;nucleus;organelle;organelle part	NaN
MAPK3	P27361	Mitogen-activated protein kinase 3	0.534314	0.0133072	1.87591	0.343918	0.463545	Other	-0.0171722	0.934051	0.0296294	0.999212	0.000342231	Other	0.381033	0.0751741	1.12393	0.631101	0.199901	Other	activation of immune response;activation of innate immune response;activation of MAPK activity;activation of MAPKK activity;activation of protein kinase activity;anatomical structure development;anatomical structure morphogenesis;apoptosis;axon guidance;biological regulation;biosynthetic process;blood coagulation;BMP signaling pathway;cartilage development;caveolin-mediated endocytosis;cell activ…	adenyl nucleotide binding;adenyl ribonucleotide binding;ATP binding;binding;catalytic activity;enzyme binding;kinase activity;MAP kinase activity;molecular transducer activity;nucleotide binding;phosphatase binding;phosphotransferase activity, alcohol group as acceptor;protein binding;protein kinase activity;protein serine/threonine kinase activity;purine nucleotide binding;purine ribonucleoside …	adherens junction;anchoring junction;caveola;cell junction;cell part;cell projection;cell-substrate adherens junction;cell-substrate junction;cytoplasmic part;cytoskeleton;cytosol;early endosome;endosome;envelope;extracellular membrane-bounded organelle;extracellular organelle;extracellular region part;extracellular vesicular exosome;focal adhesion;Golgi apparatus;intracellular membrane-bounded o…	Acute myeloid leukemia;Adherens junction;Aldosterone-regulated sodium reabsorption;Alzheimer's disease;Axon guidance;B cell receptor signaling pathway;Bladder cancer;Chagas disease (American trypanosomiasis);Chemokine signaling pathway;Chronic myeloid leukemia;Colorectal cancer;Dorso-ventral axis formation;Endometrial cancer;ErbB signaling pathway;Fc epsilon RI signaling pathway;Fc gamma R-mediat…
RHOA	P61586	Transforming protein RhoA	-0.641287	0.0131835	1.87997	0.343918	0.463545	Other	-0.00853475	0.972139	0.0122715	0.999212	0.000342231	Other	-0.162593	0.507524	0.294544	0.872418	0.0592755	Other	actin cytoskeleton organization;actin filament-based process;anatomical structure development;anatomical structure morphogenesis;apical junction assembly;apolipoprotein A-I-mediated signaling pathway;axon guidance;biological regulation;blood coagulation;cell activation;cell cycle process;cell junction assembly;cell junction organization;cell migration;cell motility;cell surface receptor linked si…	binding;catalytic activity;cytoskeletal protein binding;GTP binding;GTPase activity;guanyl nucleotide binding;guanyl ribonucleotide binding;hydrolase activity;hydrolase activity, acting on acid anhydrides;hydrolase activity, acting on acid anhydrides, in phosphorus-containing anhydrides;myosin binding;nucleoside-triphosphatase activity;nucleotide binding;protein binding;purine nucleotide binding;…	adherens junction;anchoring junction;apical junction complex;cell cortex;cell division site part;cell junction;cell part;cell projection;cell-cell junction;cell-substrate adherens junction;cell-substrate junction;cleavage furrow;cytoplasmic part;cytoskeleton;cytosol;endoplasmic reticulum membrane;endoplasmic reticulum part;endosome;extracellular membrane-bounded organelle;extracellular organelle;…	Adherens junction;Axon guidance;Bacterial invasion of epithelial cells;Chemokine signaling pathway;Colorectal cancer;Endocytosis;Focal adhesion;ko05152;Leukocyte transendothelial migration;Neurotrophin signaling pathway;Pancreatic secretion;Pathogenic Escherichia coli infection;Pathways in cancer;Regulation of actin cytoskeleton;T cell receptor signaling pathway;TGF-beta signaling pathway;Tight j…
SERPINF1	P36955	Pigment epithelium-derived factor	0.651018	0.0132713	1.87709	0.343918	0.463545	Other	-0.279054	0.266546	0.574228	0.999212	0.000342231	Other	0.309529	0.218976	0.659604	0.77122	0.112822	Other	aging;anatomical structure development;behavior;biological regulation;carbohydrate homeostasis;cell communication;cell proliferation;cellular chemical homeostasis;cellular glucose homeostasis;cellular homeostasis;cellular process;cellular response to carbohydrate stimulus;cellular response to chemical stimulus;cellular response to cobalt ion;cellular response to corticosteroid stimulus;cellular r…	endopeptidase inhibitor activity;endopeptidase regulator activity;enzyme inhibitor activity;enzyme regulator activity;peptidase inhibitor activity;peptidase regulator activity;serine-type endopeptidase inhibitor activity	axon hillock;axon part;basement membrane;cell part;cell projection part;cytoplasmic membrane-bounded vesicle;cytoplasmic part;cytoplasmic vesicle;extracellular matrix part;extracellular membrane-bounded organelle;extracellular organelle;extracellular region;extracellular region part;extracellular space;extracellular vesicular exosome;intracellular membrane-bounded organelle;intracellular organell…	NaN
CSRP1	P21291	Cysteine and glycine-rich protein 1	0.396544	0.0134726	1.87055	0.343918	0.463545	Other	-0.218062	0.158007	0.801323	0.999212	0.000342231	Other	0.206632	0.180171	0.744316	0.749687	0.12512	Other	biological adhesion;cell adhesion;cell-cell adhesion;cellular process;homotypic cell-cell adhesion;platelet aggregation	binding;cation binding;ion binding;metal ion binding;transition metal ion binding;zinc ion binding	adherens junction;anchoring junction;cell junction;cell part;cell-substrate adherens junction;cell-substrate junction;extracellular membrane-bounded organelle;extracellular organelle;extracellular region part;extracellular vesicular exosome;focal adhesion;intracellular membrane-bounded organelle;intracellular organelle;intracellular part;membrane-bounded organelle;membrane-bounded vesicle;nucleus…	NaN
GYG1	P46976	Glycogenin-1	0.674075	0.0135337	1.86858	0.343918	0.463545	Other	0.383161	0.14518	0.838094	0.999212	0.000342231	Other	0.196628	0.448285	0.348446	0.851752	0.0696869	Other	alcohol metabolic process;biosynthetic process;carbohydrate biosynthetic process;carbohydrate catabolic process;carbohydrate metabolic process;catabolic process;cellular biosynthetic process;cellular carbohydrate biosynthetic process;cellular carbohydrate catabolic process;cellular carbohydrate metabolic process;cellular glucan metabolic process;cellular macromolecule biosynthetic process;cellula…	binding;carbohydrate binding;catalytic activity;cation binding;glucose binding;glucosyltransferase activity;glycogenin glucosyltransferase activity;ion binding;metal ion binding;monosaccharide binding;sugar binding;transferase activity;transferase activity, transferring glycosyl groups;transferase activity, transferring hexosyl groups;UDP-glucosyltransferase activity;UDP-glycosyltransferase activ…	cell part;cytoplasmic part;cytosol;extracellular membrane-bounded organelle;extracellular organelle;extracellular region part;extracellular vesicular exosome;intracellular organelle lumen;intracellular organelle part;intracellular part;lysosomal lumen;membrane;membrane-bounded organelle;membrane-bounded vesicle;membrane-enclosed lumen;organelle;organelle lumen;organelle part;vacuolar lumen;vacuol…	NaN
A2M	P01023	Alpha-2-macroglobulin	0.642691	0.0136682	1.86429	0.343918	0.463545	Other	-0.016448	0.946766	0.0237573	0.999212	0.000342231	Other	0.216737	0.382262	0.417639	0.825867	0.08309	Other	biological regulation;blood coagulation;blood coagulation, intrinsic pathway;cell activation;cell differentiation;cellular component disassembly;cellular component disassembly at cellular level;cellular component organization;cellular component organization at cellular level;cellular component organization or biogenesis;cellular component organization or biogenesis at cellular level;cellular deve…	binding;calcium-dependent protein binding;chemokine binding;C-X-C chemokine binding;cytokine binding;endopeptidase inhibitor activity;endopeptidase regulator activity;enzyme binding;enzyme inhibitor activity;enzyme regulator activity;growth factor binding;interleukin-1 binding;interleukin-8 binding;peptidase inhibitor activity;peptidase regulator activity;protease binding;protein binding;receptor…	blood microparticle;cell part;cytoplasmic membrane-bounded vesicle lumen;cytoplasmic part;cytoplasmic vesicle part;cytosol;extracellular membrane-bounded organelle;extracellular organelle;extracellular region;extracellular region part;extracellular vesicular exosome;intracellular organelle part;intracellular part;membrane-bounded organelle;membrane-bounded vesicle;membrane-enclosed lumen;organell…	Complement and coagulation cascades
RPS16	P62249	40S ribosomal protein S16	-0.36726	0.013667	1.86433	0.343918	0.463545	Other	-0.17134	0.229793	0.638663	0.999212	0.000342231	Other	-0.442588	0.00366008	2.43651	0.29774	0.526162	Other	biosynthetic process;catabolic process;cellular biosynthetic process;cellular catabolic process;cellular component biogenesis;cellular component biogenesis at cellular level;cellular component disassembly;cellular component disassembly at cellular level;cellular component organization;cellular component organization at cellular level;cellular component organization or biogenesis;cellular componen…	binding;nucleic acid binding;RNA binding;structural constituent of ribosome;structural molecule activity	adherens junction;anchoring junction;cell junction;cell part;cell-substrate adherens junction;cell-substrate junction;cytoplasmic part;cytosol;cytosolic small ribosomal subunit;extracellular membrane-bounded organelle;extracellular organelle;extracellular region part;extracellular vesicular exosome;focal adhesion;intracellular organelle part;intracellular part;macromolecular complex;membrane;memb…	Ribosome
LZIC	Q8WZA0	Protein LZIC	0.72429	0.0154602	1.81079	0.343918	0.463545	Other	0.0879167	0.731249	0.135935	0.999212	0.000342231	Other	0.196344	0.462441	0.334944	0.853435	0.0688298	Other	response to abiotic stimulus;response to ionizing radiation;response to radiation;response to stimulus	NaN	NaN	NaN
TMOD1	P28289	Tropomodulin-1	0.418713	0.0139675	1.85488	0.343918	0.463545	Other	-0.0258629	0.872463	0.0592531	0.999212	0.000342231	Other	0.133637	0.409623	0.387616	0.839617	0.0759186	Other	actin cytoskeleton organization;actin filament capping;actin filament organization;actin filament-based movement;actin filament-based process;actin-mediated cell contraction;actin-myosin filament sliding;actomyosin structure organization;adult behavior;adult locomotory behavior;anatomical structure formation involved in morphogenesis;behavior;biological regulation;cellular component assembly;cell…	binding;cytoskeletal protein binding;protein binding;tropomyosin binding	cell cortex part;cell part;contractile fiber part;cortical cytoskeleton;cytoplasmic part;cytoskeletal part;cytoskeleton;cytosol;intracellular non-membrane-bounded organelle;intracellular organelle;intracellular organelle part;intracellular part;membrane;non-membrane-bounded organelle;organelle;organelle part;striated muscle thin filament	NaN
HDDC2	Q7Z4H3	HD domain-containing protein 2	0.568253	0.0143477	1.84322	0.343918	0.463545	Other	0.16999	0.42897	0.367573	0.999212	0.000342231	Other	0.219943	0.327962	0.484176	0.800868	0.096439	Other	NaN	NaN	cell part;cytoplasmic part;extracellular membrane-bounded organelle;extracellular organelle;extracellular region part;extracellular vesicular exosome;intracellular membrane-bounded organelle;intracellular organelle;intracellular part;membrane-bounded organelle;membrane-bounded vesicle;mitochondrion;organelle;vesicle	NaN
CFD	P00746	Complement factor D	0.630383	0.0148158	1.82927	0.343918	0.463545	Other	-0.46235	0.0783613	1.1059	0.999212	0.000342231	Other	0.609373	0.0167242	1.77665	0.523988	0.280679	Other	activation of immune response;biological regulation;blood coagulation;cell activation;cellular process;coagulation;complement activation;complement activation, alternative pathway;defense response;establishment of localization;establishment of localization in cell;exocytosis;hemostasis;humoral immune response;immune effector process;immune response;immune system process;innate immune response;mac…	catalytic activity;endopeptidase activity;hydrolase activity;peptidase activity;peptidase activity, acting on L-amino acid peptides;serine hydrolase activity;serine-type endopeptidase activity;serine-type peptidase activity	cell part;cytoplasmic membrane-bounded vesicle lumen;cytoplasmic part;cytoplasmic vesicle part;extracellular membrane-bounded organelle;extracellular organelle;extracellular region;extracellular region part;extracellular space;extracellular vesicular exosome;intracellular organelle part;intracellular part;membrane-bounded organelle;membrane-bounded vesicle;membrane-enclosed lumen;organelle;organe…	Complement and coagulation cascades;Staphylococcus aureus infection
KRT4	P19013	Keratin, type II cytoskeletal 4	-1.24661	0.0152444	1.81689	0.343918	0.463545	Other	0.671353	0.185987	0.730519	0.999212	0.000342231	Other	0.401561	0.395822	0.4025	0.830906	0.0804482	Other	biological regulation;cell differentiation;cellular component organization;cellular component organization at cellular level;cellular component organization or biogenesis;cellular component organization or biogenesis at cellular level;cellular developmental process;cellular process;cytoskeleton organization;developmental process;epithelial cell differentiation;negative regulation of biological pr…	structural molecule activity	cell part;cell surface;cytoskeletal part;cytoskeleton;intermediate filament;intermediate filament cytoskeleton;intracellular membrane-bounded organelle;intracellular non-membrane-bounded organelle;intracellular organelle;intracellular organelle part;intracellular part;keratin filament;macromolecular complex;membrane-bounded organelle;non-membrane-bounded organelle;nucleus;organelle;organelle part…	NaN
MRPL28	Q13084	39S ribosomal protein L28, mitochondrial	0.575962	0.0147174	1.83217	0.343918	0.463545	Other	0.186421	0.407049	0.390353	0.999212	0.000342231	Other	-0.00609461	0.97824	0.00955474	0.995015	0.00217033	Other	biosynthetic process;cellular biosynthetic process;cellular component disassembly;cellular component disassembly at cellular level;cellular component organization;cellular component organization at cellular level;cellular component organization or biogenesis;cellular component organization or biogenesis at cellular level;cellular macromolecular complex disassembly;cellular macromolecular complex …	structural constituent of ribosome;structural molecule activity	cell part;cytoplasm;cytoplasmic part;intracellular membrane-bounded organelle;intracellular non-membrane-bounded organelle;intracellular organelle;intracellular organelle part;intracellular part;macromolecular complex;membrane;membrane-bounded organelle;mitochondrial inner membrane;mitochondrial membrane;mitochondrial part;mitochondrial ribosome;mitochondrion;non-membrane-bounded organelle;nuclea…	NaN
RANBP9	Q96S59	Ran-binding protein 9	1.02292	0.0153539	1.81378	0.343918	0.463545	Other	-0.124532	0.758259	0.120182	0.999212	0.000342231	Other	0.333216	0.446652	0.350031	0.851323	0.0699057	Other	axon guidance;biological regulation;cellular component assembly;cellular component organization;cellular component organization at cellular level;cellular component organization or biogenesis;cellular component organization or biogenesis at cellular level;cellular process;chemotaxis;cytoskeleton organization;locomotion;macromolecular complex assembly;macromolecular complex subunit organization;mi…	binding;enzyme binding;GTPase binding;protein binding;Ran GTPase binding;Ras GTPase binding;small GTPase binding	cell part;cytoplasmic part;cytoskeletal part;cytosol;intracellular membrane-bounded organelle;intracellular organelle;intracellular organelle part;intracellular part;macromolecular complex;membrane-bounded organelle;microtubule associated complex;nucleus;organelle;organelle part;protein complex	NaN
RWDD1	Q9H446	RWD domain-containing protein 1	0.346011	0.014822	1.82909	0.343918	0.463545	Other	0.0788035	0.558995	0.252592	0.999212	0.000342231	Other	-0.0606413	0.652547	0.185388	0.925276	0.0337285	Other	NaN	NaN	NaN	NaN
ATE1	O95260	Arginyl-tRNA--protein transferase 1	-0.403252	0.0148427	1.82849	0.343918	0.463545	Other	0.0775817	0.621267	0.206722	0.999212	0.000342231	Other	0.0459553	0.769465	0.113811	0.954764	0.0201041	Other	cellular macromolecule metabolic process;cellular metabolic process;cellular process;cellular protein metabolic process;macromolecule metabolic process;macromolecule modification;metabolic process;primary metabolic process;protein arginylation;protein metabolic process;protein modification process	arginyltransferase activity;catalytic activity;transferase activity;transferase activity, transferring acyl groups;transferase activity, transferring amino-acyl groups	cell part;cytoplasm;intracellular membrane-bounded organelle;intracellular organelle;intracellular part;membrane-bounded organelle;nucleus;organelle	NaN
CBX3	Q13185	Chromobox protein homolog 3	0.563328	0.0152738	1.81605	0.343918	0.463545	Other	0.0871679	0.692211	0.159761	0.999212	0.000342231	Other	0.21585	0.330463	0.480877	0.802768	0.09541	Other	biological regulation;biosynthetic process;cellular biosynthetic process;cellular component organization;cellular component organization at cellular level;cellular component organization or biogenesis;cellular component organization or biogenesis at cellular level;cellular macromolecule biosynthetic process;cellular macromolecule metabolic process;cellular metabolic process;cellular nitrogen comp…	binding;enzyme binding;identical protein binding;protein binding;protein domain specific binding	cell part;centromeric heterochromatin;chromatin;chromosomal part;chromosome, centromeric region;condensed chromosome, centromeric region;cytoskeletal part;envelope;euchromatin;heterochromatin;intracellular membrane-bounded organelle;intracellular non-membrane-bounded organelle;intracellular organelle;intracellular organelle part;intracellular part;membrane;membrane-bounded organelle;non-membrane-…	NaN
DIAPH2	O60879	Protein diaphanous homolog 2	0.940177	0.0174136	1.75911	0.343918	0.463545	Other	-0.0432689	0.901032	0.0452596	0.999212	0.000342231	Other	-0.0508616	0.893496	0.0489073	0.976736	0.0102229	Other	actin cytoskeleton organization;actin filament organization;actin filament polymerization;actin filament-based process;actin polymerization or depolymerization;biological regulation;cellular component assembly;cellular component assembly at cellular level;cellular component organization;cellular component organization at cellular level;cellular component organization or biogenesis;cellular compon…	binding;protein binding;receptor binding	cell part;cytoplasmic part;cytosol;early endosome;endosome;Golgi apparatus;intracellular membrane-bounded organelle;intracellular non-membrane-bounded organelle;intracellular organelle;intracellular organelle part;intracellular part;membrane-bounded organelle;mitochondrion;non-membrane-bounded organelle;nuclear part;nucleolus;organelle;organelle part	Regulation of actin cytoskeleton
MAPK14	Q16539	Mitogen-activated protein kinase 14	0.63916	0.0155894	1.80717	0.343918	0.463545	Other	0.00415389	0.986734	0.0058001	0.999212	0.000342231	Other	-0.285371	0.269165	0.569981	0.793035	0.100707	Other	3'-UTR-mediated mRNA stabilization;activation of immune response;activation of innate immune response;activation of MAPK activity;aging;alcohol metabolic process;anatomical structure development;anatomical structure formation involved in morphogenesis;anatomical structure morphogenesis;angiogenesis;apoptosis;biological adhesion;biological regulation;biosynthetic process;blood coagulation;carbohyd…	adenyl nucleotide binding;adenyl ribonucleotide binding;ATP binding;binding;catalytic activity;kinase activity;MAP kinase activity;MAP kinase kinase activity;molecular transducer activity;NFAT protein binding;nucleotide binding;phosphotransferase activity, alcohol group as acceptor;protein binding;protein kinase activity;protein serine/threonine kinase activity;protein serine/threonine/tyrosine k…	cell part;cytoplasm;cytoplasmic part;cytoskeletal part;cytosol;extracellular membrane-bounded organelle;extracellular organelle;extracellular region part;extracellular vesicular exosome;intracellular membrane-bounded organelle;intracellular organelle;intracellular organelle part;intracellular part;membrane-bounded organelle;membrane-bounded vesicle;mitochondrion;nuclear part;nucleoplasm;nucleus;o…	Amyotrophic lateral sclerosis (ALS);Chagas disease (American trypanosomiasis);Epithelial cell signaling in Helicobacter pylori infection;Fc epsilon RI signaling pathway;GnRH signaling pathway;Hepatitis C;ko05152;Leishmaniasis;Leukocyte transendothelial migration;MAPK signaling pathway;MAPK signaling pathway - yeast;Neurotrophin signaling pathway;NOD-like receptor signaling pathway;Osteoclast diff…
MAT2B	Q9NZL9	Methionine adenosyltransferase 2 subunit beta	0.576616	0.0155687	1.80775	0.343918	0.463545	Other	0.0937661	0.678415	0.168505	0.999212	0.000342231	Other	0.0301611	0.893752	0.0487828	0.976736	0.0102229	Other	amine biosynthetic process;amine metabolic process;biological regulation;biosynthetic process;carboxylic acid biosynthetic process;carboxylic acid metabolic process;cellular amine metabolic process;cellular amino acid biosynthetic process;cellular amino acid metabolic process;cellular biosynthetic process;cellular ketone metabolic process;cellular metabolic process;cellular modified amino acid bi…	binding;enzyme binding;enzyme regulator activity;methionine adenosyltransferase regulator activity;protein binding	cell part;cytoplasmic part;cytosol;extracellular membrane-bounded organelle;extracellular organelle;extracellular region part;extracellular vesicular exosome;intracellular;intracellular membrane-bounded organelle;intracellular organelle;intracellular part;macromolecular complex;membrane-bounded organelle;membrane-bounded vesicle;methionine adenosyltransferase complex;mitochondrion;nucleus;organel…	Cysteine and methionine metabolism
TTR	P02766	Transthyretin	0.460675	0.0156372	1.80584	0.343918	0.463545	Other	-0.173746	0.339842	0.468723	0.999212	0.000342231	Other	0.0563313	0.755217	0.121928	0.95262	0.0210805	Other	amine transport;amino acid transport;biological regulation;carboxylic acid transport;cellular component organization;cellular component organization at cellular level;cellular component organization or biogenesis;cellular component organization or biogenesis at cellular level;cellular hormone metabolic process;cellular lipid metabolic process;cellular metabolic process;cellular process;cellular r…	binding;hormone binding;identical protein binding;protein binding;thyroid hormone binding	cell part;cytoplasm;extracellular membrane-bounded organelle;extracellular organelle;extracellular region;extracellular region part;extracellular space;extracellular vesicular exosome;intracellular part;macromolecular complex;membrane-bounded organelle;membrane-bounded vesicle;organelle;protein complex;vesicle	NaN
GRPEL1	Q9HAV7	GrpE protein homolog 1, mitochondrial	0.425677	0.0156668	1.80502	0.343918	0.463545	Other	-0.0306517	0.854305	0.0683868	0.999212	0.000342231	Other	-0.111123	0.507168	0.294848	0.872418	0.0592755	Other	cellular macromolecule metabolic process;cellular metabolic process;cellular process;cellular protein metabolic process;establishment of localization;establishment of localization in cell;establishment of protein localization;establishment of protein localization in mitochondrion;establishment of protein localization to organelle;intracellular protein transport;intracellular transport;macromolecu…	adenyl nucleotide binding;adenyl-nucleotide exchange factor activity;ATPase regulator activity;binding;enzyme regulator activity;nucleoside-triphosphatase regulator activity;nucleotide binding;protein binding;purine nucleotide binding;unfolded protein binding	cell part;cytoplasmic part;intracellular membrane-bounded organelle;intracellular organelle;intracellular organelle lumen;intracellular organelle part;intracellular part;membrane-bounded organelle;membrane-enclosed lumen;mitochondrial matrix;mitochondrial part;mitochondrion;organelle;organelle lumen;organelle part	NaN
NDUFAF7	Q7L592	NADH dehydrogenase [ubiquinone] complex I, assembly factor 7	-0.36104	0.0156745	1.80481	0.343918	0.463545	Other	-0.0640308	0.651699	0.185953	0.999212	0.000342231	Other	-0.0586694	0.679073	0.168084	0.932944	0.0301445	Other	cellular component assembly;cellular component assembly at cellular level;cellular component biogenesis;cellular component organization;cellular component organization at cellular level;cellular component organization or biogenesis;cellular component organization or biogenesis at cellular level;cellular macromolecular complex assembly;cellular macromolecular complex subunit organization;cellular …	binding;catalytic activity;enzyme binding;methyltransferase activity;protein binding;transferase activity;transferase activity, transferring one-carbon groups	cell part;cytoplasmic part;extracellular region part;extracellular space;intracellular membrane-bounded organelle;intracellular organelle;intracellular part;membrane-bounded organelle;mitochondrion;organelle	NaN
MYH14	Q7Z406	Myosin-14	-0.813282	0.0157628	1.80237	0.343918	0.463545	Other	-0.176171	0.581962	0.235105	0.999212	0.000342231	Other	-0.21436	0.503512	0.29799	0.867634	0.0616635	Other	actin cytoskeleton organization;actin filament-based movement;actin filament-based process;actomyosin structure organization;anatomical structure development;anatomical structure morphogenesis;axon guidance;behavior;biological regulation;cell part morphogenesis;cell surface receptor linked signaling pathway;cellular chemical homeostasis;cellular component morphogenesis;cellular component movement…	actin-dependent ATPase activity;adenyl nucleotide binding;adenyl ribonucleotide binding;ATP binding;ATPase activity;ATPase activity, coupled;binding;catalytic activity;hydrolase activity;hydrolase activity, acting on acid anhydrides;hydrolase activity, acting on acid anhydrides, in phosphorus-containing anhydrides;microfilament motor activity;motor activity;nucleoside-triphosphatase activity;nucl…	actin filament bundle;actomyosin;axon;cell part;cell projection;cell projection part;cytoplasmic part;cytoskeletal part;cytosol;extracellular membrane-bounded organelle;extracellular organelle;extracellular region part;extracellular vesicular exosome;growth cone;intracellular organelle part;intracellular part;macromolecular complex;membrane;membrane-bounded organelle;membrane-bounded vesicle;myos…	Tight junction;Viral myocarditis
TARS1	P26639	Threonine--tRNA ligase, cytoplasmic	-0.291284	0.0158102	1.80106	0.343918	0.463545	Other	-0.0919897	0.424023	0.37261	0.999212	0.000342231	Other	-0.0316641	0.782093	0.106742	0.955855	0.019608	Other	amine metabolic process;amino acid activation;biosynthetic process;carboxylic acid metabolic process;cellular amine metabolic process;cellular amino acid metabolic process;cellular biosynthetic process;cellular ketone metabolic process;cellular macromolecule biosynthetic process;cellular macromolecule metabolic process;cellular metabolic process;cellular nitrogen compound metabolic process;cellul…	adenyl nucleotide binding;adenyl ribonucleotide binding;aminoacyl-tRNA ligase activity;ATP binding;binding;catalytic activity;identical protein binding;ligase activity;ligase activity, forming aminoacyl-tRNA and related compounds;ligase activity, forming carbon-oxygen bonds;nucleotide binding;protein binding;protein dimerization activity;protein homodimerization activity;purine nucleotide binding…	actin cytoskeleton;cell part;cytoplasm;cytoplasmic part;cytoskeleton;cytosol;extracellular membrane-bounded organelle;extracellular organelle;extracellular region part;extracellular vesicular exosome;intracellular non-membrane-bounded organelle;intracellular organelle;intracellular part;membrane-bounded organelle;membrane-bounded vesicle;non-membrane-bounded organelle;organelle;vesicle	Aminoacyl-tRNA biosynthesis
CNRIP1	Q96F85	CB1 cannabinoid receptor-interacting protein 1	0.562881	0.0162706	1.7886	0.343918	0.463545	Other	0.509043	0.0312247	1.5055	0.999212	0.000342231	Other	0.44896	0.0550553	1.2592	0.613283	0.212339	Other	NaN	NaN	NaN	NaN
CS	O75390	Citrate synthase, mitochondrial	0.511563	0.0162053	1.79034	0.343918	0.463545	Other	0.026563	0.895226	0.0480675	0.999212	0.000342231	Other	0.00726509	0.971263	0.0126632	0.993626	0.00277704	Other	acetyl-CoA catabolic process;acetyl-CoA metabolic process;carbohydrate metabolic process;catabolic process;cellular carbohydrate metabolic process;cellular catabolic process;cellular metabolic process;cellular process;coenzyme catabolic process;coenzyme metabolic process;cofactor catabolic process;cofactor metabolic process;metabolic process;primary metabolic process;small molecule metabolic proc…	catalytic activity;citrate (Si)-synthase activity;transferase activity;transferase activity, transferring acyl groups;transferase activity, transferring acyl groups, acyl groups converted into alkyl on transfer	cell part;cytoplasmic part;extracellular membrane-bounded organelle;extracellular organelle;extracellular region part;extracellular vesicular exosome;intracellular membrane-bounded organelle;intracellular organelle;intracellular organelle lumen;intracellular organelle part;intracellular part;membrane-bounded organelle;membrane-bounded vesicle;membrane-enclosed lumen;mitochondrial matrix;mitochond…	Citrate cycle (TCA cycle);Glyoxylate and dicarboxylate metabolism
UBXN6	Q9BZV1	UBX domain-containing protein 6	-0.298168	0.0163259	1.78712	0.343918	0.463545	Other	-0.152175	0.202815	0.6929	0.999212	0.000342231	Other	0.104088	0.379994	0.420223	0.825107	0.0834899	Other	NaN	NaN	cell part;cytoplasm;cytoplasmic part;cytoskeletal part;extracellular membrane-bounded organelle;extracellular organelle;extracellular region part;extracellular vesicular exosome;intracellular membrane-bounded organelle;intracellular non-membrane-bounded organelle;intracellular organelle;intracellular organelle part;intracellular part;membrane-bounded organelle;membrane-bounded vesicle;microtubule…	Protein processing in endoplasmic reticulum
NACA	E9PAV3;Q13765	Nascent polypeptide-associated complex subunit alpha;Nascent polypeptide-associated complex subunit alpha, muscle-specific form	-0.198382	0.0163473	1.78655	0.343918	0.463545	Other	-0.0838979	0.289185	0.538824	0.999212	0.000342231	Other	-0.154723	0.056146	1.25068	0.613283	0.212339	Other	anatomical structure development;anatomical structure morphogenesis;biological regulation;biosynthetic process;cardiac chamber development;cardiac ventricle development;cellular biosynthetic process;cellular macromolecule biosynthetic process;cellular macromolecule metabolic process;cellular metabolic process;cellular nitrogen compound metabolic process;cellular process;cellular protein metabolic…	binding;DNA binding;nucleic acid binding;protein binding;protein binding transcription factor activity;TBP-class protein binding;transcription coactivator activity;transcription cofactor activity;transcription factor binding;transcription factor binding transcription factor activity	cell part;cytoplasm;cytoplasmic part;extracellular membrane-bounded organelle;extracellular organelle;extracellular region part;extracellular vesicular exosome;intracellular membrane-bounded organelle;intracellular organelle;intracellular part;macromolecular complex;membrane-bounded organelle;membrane-bounded vesicle;nascent polypeptide-associated complex;nucleus;organelle;protein complex;vesicle	NaN
APOD	P05090	Apolipoprotein D	0.635751	0.016396	1.78526	0.343918	0.463545	Other	-0.0173122	0.94504	0.0245496	0.999212	0.000342231	Other	-0.106884	0.670891	0.173348	0.930182	0.0314323	Other	aging;alcohol metabolic process;anatomical structure development;anatomical structure formation involved in morphogenesis;anatomical structure morphogenesis;angiogenesis;axon regeneration;axonogenesis;biological regulation;brain development;carbohydrate metabolic process;cell part morphogenesis;cell projection morphogenesis;cell projection organization;cellular carbohydrate metabolic process;cell…	binding;cholesterol binding;lipid binding;lipid transporter activity;steroid binding;sterol binding;substrate-specific transporter activity;transporter activity	cell body;cell part;cell projection;cytoplasmic part;cytosolic part;cytosolic ribosome;dendrite;endoplasmic reticulum;extracellular membrane-bounded organelle;extracellular organelle;extracellular region;extracellular region part;extracellular space;extracellular vesicular exosome;intracellular membrane-bounded organelle;intracellular non-membrane-bounded organelle;intracellular organelle;intrace…	NaN
FABP4	P15090	Fatty acid-binding protein, adipocyte	0.508143	0.0164281	1.78441	0.343918	0.463545	Other	0.024085	0.904531	0.0435765	0.999212	0.000342231	Other	0.326681	0.111902	0.951164	0.659763	0.180612	Other	acylglycerol catabolic process;acylglycerol metabolic process;biological regulation;brown fat cell differentiation;catabolic process;cell differentiation;cellular catabolic process;cellular developmental process;cellular lipid catabolic process;cellular lipid metabolic process;cellular metabolic process;cellular process;cellular response to chemical stimulus;cellular response to inorganic substan…	binding;carboxylic acid binding;fatty acid binding;lipid binding;monocarboxylic acid binding;transporter activity	cell part;cytoplasm;cytoplasmic part;cytosol;extracellular membrane-bounded organelle;extracellular organelle;extracellular region part;extracellular vesicular exosome;intracellular membrane-bounded organelle;intracellular organelle;intracellular part;lipid particle;membrane-bounded organelle;membrane-bounded vesicle;nucleus;organelle;vesicle	PPAR signaling pathway
HBA1	P69905	Hemoglobin subunit alpha	1.28701	0.0164519	1.78378	0.343918	0.463545	Other	0.17938	0.72465	0.139872	0.999212	0.000342231	Other	-0.204956	0.687436	0.162768	0.936436	0.0285219	Other	anion transport;bicarbonate transport;biological regulation;catabolic process;cellular catabolic process;cellular component assembly;cellular component organization;cellular component organization or biogenesis;cellular membrane organization;cellular metabolic process;cellular process;cellular response to chemical stimulus;cellular response to hydrogen peroxide;cellular response to oxidative stre…	binding;cation binding;heme binding;ion binding;iron ion binding;metal ion binding;oxygen binding;oxygen transporter activity;substrate-specific transporter activity;tetrapyrrole binding;transition metal ion binding;transporter activity	blood microparticle;cell part;cytoplasmic membrane-bounded vesicle lumen;cytoplasmic part;cytoplasmic vesicle part;cytosol;cytosolic part;cytosolic small ribosomal subunit;endocytic vesicle lumen;extracellular membrane-bounded organelle;extracellular organelle;extracellular region;extracellular region part;extracellular vesicular exosome;haptoglobin-hemoglobin complex;hemoglobin complex;intracell…	African trypanosomiasis;Malaria
C3	P01024	Acylation stimulating protein;C3a anaphylatoxin;C3-beta-c;Complement C3;Complement C3 alpha chain;Complement C3 beta chain;Complement C3b alpha' chain;Complement C3c alpha' chain fragment 1;Complement C3c alpha' chain fragment 2;Complement C3d fragment;Complement C3dg fragment;Complement C3f fragment;Complement C3g fragment	0.538267	0.0165271	1.7818	0.343918	0.463545	Other	-0.0287625	0.892553	0.0493658	0.999212	0.000342231	Other	0.157538	0.461549	0.335782	0.853435	0.0688298	Other	activation of immune response;biological regulation;carboxylic acid metabolic process;cell surface receptor linked signaling pathway;cellular ketone metabolic process;cellular lipid metabolic process;cellular metabolic process;cellular process;cellular response to stimulus;complement activation;complement activation, alternative pathway;complement activation, classical pathway;defense response;fa…	binding;C5a anaphylatoxin chemotactic receptor binding;C5L2 anaphylatoxin chemotactic receptor binding;endopeptidase inhibitor activity;endopeptidase regulator activity;enzyme inhibitor activity;enzyme regulator activity;G-protein-coupled receptor binding;peptidase inhibitor activity;peptidase regulator activity;protein binding;receptor binding	blood microparticle;cell part;extracellular membrane-bounded organelle;extracellular organelle;extracellular region;extracellular region part;extracellular space;extracellular vesicular exosome;membrane;membrane-bounded organelle;membrane-bounded vesicle;organelle;plasma membrane;vesicle	Chagas disease (American trypanosomiasis);Complement and coagulation cascades;ko05152;Leishmaniasis;Phagosome;Staphylococcus aureus infection;Systemic lupus erythematosus
PPP2R1A	P30153	Serine/threonine-protein phosphatase 2A 65 kDa regulatory subunit A alpha isoform	0.817834	0.0165596	1.78095	0.343918	0.463545	Other	0.0072066	0.982232	0.00778592	0.999212	0.000342231	Other	0.0258506	0.936331	0.0285707	0.991914	0.00352608	Other	apoptosis;biological regulation;catabolic process;cell cycle;cell cycle process;cell death;cell surface receptor linked signaling pathway;cellular catabolic process;cellular component assembly;cellular component organization;cellular component organization at cellular level;cellular component organization or biogenesis;cellular component organization or biogenesis at cellular level;cellular lipid…	antigen binding;binding;catalytic activity;enzyme regulator activity;hydrolase activity;hydrolase activity, acting on ester bonds;phosphatase activity;phosphatase regulator activity;phosphoprotein phosphatase activity;phosphoric ester hydrolase activity;protein binding;protein dimerization activity;protein heterodimerization activity;protein phosphatase regulator activity;protein phosphatase type…	cell part;chromosomal part;chromosome, centromeric region;cytoplasmic part;cytoskeleton;cytosol;extracellular membrane-bounded organelle;extracellular organelle;extracellular region part;extracellular vesicular exosome;intracellular membrane-bounded organelle;intracellular non-membrane-bounded organelle;intracellular organelle;intracellular organelle part;intracellular part;macromolecular complex…	Cell cycle - yeast;Chagas disease (American trypanosomiasis);Hepatitis C;Long-term depression;Meiosis - yeast;mRNA surveillance pathway;Oocyte meiosis;TGF-beta signaling pathway;Tight junction;Wnt signaling pathway
SNRPD2	P62316	Small nuclear ribonucleoprotein Sm D2	0.659431	0.0176253	1.75386	0.343918	0.463545	Other	0.335554	0.192706	0.715105	0.999212	0.000342231	Other	0.292758	0.262592	0.580719	0.789583	0.102602	Other	cellular component assembly;cellular component assembly at cellular level;cellular component organization;cellular component organization at cellular level;cellular component organization or biogenesis;cellular component organization or biogenesis at cellular level;cellular macromolecular complex assembly;cellular macromolecular complex subunit organization;cellular macromolecule metabolic proces…	NaN	catalytic step 2 spliceosome;cell part;cytoplasmic part;cytosol;extracellular membrane-bounded organelle;extracellular organelle;extracellular region part;extracellular vesicular exosome;intracellular organelle part;intracellular part;macromolecular complex;membrane-bounded organelle;membrane-bounded vesicle;methylosome;methyltransferase complex;nuclear part;nucleoplasm;organelle;organelle part;p…	Spliceosome
PFDN4	Q9NQP4	Prefoldin subunit 4	-0.614639	0.01734	1.76095	0.343918	0.463545	Other	0.353668	0.145872	0.836027	0.999212	0.000342231	Other	-0.151894	0.554279	0.256271	0.894511	0.0484142	Other	cellular macromolecule metabolic process;cellular metabolic process;cellular process;cellular protein metabolic process;'de novo' posttranslational protein folding;'de novo' protein folding;macromolecule metabolic process;metabolic process;primary metabolic process;protein folding;protein metabolic process	binding;chaperone binding;protein binding	cell part;cytoplasm;cytoplasmic part;cytosol;cytosolic part;intracellular membrane-bounded organelle;intracellular organelle;intracellular part;macromolecular complex;membrane-bounded organelle;mitochondrion;nucleus;organelle;prefoldin complex;protein complex	NaN
PAFAH1B2	P68402	Platelet-activating factor acetylhydrolase IB subunit beta	0.465484	0.0167761	1.77531	0.343918	0.463545	Other	-0.118364	0.522911	0.281572	0.999212	0.000342231	Other	0.151832	0.413606	0.383413	0.840232	0.0756006	Other	anatomical structure development;biological regulation;brain development;catabolic process;developmental process;gamete generation;lipid catabolic process;lipid metabolic process;male gamete generation;metabolic process;multicellular organismal process;multicellular organismal reproductive process;organ development;positive regulation of autophagy;positive regulation of biological process;positiv…	1-alkyl-2-acetylglycerophosphocholine esterase activity;acetyltransferase activity;carboxylic ester hydrolase activity;catalytic activity;hydrolase activity;hydrolase activity, acting on ester bonds;platelet-activating factor acetyltransferase activity;transferase activity;transferase activity, transferring acyl groups;transferase activity, transferring acyl groups other than amino-acyl groups	cell part;cytoplasm;cytoplasmic part;cytosol;extracellular membrane-bounded organelle;extracellular organelle;extracellular region part;extracellular vesicular exosome;intracellular non-membrane-bounded organelle;intracellular organelle;intracellular organelle part;intracellular part;membrane;membrane-bounded organelle;membrane-bounded vesicle;non-membrane-bounded organelle;nuclear part;nucleolus…	Ether lipid metabolism
HBB	P68871	Hemoglobin subunit beta;LVV-hemorphin-7;Spinorphin	1.18447	0.0168476	1.77346	0.343918	0.463545	Other	0.224944	0.63295	0.198631	0.999212	0.000342231	Other	-0.0277274	0.952961	0.0209249	0.992855	0.00311397	Other	anion transport;bicarbonate transport;biological adhesion;biological regulation;blood coagulation;catabolic process;cell adhesion;cell-cell adhesion;cellular catabolic process;cellular component assembly;cellular component organization;cellular component organization or biogenesis;cellular membrane organization;cellular metabolic process;cellular process;cellular response to chemical stimulus;cel…	binding;cation binding;heme binding;hemoglobin binding;ion binding;iron ion binding;metal ion binding;oxygen binding;oxygen transporter activity;protein binding;substrate-specific transporter activity;tetrapyrrole binding;transition metal ion binding;transporter activity	blood microparticle;cell part;cytoplasmic membrane-bounded vesicle lumen;cytoplasmic part;cytoplasmic vesicle part;cytosol;cytosolic part;endocytic vesicle lumen;extracellular membrane-bounded organelle;extracellular organelle;extracellular region;extracellular region part;extracellular vesicular exosome;haptoglobin-hemoglobin complex;hemoglobin complex;intracellular organelle part;intracellular …	African trypanosomiasis;Malaria
VPS45	Q9NRW7	Vacuolar protein sorting-associated protein 45	-0.317946	0.0169145	1.77174	0.343918	0.463545	Other	-0.236618	0.0691109	1.16045	0.999212	0.000342231	Other	0.225772	0.0820582	1.08588	0.638291	0.194981	Other	biological regulation;blood coagulation;cellular process;coagulation;establishment of localization;establishment of localization in cell;establishment of protein localization;hemostasis;intracellular protein transport;intracellular transport;membrane docking;multicellular organismal process;protein transport;regulation of biological quality;regulation of body fluid levels;transport;vesicle dockin…	NaN	cell part;cytoplasmic part;endosomal part;endosome membrane;Golgi apparatus;Golgi apparatus part;Golgi membrane;integral to membrane;intracellular membrane-bounded organelle;intracellular organelle;intracellular organelle part;intracellular part;intrinsic to membrane;membrane;membrane part;membrane-bounded organelle;organelle;organelle membrane;organelle part	Endocytosis
CAB39L	Q9H9S4	Calcium-binding protein 39-like	1.08893	0.0170576	1.76808	0.343918	0.463545	Other	-0.0634772	0.883245	0.0539186	0.999212	0.000342231	Other	-0.208024	0.638299	0.194976	0.924945	0.0338839	Other	biological regulation;cell cycle arrest;cell cycle process;cell surface receptor linked signaling pathway;cellular process;cellular response to chemical stimulus;cellular response to endogenous stimulus;cellular response to hormone stimulus;cellular response to insulin stimulus;cellular response to organic substance;cellular response to peptide hormone stimulus;cellular response to stimulus;enzym…	NaN	cell part;cytoplasmic part;cytosol;extracellular membrane-bounded organelle;extracellular organelle;extracellular region part;extracellular vesicular exosome;intracellular part;membrane-bounded organelle;membrane-bounded vesicle;organelle;vesicle	mTOR signaling pathway
STAC3	Q96MF2	SH3 and cysteine-rich domain-containing protein 3	-0.305525	0.016966	1.77042	0.343918	0.463545	Other	-0.0391	0.747687	0.12628	0.999212	0.000342231	Other	0.11193	0.360307	0.443327	0.814854	0.0889205	Other	anatomical structure development;biological regulation;cell communication;cell development;cell-cell signaling;cellular developmental process;cellular process;cellular response to stimulus;developmental process;intracellular signal transduction;multicellular organismal process;muscle cell development;muscle contraction;muscle fiber development;muscle system process;neuromuscular synaptic transmis…	binding;cation binding;identical protein binding;ion binding;metal ion binding;protein binding	NaN	NaN
NUDT9	Q9BW91	ADP-ribose pyrophosphatase, mitochondrial	0.388349	0.0170798	1.76752	0.343918	0.463545	Other	-0.00547727	0.971719	0.0124594	0.999212	0.000342231	Other	0.236624	0.133511	0.874482	0.680952	0.166884	Other	ADP catabolic process;ADP metabolic process;catabolic process;cellular catabolic process;cellular metabolic process;cellular nitrogen compound catabolic process;cellular nitrogen compound metabolic process;cellular process;heterocycle catabolic process;heterocycle metabolic process;IDP catabolic process;IDP metabolic process;metabolic process;nitrogen compound metabolic process;nucleobase-contain…	adenosine-diphosphatase activity;ADP-ribose diphosphatase activity;ADP-sugar diphosphatase activity;catalytic activity;hydrolase activity;hydrolase activity, acting on acid anhydrides;hydrolase activity, acting on acid anhydrides, in phosphorus-containing anhydrides;nucleoside-diphosphatase activity;pyrophosphatase activity	cell part;cytoplasmic part;extracellular membrane-bounded organelle;extracellular organelle;extracellular region part;extracellular vesicular exosome;intracellular;intracellular organelle lumen;intracellular organelle part;intracellular part;membrane-bounded organelle;membrane-bounded vesicle;membrane-enclosed lumen;mitochondrial matrix;mitochondrial part;organelle;organelle lumen;organelle part;…	Purine metabolism
PEA15	Q15121	Astrocytic phosphoprotein PEA-15	0.601189	0.018952	1.72235	0.343918	0.463545	Other	-0.0745665	0.74325	0.128865	0.999212	0.000342231	Other	-0.40198	0.0964663	1.01562	0.643812	0.191241	Other	apoptosis;biological regulation;carbohydrate transport;cell cycle checkpoint;cell death;cellular process;cellular response to stimulus;cellular response to stress;death;DNA damage checkpoint;DNA integrity checkpoint;establishment of localization;negative regulation of biological process;negative regulation of glucose import;negative regulation of glucose transport;negative regulation of transport…	NaN	cell part;cytoplasm;cytoskeletal part;intracellular organelle part;intracellular part;macromolecular complex;microtubule associated complex;organelle part;protein complex	NaN
HAX1	O00165	HCLS1-associated protein X-1	-0.590871	0.0173816	1.75991	0.343918	0.463545	Other	-0.117235	0.611455	0.213635	0.999212	0.000342231	Other	-0.644238	0.0088191	2.05458	0.416504	0.380381	Other	biological regulation;cellular component organization;cellular component organization or biogenesis;cellular process;cellular response to chemical stimulus;cellular response to cytokine stimulus;cellular response to organic substance;cellular response to stimulus;negative regulation of apoptosis;negative regulation of biological process;negative regulation of cell death;negative regulation of cel…	binding;cytokine binding;growth factor binding;interleukin-1 binding;protein binding;protein N-terminus binding	actin cytoskeleton;apical plasma membrane;cell part;cell projection;clathrin-coated vesicle;coated vesicle;cytoplasmic membrane-bounded vesicle;cytoplasmic part;cytoplasmic vesicle;cytoskeleton;endoplasmic reticulum;envelope;intracellular membrane-bounded organelle;intracellular non-membrane-bounded organelle;intracellular organelle;intracellular organelle part;intracellular part;lamellipodium;ma…	NaN
CHMP7	Q8WUX9	Charged multivesicular body protein 7	1.04698	0.0193955	1.7123	0.343918	0.463545	Other	-0.394274	0.293795	0.531956	0.999212	0.000342231	Other	-0.378409	0.304601	0.516268	0.797727	0.0981455	Other	cell cycle process;cellular component organization;cellular component organization at cellular level;cellular component organization or biogenesis;cellular component organization or biogenesis at cellular level;cellular process;cytokinetic cell separation;cytokinetic process;endosome transport;establishment of chromosome localization;establishment of localization;establishment of localization in …	protein transporter activity;substrate-specific transporter activity;transporter activity	cell part;cytoplasmic part;cytosol;endosomal part;ESCRT III complex;intracellular organelle part;intracellular part;macromolecular complex;membrane part;organelle part;protein complex	NaN
NEMF	O60524	Nuclear export mediator factor NEMF	0.800076	0.0184223	1.73466	0.343918	0.463545	Other	0.107536	0.717365	0.14426	0.999212	0.000342231	Other	0.64974	0.0407861	1.38949	0.578405	0.237768	Other	establishment of localization;establishment of localization in cell;intracellular transport;nuclear export;nuclear transport;nucleocytoplasmic transport;transport	NaN	cell part;intracellular membrane-bounded organelle;intracellular organelle;intracellular part;membrane-bounded organelle;nucleus;organelle	NaN
TKT	P29401	Transketolase	0.452056	0.0174889	1.75724	0.343918	0.463545	Other	0.160115	0.378525	0.421906	0.999212	0.000342231	Other	0.304462	0.0999686	1.00014	0.648776	0.187905	Other	alcohol biosynthetic process;alcohol catabolic process;alcohol metabolic process;aldehyde biosynthetic process;biological regulation;biosynthetic process;carbohydrate biosynthetic process;carbohydrate catabolic process;carbohydrate metabolic process;catabolic process;cellular aldehyde metabolic process;cellular biosynthetic process;cellular carbohydrate biosynthetic process;cellular carbohydrate …	binding;catalytic activity;cation binding;cofactor binding;identical protein binding;ion binding;metal ion binding;protein binding;protein dimerization activity;protein homodimerization activity;transferase activity;transferase activity, transferring aldehyde or ketonic groups;transketolase activity	cell part;cytoplasmic part;cytosol;extracellular membrane-bounded organelle;extracellular organelle;extracellular region part;extracellular vesicular exosome;intracellular membrane-bounded organelle;intracellular organelle;intracellular organelle part;intracellular part;membrane-bounded organelle;membrane-bounded vesicle;microbody;nuclear part;nucleoplasm;nucleus;organelle;organelle part;peroxiso…	Biosynthesis of ansamycins;Carbon fixation in photosynthetic organisms;Pentose phosphate pathway
CARHSP1	Q9Y2V2	Calcium-regulated heat stable protein 1	0.616696	0.0180339	1.74391	0.343918	0.463545	Other	0.370011	0.148599	0.827986	0.999212	0.000342231	Other	0.0329746	0.90052	0.0455069	0.977432	0.00991333	Other	biological regulation;cellular macromolecule metabolic process;cellular metabolic process;cellular nitrogen compound metabolic process;cellular process;cellular response to stimulus;intracellular signal transduction;macromolecule metabolic process;metabolic process;mRNA metabolic process;nitrogen compound metabolic process;nucleic acid metabolic process;nucleobase-containing compound metabolic pr…	binding;DNA binding;enzyme binding;mRNA 3'-UTR binding;mRNA binding;nucleic acid binding;phosphatase binding;protein binding;RNA binding	cell part;cytoplasmic mRNA processing body;cytoplasmic part;cytosol;extracellular membrane-bounded organelle;extracellular organelle;extracellular region part;extracellular vesicular exosome;intracellular non-membrane-bounded organelle;intracellular organelle;intracellular part;macromolecular complex;membrane-bounded organelle;membrane-bounded vesicle;non-membrane-bounded organelle;organelle;P gr…	NaN
RPS28	P62857	40S ribosomal protein S28	0.499354	0.019122	1.71847	0.343918	0.463545	Other	0.100704	0.607728	0.216291	0.999212	0.000342231	Other	0.00186532	0.992778	0.00314791	0.998013	0.000863652	Other	biosynthetic process;catabolic process;cellular biosynthetic process;cellular catabolic process;cellular component biogenesis;cellular component biogenesis at cellular level;cellular component disassembly;cellular component disassembly at cellular level;cellular component organization;cellular component organization at cellular level;cellular component organization or biogenesis;cellular componen…	structural constituent of ribosome;structural molecule activity	cell part;cytoplasm;cytoplasmic part;cytosol;cytosolic small ribosomal subunit;extracellular membrane-bounded organelle;extracellular organelle;extracellular region part;extracellular vesicular exosome;intracellular organelle part;intracellular part;macromolecular complex;membrane-bounded organelle;membrane-bounded vesicle;organelle;organelle part;ribonucleoprotein complex;small ribosomal subunit…	Ribosome
MYL2	P10916	Myosin regulatory light chain 2, ventricular/cardiac muscle isoform	0.999385	0.0180752	1.74292	0.343918	0.463545	Other	0.211843	0.598593	0.222869	0.999212	0.000342231	Other	0.0113901	0.977363	0.00994427	0.994647	0.00233117	Other	actin cytoskeleton organization;actin filament-based movement;actin filament-based process;actin-mediated cell contraction;actin-myosin filament sliding;actomyosin structure organization;anatomical structure development;anatomical structure formation involved in morphogenesis;anatomical structure morphogenesis;biological regulation;cardiac muscle contraction;cardiac muscle tissue morphogenesis;ca…	actin binding;actin monomer binding;binding;calcium ion binding;cation binding;cytoskeletal protein binding;ion binding;metal ion binding;myosin binding;myosin heavy chain binding;protein binding;structural constituent of muscle;structural molecule activity	A band;cell part;contractile fiber;contractile fiber part;cytoplasmic part;cytoskeletal part;cytoskeleton;cytosol;intracellular non-membrane-bounded organelle;intracellular organelle;intracellular organelle part;intracellular part;macromolecular complex;myofibril;myosin complex;non-membrane-bounded organelle;organelle;organelle part;protein complex;sarcomere	Cardiac muscle contraction;Dilated cardiomyopathy;Focal adhesion;Hypertrophic cardiomyopathy (HCM);Leukocyte transendothelial migration;Regulation of actin cytoskeleton;Tight junction
UBE2L3	P68036	Ubiquitin-conjugating enzyme E2 L3	0.268895	0.0181863	1.74025	0.343918	0.463545	Other	-0.0577294	0.594456	0.22588	0.999212	0.000342231	Other	0.0223703	0.836203	0.0776884	0.960248	0.0176167	Other	biological regulation;biosynthetic process;catabolic process;cell proliferation;cellular biosynthetic process;cellular catabolic process;cellular macromolecule biosynthetic process;cellular macromolecule catabolic process;cellular macromolecule metabolic process;cellular metabolic process;cellular nitrogen compound metabolic process;cellular process;cellular protein metabolic process;cellular res…	acid-amino acid ligase activity;adenyl nucleotide binding;adenyl ribonucleotide binding;ATP binding;binding;catalytic activity;enzyme binding;enzyme regulator activity;ligase activity;ligase activity, forming carbon-nitrogen bonds;ligase regulator activity;nucleotide binding;protein binding;protein binding transcription factor activity;purine nucleotide binding;purine ribonucleoside triphosphate …	cell part;cytoplasm;extracellular membrane-bounded organelle;extracellular organelle;extracellular region part;extracellular vesicular exosome;intracellular membrane-bounded organelle;intracellular organelle;intracellular part;macromolecular complex;membrane-bounded organelle;membrane-bounded vesicle;nucleus;organelle;protein complex;ubiquitin ligase complex;vesicle	Parkinson's disease;Ubiquitin mediated proteolysis
ITGAV	P06756	Integrin alpha-V;Integrin alpha-V heavy chain;Integrin alpha-V light chain	0.690512	0.0196961	1.70562	0.343918	0.463545	Other	-0.228393	0.405494	0.392015	0.999212	0.000342231	Other	0.323642	0.295294	0.529746	0.797727	0.0981455	Other	anatomical structure formation involved in morphogenesis;anatomical structure morphogenesis;angiogenesis;antigen processing and presentation;antigen processing and presentation of exogenous antigen;antigen processing and presentation of exogenous peptide antigen;antigen processing and presentation of exogenous peptide antigen via MHC class I;antigen processing and presentation of exogenous peptid…	binding;calcium channel activity;cation binding;cation channel activity;cation transmembrane transporter activity;channel activity;cytokine binding;enzyme binding;extracellular matrix binding;fibronectin binding;gated channel activity;growth factor binding;ion binding;ion channel activity;ion transmembrane transporter activity;metal ion binding;passive transmembrane transporter activity;protease …	adherens junction;alphav-beta3 integrin complex;alphav-beta3 integrin-IGF-1-IGF1R complex;alphav-beta5 integrin complex;alphav-beta8 integrin complex;anchoring junction;cell junction;cell part;cell projection membrane;cell projection part;cell surface;cell-substrate adherens junction;cell-substrate junction;cytoplasmic membrane-bounded vesicle;cytoplasmic part;cytoplasmic vesicle;endocytic vesicl…	Arrhythmogenic right ventricular cardiomyopathy (ARVC);Cell adhesion molecules (CAMs);Dilated cardiomyopathy;ECM-receptor interaction;Focal adhesion;Hypertrophic cardiomyopathy (HCM);Pathways in cancer;Phagosome;Regulation of actin cytoskeleton;Small cell lung cancer
MYH2	Q9UKX2	Myosin-2	-1.52135	0.0188915	1.72373	0.343918	0.463545	Other	-0.454222	0.462929	0.334486	0.999212	0.000342231	Other	-0.936495	0.136176	0.8659	0.684478	0.164641	Other	actin filament-based movement;actin filament-based process;actin-mediated cell contraction;actin-myosin filament sliding;cellular component movement;cellular component organization;cellular component organization or biogenesis;cellular membrane organization;cellular process;defense response;immune response;immune system process;innate immune response;membrane organization;metabolic process;multic…	adenyl nucleotide binding;adenyl ribonucleotide binding;ATP binding;binding;catalytic activity;hydrolase activity;hydrolase activity, acting on acid anhydrides;hydrolase activity, acting on acid anhydrides, in phosphorus-containing anhydrides;microfilament motor activity;motor activity;nucleoside-triphosphatase activity;nucleotide binding;purine nucleotide binding;purine ribonucleoside triphospha…	A band;actomyosin contractile ring;cell cortex part;cell division site part;cell junction;cell part;cell-cell junction;contractile fiber;contractile fiber part;contractile ring;cytoplasmic part;cytoskeletal part;cytosol;Golgi apparatus;intracellular membrane-bounded organelle;intracellular non-membrane-bounded organelle;intracellular organelle;intracellular organelle part;intracellular part;macro…	Tight junction;Viral myocarditis
COBL	O75128	Protein cordon-bleu	-0.226349	0.0190504	1.7201	0.343918	0.463545	Other	-0.0768611	0.405308	0.392215	0.999212	0.000342231	Other	0.0852667	0.356597	0.447822	0.814854	0.0889205	Other	actin cytoskeleton organization;actin filament network formation;actin filament organization;actin filament polymerization;actin filament-based process;actin polymerization or depolymerization;anatomical structure development;anatomical structure formation involved in morphogenesis;axis specification;cell growth;cellular component assembly;cellular component assembly at cellular level;cellular co…	actin binding;actin monomer binding;binding;cytoskeletal protein binding;protein binding	actin filament;axon;axon part;axonal growth cone;cell body;cell cortex;cell part;cell projection;cell projection part;cytoplasmic part;cytoskeletal part;dendrite;dendrite terminus;dendritic growth cone;growth cone;intracellular organelle part;intracellular part;macromolecular complex;membrane;neuron projection;neuronal cell body;organelle part;perinuclear region of cytoplasm;plasma membrane;prote…	NaN
VBP1	P61758	Prefoldin subunit 3	0.74215	0.0191839	1.71706	0.343918	0.463545	Other	-0.404717	0.185481	0.731701	0.999212	0.000342231	Other	0.129281	0.674372	0.1711	0.93196	0.0306028	Other	cellular macromolecule metabolic process;cellular metabolic process;cellular process;cellular protein metabolic process;'de novo' posttranslational protein folding;'de novo' protein folding;macromolecule metabolic process;metabolic process;primary metabolic process;protein folding;protein metabolic process	NaN	cell part;cytoplasm;cytoplasmic part;cytosolic part;intracellular membrane-bounded organelle;intracellular organelle;intracellular part;macromolecular complex;membrane-bounded organelle;nucleus;organelle;prefoldin complex;protein complex	NaN
RTN2	O75298	Reticulon-2	0.327936	0.0192331	1.71595	0.343918	0.463545	Other	0.050642	0.704167	0.152324	0.999212	0.000342231	Other	0.120124	0.370626	0.431064	0.821519	0.0853823	Other	biological regulation;cellular process;establishment of localization;establishment of localization in cell;establishment of protein localization;intracellular protein transmembrane transport;intracellular protein transport;intracellular transport;protein transmembrane transport;protein transport;regulation of biological process;regulation of glucose import;regulation of glucose transport;regulati…	NaN	cell part;cytoplasmic part;endoplasmic reticulum;endoplasmic reticulum part;integral to endoplasmic reticulum membrane;integral to membrane;integral to organelle membrane;intracellular membrane-bounded organelle;intracellular organelle;intracellular organelle part;intracellular part;intrinsic to endoplasmic reticulum membrane;intrinsic to membrane;intrinsic to organelle membrane;membrane part;mem…	NaN
IGHA2	P01877	Ig alpha-2 chain C region	0.569898	0.0199108	1.70091	0.343918	0.463545	Other	0.0429597	0.849703	0.070733	0.999212	0.000342231	Other	0.108756	0.646016	0.189757	0.925276	0.0337285	Other	anatomical structure homeostasis;antibacterial humoral response;antimicrobial humoral response;biological regulation;cellular component organization;cellular component organization or biogenesis;cellular membrane organization;cellular process;defense response;defense response to bacterium;endocytosis;establishment of localization;glomerular filtration;homeostatic process;humoral immune response;i…	antigen binding;binding	blood microparticle;dimeric IgA immunoglobulin complex;extracellular membrane-bounded organelle;extracellular organelle;extracellular region;extracellular region part;extracellular space;extracellular vesicular exosome;IgA immunoglobulin complex;IgA immunoglobulin complex, circulating;immunoglobulin complex;immunoglobulin complex, circulating;macromolecular complex;membrane-bounded organelle;memb…	NaN
FEM1A	Q9BSK4	Protein fem-1 homolog A	0.549655	0.0199808	1.69939	0.343918	0.463545	Other	-0.116141	0.597609	0.223583	0.999212	0.000342231	Other	-0.316404	0.157184	0.803591	0.710036	0.14872	Other	biological regulation;negative regulation of biological process;negative regulation of defense response;negative regulation of inflammatory response;negative regulation of response to external stimulus;negative regulation of response to stimulus;regulation of biological process;regulation of catalytic activity;regulation of cellular metabolic process;regulation of cellular process;regulation of c…	acid-amino acid ligase activity;binding;catalytic activity;EP4 subtype prostaglandin E2 receptor binding;G-protein-coupled receptor binding;ligase activity;ligase activity, forming carbon-nitrogen bonds;prostanoid receptor binding;protein binding;receptor binding;small conjugating protein ligase activity;ubiquitin-protein ligase activity	cell part;cytoplasm;intracellular part	NaN
SZRD1	Q7Z422	SUZ domain-containing protein 1	0.876571	0.0199194	1.70072	0.343918	0.463545	Other	0.208311	0.56904	0.244857	0.999212	0.000342231	Other	0.485986	0.19007	0.721087	0.766378	0.115557	Other	NaN	NaN	NaN	NaN
MYH13	Q9UKX3	Myosin-13	-1.1894	0.0197078	1.70536	0.343918	0.463545	Other	-0.307217	0.527956	0.277402	0.999212	0.000342231	Other	-0.683125	0.166368	0.77893	0.720575	0.142321	Other	cell communication;cellular process;cellular response to external stimulus;cellular response to extracellular stimulus;cellular response to nutrient levels;cellular response to starvation;cellular response to stimulus;cellular response to stress;metabolic process;multicellular organismal process;muscle contraction;muscle system process;response to external stimulus;response to extracellular stimu…	adenyl nucleotide binding;adenyl ribonucleotide binding;ATP binding;binding;catalytic activity;hydrolase activity;hydrolase activity, acting on acid anhydrides;hydrolase activity, acting on acid anhydrides, in phosphorus-containing anhydrides;microfilament motor activity;motor activity;nucleoside-triphosphatase activity;nucleotide binding;purine nucleotide binding;purine ribonucleoside triphospha…	cell part;contractile fiber;contractile fiber part;cytoplasmic part;cytoskeletal part;extracellular membrane-bounded organelle;extracellular organelle;extracellular region part;extracellular vesicular exosome;intracellular non-membrane-bounded organelle;intracellular organelle;intracellular organelle part;intracellular part;macromolecular complex;membrane-bounded organelle;membrane-bounded vesicl…	Tight junction;Viral myocarditis
USP11	P51784	Ubiquitin carboxyl-terminal hydrolase 11	0.817676	0.0222761	1.65216	0.343918	0.463545	Other	-0.227666	0.464102	0.333387	0.999212	0.000342231	Other	0.383502	0.350004	0.455927	0.813895	0.0894315	Other	biological regulation;catabolic process;cellular catabolic process;cellular macromolecule catabolic process;cellular macromolecule metabolic process;cellular metabolic process;cellular process;cellular protein metabolic process;macromolecule catabolic process;macromolecule metabolic process;macromolecule modification;metabolic process;modification-dependent macromolecule catabolic process;modific…	catalytic activity;cysteine-type endopeptidase activity;cysteine-type peptidase activity;endopeptidase activity;hydrolase activity;peptidase activity;peptidase activity, acting on L-amino acid peptides;small conjugating protein-specific protease activity;ubiquitin-specific protease activity	cell part;cytoplasm;intracellular membrane-bounded organelle;intracellular organelle;intracellular part;membrane-bounded organelle;nucleus;organelle	NaN
USP47	Q96K76	Ubiquitin carboxyl-terminal hydrolase 47	0.4354	0.0199374	1.70033	0.343918	0.463545	Other	0.100928	0.571639	0.242879	0.999212	0.000342231	Other	-0.0338504	0.84915	0.0710157	0.968737	0.0137943	Other	base-excision repair;biological regulation;catabolic process;cellular catabolic process;cellular macromolecule catabolic process;cellular macromolecule metabolic process;cellular metabolic process;cellular nitrogen compound metabolic process;cellular process;cellular protein metabolic process;cellular response to abiotic stimulus;cellular response to light stimulus;cellular response to radiation;…	binding;catalytic activity;cysteine-type endopeptidase activity;cysteine-type peptidase activity;endopeptidase activity;hydrolase activity;peptidase activity;peptidase activity, acting on L-amino acid peptides;protein binding;protein domain specific binding;small conjugating protein-specific protease activity;ubiquitin-specific protease activity;WD40-repeat domain binding	cell part;cullin-RING ubiquitin ligase complex;cytoplasm;intracellular membrane-bounded organelle;intracellular organelle;intracellular part;macromolecular complex;membrane-bounded organelle;nucleus;organelle;protein complex;SCF ubiquitin ligase complex;ubiquitin ligase complex	NaN
YWHAZ	P63104	14-3-3 protein zeta/delta	0.668934	0.0199905	1.69918	0.343918	0.463545	Other	-0.114159	0.676831	0.16952	0.999212	0.000342231	Other	0.201264	0.463936	0.333542	0.853848	0.0686196	Other	amine transport;apoptosis;biological regulation;biosynthetic process;blood coagulation;cell activation;cell death;cellular biosynthetic process;cellular component assembly;cellular component assembly at cellular level;cellular component organization;cellular component organization at cellular level;cellular component organization or biogenesis;cellular component organization or biogenesis at cell…	binding;enzyme binding;identical protein binding;kinase binding;protein binding;protein kinase binding;transcription factor binding;ubiquitin protein ligase binding	adherens junction;anchoring junction;blood microparticle;cell junction;cell leading edge;cell part;cell-substrate adherens junction;cell-substrate junction;cytoplasm;cytoplasmic membrane-bounded vesicle;cytoplasmic part;cytoplasmic vesicle;cytoplasmic vesicle membrane;cytoplasmic vesicle part;cytoskeletal part;cytosol;extracellular membrane-bounded organelle;extracellular organelle;extracellular …	Cell cycle;Neurotrophin signaling pathway;Oocyte meiosis
ORM1	P02763	Alpha-1-acid glycoprotein 1	0.492834	0.0200027	1.69891	0.343918	0.463545	Other	-0.162413	0.422946	0.373715	0.999212	0.000342231	Other	0.0709318	0.725117	0.139592	0.945634	0.0242768	Other	acute inflammatory response;acute-phase response;biological regulation;defense response;establishment of localization;inflammatory response;negative regulation of biological process;negative regulation of cytokine production;negative regulation of interleukin-6 production;negative regulation of multicellular organismal process;negative regulation of tumor necrosis factor production;regulation of …	NaN	blood microparticle;extracellular membrane-bounded organelle;extracellular organelle;extracellular region;extracellular region part;extracellular space;extracellular vesicular exosome;membrane-bounded organelle;membrane-bounded vesicle;organelle;vesicle	NaN
PRKACB	P22694	cAMP-dependent protein kinase catalytic subunit beta	-0.359135	0.0200429	1.69804	0.343918	0.463545	Other	0.057758	0.694635	0.158243	0.999212	0.000342231	Other	-0.0829091	0.573647	0.241356	0.900011	0.045752	Other	activation of immune response;activation of innate immune response;activation of phospholipase C activity;activation of protein kinase A activity;activation of protein kinase activity;acylglycerol catabolic process;acylglycerol metabolic process;alcohol biosynthetic process;alcohol metabolic process;anatomical structure formation involved in morphogenesis;biological regulation;biosynthetic proces…	adenyl nucleotide binding;adenyl ribonucleotide binding;ATP binding;binding;cAMP-dependent protein kinase activity;catalytic activity;cation binding;cyclic nucleotide-dependent protein kinase activity;enzyme binding;ion binding;kinase activity;magnesium ion binding;metal ion binding;nucleotide binding;phosphotransferase activity, alcohol group as acceptor;protein binding;protein kinase activity;p…	cAMP-dependent protein kinase complex;cell part;centrosome;cytoplasmic part;cytoskeletal part;cytosol;extracellular membrane-bounded organelle;extracellular organelle;extracellular region part;extracellular vesicular exosome;intracellular non-membrane-bounded organelle;intracellular organelle;intracellular organelle part;intracellular part;macromolecular complex;membrane;membrane-bounded organell…	Amoebiasis;Apoptosis;Bile secretion;Calcium signaling pathway;Chemokine signaling pathway;Dilated cardiomyopathy;Endocrine and other factor-regulated calcium reabsorption;Gap junction;Gastric acid secretion;GnRH signaling pathway;Hedgehog signaling pathway;Insulin signaling pathway;Long-term potentiation;MAPK signaling pathway;Meiosis - yeast;Melanogenesis;Olfactory transduction;Oocyte meiosis;Pr…
DNAJA1	P31689	DnaJ homolog subfamily A member 1	-0.556065	0.0209563	1.67869	0.343918	0.463545	Other	-0.365879	0.116947	0.932012	0.999212	0.000342231	Other	-0.250606	0.291572	0.535255	0.797727	0.0981455	Other	androgen receptor signaling pathway;biological regulation;cell motility;cellular component movement;cellular localization;cellular macromolecule localization;cellular macromolecule metabolic process;cellular metabolic process;cellular process;cellular protein localization;cellular protein metabolic process;cellular response to stimulus;cellular response to stress;detection of stimulus;DNA damage …	adenyl nucleotide binding;adenyl ribonucleotide binding;ATP binding;binding;C3HC4-type RING finger domain binding;cation binding;chaperone binding;enzyme binding;G-protein-coupled receptor binding;heat shock protein binding;Hsp70 protein binding;ion binding;lipoprotein particle receptor binding;low-density lipoprotein particle receptor binding;metal ion binding;nucleotide binding;protein binding;…	cell part;cytoplasmic part;cytosol;extracellular membrane-bounded organelle;extracellular organelle;extracellular region part;extracellular vesicular exosome;intracellular membrane-bounded organelle;intracellular organelle;intracellular part;membrane;membrane-bounded organelle;membrane-bounded vesicle;mitochondrion;nucleus;organelle;perinuclear region of cytoplasm;vesicle	Protein processing in endoplasmic reticulum
PDCD5	O14737	Programmed cell death protein 5	0.757777	0.0205198	1.68783	0.343918	0.463545	Other	-0.015379	0.960434	0.0175324	0.999212	0.000342231	Other	0.270053	0.40692	0.390491	0.838585	0.0764529	Other	biological regulation;cellular process;cellular response to chemical stimulus;cellular response to endogenous stimulus;cellular response to growth factor stimulus;cellular response to organic substance;cellular response to stimulus;cellular response to transforming growth factor beta stimulus;negative regulation of biological process;negative regulation of cell proliferation;negative regulation o…	acetyltransferase activator activity;beta-tubulin binding;binding;carbohydrate binding;cytoskeletal protein binding;DNA binding;enzyme activator activity;enzyme regulator activity;glycosaminoglycan binding;heparin binding;nucleic acid binding;pattern binding;polysaccharide binding;protein binding;tubulin binding	cell part;cytoplasm;extracellular membrane-bounded organelle;extracellular organelle;extracellular region part;extracellular vesicular exosome;intracellular membrane-bounded organelle;intracellular organelle;intracellular part;membrane-bounded organelle;membrane-bounded vesicle;nucleus;organelle;vesicle	NaN
SERPING1	P05155	Plasma protease C1 inhibitor	0.626295	0.0204565	1.68917	0.343918	0.463545	Other	-0.0468235	0.855523	0.0677681	0.999212	0.000342231	Other	0.164361	0.524153	0.280542	0.882452	0.0543088	Other	activation of immune response;aging;biological regulation;blood circulation;blood coagulation;blood coagulation, intrinsic pathway;cell activation;cellular process;circulatory system process;coagulation;complement activation;complement activation, classical pathway;defense response;developmental process;establishment of localization;establishment of localization in cell;exocytosis;fibrinolysis;he…	endopeptidase inhibitor activity;endopeptidase regulator activity;enzyme inhibitor activity;enzyme regulator activity;peptidase inhibitor activity;peptidase regulator activity;serine-type endopeptidase inhibitor activity	blood microparticle;cell part;cytoplasmic membrane-bounded vesicle lumen;cytoplasmic part;cytoplasmic vesicle part;extracellular membrane-bounded organelle;extracellular organelle;extracellular region;extracellular region part;extracellular space;extracellular vesicular exosome;intracellular organelle part;intracellular part;membrane-bounded organelle;membrane-bounded vesicle;membrane-enclosed lu…	Complement and coagulation cascades
MYL3	P08590	Myosin light chain 3	0.545148	0.0204989	1.68827	0.343918	0.463545	Other	0.285459	0.208808	0.680253	0.999212	0.000342231	Other	0.124848	0.57812	0.237982	0.90257	0.0445193	Other	actin filament-based movement;actin filament-based process;actin-mediated cell contraction;actin-myosin filament sliding;anatomical structure development;anatomical structure morphogenesis;biological regulation;cardiac muscle contraction;cardiac muscle tissue morphogenesis;cellular component movement;cellular process;developmental process;multicellular organismal process;muscle contraction;muscle…	actin binding;actin monomer binding;binding;calcium ion binding;catalytic activity;cation binding;cytoskeletal protein binding;hydrolase activity;hydrolase activity, acting on acid anhydrides;hydrolase activity, acting on acid anhydrides, in phosphorus-containing anhydrides;ion binding;metal ion binding;motor activity;myosin binding;myosin heavy chain binding;myosin II binding;myosin II heavy cha…	A band;cell part;contractile fiber part;cytoplasmic part;cytoskeletal part;cytosol;I band;intracellular organelle part;intracellular part;macromolecular complex;muscle myosin complex;myosin complex;myosin II complex;organelle part;protein complex;sarcomere	Cardiac muscle contraction;Dilated cardiomyopathy;Hypertrophic cardiomyopathy (HCM)
CD36	P16671	Platelet glycoprotein 4	0.399006	0.0205778	1.6866	0.343918	0.463545	Other	0.139574	0.397745	0.400396	0.999212	0.000342231	Other	-0.0236874	0.885161	0.0529775	0.976399	0.0103728	Other	activation of immune response;activation of innate immune response;antigen processing and presentation;antigen processing and presentation of exogenous antigen;antigen processing and presentation of exogenous peptide antigen;antigen processing and presentation of exogenous peptide antigen via MHC class I;antigen processing and presentation of exogenous peptide antigen via MHC class I, TAP-depende…	binding;cargo receptor activity;cytokine binding;growth factor binding;high-density lipoprotein particle binding;lipid binding;lipoprotein particle binding;lipoprotein particle receptor activity;lipoteichoic acid binding;lipoteichoic acid receptor activity;low-density lipoprotein particle binding;low-density lipoprotein receptor activity;molecular transducer activity;pattern recognition receptor …	cell part;cell surface;cytoplasmic membrane-bounded vesicle;cytoplasmic part;cytoplasmic vesicle;cytoplasmic vesicle membrane;cytoplasmic vesicle part;endocytic vesicle;endocytic vesicle membrane;external side of plasma membrane;extracellular region part;extracellular space;Golgi apparatus;integral to membrane;integral to plasma membrane;intracellular membrane-bounded organelle;intracellular orga…	Adipocytokine signaling pathway;ECM-receptor interaction;Fat digestion and absorption;Hematopoietic cell lineage;Malaria;Phagosome;PPAR signaling pathway
AK2	P54819	Adenylate kinase 2, mitochondrial;Adenylate kinase 2, mitochondrial, N-terminally processed	0.969408	0.0206115	1.68589	0.343918	0.463545	Other	-0.0373157	0.925395	0.0336728	0.999212	0.000342231	Other	-0.166111	0.677254	0.169248	0.932562	0.0303222	Other	2'-deoxyribonucleotide metabolic process;ADP biosynthetic process;ADP metabolic process;AMP metabolic process;anatomical structure development;biosynthetic process;brain development;cellular biosynthetic process;cellular metabolic process;cellular nitrogen compound biosynthetic process;cellular nitrogen compound metabolic process;cellular process;dATP metabolic process;deoxyribonucleoside triphos…	adenyl nucleotide binding;adenyl ribonucleotide binding;adenylate kinase activity;ATP binding;binding;catalytic activity;kinase activity;nucleobase-containing compound kinase activity;nucleotide binding;nucleotide kinase activity;phosphotransferase activity, phosphate group as acceptor;purine nucleotide binding;purine ribonucleoside triphosphate binding;purine ribonucleotide binding;ribonucleotid…	cell part;cytoplasmic part;cytosol;extracellular membrane-bounded organelle;extracellular organelle;extracellular region part;extracellular vesicular exosome;intracellular organelle part;intracellular part;membrane;membrane-bounded organelle;membrane-bounded vesicle;membrane-enclosed lumen;mitochondrial inner membrane;mitochondrial intermembrane space;mitochondrial membrane;mitochondrial part;org…	Purine metabolism
C4B	P0C0L5	C4a anaphylatoxin;C4b-B;C4d-B;Complement C4 beta chain;Complement C4 gamma chain;Complement C4-B;Complement C4-B alpha chain	0.672232	0.0224309	1.64915	0.343918	0.463545	Other	0.0622635	0.809167	0.0919619	0.999212	0.000342231	Other	0.0832157	0.766109	0.115709	0.954117	0.0203983	Other	activation of immune response;biological regulation;complement activation;complement activation, classical pathway;defense response;detection of biotic stimulus;detection of chemical stimulus;detection of molecule of bacterial origin;detection of stimulus;humoral immune response;immune effector process;immune response;immune system process;inflammatory response;innate immune response;macromolecul…	binding;carbohydrate binding;complement binding;endopeptidase inhibitor activity;endopeptidase regulator activity;enzyme inhibitor activity;enzyme regulator activity;peptidase inhibitor activity;peptidase regulator activity;protein binding	blood microparticle;cell part;extracellular membrane-bounded organelle;extracellular organelle;extracellular region;extracellular region part;extracellular space;extracellular vesicular exosome;membrane;membrane-bounded organelle;membrane-bounded vesicle;organelle;other organism cell;other organism part;plasma membrane;vesicle	Complement and coagulation cascades;Staphylococcus aureus infection;Systemic lupus erythematosus
FAM185A	Q8N0U4	Protein FAM185A	0.475364	0.0211275	1.67515	0.343918	0.463545	Other	0.410895	0.0475844	1.32254	0.999212	0.000342231	Other	0.150228	0.462578	0.334815	0.853435	0.0688298	Other	NaN	NaN	cell part;cytoplasm;intracellular part	NaN
PPP2R2A	P63151	Serine/threonine-protein phosphatase 2A 55 kDa regulatory subunit B alpha isoform	-0.245156	0.0207289	1.68342	0.343918	0.463545	Other	0.000133832	0.998942	0.000459818	0.999212	0.000342231	Other	0.0111163	0.91229	0.039867	0.984514	0.00677829	Other	biological regulation;catabolic process;cell cycle;cell cycle process;cellular catabolic process;cellular component organization;cellular component organization or biogenesis;cellular macromolecule catabolic process;cellular macromolecule metabolic process;cellular membrane organization;cellular metabolic process;cellular nitrogen compound metabolic process;cellular process;cellular protein metab…	catalytic activity;enzyme regulator activity;hydrolase activity;hydrolase activity, acting on ester bonds;phosphatase activity;phosphatase regulator activity;phosphoprotein phosphatase activity;phosphoric ester hydrolase activity;protein phosphatase regulator activity;protein phosphatase type 2A regulator activity;protein serine/threonine phosphatase activity	cell part;cytoplasmic part;cytosol;intracellular organelle part;intracellular part;macromolecular complex;nuclear part;nucleoplasm;organelle part;protein complex;protein phosphatase type 2A complex;protein serine/threonine phosphatase complex	Cell cycle - yeast;Chagas disease (American trypanosomiasis);Hepatitis C;mRNA surveillance pathway;Tight junction
GFM2	Q969S9	Ribosome-releasing factor 2, mitochondrial	0.655197	0.0213893	1.6698	0.343918	0.463545	Other	-0.147843	0.583671	0.233832	0.999212	0.000342231	Other	0.308716	0.257278	0.589598	0.789583	0.102602	Other	biosynthetic process;cellular biosynthetic process;cellular component disassembly;cellular component disassembly at cellular level;cellular component organization;cellular component organization at cellular level;cellular component organization or biogenesis;cellular component organization or biogenesis at cellular level;cellular macromolecular complex disassembly;cellular macromolecular complex …	binding;catalytic activity;GTP binding;GTPase activity;guanyl nucleotide binding;guanyl ribonucleotide binding;hydrolase activity;hydrolase activity, acting on acid anhydrides;hydrolase activity, acting on acid anhydrides, in phosphorus-containing anhydrides;nucleoside-triphosphatase activity;nucleotide binding;purine nucleotide binding;purine ribonucleoside triphosphate binding;purine ribonucleo…	cell part;cytoplasmic part;intracellular organelle lumen;intracellular organelle part;intracellular part;membrane-enclosed lumen;mitochondrial matrix;mitochondrial part;organelle lumen;organelle part	NaN
DDAH2	O95865	N(G),N(G)-dimethylarginine dimethylaminohydrolase 2	1.2321	0.0244353	1.61198	0.355353	0.44934	Other	-0.465752	0.392682	0.405959	0.999212	0.000342231	Other	0.505319	0.20601	0.686112	0.769193	0.113965	Other	amine catabolic process;amine metabolic process;arginine catabolic process;arginine metabolic process;biological regulation;biosynthetic process;carboxylic acid catabolic process;carboxylic acid metabolic process;catabolic process;cellular amine metabolic process;cellular amino acid catabolic process;cellular amino acid metabolic process;cellular biosynthetic process;cellular catabolic process;ce…	amine binding;amino acid binding;binding;carboxylic acid binding;catalytic activity;dimethylargininase activity;hydrolase activity;hydrolase activity, acting on carbon-nitrogen (but not peptide) bonds;hydrolase activity, acting on carbon-nitrogen (but not peptide) bonds, in linear amidines	cell part;centrosome;cytoplasm;cytoplasmic part;cytoskeletal part;extracellular membrane-bounded organelle;extracellular organelle;extracellular region part;extracellular vesicular exosome;intracellular membrane-bounded organelle;intracellular non-membrane-bounded organelle;intracellular organelle;intracellular organelle part;intracellular part;membrane-bounded organelle;membrane-bounded vesicle;…	NaN
BROX	Q5VW32	BRO1 domain-containing protein BROX	0.418172	0.0209472	1.67887	0.343918	0.463545	Other	0.121702	0.482175	0.316796	0.999212	0.000342231	Other	0.0476236	0.782495	0.106518	0.955855	0.019608	Other	NaN	NaN	cell part;extracellular membrane-bounded organelle;extracellular organelle;extracellular region part;extracellular vesicular exosome;membrane;membrane-bounded organelle;membrane-bounded vesicle;organelle;vesicle	NaN
ENO1	P06733	Alpha-enolase	0.269992	0.0209529	1.67876	0.343918	0.463545	Other	0.0444953	0.689867	0.161235	0.999212	0.000342231	Other	0.235043	0.0421003	1.37571	0.578405	0.237768	Other	alcohol biosynthetic process;alcohol metabolic process;biological regulation;biosynthetic process;carbohydrate biosynthetic process;carbohydrate metabolic process;cellular biosynthetic process;cellular carbohydrate biosynthetic process;cellular carbohydrate metabolic process;cellular macromolecule biosynthetic process;cellular macromolecule metabolic process;cellular metabolic process;cellular ni…	binding;carbon-oxygen lyase activity;catalytic activity;cation binding;DNA binding;enzyme binding;GTPase binding;hydro-lyase activity;ion binding;lyase activity;magnesium ion binding;metal ion binding;nucleic acid binding;nucleic acid binding transcription factor activity;phosphopyruvate hydratase activity;protein binding;protein binding transcription factor activity;sequence-specific DNA binding…	cell part;contractile fiber part;cytoplasm;cytoplasmic part;cytosol;cytosolic part;extracellular membrane-bounded organelle;extracellular organelle;extracellular region part;extracellular space;extracellular vesicular exosome;intracellular membrane-bounded organelle;intracellular organelle;intracellular part;M band;macromolecular complex;membrane;membrane-bounded organelle;membrane-bounded vesicl…	Glycolysis / Gluconeogenesis;Methane metabolism;RNA degradation
EDF1	O60869	Endothelial differentiation-related factor 1	0.597714	0.0211024	1.67567	0.343918	0.463545	Other	0.126331	0.608844	0.215494	0.999212	0.000342231	Other	0.0413736	0.869442	0.0607596	0.97171	0.0124633	Other	biological regulation;biosynthetic process;cell differentiation;cellular biosynthetic process;cellular developmental process;cellular macromolecule biosynthetic process;cellular macromolecule metabolic process;cellular metabolic process;cellular nitrogen compound metabolic process;cellular process;developmental process;endothelial cell differentiation;epithelial cell differentiation;macromolecule…	binding;DNA binding;nucleic acid binding;protein binding transcription factor activity;sequence-specific DNA binding;transcription coactivator activity;transcription cofactor activity;transcription factor binding transcription factor activity	cell part;cytoplasm;extracellular membrane-bounded organelle;extracellular organelle;extracellular region part;extracellular vesicular exosome;intracellular;intracellular membrane-bounded organelle;intracellular non-membrane-bounded organelle;intracellular organelle;intracellular organelle part;intracellular part;membrane-bounded organelle;membrane-bounded vesicle;non-membrane-bounded organelle;n…	NaN
PAFAH1B3	Q15102	Platelet-activating factor acetylhydrolase IB subunit gamma	0.593441	0.0213188	1.67124	0.343918	0.463545	Other	0.116193	0.636576	0.19615	0.999212	0.000342231	Other	0.0379836	0.877027	0.0569868	0.974268	0.0113216	Other	anatomical structure development;brain development;catabolic process;developmental process;gamete generation;lipid catabolic process;lipid metabolic process;male gamete generation;metabolic process;multicellular organismal process;multicellular organismal reproductive process;nervous system development;organ development;primary metabolic process;reproductive process;spermatogenesis;system develop…	1-alkyl-2-acetylglycerophosphocholine esterase activity;acetyltransferase activity;binding;carboxylic ester hydrolase activity;catalytic activity;hydrolase activity;hydrolase activity, acting on ester bonds;identical protein binding;platelet-activating factor acetyltransferase activity;protein binding;transferase activity;transferase activity, transferring acyl groups;transferase activity, transf…	cell part;cytoplasm;cytoplasmic part;cytosol;extracellular membrane-bounded organelle;extracellular organelle;extracellular region part;extracellular vesicular exosome;intracellular part;membrane;membrane-bounded organelle;membrane-bounded vesicle;organelle;vesicle	Ether lipid metabolism
MYH3	P11055	Myosin-3	-1.44431	0.0214636	1.6683	0.343918	0.463545	Other	-0.046383	0.939388	0.0271549	0.999212	0.000342231	Other	-0.833218	0.170324	0.768724	0.72453	0.139944	Other	actin cytoskeleton organization;actin filament-based movement;actin filament-based process;actin-mediated cell contraction;actin-myosin filament sliding;actomyosin structure organization;anatomical structure development;anatomical structure morphogenesis;appendage morphogenesis;cellular component movement;cellular component organization;cellular component organization at cellular level;cellular c…	actin binding;actin filament binding;adenyl nucleotide binding;adenyl ribonucleotide binding;ATP binding;ATPase activity;ATPase activity, coupled;binding;calmodulin binding;catalytic activity;cytoskeletal protein binding;hydrolase activity;hydrolase activity, acting on acid anhydrides;hydrolase activity, acting on acid anhydrides, in phosphorus-containing anhydrides;microfilament motor activity;m…	cell part;contractile fiber part;cytoplasmic part;cytoskeletal part;cytosol;extracellular membrane-bounded organelle;extracellular organelle;extracellular region part;extracellular vesicular exosome;intracellular organelle part;intracellular part;macromolecular complex;membrane-bounded organelle;membrane-bounded vesicle;muscle myosin complex;myosin complex;myosin filament;myosin II complex;organe…	Tight junction;Viral myocarditis
MLIP	Q5VWP3	Muscular LMNA-interacting protein	-0.424427	0.0215535	1.66648	0.343918	0.463545	Other	0.00182327	0.991728	0.00360729	0.999212	0.000342231	Other	-0.175334	0.323102	0.49066	0.799921	0.0969529	Other	biological regulation;negative regulation of biological process;negative regulation of cardiac muscle hypertrophy;negative regulation of multicellular organismal process;negative regulation of muscle hypertrophy;regulation of biological process;regulation of cardiac muscle hypertrophy;regulation of multicellular organismal process;regulation of muscle adaptation;regulation of muscle hypertrophy;r…	protein binding transcription factor activity;RNA polymerase II transcription factor binding transcription factor activity;RNA polymerase II transcription factor binding transcription factor activity involved in negative regulation of transcription;transcription factor binding transcription factor activity	cell part;envelope;intracellular organelle lumen;intracellular organelle part;intracellular part;membrane-enclosed lumen;nuclear body;nuclear envelope;nuclear lumen;nuclear part;nucleoplasm part;organelle envelope;organelle lumen;organelle part;PML body	NaN
G3BP2	Q9UN86	Ras GTPase-activating protein-binding protein 2	0.674792	0.0217371	1.6628	0.343918	0.463545	Other	0.0671024	0.810726	0.0911261	0.999212	0.000342231	Other	0.0955321	0.733274	0.134734	0.947068	0.0236188	Other	biological regulation;cellular process;cellular response to stimulus;cytoplasmic sequestering of NF-kappaB;cytoplasmic sequestering of protein;cytoplasmic sequestering of transcription factor;establishment of localization;establishment of RNA localization;intracellular signal transduction;maintenance of location;maintenance of location in cell;maintenance of protein location;maintenance of protei…	binding;nucleotide binding;protein binding;protein complex scaffold;receptor signaling complex scaffold activity;structural molecule activity	cell part;cytoplasm;intracellular part	NaN
RPS6	P62753	40S ribosomal protein S6	-0.320416	0.0218513	1.66052	0.343918	0.463545	Other	-0.100917	0.450829	0.345988	0.999212	0.000342231	Other	0.00462945	0.972264	0.0122158	0.993626	0.00277704	Other	activation-induced cell death of T cells;anatomical structure development;anatomical structure morphogenesis;apoptosis;biological regulation;biosynthetic process;carbohydrate homeostasis;catabolic process;cell activation;cell activation involved in immune response;cell cycle checkpoint;cell cycle phase;cell cycle process;cell death;cell development;cell differentiation;cell proliferation;cell sur…	binding;enzyme binding;kinase binding;protein binding;protein kinase binding;structural constituent of ribosome;structural molecule activity	cell body;cell part;cell projection;cytoplasm;cytoplasmic part;cytosol;cytosolic small ribosomal subunit;dendrite;intracellular membrane-bounded organelle;intracellular non-membrane-bounded organelle;intracellular organelle;intracellular organelle part;intracellular part;macromolecular complex;membrane;membrane-bounded organelle;neuron projection;non-membrane-bounded organelle;nuclear part;nucleo…	Insulin signaling pathway;mTOR signaling pathway;Ribosome
AP1G1	O43747	AP-1 complex subunit gamma-1	0.264519	0.022052	1.65655	0.343918	0.463545	Other	-0.000544389	0.996055	0.00171668	0.999212	0.000342231	Other	0.10007	0.366955	0.435388	0.819335	0.0865385	Other	antigen processing and presentation;antigen processing and presentation of exogenous antigen;antigen processing and presentation of exogenous peptide antigen;antigen processing and presentation of exogenous peptide antigen via MHC class II;antigen processing and presentation of peptide antigen;antigen processing and presentation of peptide antigen via MHC class II;antigen processing and presentat…	binding;cytoskeletal protein binding;enzyme binding;GTPase binding;GTP-dependent protein binding;kinesin binding;protein binding;protein transporter activity;Rab GTPase binding;Ras GTPase binding;small GTPase binding;substrate-specific transporter activity;transporter activity	AP-type membrane coat adaptor complex;cell part;clathrin adaptor complex;clathrin coated vesicle membrane;clathrin-coated endocytic vesicle membrane;clathrin-coated vesicle;coated vesicle;coated vesicle membrane;cytoplasm;cytoplasmic membrane-bounded vesicle;cytoplasmic part;cytoplasmic vesicle;cytoplasmic vesicle membrane;cytoplasmic vesicle part;cytosol;endocytic vesicle membrane;endosome;Golgi…	Lysosome
RPL21	P46778	60S ribosomal protein L21	-0.453239	0.0221196	1.65522	0.343918	0.463545	Other	0.0406941	0.829323	0.0812761	0.999212	0.000342231	Other	-0.312459	0.105961	0.974852	0.655728	0.183276	Other	biosynthetic process;catabolic process;cellular biosynthetic process;cellular catabolic process;cellular component disassembly;cellular component disassembly at cellular level;cellular component organization;cellular component organization at cellular level;cellular component organization or biogenesis;cellular component organization or biogenesis at cellular level;cellular macromolecular complex…	binding;nucleic acid binding;RNA binding;structural constituent of ribosome;structural molecule activity	cell part;cytoplasm;cytoplasmic part;cytosol;cytosolic large ribosomal subunit;intracellular non-membrane-bounded organelle;intracellular organelle;intracellular organelle part;intracellular part;large ribosomal subunit;macromolecular complex;membrane;non-membrane-bounded organelle;nuclear part;nucleolus;organelle;organelle part;ribonucleoprotein complex	Ribosome
NARS2	Q96I59	Probable asparagine--tRNA ligase, mitochondrial	-0.350158	0.0223583	1.65056	0.343918	0.463545	Other	0.00620174	0.966142	0.0149591	0.999212	0.000342231	Other	-0.194849	0.189228	0.723015	0.76443	0.116662	Other	amine metabolic process;amino acid activation;asparaginyl-tRNA aminoacylation;carboxylic acid metabolic process;cellular amine metabolic process;cellular amino acid metabolic process;cellular ketone metabolic process;cellular macromolecule metabolic process;cellular metabolic process;cellular nitrogen compound metabolic process;cellular process;gene expression;macromolecule metabolic process;meta…	adenyl nucleotide binding;adenyl ribonucleotide binding;aminoacyl-tRNA ligase activity;asparagine-tRNA ligase activity;ATP binding;binding;catalytic activity;ligase activity;ligase activity, forming aminoacyl-tRNA and related compounds;ligase activity, forming carbon-oxygen bonds;nucleic acid binding;nucleotide binding;purine nucleotide binding;purine ribonucleoside triphosphate binding;purine ri…	cell part;cytoplasmic part;intracellular membrane-bounded organelle;intracellular organelle;intracellular organelle lumen;intracellular organelle part;intracellular part;membrane-bounded organelle;membrane-enclosed lumen;mitochondrial matrix;mitochondrial part;mitochondrion;organelle;organelle lumen;organelle part	Aminoacyl-tRNA biosynthesis
RCC1	P18754	Regulator of chromosome condensation	0.484658	0.0224663	1.64847	0.343918	0.463545	Other	0.070068	0.729422	0.137021	0.999212	0.000342231	Other	0.0440232	0.827845	0.082051	0.956223	0.0194407	Other	biological regulation;cell cycle phase;cell cycle process;cell division;cellular component assembly;cellular component assembly at cellular level;cellular component organization;cellular component organization at cellular level;cellular component organization or biogenesis;cellular component organization or biogenesis at cellular level;cellular process;chromosome segregation;cytoskeleton organiza…	binding;chromatin binding;chromatin DNA binding;DNA binding;enzyme regulator activity;GTPase regulator activity;guanyl-nucleotide exchange factor activity;histone binding;nucleic acid binding;nucleoside-triphosphatase regulator activity;nucleosomal DNA binding;nucleosome binding;protein binding;Ran guanyl-nucleotide exchange factor activity;Ras guanyl-nucleotide exchange factor activity;small GTP…	cell part;chromatin;chromosomal part;chromosome;condensed chromosome;condensed nuclear chromosome;cytoplasm;intracellular membrane-bounded organelle;intracellular non-membrane-bounded organelle;intracellular organelle;intracellular organelle part;intracellular part;membrane;membrane-bounded organelle;non-membrane-bounded organelle;nuclear chromatin;nuclear chromosome;nuclear chromosome part;nucle…	NaN
CYC1	P08574	Cytochrome c1, heme protein, mitochondrial	0.607374	0.022552	1.64681	0.343918	0.463545	Other	0.0425577	0.866848	0.0620573	0.999212	0.000342231	Other	-0.154458	0.544095	0.264325	0.892924	0.0491856	Other	cellular metabolic process;cellular process;electron transport chain;generation of precursor metabolites and energy;metabolic process;oxidation-reduction process;respiratory electron transport chain;response to chemical stimulus;response to endogenous stimulus;response to glucagon stimulus;response to hormone stimulus;response to organic substance;response to peptide hormone stimulus;response to …	binding;cation binding;electron carrier activity;electron transporter, transferring electrons from CoQH2-cytochrome c reductase complex and cytochrome c oxidase complex activity;heme binding;ion binding;iron ion binding;metal ion binding;tetrapyrrole binding;transition metal ion binding	cell part;cytoplasmic part;integral to membrane;intracellular membrane-bounded organelle;intracellular organelle;intracellular organelle part;intracellular part;intrinsic to membrane;membrane;membrane part;membrane-bounded organelle;mitochondrial inner membrane;mitochondrial membrane;mitochondrial part;mitochondrion;nucleus;organelle;organelle inner membrane;organelle membrane;organelle part;resp…	Alzheimer's disease;Cardiac muscle contraction;Huntington's disease;Oxidative phosphorylation;Parkinson's disease
IGKV2-28	A0A075B6P5	NaN	0.664783	0.0228124	1.64183	0.346158	0.460726	Other	-0.0148884	0.957342	0.0189331	0.999212	0.000342231	Other	0.364677	0.196918	0.705715	0.769166	0.11398	Other	NaN	NaN	NaN	NaN
AKR1C2	P52895	Aldo-keto reductase family 1 member C2	0.79839	0.0230403	1.63751	0.347886	0.458563	Other	0.110431	0.741382	0.129958	0.999212	0.000342231	Other	0.285958	0.405589	0.391914	0.837668	0.0769282	Other	biological regulation;C21-steroid hormone metabolic process;carboxylic acid metabolic process;cell differentiation;cell surface receptor linked signaling pathway;cellular developmental process;cellular hormone metabolic process;cellular ketone metabolic process;cellular lipid metabolic process;cellular metabolic process;cellular process;cellular response to chemical stimulus;cellular response to …	alcohol dehydrogenase (NADP+) activity;alditol:NADP+ 1-oxidoreductase activity;aldo-keto reductase (NADP) activity;bile acid binding;binding;carboxylic acid binding;catalytic activity;ketosteroid monooxygenase activity;lipid binding;monocarboxylic acid binding;monooxygenase activity;oxidoreductase activity;oxidoreductase activity, acting on CH-OH group of donors;oxidoreductase activity, acting on…	cell part;cytoplasm;intracellular part	Metabolism of xenobiotics by cytochrome P450;Steroid hormone biosynthesis
XPO4	Q9C0E2	Exportin-4	0.972566	0.0265698	1.57561	0.355353	0.44934	Other	0.121463	0.75203	0.123765	0.999212	0.000342231	Other	0.145325	0.734172	0.134202	0.947219	0.0235498	Other	biological regulation;establishment of localization;establishment of protein localization;positive regulation of biological process;positive regulation of intracellular protein transport;positive regulation of intracellular transport;positive regulation of nucleocytoplasmic transport;positive regulation of protein export from nucleus;positive regulation of protein transport;positive regulation of…	NaN	cell part;cytoplasm;intracellular organelle part;intracellular part;nuclear part;nucleoplasm;organelle part	NaN
PDS5B	Q9NTI5	Sister chromatid cohesion protein PDS5 homolog B	0.984673	0.0247292	1.60679	0.355353	0.44934	Other	-0.0709335	0.856628	0.0672077	0.999212	0.000342231	Other	0.146177	0.704972	0.151828	0.942229	0.0258438	Other	biological regulation;cell cycle;cell cycle process;cell division;cell proliferation;cellular component organization;cellular component organization at cellular level;cellular component organization or biogenesis;cellular component organization or biogenesis at cellular level;cellular process;chromosome organization;mitotic cell cycle;mitotic sister chromatid cohesion;negative regulation of biolo…	adenyl nucleotide binding;adenyl ribonucleotide binding;ATP binding;binding;DNA binding;nucleic acid binding;nucleotide binding;purine nucleotide binding;purine ribonucleoside triphosphate binding;purine ribonucleotide binding;ribonucleotide binding	cell part;chromatin;chromosomal part;chromosome;chromosome, centromeric region;cytoplasmic part;cytosol;intracellular membrane-bounded organelle;intracellular non-membrane-bounded organelle;intracellular organelle;intracellular organelle part;intracellular part;membrane-bounded organelle;non-membrane-bounded organelle;nuclear part;nucleoplasm;nucleus;organelle;organelle part	NaN
SKP1	P63208	S-phase kinase-associated protein 1	0.397858	0.0235057	1.62883	0.352584	0.452738	Other	0.0223986	0.893645	0.0488351	0.999212	0.000342231	Other	0.193585	0.253466	0.59608	0.789583	0.102602	Other	activation of immune response;activation of innate immune response;anaphase-promoting complex-dependent proteasomal ubiquitin-dependent protein catabolic process;biological regulation;catabolic process;cell cycle;cell cycle process;cell surface receptor linked signaling pathway;cellular catabolic process;cellular component organization;cellular component organization at cellular level;cellular co…	acid-amino acid ligase activity;catalytic activity;ligase activity;ligase activity, forming carbon-nitrogen bonds;small conjugating protein ligase activity;ubiquitin-protein ligase activity	cell part;Cul7-RING ubiquitin ligase complex;cullin-RING ubiquitin ligase complex;cytoplasmic part;cytosol;extracellular membrane-bounded organelle;extracellular organelle;extracellular region part;extracellular vesicular exosome;intracellular organelle part;intracellular part;macromolecular complex;membrane-bounded organelle;membrane-bounded vesicle;nuclear part;nucleoplasm;organelle;organelle p…	Cell cycle;Cell cycle - yeast;Circadian rhythm - mammal;Oocyte meiosis;Protein processing in endoplasmic reticulum;TGF-beta signaling pathway;Ubiquitin mediated proteolysis;Wnt signaling pathway
TNNI2	P48788	Troponin I, fast skeletal muscle	0.802221	0.0235826	1.62741	0.352584	0.452738	Other	-0.114932	0.734058	0.13427	0.999212	0.000342231	Other	0.0766586	0.820633	0.0858513	0.955855	0.019608	Other	actin filament-based movement;actin filament-based process;actin-mediated cell contraction;actin-myosin filament sliding;biological regulation;cellular component movement;cellular process;multicellular organismal process;muscle contraction;muscle filament sliding;muscle system process;positive regulation of biological process;positive regulation of biosynthetic process;positive regulation of cell…	binding;cytoskeletal protein binding;protein binding;troponin T binding	cell part;contractile fiber part;cytoplasmic part;cytoskeletal part;cytosol;intracellular membrane-bounded organelle;intracellular organelle;intracellular organelle part;intracellular part;macromolecular complex;membrane-bounded organelle;nucleus;organelle;organelle part;protein complex;troponin complex	NaN
DDOST	P39656	Dolichyl-diphosphooligosaccharide--protein glycosyltransferase 48 kDa subunit	-0.229557	0.023964	1.62044	0.355353	0.44934	Other	-0.16474	0.0977311	1.00997	0.999212	0.000342231	Other	0.0506684	0.602412	0.220106	0.909483	0.0412054	Other	biosynthetic process;carbohydrate metabolic process;cell activation;cellular biosynthetic process;cellular carbohydrate metabolic process;cellular macromolecule biosynthetic process;cellular macromolecule metabolic process;cellular metabolic process;cellular process;cellular protein metabolic process;cotranslational protein targeting to membrane;defense response;establishment of localization;esta…	catalytic activity;dolichyl-diphosphooligosaccharide-protein glycotransferase activity;oligosaccharyl transferase activity;transferase activity;transferase activity, transferring glycosyl groups;transferase activity, transferring hexosyl groups	cell part;cytoplasmic part;endoplasmic reticulum;endoplasmic reticulum membrane;endoplasmic reticulum part;integral to membrane;intracellular membrane-bounded organelle;intracellular organelle;intracellular organelle part;intracellular part;intrinsic to membrane;macromolecular complex;membrane;membrane part;membrane-bounded organelle;oligosaccharyltransferase complex;organelle;organelle membrane;…	N-Glycan biosynthesis;Protein processing in endoplasmic reticulum;Various types of N-glycan biosynthesis
ZNF713	Q8N859	Zinc finger protein 713	0.50928	0.025477	1.59385	0.355353	0.44934	Other	-0.0110176	0.962208	0.0167312	0.999212	0.000342231	Other	0.0156848	0.942098	0.0259038	0.992855	0.00311397	Other	biological regulation;biosynthetic process;cellular biosynthetic process;cellular macromolecule biosynthetic process;cellular macromolecule metabolic process;cellular metabolic process;cellular nitrogen compound metabolic process;cellular process;macromolecule biosynthetic process;macromolecule metabolic process;metabolic process;nitrogen compound metabolic process;nucleic acid metabolic process;…	binding;cation binding;DNA binding;ion binding;metal ion binding;nucleic acid binding	cell part;intracellular membrane-bounded organelle;intracellular organelle;intracellular part;membrane-bounded organelle;nucleus;organelle	NaN
TBC1D15	Q8TC07	TBC1 domain family member 15	0.526494	0.0250919	1.60047	0.355353	0.44934	Other	0.0114926	0.959001	0.0181811	0.999212	0.000342231	Other	-0.163021	0.519456	0.284452	0.880189	0.0554242	Other	biological regulation;positive regulation of catalytic activity;positive regulation of GTPase activity;positive regulation of hydrolase activity;positive regulation of molecular function;regulation of biological process;regulation of catabolic process;regulation of catalytic activity;regulation of cellular catabolic process;regulation of cellular metabolic process;regulation of cellular process;r…	enzyme activator activity;enzyme regulator activity;GTPase activator activity;GTPase regulator activity;nucleoside-triphosphatase regulator activity	cell part;cytoplasm;cytoplasmic part;extracellular membrane-bounded organelle;extracellular organelle;extracellular region part;extracellular vesicular exosome;intracellular membrane-bounded organelle;intracellular organelle;intracellular part;membrane-bounded organelle;membrane-bounded vesicle;mitochondrion;organelle;vesicle	NaN
EYA3	Q99504	Eyes absent homolog 3	-1.96776	0.0265588	1.57579	0.355353	0.44934	Other	0.108273	0.901178	0.0451892	0.999212	0.000342231	Other	-1.67486	0.0482326	1.31666	0.600828	0.22125	Other	anatomical structure morphogenesis;biological regulation;biosynthetic process;cellular biosynthetic process;cellular component organization;cellular component organization at cellular level;cellular component organization or biogenesis;cellular component organization or biogenesis at cellular level;cellular macromolecule biosynthetic process;cellular macromolecule metabolic process;cellular metab…	binding;catalytic activity;cation binding;chromatin binding;hydrolase activity;hydrolase activity, acting on ester bonds;ion binding;metal ion binding;phosphatase activity;phosphoprotein phosphatase activity;phosphoric ester hydrolase activity;protein tyrosine phosphatase activity;protein tyrosine/serine/threonine phosphatase activity	cell part;centrosome;cytoplasm;cytoplasmic part;cytoskeletal part;intracellular membrane-bounded organelle;intracellular non-membrane-bounded organelle;intracellular organelle;intracellular organelle part;intracellular part;macromolecular complex;membrane-bounded organelle;microtubule organizing center;non-membrane-bounded organelle;nuclear part;nucleoplasm;nucleoplasm part;nucleus;organelle;orga…	NaN
SYNCRIP	O60506	Heterogeneous nuclear ribonucleoprotein Q	0.318309	0.024327	1.61391	0.355353	0.44934	Other	0.00938956	0.944518	0.0247897	0.999212	0.000342231	Other	0.13392	0.325149	0.487918	0.799921	0.0969529	Other	biological regulation;cell differentiation;cellular developmental process;cellular macromolecule metabolic process;cellular metabolic process;cellular nitrogen compound metabolic process;cellular process;cellular response to chemical stimulus;cellular response to cytokine stimulus;cellular response to interferon-gamma;cellular response to organic substance;cellular response to stimulus;CRD-mediat…	binding;mRNA binding;nucleic acid binding;nucleotide binding;poly(A) RNA binding;poly-purine tract binding;RNA binding;single-stranded RNA binding	catalytic step 2 spliceosome;cell part;CRD-mediated mRNA stability complex;cytoplasmic part;endoplasmic reticulum;histone pre-mRNA 3'end processing complex;intracellular membrane-bounded organelle;intracellular organelle;intracellular organelle part;intracellular part;macromolecular complex;membrane;membrane-bounded organelle;nuclear part;nucleoplasm;nucleus;organelle;organelle part;protein compl…	NaN
CFH	P08603	Complement factor H	0.511238	0.0244182	1.61229	0.355353	0.44934	Other	-0.0368481	0.865054	0.0629566	0.999212	0.000342231	Other	0.139567	0.521237	0.282965	0.881329	0.0548619	Other	activation of immune response;biological regulation;complement activation;complement activation, alternative pathway;defense response;humoral immune response;immune effector process;immune response;immune system process;innate immune response;macromolecule metabolic process;metabolic process;positive regulation of biological process;positive regulation of immune response;positive regulation of im…	binding;carbohydrate binding;glycoprotein binding;glycosaminoglycan binding;heparan sulfate proteoglycan binding;heparin binding;pattern binding;polysaccharide binding;protein binding;proteoglycan binding	blood microparticle;extracellular membrane-bounded organelle;extracellular organelle;extracellular region;extracellular region part;extracellular space;extracellular vesicular exosome;membrane-bounded organelle;membrane-bounded vesicle;organelle;vesicle	Complement and coagulation cascades;Staphylococcus aureus infection
SPTAN1	Q13813	Spectrin alpha chain, non-erythrocytic 1	0.241351	0.0244236	1.61219	0.355353	0.44934	Other	-0.138809	0.182159	0.739549	0.999212	0.000342231	Other	0.223466	0.0360257	1.44339	0.570728	0.243571	Other	actin filament capping;apoptosis;axon guidance;biological regulation;cell death;cellular component disassembly;cellular component disassembly at cellular level;cellular component disassembly involved in apoptosis;cellular component organization;cellular component organization at cellular level;cellular component organization or biogenesis;cellular component organization or biogenesis at cellular …	actin binding;binding;calcium ion binding;cation binding;cytoskeletal protein binding;ion binding;metal ion binding;protein binding;structural constituent of cytoskeleton;structural molecule activity	adherens junction;anchoring junction;cell cortex part;cell junction;cell part;cell-cell adherens junction;cell-cell junction;contractile fiber part;cuticular plate;cytoplasmic part;cytoskeletal part;cytoskeleton;cytosol;extracellular membrane-bounded organelle;extracellular organelle;extracellular region part;extracellular vesicular exosome;fascia adherens;intracellular membrane-bounded organelle…	NaN
CASP3	P42574	Caspase-3;Caspase-3 subunit p12;Caspase-3 subunit p17	-1.26601	0.0313076	1.50435	0.360804	0.442729	Other	-0.389069	0.477885	0.320676	0.999212	0.000342231	Other	-1.54987	0.00368193	2.43393	0.29774	0.526162	Other	activation of caspase activity;activation of caspase activity by cytochrome c;anatomical structure development;anatomical structure formation involved in morphogenesis;apoptosis;apoptotic mitochondrial changes;B cell homeostasis;biological regulation;catabolic process;cell death;cell differentiation;cell fate commitment;cell surface receptor linked signaling pathway;cellular catabolic process;cel…	aspartic-type endopeptidase activity;aspartic-type peptidase activity;catalytic activity;cyclin-dependent protein kinase inhibitor activity;cyclin-dependent protein kinase regulator activity;cysteine-type endopeptidase activity;cysteine-type endopeptidase activity involved in apoptotic process;cysteine-type peptidase activity;endopeptidase activity;enzyme inhibitor activity;enzyme regulator activ…	cell part;cytoplasmic part;cytosol;intracellular membrane-bounded organelle;intracellular organelle;intracellular organelle part;intracellular part;membrane;membrane-bounded organelle;nuclear part;nucleoplasm;nucleus;organelle;organelle part;plasma membrane	Alzheimer's disease;Amoebiasis;Amyotrophic lateral sclerosis (ALS);Apoptosis;Colorectal cancer;Epithelial cell signaling in Helicobacter pylori infection;Huntington's disease;ko05152;MAPK signaling pathway;Natural killer cell mediated cytotoxicity;p53 signaling pathway;Parkinson's disease;Pathways in cancer;Toxoplasmosis;Viral myocarditis
TLN1	Q9Y490	Talin-1	0.252341	0.0247004	1.6073	0.355353	0.44934	Other	-0.0103064	0.923458	0.0345828	0.999212	0.000342231	Other	0.161759	0.13931	0.856017	0.687535	0.162705	Other	actin cytoskeleton organization;actin filament-based process;axon guidance;biological adhesion;biological regulation;blood coagulation;cell activation;cell adhesion;cell junction assembly;cell junction organization;cell-cell adhesion;cell-cell junction assembly;cell-cell junction organization;cell-substrate junction assembly;cellular component assembly;cellular component assembly at cellular leve…	binding;cytoskeletal protein binding;integrin binding;LIM domain binding;protein binding;protein complex binding;protein domain specific binding;receptor binding;structural constituent of cytoskeleton;structural molecule activity;vinculin binding	adherens junction;anchoring junction;cell junction;cell part;cell projection;cell projection membrane;cell projection part;cell surface;cell-cell junction;cell-substrate adherens junction;cell-substrate junction;cytoplasm;cytoplasmic part;cytoskeletal part;cytosol;extracellular membrane-bounded organelle;extracellular organelle;extracellular region;extracellular region part;extracellular vesicula…	Focal adhesion
MYH7B	A7E2Y1	Myosin-7B	-1.32913	0.0248505	1.60466	0.355353	0.44934	Other	-0.326209	0.565161	0.247828	0.999212	0.000342231	Other	-0.666156	0.244565	0.611606	0.777813	0.109125	Other	NaN	adenyl nucleotide binding;adenyl ribonucleotide binding;ATP binding;binding;catalytic activity;hydrolase activity;hydrolase activity, acting on acid anhydrides;hydrolase activity, acting on acid anhydrides, in phosphorus-containing anhydrides;motor activity;nucleoside-triphosphatase activity;nucleotide binding;purine nucleotide binding;purine ribonucleoside triphosphate binding;purine ribonucleot…	cell part;cytoskeletal part;intracellular organelle part;intracellular part;macromolecular complex;membrane;myosin complex;myosin filament;organelle part;protein complex	Tight junction;Viral myocarditis
MRPS26	Q9BYN8	28S ribosomal protein S26, mitochondrial	0.599058	0.0249193	1.60346	0.355353	0.44934	Other	-0.132543	0.604072	0.218912	0.999212	0.000342231	Other	0.170923	0.504371	0.29725	0.868623	0.0611689	Other	biosynthetic process;cellular biosynthetic process;cellular component disassembly;cellular component disassembly at cellular level;cellular component organization;cellular component organization at cellular level;cellular component organization or biogenesis;cellular component organization or biogenesis at cellular level;cellular macromolecular complex disassembly;cellular macromolecular complex …	NaN	cell part;cytoplasmic part;intracellular membrane-bounded organelle;intracellular organelle;intracellular organelle part;intracellular part;macromolecular complex;membrane;membrane-bounded organelle;mitochondrial inner membrane;mitochondrial membrane;mitochondrial part;mitochondrial small ribosomal subunit;mitochondrion;nuclear part;nucleoplasm;organellar small ribosomal subunit;organelle;organel…	NaN
XIRP1	Q702N8	Xin actin-binding repeat-containing protein 1	-0.30678	0.0251499	1.59946	0.355353	0.44934	Other	-0.223686	0.0955625	1.01971	0.999212	0.000342231	Other	-0.579269	0.000118632	3.9258	0.0595647	1.22501	Other	actin cytoskeleton organization;actin filament-based process;actomyosin structure organization;anatomical structure development;biological regulation;cardiac cell development;cardiac muscle cell development;cell development;cellular chemical homeostasis;cellular component organization;cellular component organization at cellular level;cellular component organization or biogenesis;cellular componen…	NaN	adherens junction;anchoring junction;cell junction;cell-cell adherens junction;cell-cell junction;fascia adherens	NaN
DPP7	Q9UHL4	Dipeptidyl peptidase 2	0.346228	0.0267589	1.57253	0.355353	0.44934	Other	-0.133595	0.337025	0.472337	0.999212	0.000342231	Other	-0.202961	0.149131	0.826431	0.70629	0.151017	Other	NaN	catalytic activity;dipeptidyl-peptidase activity;exopeptidase activity;hydrolase activity;peptidase activity;peptidase activity, acting on L-amino acid peptides;serine hydrolase activity;serine-type peptidase activity	cell part;cytoplasmic membrane-bounded vesicle;cytoplasmic part;cytoplasmic vesicle;cytosol;extracellular membrane-bounded organelle;extracellular organelle;extracellular region part;extracellular vesicular exosome;Golgi apparatus;intracellular membrane-bounded organelle;intracellular organelle;intracellular part;lysosome;lytic vacuole;membrane-bounded organelle;membrane-bounded vesicle;organelle…	NaN
ADH1B	P00325	Alcohol dehydrogenase 1B	-0.476269	0.0252233	1.5982	0.355353	0.44934	Other	-0.303561	0.142936	0.844859	0.999212	0.000342231	Other	-0.027763	0.89133	0.0499613	0.976736	0.0102229	Other	alcohol metabolic process;cellular metabolic process;cellular process;ethanol metabolic process;ethanol oxidation;metabolic process;oxidation-reduction process;primary alcohol metabolic process;small molecule metabolic process;xenobiotic metabolic process	alcohol dehydrogenase (NAD) activity;alcohol dehydrogenase activity, zinc-dependent;binding;catalytic activity;cation binding;ion binding;metal ion binding;oxidoreductase activity;oxidoreductase activity, acting on CH-OH group of donors;oxidoreductase activity, acting on the CH-OH group of donors, NAD or NADP as acceptor;transition metal ion binding;zinc ion binding	cell part;cytoplasmic part;cytosol;intracellular part	Drug metabolism - cytochrome P450;Fatty acid metabolism;Glycolysis / Gluconeogenesis;Metabolism of xenobiotics by cytochrome P450;Retinol metabolism;Tyrosine metabolism
FAM210B	Q96KR6	Protein FAM210B	0.573787	0.0253735	1.59562	0.355353	0.44934	Other	-0.0968625	0.693058	0.15923	0.999212	0.000342231	Other	0.479142	0.0585132	1.23275	0.613283	0.212339	Other	NaN	NaN	cell part;integral to membrane;intrinsic to membrane;membrane part	NaN
SNRPD3	P62318	Small nuclear ribonucleoprotein Sm D3	-0.459173	0.0272685	1.56434	0.355353	0.44934	Other	-0.524979	0.00759409	2.11952	0.999212	0.000342231	Other	-0.15	0.416736	0.380139	0.840232	0.0756006	Other	biosynthetic process;cellular biosynthetic process;cellular component assembly;cellular component assembly at cellular level;cellular component organization;cellular component organization at cellular level;cellular component organization or biogenesis;cellular component organization or biogenesis at cellular level;cellular macromolecular complex assembly;cellular macromolecular complex subunit o…	binding;enzyme binding;histone pre-mRNA DCP binding;nucleic acid binding;protein binding;RNA binding	catalytic step 2 spliceosome;cell part;cytoplasm;cytoplasmic part;cytosol;extracellular membrane-bounded organelle;extracellular organelle;extracellular region part;extracellular vesicular exosome;intracellular organelle part;intracellular part;macromolecular complex;membrane-bounded organelle;membrane-bounded vesicle;methylosome;methyltransferase complex;nuclear part;nucleoplasm;organelle;organe…	Spliceosome;Systemic lupus erythematosus
RRAS2	P62070	Ras-related protein R-Ras2	-0.23074	0.025751	1.58921	0.355353	0.44934	Other	-0.014356	0.884556	0.0532745	0.999212	0.000342231	Other	-0.0553551	0.576581	0.23914	0.90257	0.0445193	Other	biological regulation;cell differentiation;cellular developmental process;cellular process;cellular response to stimulus;developmental process;intracellular signal transduction;metabolic process;osteoblast differentiation;positive regulation of biological process;positive regulation of cell migration;positive regulation of cell motility;positive regulation of cellular component movement;positive …	binding;catalytic activity;GTP binding;GTPase activity;guanyl nucleotide binding;guanyl ribonucleotide binding;hydrolase activity;hydrolase activity, acting on acid anhydrides;hydrolase activity, acting on acid anhydrides, in phosphorus-containing anhydrides;nucleoside-triphosphatase activity;nucleotide binding;purine nucleotide binding;purine ribonucleoside triphosphate binding;purine ribonucleo…	adherens junction;anchoring junction;cell junction;cell part;cell-substrate adherens junction;cell-substrate junction;cytoplasmic part;endoplasmic reticulum;extracellular membrane-bounded organelle;extracellular organelle;extracellular region part;extracellular vesicular exosome;focal adhesion;intracellular membrane-bounded organelle;intracellular organelle;intracellular part;membrane;membrane-bo…	MAPK signaling pathway;Regulation of actin cytoskeleton;Tight junction
IGHM	P01871	Ig mu chain C region	0.536153	0.0258105	1.5882	0.355353	0.44934	Other	-0.0279379	0.903217	0.0442078	0.999212	0.000342231	Other	0.282737	0.224647	0.648499	0.772207	0.112267	Other	adaptive immune response;antibacterial humoral response;antimicrobial humoral response;defense response;defense response to bacterium;defense response to Gram-negative bacterium;humoral immune response;immune response;immune system process;innate immune response;multi-organism process;response to bacterium;response to biotic stimulus;response to other organism;response to stimulus;response to str…	antigen binding;binding	blood microparticle;cell part;cell surface;extracellular membrane-bounded organelle;extracellular organelle;extracellular region part;extracellular space;extracellular vesicular exosome;hexameric IgM immunoglobulin complex;IgM immunoglobulin complex;IgM immunoglobulin complex, circulating;immunoglobulin complex;immunoglobulin complex, circulating;integral to membrane;intrinsic to membrane;macromo…	NaN
LCMT1	Q9UIC8	Leucine carboxyl methyltransferase 1	-0.484963	0.0264815	1.57706	0.355353	0.44934	Other	-0.0611251	0.769521	0.11378	0.999212	0.000342231	Other	-0.219247	0.308111	0.511292	0.797727	0.0981455	Other	biological regulation;cellular macromolecule metabolic process;cellular metabolic process;cellular process;cellular protein metabolic process;C-terminal protein amino acid modification;C-terminal protein methylation;macromolecule metabolic process;macromolecule methylation;macromolecule modification;metabolic process;methylation;negative regulation of biological process;negative regulation of cel…	carboxyl-O-methyltransferase activity;catalytic activity;methyltransferase activity;O-methyltransferase activity;protein carboxyl O-methyltransferase activity;protein C-terminal carboxyl O-methyltransferase activity;protein methyltransferase activity;S-adenosylmethionine-dependent methyltransferase activity;transferase activity;transferase activity, transferring one-carbon groups	cell part;cytoplasmic part;cytosol;intracellular part	Histidine metabolism;Polycyclic aromatic hydrocarbon degradation;Tyrosine metabolism
WIPI1	Q5MNZ9	WD repeat domain phosphoinositide-interacting protein 1	0.290432	0.0263298	1.57955	0.355353	0.44934	Other	-0.112014	0.373462	0.427753	0.999212	0.000342231	Other	0.242346	0.0603942	1.21901	0.616061	0.210376	Other	autophagic vacuole assembly;autophagy;biological regulation;catabolic process;cell communication;cellular catabolic process;cellular component assembly;cellular component assembly at cellular level;cellular component organization;cellular component organization at cellular level;cellular component organization or biogenesis;cellular component organization or biogenesis at cellular level;cellular …	androgen receptor binding;binding;estrogen receptor binding;hormone receptor binding;lipid binding;nuclear hormone receptor binding;phosphatidylinositol binding;phosphatidylinositol-3,5-bisphosphate binding;phosphatidylinositol-3-phosphate binding;phospholipid binding;protein binding;receptor binding;steroid hormone receptor binding	autophagic vacuole membrane;cell part;clathrin-coated vesicle;coated vesicle;cytoplasm;cytoplasmic membrane-bounded vesicle;cytoplasmic part;cytoplasmic vesicle;cytoskeleton;cytosol;endosomal part;endosome membrane;extrinsic to membrane;Golgi apparatus part;Golgi membrane;intracellular membrane-bounded organelle;intracellular non-membrane-bounded organelle;intracellular organelle;intracellular or…	NaN
NDUFA6	P56556	NADH dehydrogenase [ubiquinone] 1 alpha subcomplex subunit 6	0.569185	0.0275452	1.55995	0.355353	0.44934	Other	0.0235614	0.923402	0.034609	0.999212	0.000342231	Other	-0.566116	0.0335722	1.47402	0.555167	0.255577	Other	cellular metabolic process;cellular process;electron transport chain;generation of precursor metabolites and energy;metabolic process;mitochondrial electron transport, NADH to ubiquinone;oxidation-reduction process;respiratory electron transport chain;response to chemical stimulus;response to oxidative stress;response to stimulus;response to stress;small molecule metabolic process	catalytic activity;NADH dehydrogenase (quinone) activity;NADH dehydrogenase (ubiquinone) activity;NADH dehydrogenase activity;oxidoreductase activity;oxidoreductase activity, acting on NADH or NADPH;oxidoreductase activity, acting on NADH or NADPH, quinone or similar compound as acceptor	cell part;cytoplasmic part;intracellular organelle part;intracellular part;macromolecular complex;membrane;membrane part;mitochondrial inner membrane;mitochondrial membrane;mitochondrial membrane part;mitochondrial part;mitochondrial respiratory chain complex I;NADH dehydrogenase complex;organelle inner membrane;organelle membrane;organelle part;protein complex;respiratory chain complex I	Alzheimer's disease;Huntington's disease;Oxidative phosphorylation;Parkinson's disease
PPP1R1A	Q13522	Protein phosphatase 1 regulatory subunit 1A	0.697254	0.0266022	1.57508	0.355353	0.44934	Other	0.209925	0.486711	0.312729	0.999212	0.000342231	Other	-0.17768	0.55556	0.255269	0.894511	0.0484142	Other	biological regulation;carbohydrate metabolic process;cellular carbohydrate metabolic process;cellular glucan metabolic process;cellular macromolecule metabolic process;cellular metabolic process;cellular polysaccharide metabolic process;cellular process;cellular response to stimulus;energy derivation by oxidation of organic compounds;energy reserve metabolic process;generation of precursor metabo…	enzyme inhibitor activity;enzyme regulator activity;phosphatase inhibitor activity;phosphatase regulator activity;protein phosphatase inhibitor activity;protein phosphatase regulator activity;protein serine/threonine phosphatase inhibitor activity	cell part;cytoplasm;extracellular region part;extracellular space;intracellular part	Long-term potentiation
SRSF1	Q07955	Serine/arginine-rich splicing factor 1	0.368279	0.0266364	1.57452	0.355353	0.44934	Other	0.0249596	0.875105	0.0579396	0.999212	0.000342231	Other	0.187352	0.243808	0.612951	0.777813	0.109125	Other	biological regulation;biosynthetic process;cardiac muscle contraction;cellular biosynthetic process;cellular component assembly;cellular component assembly at cellular level;cellular component organization;cellular component organization at cellular level;cellular component organization or biogenesis;cellular component organization or biogenesis at cellular level;cellular macromolecular complex a…	binding;mRNA binding;nucleic acid binding;nucleotide binding;RNA binding	catalytic step 2 spliceosome;cell part;cytoplasm;extracellular membrane-bounded organelle;extracellular organelle;extracellular region part;extracellular vesicular exosome;intracellular membrane-bounded organelle;intracellular organelle;intracellular organelle part;intracellular part;macromolecular complex;membrane-bounded organelle;membrane-bounded vesicle;nuclear body;nuclear part;nuclear speck…	Spliceosome
COG8	Q96MW5	Conserved oligomeric Golgi complex subunit 8	1.00375	0.0303867	1.51732	0.360804	0.442729	Other	-0.0207834	0.93756	0.028001	0.999212	0.000342231	Other	0.618675	0.0330345	1.48103	0.555167	0.255577	Other	establishment of localization;establishment of protein localization;protein transport;transport	NaN	cell part;cytoplasmic part;Golgi apparatus part;Golgi membrane;Golgi transport complex;intracellular organelle part;intracellular part;macromolecular complex;membrane;organelle membrane;organelle part;protein complex	NaN
NDUFB9	Q9Y6M9	NADH dehydrogenase [ubiquinone] 1 beta subcomplex subunit 9	0.567128	0.0266569	1.57419	0.355353	0.44934	Other	-0.0357221	0.883863	0.0536152	0.999212	0.000342231	Other	-0.222082	0.367275	0.435009	0.81945	0.0864777	Other	cellular metabolic process;cellular process;electron transport chain;generation of precursor metabolites and energy;metabolic process;mitochondrial electron transport, NADH to ubiquinone;multicellular organismal process;neurological system process;oxidation-reduction process;respiratory electron transport chain;sensory perception;sensory perception of mechanical stimulus;sensory perception of sou…	catalytic activity;NADH dehydrogenase (quinone) activity;NADH dehydrogenase (ubiquinone) activity;NADH dehydrogenase activity;oxidoreductase activity;oxidoreductase activity, acting on NADH or NADPH;oxidoreductase activity, acting on NADH or NADPH, quinone or similar compound as acceptor	cell part;cytoplasmic part;extracellular membrane-bounded organelle;extracellular organelle;extracellular region part;extracellular vesicular exosome;intracellular membrane-bounded organelle;intracellular organelle;intracellular organelle part;intracellular part;macromolecular complex;membrane;membrane part;membrane-bounded organelle;membrane-bounded vesicle;mitochondrial inner membrane;mitochond…	Alzheimer's disease;Huntington's disease;Oxidative phosphorylation;Parkinson's disease
ILVBL	A1L0T0	Acetolactate synthase-like protein	-0.230007	0.0268406	1.57121	0.355353	0.44934	Other	-0.161674	0.111695	0.951968	0.999212	0.000342231	Other	-0.0261323	0.792599	0.100946	0.955855	0.019608	Other	NaN	binding;catalytic activity;cation binding;coenzyme binding;cofactor binding;ion binding;magnesium ion binding;metal ion binding;thiamine pyrophosphate binding;transferase activity;vitamin binding	cell part;integral to membrane;intrinsic to membrane;membrane;membrane part	NaN
AZGP1	P25311	Zinc-alpha-2-glycoprotein	0.560351	0.0268854	1.57048	0.355353	0.44934	Other	-0.110375	0.648906	0.187818	0.999212	0.000342231	Other	0.309643	0.207256	0.683492	0.769193	0.113965	Other	anatomical structure homeostasis;antigen processing and presentation;antigen processing and presentation of peptide antigen;antigen processing and presentation of peptide antigen via MHC class I;biological adhesion;biological regulation;cell adhesion;cellular process;detection of chemical stimulus;detection of chemical stimulus involved in sensory perception;detection of chemical stimulus involve…	antigen binding;binding;catalytic activity;glycoprotein binding;hydrolase activity;hydrolase activity, acting on ester bonds;macromolecule transmembrane transporter activity;nuclease activity;peptide antigen binding;peptide binding;protein binding;protein transmembrane transporter activity;protein transporter activity;ribonuclease activity;substrate-specific transmembrane transporter activity;sub…	cell part;extracellular membrane-bounded organelle;extracellular organelle;extracellular region;extracellular region part;extracellular space;extracellular vesicular exosome;intracellular membrane-bounded organelle;intracellular organelle;intracellular part;macromolecular complex;membrane;membrane part;membrane-bounded organelle;membrane-bounded vesicle;MHC class I protein complex;MHC protein com…	NaN
MB	P02144	Myoglobin	0.688498	0.0270897	1.5672	0.355353	0.44934	Other	-0.0547113	0.854253	0.0684136	0.999212	0.000342231	Other	-0.223532	0.455105	0.341888	0.853435	0.0688298	Other	anatomical structure development;brown fat cell differentiation;cell differentiation;cellular developmental process;cellular process;developmental process;enucleate erythrocyte differentiation;erythrocyte differentiation;fat cell differentiation;heart development;multicellular organismal process;muscle contraction;muscle system process;myeloid cell differentiation;organ development;response to ch…	binding;cation binding;heme binding;ion binding;iron ion binding;metal ion binding;oxygen binding;oxygen transporter activity;substrate-specific transporter activity;tetrapyrrole binding;transition metal ion binding;transporter activity	extracellular membrane-bounded organelle;extracellular organelle;extracellular region part;extracellular vesicular exosome;membrane-bounded organelle;membrane-bounded vesicle;organelle;vesicle	NaN
NTMT1	Q9BV86	N-terminal Xaa-Pro-Lys N-methyltransferase 1;N-terminal Xaa-Pro-Lys N-methyltransferase 1, N-terminally processed	-0.329595	0.027095	1.56711	0.355353	0.44934	Other	-0.137754	0.338002	0.471081	0.999212	0.000342231	Other	-0.31104	0.0361407	1.442	0.570728	0.243571	Other	cellular component organization;cellular component organization at cellular level;cellular component organization or biogenesis;cellular component organization or biogenesis at cellular level;cellular macromolecule metabolic process;cellular metabolic process;cellular process;cellular protein metabolic process;chromosome segregation;cytoskeleton organization;macromolecule metabolic process;macrom…	catalytic activity;methyltransferase activity;N-terminal protein N-methyltransferase activity;protein methyltransferase activity;transferase activity;transferase activity, transferring one-carbon groups	cell part;cytoplasm;intracellular membrane-bounded organelle;intracellular organelle;intracellular organelle part;intracellular part;membrane-bounded organelle;nuclear part;nucleoplasm;nucleus;organelle;organelle part	NaN
HMGB1	P09429	High mobility group protein B1	0.457686	0.0272934	1.56394	0.355353	0.44934	Other	-0.0422262	0.831372	0.0802048	0.999212	0.000342231	Other	0.185514	0.353111	0.452089	0.813895	0.0894315	Other	apoptosis;base-excision repair, DNA ligation;biological regulation;catabolic process;cell activation;cell chemotaxis;cell death;cell migration;cell motility;cell projection organization;cellular catabolic process;cellular component disassembly;cellular component disassembly at cellular level;cellular component disassembly involved in apoptosis;cellular component movement;cellular component organi…	binding;chemoattractant activity;chromatin binding;cytokine activity;damaged DNA binding;DNA bending activity;DNA binding;double-stranded DNA binding;nucleic acid binding;nucleic acid binding transcription factor activity;protein binding;RAGE receptor binding;receptor binding;repressing transcription factor binding;sequence-specific DNA binding transcription factor activity;single-stranded DNA bi…	cell part;cell surface;chromosome;condensed chromosome;extracellular region;extracellular region part;extracellular space;intracellular membrane-bounded organelle;intracellular non-membrane-bounded organelle;intracellular organelle;intracellular organelle part;intracellular part;membrane-bounded organelle;non-membrane-bounded organelle;nuclear part;nucleoplasm;nucleus;organelle;organelle part	Base excision repair
SOD1	P00441	Superoxide dismutase [Cu-Zn]	0.395569	0.0275002	1.56066	0.355353	0.44934	Other	0.0534725	0.755497	0.121767	0.999212	0.000342231	Other	-0.0633767	0.712168	0.147417	0.945634	0.0242768	Other	activation of MAPK activity;aging;amine metabolic process;anatomical structure development;anatomical structure homeostasis;anterograde axon cargo transport;auditory receptor cell stereocilium organization;axon cargo transport;behavior;biological regulation;biosynthetic process;blood coagulation;carboxylic acid metabolic process;cation homeostasis;cell activation;cell aging;cell projection organi…	antioxidant activity;binding;catalytic activity;cation binding;chaperone binding;copper ion binding;enzyme binding;GTPase binding;identical protein binding;ion binding;metal ion binding;oxidoreductase activity;oxidoreductase activity, acting on superoxide radicals as acceptor;phosphatase binding;protein binding;protein dimerization activity;protein homodimerization activity;protein phosphatase 2B…	cell body;cell part;cell projection cytoplasm;cell projection part;cytoplasm;cytoplasmic membrane-bounded vesicle;cytoplasmic part;cytoplasmic vesicle;cytosol;dendrite cytoplasm;dense core granule;extracellular matrix;extracellular membrane-bounded organelle;extracellular organelle;extracellular region;extracellular region part;extracellular space;extracellular vesicular exosome;intracellular mem…	Amyotrophic lateral sclerosis (ALS);Huntington's disease;Peroxisome;Prion diseases
PPP3CA	Q08209	Serine/threonine-protein phosphatase 2B catalytic subunit alpha isoform	0.34559	0.0276127	1.55889	0.355353	0.44934	Other	-0.0070769	0.96238	0.0166535	0.999212	0.000342231	Other	0.0100249	0.94673	0.0237741	0.992855	0.00311397	Other	activation of immune response;activation of innate immune response;anatomical structure development;biological regulation;calcineurin-NFAT signaling pathway;calcium ion transport;calcium-mediated signaling;carbohydrate homeostasis;cation transport;cell activation;cell cycle process;cell development;cell surface receptor linked signaling pathway;cellular chemical homeostasis;cellular developmental…	binding;calcium ion binding;calcium-dependent protein serine/threonine phosphatase activity;calmodulin binding;calmodulin-dependent protein phosphatase activity;catalytic activity;cation binding;drug binding;enzyme binding;hydrolase activity;hydrolase activity, acting on ester bonds;ion binding;metal ion binding;phosphatase activity;phosphoprotein phosphatase activity;phosphoric ester hydrolase a…	calcineurin complex;cell part;contractile fiber part;cytoplasm;cytoplasmic part;cytosol;intracellular membrane-bounded organelle;intracellular organelle;intracellular organelle part;intracellular part;macromolecular complex;membrane;membrane-bounded organelle;mitochondrion;nuclear part;nucleoplasm;organelle;organelle part;plasma membrane;protein complex;protein serine/threonine phosphatase comple…	Alzheimer's disease;Amyotrophic lateral sclerosis (ALS);Apoptosis;Axon guidance;B cell receptor signaling pathway;Calcium signaling pathway;ko05152;Long-term potentiation;MAPK signaling pathway;Natural killer cell mediated cytotoxicity;Oocyte meiosis;Osteoclast differentiation;T cell receptor signaling pathway;VEGF signaling pathway;Wnt signaling pathway
DOP1B	Q9Y3R5	Protein dopey-2	-0.605974	0.0297151	1.52702	0.360804	0.442729	Other	-0.407861	0.126339	0.898464	0.999212	0.000342231	Other	-0.282475	0.324142	0.489265	0.799921	0.0969529	Other	cellular component organization;cellular component organization at cellular level;cellular component organization or biogenesis;cellular component organization or biogenesis at cellular level;cellular process;cognition;developmental process;endoplasmic reticulum organization;endosome transport;establishment of localization;establishment of localization in cell;establishment of protein localizatio…	NaN	cell part;cytoplasmic part;extracellular membrane-bounded organelle;extracellular organelle;extracellular region part;extracellular vesicular exosome;Golgi apparatus part;Golgi membrane;intracellular organelle part;intracellular part;membrane;membrane-bounded organelle;membrane-bounded vesicle;organelle;organelle membrane;organelle part;vesicle	NaN
AKR1A1	P14550	Alcohol dehydrogenase [NADP(+)]	0.721648	0.0279545	1.55355	0.35824	0.445826	Other	0.0981302	0.75485	0.122139	0.999212	0.000342231	Other	0.226838	0.472115	0.325952	0.854569	0.0682527	Other	alcohol metabolic process;aldehyde catabolic process;biosynthetic process;carbohydrate catabolic process;carbohydrate metabolic process;carboxylic acid biosynthetic process;carboxylic acid catabolic process;carboxylic acid metabolic process;catabolic process;cellular aldehyde metabolic process;cellular biosynthetic process;cellular carbohydrate metabolic process;cellular catabolic process;cellula…	alcohol dehydrogenase (NADP+) activity;alditol:NADP+ 1-oxidoreductase activity;aldo-keto reductase (NADP) activity;catalytic activity;electron carrier activity;L-glucuronate reductase activity;oxidoreductase activity;oxidoreductase activity, acting on CH-OH group of donors;oxidoreductase activity, acting on the CH-OH group of donors, NAD or NADP as acceptor	apical plasma membrane;cell part;cytoplasmic part;cytosol;extracellular membrane-bounded organelle;extracellular organelle;extracellular region part;extracellular space;extracellular vesicular exosome;intracellular part;membrane part;membrane-bounded organelle;membrane-bounded vesicle;organelle;plasma membrane part;vesicle	Caprolactam degradation;Glycerolipid metabolism;Glycolysis / Gluconeogenesis
MOB4	Q9Y3A3	MOB-like protein phocein	0.377353	0.02853	1.5447	0.360804	0.442729	Other	-0.0317857	0.849928	0.0706177	0.999212	0.000342231	Other	0.372752	0.0338112	1.47094	0.555167	0.255577	Other	establishment of localization;transport	binding;cation binding;ion binding;metal ion binding	cell body;cell part;cell projection;cell projection part;cytoplasm;cytoplasmic part;cytosol;dendritic spine;Golgi apparatus;Golgi apparatus part;Golgi cisterna membrane;Golgi membrane;intracellular membrane-bounded organelle;intracellular organelle;intracellular organelle part;intracellular part;membrane;membrane-bounded organelle;neuron projection;neuron spine;neuronal cell body;organelle;organe…	NaN
PSME2	Q9UL46	Proteasome activator complex subunit 2	0.830173	0.0289508	1.53834	0.360804	0.442729	Other	-0.131705	0.717573	0.144134	0.999212	0.000342231	Other	-0.013588	0.970197	0.01314	0.993626	0.00277704	Other	activation of immune response;activation of innate immune response;anaphase-promoting complex-dependent proteasomal ubiquitin-dependent protein catabolic process;antigen processing and presentation;antigen processing and presentation of exogenous antigen;antigen processing and presentation of exogenous peptide antigen;antigen processing and presentation of exogenous peptide antigen via MHC class …	NaN	cell part;cytoplasmic part;cytosol;extracellular membrane-bounded organelle;extracellular organelle;extracellular region part;extracellular vesicular exosome;intracellular organelle part;intracellular part;macromolecular complex;membrane;membrane-bounded organelle;membrane-bounded vesicle;nuclear part;nucleoplasm;organelle;organelle part;proteasome activator complex;proteasome complex;protein com…	Antigen processing and presentation;Proteasome
STBD1	O95210	Starch-binding domain-containing protein 1	0.337085	0.0290495	1.53686	0.360804	0.442729	Other	0.0855494	0.563903	0.248796	0.999212	0.000342231	Other	0.131568	0.376777	0.423916	0.822598	0.0848124	Other	multicellular organismal process;muscle contraction;muscle system process;system process	binding;carbohydrate binding;pattern binding;polysaccharide binding;starch binding	cell part;integral to membrane;integral to plasma membrane;intrinsic to membrane;intrinsic to plasma membrane;membrane;membrane part;plasma membrane part	NaN
NDUFA8	P51970	NADH dehydrogenase [ubiquinone] 1 alpha subcomplex subunit 8	0.559783	0.0291584	1.53524	0.360804	0.442729	Other	0.00759506	0.975328	0.0108493	0.999212	0.000342231	Other	-0.244249	0.324239	0.489134	0.799921	0.0969529	Other	cellular metabolic process;cellular process;electron transport chain;generation of precursor metabolites and energy;metabolic process;mitochondrial electron transport, NADH to ubiquinone;oxidation-reduction process;respiratory electron transport chain;small molecule metabolic process	binding;catalytic activity;NADH dehydrogenase (quinone) activity;NADH dehydrogenase (ubiquinone) activity;NADH dehydrogenase activity;oxidoreductase activity;oxidoreductase activity, acting on NADH or NADPH;oxidoreductase activity, acting on NADH or NADPH, quinone or similar compound as acceptor;protein binding;protein complex binding	cell part;cytoplasmic part;intracellular membrane-bounded organelle;intracellular organelle;intracellular organelle part;intracellular part;macromolecular complex;membrane;membrane part;membrane-bounded organelle;membrane-enclosed lumen;mitochondrial inner membrane;mitochondrial intermembrane space;mitochondrial membrane;mitochondrial membrane part;mitochondrial part;mitochondrial respiratory cha…	Alzheimer's disease;Huntington's disease;Oxidative phosphorylation;Parkinson's disease
ALAD	P13716	Delta-aminolevulinic acid dehydratase	0.513737	0.0292964	1.53319	0.360804	0.442729	Other	0.135957	0.548043	0.261185	0.999212	0.000342231	Other	-0.244303	0.283882	0.546862	0.797727	0.0981455	Other	biosynthetic process;cellular aromatic compound metabolic process;cellular biosynthetic process;cellular component assembly;cellular component organization;cellular component organization or biogenesis;cellular metabolic process;cellular nitrogen compound biosynthetic process;cellular nitrogen compound metabolic process;cellular process;cellular response to chemical stimulus;cellular response to …	binding;carbon-oxygen lyase activity;catalytic activity;cation binding;hydro-lyase activity;identical protein binding;ion binding;lead ion binding;lyase activity;metal ion binding;porphobilinogen synthase activity;protein binding;transition metal ion binding;zinc ion binding	cell part;cytoplasmic part;cytosol;extracellular membrane-bounded organelle;extracellular organelle;extracellular region part;extracellular vesicular exosome;intracellular membrane-bounded organelle;intracellular organelle;intracellular part;membrane-bounded organelle;membrane-bounded vesicle;nucleus;organelle;vesicle	Porphyrin and chlorophyll metabolism
RTCA	O00442	RNA 3'-terminal phosphate cyclase	-0.264975	0.0293523	1.53236	0.360804	0.442729	Other	0.0450608	0.69914	0.155436	0.999212	0.000342231	Other	-0.137967	0.241889	0.616384	0.777813	0.109125	Other	cellular macromolecule metabolic process;cellular metabolic process;cellular nitrogen compound metabolic process;cellular process;macromolecule metabolic process;metabolic process;nitrogen compound metabolic process;nucleic acid metabolic process;nucleobase-containing compound metabolic process;primary metabolic process;RNA metabolic process;RNA processing	adenyl nucleotide binding;adenyl ribonucleotide binding;ATP binding;binding;catalytic activity;cyclase activity;ligase activity;ligase activity, forming phosphoric ester bonds;nucleic acid binding;nucleotide binding;purine nucleotide binding;purine ribonucleoside triphosphate binding;purine ribonucleotide binding;ribonucleotide binding;RNA binding;RNA-3'-phosphate cyclase activity	cell part;intracellular membrane-bounded organelle;intracellular organelle;intracellular organelle part;intracellular part;membrane-bounded organelle;nuclear part;nucleoplasm;nucleus;organelle;organelle part	NaN
MYBBP1A	Q9BQG0	Myb-binding protein 1A	0.673234	0.0318177	1.49733	0.360804	0.442729	Other	-0.372738	0.276141	0.558869	0.999212	0.000342231	Other	0.386636	0.209973	0.677836	0.769193	0.113965	Other	biological regulation;biosynthetic process;cell communication;cell differentiation;cellular biosynthetic process;cellular developmental process;cellular macromolecule biosynthetic process;cellular macromolecule metabolic process;cellular metabolic process;cellular nitrogen compound metabolic process;cellular process;cellular response to external stimulus;cellular response to extracellular stimulu…	binding;catalytic activity;core promoter binding;DNA binding;DNA polymerase activity;DNA-directed DNA polymerase activity;nucleic acid binding;nucleotidyltransferase activity;protein binding;protein binding transcription factor activity;regulatory region DNA binding;regulatory region nucleic acid binding;sequence-specific DNA binding;transcription cofactor activity;transcription corepressor activ…	cell part;cytoplasm;intracellular membrane-bounded organelle;intracellular non-membrane-bounded organelle;intracellular organelle;intracellular organelle part;intracellular part;macromolecular complex;membrane;membrane-bounded organelle;NLS-dependent protein nuclear import complex;non-membrane-bounded organelle;nuclear part;nucleocytoplasmic shuttling complex;nucleolus;nucleus;organelle;organelle…	NaN
NCK2	O43639	Cytoplasmic protein NCK2	-0.636586	0.0326914	1.48557	0.360804	0.442729	Other	0.161601	0.570951	0.243401	0.999212	0.000342231	Other	-0.0949126	0.721078	0.142018	0.945634	0.0242768	Other	actin cytoskeleton organization;actin filament organization;actin filament-based process;axon guidance;biological regulation;cell activation;cell migration;cell motility;cell projection assembly;cell projection organization;cell surface receptor linked signaling pathway;cellular component assembly;cellular component assembly at cellular level;cellular component movement;cellular component organiz…	binding;binding, bridging;cytoskeletal adaptor activity;cytoskeletal protein binding;protein binding;protein binding, bridging;protein complex scaffold;receptor signaling complex scaffold activity;SH3/SH2 adaptor activity;signaling adaptor activity;structural molecule activity	cell part;cytoplasm;cytoplasmic part;cytosol;endoplasmic reticulum;intracellular membrane-bounded organelle;intracellular organelle;intracellular part;membrane;membrane-bounded organelle;organelle;organelle membrane;organelle part;vesicle membrane	ErbB signaling pathway;Pathogenic Escherichia coli infection;T cell receptor signaling pathway
HSPBP1	Q9NZL4	Hsp70-binding protein 1	0.551911	0.0295232	1.52984	0.360804	0.442729	Other	0.00496197	0.98369	0.00714174	0.999212	0.000342231	Other	-0.05863	0.809226	0.09193	0.955855	0.019608	Other	biological regulation;cellular macromolecule metabolic process;cellular metabolic process;cellular process;cellular protein metabolic process;macromolecule metabolic process;metabolic process;negative regulation of catalytic activity;negative regulation of molecular function;positive regulation of biological process;positive regulation of catabolic process;positive regulation of cellular cataboli…	enzyme inhibitor activity;enzyme regulator activity	NaN	Protein processing in endoplasmic reticulum
ANKRD2	Q9GZV1	Ankyrin repeat domain-containing protein 2	0.637938	0.0296109	1.52855	0.360804	0.442729	Other	0.208093	0.460751	0.336534	0.999212	0.000342231	Other	-0.0966288	0.730961	0.136106	0.946152	0.0240389	Other	anatomical structure development;biological regulation;cell differentiation;cellular developmental process;cellular process;cellular response to chemical stimulus;cellular response to oxidative stress;cellular response to stimulus;cellular response to stress;developmental process;multicellular organismal process;muscle cell differentiation;muscle contraction;muscle organ development;muscle struct…	binding;cytoskeletal protein binding;enzyme binding;kinase binding;protein binding;protein kinase B binding;protein kinase binding;structural constituent of muscle;structural molecule activity;titin binding	cell part;chromatin;chromosomal part;contractile fiber part;cytoplasmic part;cytosol;euchromatin;I band;intracellular membrane-bounded organelle;intracellular organelle;intracellular organelle part;intracellular part;membrane-bounded organelle;nuclear body;nuclear part;nucleoplasm part;nucleus;organelle;organelle part;PML body;sarcomere	NaN
IPO13	O94829	Importin-13	0.647527	0.0319399	1.49567	0.360804	0.442729	Other	0.20446	0.508806	0.293447	0.999212	0.000342231	Other	0.246841	0.426012	0.370578	0.841676	0.0748548	Other	establishment of localization;establishment of localization in cell;establishment of protein localization;intracellular protein transport;intracellular transport;nuclear import;nuclear transport;nucleocytoplasmic transport;protein import;protein import into nucleus;protein targeting;protein transport;transport	NaN	cell part;cytoplasm;intracellular membrane-bounded organelle;intracellular organelle;intracellular part;membrane-bounded organelle;nucleus;organelle	NaN
GSS	P48637	Glutathione synthetase	0.561803	0.029721	1.52694	0.360804	0.442729	Other	0.0676076	0.784785	0.105249	0.999212	0.000342231	Other	0.200669	0.420062	0.376687	0.841676	0.0748548	Other	aging;amine biosynthetic process;amine metabolic process;anatomical structure development;biosynthetic process;carboxylic acid biosynthetic process;carboxylic acid metabolic process;cellular amine metabolic process;cellular amino acid biosynthetic process;cellular amino acid metabolic process;cellular biosynthetic process;cellular ketone metabolic process;cellular metabolic process;cellular modif…	acid-amino acid ligase activity;adenyl nucleotide binding;adenyl ribonucleotide binding;amine binding;amino acid binding;ATP binding;binding;carboxylic acid binding;catalytic activity;cation binding;glutathione binding;glutathione synthase activity;glycine binding;identical protein binding;ion binding;ligase activity;ligase activity, forming carbon-nitrogen bonds;magnesium ion binding;metal ion b…	cell part;cytoplasmic part;cytosol;extracellular membrane-bounded organelle;extracellular organelle;extracellular region part;extracellular vesicular exosome;intracellular part;membrane-bounded organelle;membrane-bounded vesicle;organelle;vesicle	Glutathione metabolism
RAP2C	Q9Y3L5	Ras-related protein Rap-2c	-0.383538	0.0305896	1.51443	0.360804	0.442729	Other	-0.100075	0.563641	0.248998	0.999212	0.000342231	Other	0.0539607	0.754978	0.122066	0.95262	0.0210805	Other	biological regulation;cellular process;cellular response to stimulus;intracellular signal transduction;negative regulation of biological process;negative regulation of cell migration;negative regulation of cell motility;negative regulation of cellular component movement;negative regulation of cellular process;negative regulation of locomotion;positive regulation of biological process;positive reg…	binding;GDP binding;GTP binding;guanyl nucleotide binding;guanyl ribonucleotide binding;nucleotide binding;protein binding transcription factor activity;purine nucleotide binding;purine ribonucleoside triphosphate binding;purine ribonucleotide binding;ribonucleotide binding;transcription coactivator activity;transcription cofactor activity;transcription factor binding transcription factor activity	cell junction;cell part;cell-cell contact zone;cell-cell junction;cytoplasm;cytoplasmic part;cytosol;endosomal part;endosome membrane;extracellular membrane-bounded organelle;extracellular organelle;extracellular region part;extracellular vesicular exosome;intracellular organelle part;intracellular part;membrane;membrane-bounded organelle;membrane-bounded vesicle;occluding junction;organelle;orga…	NaN
ABCD1	P33897	ATP-binding cassette sub-family D member 1	-0.482692	0.0310329	1.50818	0.360804	0.442729	Other	-0.100354	0.632521	0.198925	0.999212	0.000342231	Other	0.224112	0.299358	0.523809	0.797727	0.0981455	Other	carboxylic acid catabolic process;carboxylic acid metabolic process;carboxylic acid transport;catabolic process;cellular catabolic process;cellular component organization;cellular component organization at cellular level;cellular component organization or biogenesis;cellular component organization or biogenesis at cellular level;cellular ketone metabolic process;cellular lipid catabolic process;c…	active transmembrane transporter activity;adenyl nucleotide binding;adenyl ribonucleotide binding;ATP binding;ATPase activity;ATPase activity, coupled;ATPase activity, coupled to movement of substances;ATPase activity, coupled to transmembrane movement of substances;binding;catalytic activity;enzyme binding;fatty acid transporter activity;fatty-acyl group transporter activity;fatty-acyl-CoA trans…	cell part;cytoplasm;cytoplasmic part;cytosol;integral to membrane;integral to organelle membrane;integral to peroxisomal membrane;intracellular membrane-bounded organelle;intracellular organelle;intracellular organelle part;intracellular part;intrinsic to membrane;intrinsic to organelle membrane;intrinsic to peroxisomal membrane;membrane;membrane part;membrane-bounded organelle;microbody;microbod…	ABC transporters;Peroxisome
DRG2	P55039	Developmentally-regulated GTP-binding protein 2	-0.280479	0.0303126	1.51838	0.360804	0.442729	Other	-0.0301561	0.808011	0.0925829	0.999212	0.000342231	Other	0.0533436	0.667671	0.175437	0.929057	0.0319576	Other	biological regulation;cellular process;cellular response to stimulus;regulation of biological process;regulation of cellular process;response to stimulus;signal transduction	binding;GTP binding;guanyl nucleotide binding;guanyl ribonucleotide binding;nucleotide binding;purine nucleotide binding;purine ribonucleoside triphosphate binding;purine ribonucleotide binding;ribonucleotide binding	cell part;cytoplasm;cytoplasmic part;intracellular membrane-bounded organelle;intracellular organelle;intracellular part;membrane;membrane-bounded organelle;mitochondrion;organelle	NaN
CHMP4B	Q9H444	Charged multivesicular body protein 4b	0.644185	0.0305524	1.51495	0.360804	0.442729	Other	-0.107931	0.705507	0.151499	0.999212	0.000342231	Other	0.125705	0.659992	0.180462	0.929057	0.0319576	Other	biological regulation;cell cycle process;cellular component assembly;cellular component organization;cellular component organization at cellular level;cellular component organization or biogenesis;cellular component organization or biogenesis at cellular level;cellular process;cytokinetic cell separation;cytokinetic process;endosome transport;establishment of chromosome localization;establishment…	binding;identical protein binding;protein binding;protein dimerization activity;protein homodimerization activity	cell part;cytoplasm;cytoplasmic part;cytosol;endosomal part;endosome;endosome membrane;ESCRT III complex;extracellular membrane-bounded organelle;extracellular organelle;extracellular region part;extracellular vesicular exosome;internal side of plasma membrane;intracellular membrane-bounded organelle;intracellular organelle;intracellular organelle part;intracellular part;late endosome membrane;ma…	Endocytosis
FITM1	A5D6W6	Fat storage-inducing transmembrane protein 1	-0.302608	0.0306806	1.51314	0.360804	0.442729	Other	-0.111428	0.409068	0.388205	0.999212	0.000342231	Other	0.0235154	0.860884	0.0650556	0.971466	0.0125725	Other	biological regulation;biosynthetic process;cellular biosynthetic process;cellular component organization;cellular component organization at cellular level;cellular component organization or biogenesis;cellular component organization or biogenesis at cellular level;cellular lipid metabolic process;cellular metabolic process;cellular process;lipid biosynthetic process;lipid localization;lipid metab…	NaN	cell part;cytoplasmic part;endoplasmic reticulum membrane;endoplasmic reticulum part;integral to endoplasmic reticulum membrane;integral to membrane;integral to organelle membrane;intracellular organelle part;intracellular part;intrinsic to endoplasmic reticulum membrane;intrinsic to membrane;intrinsic to organelle membrane;membrane;membrane part;organelle membrane;organelle part	NaN
LYPLA1	O75608	Acyl-protein thioesterase 1	0.332917	0.0307446	1.51223	0.360804	0.442729	Other	-0.121266	0.414234	0.382754	0.999212	0.000342231	Other	-0.602799	0.000304875	3.51588	0.0813804	1.08948	Other	biological regulation;carboxylic acid metabolic process;catabolic process;cellular catabolic process;cellular ketone metabolic process;cellular lipid metabolic process;cellular macromolecule catabolic process;cellular macromolecule metabolic process;cellular metabolic process;cellular process;cellular protein metabolic process;fatty acid metabolic process;lipid metabolic process;lipoprotein catab…	carboxylic ester hydrolase activity;catalytic activity;hydrolase activity;hydrolase activity, acting on ester bonds;lipase activity;lysophospholipase activity;palmitoyl-(protein) hydrolase activity;phospholipase activity;thiolester hydrolase activity	cell part;cytoplasmic part;cytosol;extracellular membrane-bounded organelle;extracellular organelle;extracellular region part;extracellular vesicular exosome;intracellular membrane-bounded organelle;intracellular organelle;intracellular part;membrane-bounded organelle;membrane-bounded vesicle;mitochondrion;organelle;vesicle	Glycerophospholipid metabolism
CYTH1	Q15438	Cytohesin-1	1.1998	0.0356179	1.44833	0.360804	0.442729	Other	-0.131746	0.796788	0.0986574	0.999212	0.000342231	Other	0.12545	0.811533	0.0906938	0.955855	0.019608	Other	biological regulation;cellular process;establishment of cell polarity;establishment of epithelial cell polarity;establishment of localization;establishment or maintenance of cell polarity;positive regulation of catalytic activity;positive regulation of GTPase activity;positive regulation of hydrolase activity;positive regulation of molecular function;regulation of biological process;regulation of…	ARF guanyl-nucleotide exchange factor activity;binding;enzyme regulator activity;GTPase regulator activity;guanyl-nucleotide exchange factor activity;lipid binding;nucleoside-triphosphatase regulator activity;small GTPase regulator activity	cell junction;cell part;cell-cell junction;cytoplasm;cytoplasmic part;cytosol;extrinsic to internal side of plasma membrane;extrinsic to membrane;extrinsic to plasma membrane;intracellular part;membrane;membrane part;occluding junction;plasma membrane;plasma membrane part;tight junction	NaN
OBSL1	O75147	Obscurin-like protein 1	-0.868742	0.0307891	1.5116	0.360804	0.442729	Other	-0.247121	0.522791	0.281672	0.999212	0.000342231	Other	0.705631	0.0752406	1.12355	0.631101	0.199901	Other	actin cytoskeleton organization;actin filament-based process;actomyosin structure organization;anatomical structure formation involved in morphogenesis;biological regulation;cardiac myofibril assembly;cellular component assembly;cellular component assembly at cellular level;cellular component assembly involved in morphogenesis;cellular component organization;cellular component organization at cel…	binding;binding, bridging;cytoskeletal adaptor activity;cytoskeletal protein binding;protein binding;protein binding, bridging	cell junction;cell part;cell-cell contact zone;cell-cell junction;centrosome;contractile fiber part;cytoplasm;cytoplasmic part;cytoskeletal part;Golgi apparatus;intercalated disc;intracellular membrane-bounded organelle;intracellular non-membrane-bounded organelle;intracellular organelle;intracellular organelle part;intracellular part;M band;membrane-bounded organelle;microtubule organizing cente…	NaN
ANXA7	P20073	Annexin A7	0.705904	0.0309292	1.50963	0.360804	0.442729	Other	-0.0113888	0.971006	0.0127781	0.999212	0.000342231	Other	0.0767749	0.80654	0.0933743	0.955855	0.019608	Other	autophagy;behavior;behavioral interaction between organisms;biological regulation;calcium ion homeostasis;catabolic process;cation homeostasis;cell differentiation;cell proliferation;cell volume homeostasis;cellular calcium ion homeostasis;cellular catabolic process;cellular cation homeostasis;cellular chemical homeostasis;cellular component organization;cellular component organization or biogene…	binding;calcium ion binding;calcium-dependent phospholipid binding;calcium-dependent protein binding;cation binding;integrin binding;ion binding;lipid binding;metal ion binding;phospholipid binding;protein binding;protein complex binding;receptor binding	cell part;cytoplasmic part;cytosol;endoplasmic reticulum membrane;endoplasmic reticulum part;envelope;extracellular membrane-bounded organelle;extracellular organelle;extracellular region part;extracellular vesicular exosome;intracellular membrane-bounded organelle;intracellular organelle;intracellular organelle part;intracellular part;membrane;membrane part;membrane-bounded organelle;membrane-bo…	NaN
CYCS	P99999	Cytochrome c	0.676001	0.0311154	1.50702	0.360804	0.442729	Other	0.112974	0.707237	0.150435	0.999212	0.000342231	Other	-0.0979067	0.74474	0.127995	0.9504	0.0220934	Other	activation of caspase activity;activation of caspase activity by cytochrome c;apoptosis;biological regulation;biosynthetic process;catabolic process;cell death;cellular biosynthetic process;cellular catabolic process;cellular component organization;cellular component organization at cellular level;cellular component organization or biogenesis;cellular component organization or biogenesis at cellu…	binding;cation binding;electron carrier activity;electron transporter, transferring electrons from CoQH2-cytochrome c reductase complex and cytochrome c oxidase complex activity;heme binding;ion binding;iron ion binding;metal ion binding;tetrapyrrole binding;transition metal ion binding	cell part;cytoplasmic part;cytosol;intracellular membrane-bounded organelle;intracellular organelle;intracellular organelle part;intracellular part;macromolecular complex;membrane;membrane part;membrane-bounded organelle;membrane-enclosed lumen;mitochondrial inner membrane;mitochondrial intermembrane space;mitochondrial membrane;mitochondrial part;mitochondrion;nucleus;organelle;organelle envelop…	Alzheimer's disease;Amyotrophic lateral sclerosis (ALS);Apoptosis;Colorectal cancer;Huntington's disease;ko05152;p53 signaling pathway;Parkinson's disease;Pathways in cancer;Small cell lung cancer;Toxoplasmosis;Viral myocarditis
DCTN1	Q14203	Dynactin subunit 1	-0.274158	0.0311061	1.50715	0.360804	0.442729	Other	-0.0282803	0.816584	0.0879994	0.999212	0.000342231	Other	-0.0458101	0.707351	0.150365	0.943343	0.0253302	Other	anatomical structure development;antigen processing and presentation;antigen processing and presentation of exogenous antigen;antigen processing and presentation of exogenous peptide antigen;antigen processing and presentation of exogenous peptide antigen via MHC class II;antigen processing and presentation of peptide antigen;antigen processing and presentation of peptide antigen via MHC class II…	catalytic activity;hydrolase activity;hydrolase activity, acting on acid anhydrides;hydrolase activity, acting on acid anhydrides, in phosphorus-containing anhydrides;motor activity;nucleoside-triphosphatase activity;pyrophosphatase activity	cell leading edge;cell part;centrosome;chromosomal part;cytoplasm;cytoplasmic part;cytoskeletal part;cytosol;dynactin complex;dynein complex;intracellular non-membrane-bounded organelle;intracellular organelle;intracellular organelle part;intracellular part;kinetochore;macromolecular complex;membrane;microtubule;microtubule associated complex;microtubule organizing center;non-membrane-bounded org…	Huntington's disease;Vasopressin-regulated water reabsorption
OBSCN	Q5VST9	Obscurin	-0.727729	0.0311826	1.50609	0.360804	0.442729	Other	-0.0859744	0.790585	0.102052	0.999212	0.000342231	Other	0.0228125	0.943793	0.0251234	0.992855	0.00311397	Other	actin cytoskeleton organization;actin filament-based process;actomyosin structure organization;biological regulation;cell surface receptor linked signaling pathway;cellular component organization;cellular component organization at cellular level;cellular component organization or biogenesis;cellular component organization or biogenesis at cellular level;cellular process;cellular response to stimu…	adenyl nucleotide binding;adenyl ribonucleotide binding;ankyrin binding;ATP binding;binding;catalytic activity;cation binding;cytoskeletal protein binding;enzyme regulator activity;GTPase regulator activity;guanyl-nucleotide exchange factor activity;ion binding;kinase activity;metal ion binding;nucleoside-triphosphatase regulator activity;nucleotide binding;phosphotransferase activity, alcohol gr…	cell part;contractile fiber;contractile fiber part;cytoplasmic part;cytosol;intracellular non-membrane-bounded organelle;intracellular organelle;intracellular part;M band;myofibril;non-membrane-bounded organelle;organelle;organelle part;Z disc	NaN
RTRAF	Q9Y224	UPF0568 protein C14orf166	1.061	0.0315566	1.50091	0.360804	0.442729	Other	-0.276589	0.559218	0.252419	0.999212	0.000342231	Other	-0.422357	0.384701	0.414877	0.828009	0.0819648	Other	biological regulation;biosynthetic process;cellular biosynthetic process;cellular macromolecule biosynthetic process;cellular macromolecule metabolic process;cellular metabolic process;cellular nitrogen compound metabolic process;cellular process;establishment of localization;establishment of RNA localization;macromolecule biosynthetic process;macromolecule metabolic process;metabolic process;ncR…	basal RNA polymerase II transcription machinery binding;basal transcription machinery binding;binding;enzyme binding;identical protein binding;nucleic acid binding;protein binding;RNA binding;RNA polymerase binding;RNA polymerase core enzyme binding;RNA polymerase II core binding	cell part;cytoplasm;cytoplasmic part;cytoskeletal part;cytosol;intracellular membrane-bounded organelle;intracellular organelle;intracellular organelle part;intracellular part;macromolecular complex;membrane-bounded organelle;microtubule organizing center;nuclear part;nucleoplasm;nucleus;organelle;organelle part;perinuclear region of cytoplasm;protein complex;tRNA-splicing ligase complex	NaN
CAV1	Q03135	Caveolin-1	0.494632	0.0313947	1.50314	0.360804	0.442729	Other	-0.109127	0.620993	0.206913	0.999212	0.000342231	Other	0.268634	0.228667	0.640796	0.772207	0.112267	Other	acylglycerol metabolic process;anatomical structure development;anatomical structure formation involved in morphogenesis;angiogenesis;biological regulation;blood coagulation;body fluid secretion;calcium ion homeostasis;calcium ion transport;cation homeostasis;cation transport;caveola assembly;caveolin-mediated endocytosis;cell communication;cell differentiation;cell migration;cell motility;cell s…	binding;channel inhibitor activity;channel regulator activity;cholesterol binding;enzyme activator activity;enzyme binding;enzyme regulator activity;identical protein binding;inward rectifier potassium channel inhibitor activity;ion channel binding;ion channel inhibitor activity;kinase binding;lipid binding;nitric-oxide synthase binding;patched binding;peptidase activator activity;peptidase regul…	acrosomal membrane;adherens junction;anchoring junction;apical plasma membrane;basolateral plasma membrane;caveola;cell cortex;cell junction;cell part;cell projection;cell-substrate adherens junction;cell-substrate junction;cilium;cytoplasmic part;cytoplasmic vesicle;cytoplasmic vesicle membrane;cytoplasmic vesicle part;early endosome membrane;endocytic vesicle membrane;endoplasmic reticulum;endo…	Bacterial invasion of epithelial cells;Endocytosis;Focal adhesion;Viral myocarditis
RNF146	Q9NTX7	E3 ubiquitin-protein ligase RNF146	-0.845004	0.0342452	1.4654	0.360804	0.442729	Other	-0.225041	0.537177	0.269882	0.999212	0.000342231	Other	0.00450329	0.990705	0.00405586	0.996586	0.00148522	Other	biological regulation;cell surface receptor linked signaling pathway;cellular macromolecule metabolic process;cellular metabolic process;cellular process;cellular protein metabolic process;cellular response to stimulus;macromolecule metabolic process;macromolecule modification;metabolic process;positive regulation of biological process;positive regulation of canonical Wnt receptor signaling pathw…	acid-amino acid ligase activity;ADP-D-ribose binding;binding;carbohydrate binding;catalytic activity;cation binding;ion binding;ligase activity;ligase activity, forming carbon-nitrogen bonds;metal ion binding;pattern binding;poly-ADP-D-ribose binding;polysaccharide binding;small conjugating protein ligase activity;transition metal ion binding;ubiquitin-protein ligase activity;zinc ion binding	cell part;cytoplasmic part;cytosol;intracellular membrane-bounded organelle;intracellular organelle;intracellular part;membrane-bounded organelle;nucleus;organelle	NaN
ITIH4	Q14624	35 kDa inter-alpha-trypsin inhibitor heavy chain H4;70 kDa inter-alpha-trypsin inhibitor heavy chain H4;Inter-alpha-trypsin inhibitor heavy chain H4	0.53709	0.0317701	1.49798	0.360804	0.442729	Other	-0.0289294	0.903946	0.0438576	0.999212	0.000342231	Other	0.390479	0.111468	0.952848	0.659763	0.180612	Other	acute inflammatory response;acute-phase response;amine metabolic process;aminoglycan metabolic process;biological regulation;carbohydrate metabolic process;defense response;glycosaminoglycan metabolic process;hyaluronan metabolic process;inflammatory response;macromolecule metabolic process;metabolic process;negative regulation of catalytic activity;negative regulation of endopeptidase activity;n…	endopeptidase inhibitor activity;endopeptidase regulator activity;enzyme inhibitor activity;enzyme regulator activity;peptidase inhibitor activity;peptidase regulator activity;serine-type endopeptidase inhibitor activity	blood microparticle;cell part;cytoplasm;extracellular membrane-bounded organelle;extracellular organelle;extracellular region;extracellular region part;extracellular vesicular exosome;intracellular part;membrane;membrane-bounded organelle;membrane-bounded vesicle;organelle;plasma membrane;vesicle	NaN
HDAC2	Q92769	Histone deacetylase 2	-0.900324	0.0397333	1.40084	0.365572	0.437027	Other	-0.0903954	0.87485	0.0580665	0.999212	0.000342231	Other	-0.0969785	0.814177	0.0892809	0.955855	0.019608	Other	anatomical structure development;anatomical structure formation involved in morphogenesis;anatomical structure morphogenesis;ATP-dependent chromatin remodeling;biological regulation;biosynthetic process;blood coagulation;cardiac cell development;cardiac muscle cell development;cell development;cell differentiation;cell projection organization;cell surface receptor linked signaling pathway;cellula…	binding;catalytic activity;chromatin binding;chromatin DNA binding;core promoter binding;deacetylase activity;DNA binding;enzyme binding;histone deacetylase activity;histone deacetylase activity (H3-K14 specific);histone deacetylase activity (H3-K9 specific);hydrolase activity;hydrolase activity, acting on carbon-nitrogen (but not peptide) bonds;hydrolase activity, acting on carbon-nitrogen (but …	cell part;chromatin;chromatin remodeling complex;chromosomal part;cytoplasm;ESC/E(Z) complex;heterochromatin;histone deacetylase complex;histone methyltransferase complex;intracellular membrane-bounded organelle;intracellular organelle;intracellular organelle part;intracellular part;macromolecular complex;membrane-bounded organelle;methyltransferase complex;nuclear chromatin;nuclear chromosome pa…	Cell cycle;Chronic myeloid leukemia;Huntington's disease;Notch signaling pathway;Pathways in cancer
FTH1	P02794	Ferritin heavy chain;Ferritin heavy chain, N-terminally processed	0.681846	0.0321847	1.49235	0.360804	0.442729	Other	-0.0175304	0.954181	0.0203694	0.999212	0.000342231	Other	0.318031	0.301931	0.520092	0.797727	0.0981455	Other	biological regulation;cation homeostasis;cation transport;cellular cation homeostasis;cellular chemical homeostasis;cellular component organization;cellular component organization or biogenesis;cellular homeostasis;cellular ion homeostasis;cellular iron ion homeostasis;cellular membrane organization;cellular metal ion homeostasis;cellular process;chemical homeostasis;endocytosis;establishment of …	binding;catalytic activity;cation binding;ferric iron binding;ferroxidase activity;ion binding;iron ion binding;metal ion binding;oxidoreductase activity;oxidoreductase activity, oxidizing metal ions;oxidoreductase activity, oxidizing metal ions, oxygen as acceptor;transition metal ion binding	cell part;cytoplasmic part;cytosol;extracellular membrane-bounded organelle;extracellular organelle;extracellular region part;extracellular vesicular exosome;ferritin complex;intracellular ferritin complex;intracellular membrane-bounded organelle;intracellular organelle;intracellular part;macromolecular complex;membrane-bounded organelle;membrane-bounded vesicle;nucleus;organelle;protein complex;…	Mineral absorption;Porphyrin and chlorophyll metabolism
MPP7	Q5T2T1	MAGUK p55 subfamily member 7	0.522762	0.0321858	1.49234	0.360804	0.442729	Other	0.265255	0.262273	0.581246	0.999212	0.000342231	Other	-0.109969	0.638937	0.194542	0.924945	0.0338839	Other	biological regulation;cell junction assembly;cell junction organization;cell-cell junction assembly;cell-cell junction organization;cellular component assembly;cellular component assembly at cellular level;cellular component organization;cellular component organization at cellular level;cellular component organization or biogenesis;cellular component organization or biogenesis at cellular level;c…	binding;binding, bridging;protein binding;protein complex scaffold;protein dimerization activity;protein domain specific binding;protein heterodimerization activity;signaling adaptor activity;structural molecule activity	adherens junction;anchoring junction;cell junction;cell part;cell-cell junction;cytoplasmic part;intracellular membrane-bounded organelle;intracellular organelle;intracellular part;macromolecular complex;membrane part;membrane-bounded organelle;mitochondrion;MPP7-DLG1-LIN7 complex;occluding junction;organelle;plasma membrane part;protein complex;tight junction	NaN
CYB5R1	Q9UHQ9	NADH-cytochrome b5 reductase 1	0.44492	0.0322185	1.49189	0.360804	0.442729	Other	0.0868432	0.663289	0.178297	0.999212	0.000342231	Other	-0.102804	0.606525	0.217151	0.909483	0.0412054	Other	alcohol metabolic process;biosynthetic process;lipid biosynthetic process;lipid metabolic process;metabolic process;primary metabolic process;small molecule metabolic process;steroid biosynthetic process;steroid metabolic process;sterol biosynthetic process;sterol metabolic process	catalytic activity;cytochrome-b5 reductase activity;oxidoreductase activity;oxidoreductase activity, acting on NADH or NADPH;oxidoreductase activity, acting on NADH or NADPH, heme protein as acceptor	cell part;cytoplasmic part;extracellular membrane-bounded organelle;extracellular organelle;extracellular region part;extracellular vesicular exosome;integral to membrane;intracellular membrane-bounded organelle;intracellular organelle;intracellular part;intrinsic to membrane;membrane;membrane part;membrane-bounded organelle;membrane-bounded vesicle;mitochondrion;organelle;vesicle	Amino sugar and nucleotide sugar metabolism
ZSWIM4	Q9H7M6	Zinc finger SWIM domain-containing protein 4	-1.62456	0.0324026	1.48942	0.360804	0.442729	Other	0.342603	0.638036	0.195155	0.999212	0.000342231	Other	-0.912796	0.225472	0.646908	0.772207	0.112267	Other	NaN	binding;cation binding;ion binding;metal ion binding;transition metal ion binding;zinc ion binding	NaN	NaN
TRIM63	Q969Q1	E3 ubiquitin-protein ligase TRIM63	-0.558921	0.0387321	1.41193	0.365572	0.437027	Other	-0.140499	0.652751	0.185253	0.999212	0.000342231	Other	-0.427659	0.151067	0.820829	0.709444	0.149082	Other	biological regulation;catabolic process;cellular catabolic process;cellular macromolecule catabolic process;cellular macromolecule metabolic process;cellular metabolic process;cellular process;cellular response to chemical stimulus;cellular response to corticosteroid stimulus;cellular response to dexamethasone stimulus;cellular response to endogenous stimulus;cellular response to glucocorticoid s…	acid-amino acid ligase activity;binding;catalytic activity;cation binding;cytoskeletal protein binding;ion binding;ligase activity;ligase activity, forming carbon-nitrogen bonds;metal ion binding;molecular transducer activity;protein binding;signal transducer activity;small conjugating protein ligase activity;titin binding;transition metal ion binding;ubiquitin-protein ligase activity;zinc ion bi…	cell part;contractile fiber part;cytoplasm;cytoplasmic part;cytoskeletal part;intracellular membrane-bounded organelle;intracellular organelle;intracellular organelle part;intracellular part;M band;macromolecular complex;membrane-bounded organelle;microtubule;nucleus;organelle;organelle part;protein complex;Z disc	NaN
ADO	Q96SZ5	2-aminoethanethiol dioxygenase	0.65771	0.038854	1.41056	0.365572	0.437027	Other	0.146597	0.588582	0.230193	0.999212	0.000342231	Other	0.31638	0.296714	0.527663	0.797727	0.0981455	Other	NaN	binding;catalytic activity;cation binding;cysteamine dioxygenase activity;dioxygenase activity;ion binding;metal ion binding;oxidoreductase activity;oxidoreductase activity, acting on single donors with incorporation of molecular oxygen;oxidoreductase activity, acting on single donors with incorporation of molecular oxygen, incorporation of two atoms of oxygen	cell part;cytoplasmic part;intracellular membrane-bounded organelle;intracellular organelle;intracellular part;membrane-bounded organelle;mitochondrion;organelle	Taurine and hypotaurine metabolism
ANXA6	P08133	Annexin A6	0.335027	0.0324879	1.48828	0.360804	0.442729	Other	0.0526899	0.726067	0.139023	0.999212	0.000342231	Other	0.104762	0.487466	0.312056	0.861222	0.0648849	Other	biological regulation;calcium ion transport;cation transport;cellular component assembly;cellular component organization;cellular component organization or biogenesis;cellular process;divalent inorganic cation transport;divalent metal ion transport;establishment of localization;ion transmembrane transport;ion transport;macromolecular complex assembly;macromolecular complex subunit organization;me…	binding;calcium ion binding;calcium-dependent phospholipid binding;calcium-dependent protein binding;cation binding;channel activity;cholesterol binding;gated channel activity;GTP binding;guanyl nucleotide binding;guanyl ribonucleotide binding;identical protein binding;ion binding;ion channel activity;ion transmembrane transporter activity;ligand-gated channel activity;ligand-gated ion channel ac…	adherens junction;anchoring junction;cell junction;cell part;cell-substrate adherens junction;cell-substrate junction;cytoplasmic membrane-bounded vesicle;cytoplasmic part;cytoplasmic vesicle;endosomal part;endosome membrane;extracellular membrane-bounded organelle;extracellular organelle;extracellular region part;extracellular vesicular exosome;focal adhesion;intracellular membrane-bounded organ…	NaN
UACA	Q9BZF9	Uveal autoantigen with coiled-coil domains and ankyrin repeats	-1.03448	0.0397934	1.40019	0.365572	0.437027	Other	0.691784	0.12746	0.894625	0.999212	0.000342231	Other	0.242564	0.572171	0.242474	0.898825	0.0463249	Other	biological regulation;cellular process;cellular response to stimulus;cellular response to stress;DNA damage response, signal transduction resulting in induction of apoptosis;induction of apoptosis;induction of apoptosis by intracellular signals;induction of apoptosis by oxidative stress;induction of programmed cell death;intracellular signal transduction;negative regulation of biological process;…	NaN	apoptosome;cell part;cytoplasm;cytoplasmic part;cytoskeleton;cytosolic part;envelope;extracellular membrane-bounded organelle;extracellular organelle;extracellular region;extracellular region part;extracellular vesicular exosome;intracellular membrane-bounded organelle;intracellular non-membrane-bounded organelle;intracellular organelle;intracellular organelle part;intracellular part;macromolecul…	NaN
CHCHD3	Q9NX63	MICOS complex subunit MIC19	0.32864	0.0328968	1.48285	0.360804	0.442729	Other	0.0478048	0.746487	0.126977	0.999212	0.000342231	Other	-0.105538	0.477026	0.321458	0.854569	0.0682527	Other	biological regulation;cellular component organization;cellular component organization at cellular level;cellular component organization or biogenesis;cellular component organization or biogenesis at cellular level;cellular membrane fusion;cellular membrane organization;cellular process;inner mitochondrial membrane organization;membrane fusion;membrane organization;mitochondrial fusion;mitochondri…	binding;enzyme binding;phosphatase binding;protein binding;protein complex scaffold;structural molecule activity	cell part;cytoplasm;cytoplasmic part;extracellular membrane-bounded organelle;extracellular organelle;extracellular region part;extracellular vesicular exosome;intracellular membrane-bounded organelle;intracellular organelle;intracellular organelle part;intracellular part;membrane;membrane-bounded organelle;membrane-bounded vesicle;mitochondrial inner membrane;mitochondrial membrane;mitochondrial…	NaN
AGFG1	P52594	Arf-GAP domain and FG repeat-containing protein 1	-0.866798	0.037248	1.4289	0.362282	0.440953	Other	-0.363807	0.30701	0.512847	0.999212	0.000342231	Other	0.033974	0.92312	0.0347418	0.986056	0.00609842	Other	acrosome assembly;anatomical structure formation involved in morphogenesis;cellular component assembly;cellular component assembly at cellular level;cellular component assembly involved in morphogenesis;cellular component organization;cellular component organization at cellular level;cellular component organization or biogenesis;cellular component organization or biogenesis at cellular level;cell…	binding;cation binding;DNA binding;ion binding;metal ion binding;nucleic acid binding;RNA binding;transition metal ion binding;zinc ion binding	cell body;cell part;cell projection;cytoplasmic membrane-bounded vesicle;cytoplasmic part;cytoplasmic vesicle;intracellular membrane-bounded organelle;intracellular organelle;intracellular organelle part;intracellular part;macromolecular complex;membrane part;membrane-bounded organelle;membrane-bounded vesicle;neuronal cell body;nuclear part;nuclear pore;organelle;organelle part;pore complex;prot…	NaN
DLST	P36957	Dihydrolipoyllysine-residue succinyltransferase component of 2-oxoglutarate dehydrogenase complex, mitochondrial	0.566101	0.0332601	1.47808	0.360804	0.442729	Other	-0.0233189	0.927144	0.0328526	0.999212	0.000342231	Other	-0.189896	0.458722	0.33845	0.853435	0.0688298	Other	acetyl-CoA catabolic process;acetyl-CoA metabolic process;amine catabolic process;amine metabolic process;aspartate family amino acid catabolic process;aspartate family amino acid metabolic process;carboxylic acid catabolic process;carboxylic acid metabolic process;catabolic process;cellular amine metabolic process;cellular amino acid catabolic process;cellular amino acid metabolic process;cellul…	catalytic activity;dihydrolipoyllysine-residue succinyltransferase activity;S-acyltransferase activity;S-succinyltransferase activity;succinyltransferase activity;transferase activity;transferase activity, transferring acyl groups;transferase activity, transferring acyl groups other than amino-acyl groups	cell part;cytoplasmic part;extracellular membrane-bounded organelle;extracellular organelle;extracellular region part;extracellular vesicular exosome;intracellular membrane-bounded organelle;intracellular organelle;intracellular organelle lumen;intracellular organelle part;intracellular part;macromolecular complex;membrane;membrane-bounded organelle;membrane-bounded vesicle;membrane-enclosed lume…	Citrate cycle (TCA cycle);Lysine degradation
AP2A2	O94973	AP-2 complex subunit alpha-2	-0.332599	0.0333206	1.47729	0.360804	0.442729	Other	-0.127028	0.399816	0.39814	0.999212	0.000342231	Other	-0.0971586	0.518481	0.285267	0.879813	0.0556098	Other	antigen processing and presentation;antigen processing and presentation of exogenous antigen;antigen processing and presentation of exogenous peptide antigen;antigen processing and presentation of exogenous peptide antigen via MHC class II;antigen processing and presentation of peptide antigen;antigen processing and presentation of peptide antigen via MHC class II;antigen processing and presentat…	binding;enzyme binding;kinase binding;lipid binding;protein binding;protein kinase binding;protein transporter activity;substrate-specific transporter activity;transporter activity	AP-2 adaptor complex;AP-type membrane coat adaptor complex;cell part;clathrin adaptor complex;clathrin coated vesicle membrane;clathrin-coated endocytic vesicle membrane;coated vesicle membrane;cytoplasmic membrane-bounded vesicle;cytoplasmic part;cytoplasmic vesicle;cytoplasmic vesicle membrane;cytoplasmic vesicle part;cytosol;endocytic vesicle membrane;intracellular membrane-bounded organelle;i…	Endocrine and other factor-regulated calcium reabsorption;Endocytosis;Huntington's disease
SH3BGR	P55822	SH3 domain-binding glutamic acid-rich protein	0.401746	0.0333596	1.47678	0.360804	0.442729	Other	0.0608759	0.736994	0.132536	0.999212	0.000342231	Other	-0.0731818	0.686551	0.163327	0.936436	0.0285219	Other	biological regulation;cellular component assembly;cellular component organization;cellular component organization or biogenesis;macromolecular complex assembly;macromolecular complex subunit organization;positive regulation of biological process;positive regulation of cell communication;positive regulation of cellular process;positive regulation of response to stimulus;positive regulation of sign…	binding;binding, bridging;protein binding;protein binding, bridging;SH3/SH2 adaptor activity;signaling adaptor activity	cell part;cytoplasmic part;cytosol;intracellular part	NaN
ATP5PD	O75947	ATP synthase subunit d, mitochondrial	0.615676	0.0336024	1.47363	0.360804	0.442729	Other	0.168139	0.546515	0.262398	0.999212	0.000342231	Other	-0.314896	0.262664	0.580599	0.789583	0.102602	Other	ATP biosynthetic process;ATP metabolic process;ATP synthesis coupled proton transport;biosynthetic process;cation transport;cellular biosynthetic process;cellular metabolic process;cellular nitrogen compound biosynthetic process;cellular nitrogen compound metabolic process;cellular process;electron transport chain;energy coupled proton transport, down electrochemical gradient;establishment of loc…	cation transmembrane transporter activity;hydrogen ion transmembrane transporter activity;inorganic cation transmembrane transporter activity;ion transmembrane transporter activity;monovalent inorganic cation transmembrane transporter activity;substrate-specific transmembrane transporter activity;substrate-specific transporter activity;transmembrane transporter activity;transporter activity	cell part;cytoplasm;cytoplasmic part;extracellular membrane-bounded organelle;extracellular organelle;extracellular region part;extracellular vesicular exosome;intracellular membrane-bounded organelle;intracellular organelle;intracellular organelle part;intracellular part;macromolecular complex;membrane;membrane part;membrane-bounded organelle;membrane-bounded vesicle;mitochondrial inner membrane…	Alzheimer's disease;Huntington's disease;Oxidative phosphorylation;Parkinson's disease
NAP1L4	Q99733	Nucleosome assembly protein 1-like 4	0.303254	0.0336933	1.47246	0.360804	0.442729	Other	-0.00999959	0.94182	0.0260319	0.999212	0.000342231	Other	-0.0334145	0.807419	0.092901	0.955855	0.019608	Other	cellular component assembly;cellular component assembly at cellular level;cellular component organization;cellular component organization at cellular level;cellular component organization or biogenesis;cellular component organization or biogenesis at cellular level;cellular macromolecular complex assembly;cellular macromolecular complex subunit organization;cellular process;chromatin organization…	binding;protein binding;unfolded protein binding	cell part;cytoplasm;intracellular membrane-bounded organelle;intracellular organelle;intracellular part;membrane-bounded organelle;nucleus;organelle	NaN
COPS5	Q92905	COP9 signalosome complex subunit 5	0.577741	0.033882	1.47003	0.360804	0.442729	Other	0.089238	0.73293	0.134938	0.999212	0.000342231	Other	-0.06647	0.799271	0.0973057	0.955855	0.019608	Other	biological regulation;biosynthetic process;cellular biosynthetic process;cellular macromolecule biosynthetic process;cellular macromolecule metabolic process;cellular metabolic process;cellular nitrogen compound metabolic process;cellular process;cellular protein metabolic process;cullin deneddylation;macromolecule biosynthetic process;macromolecule metabolic process;macromolecule modification;me…	binding;catalytic activity;cation binding;cysteine-type peptidase activity;hydrolase activity;ion binding;metal ion binding;metallopeptidase activity;nucleic acid binding;peptidase activity;peptidase activity, acting on L-amino acid peptides;protein binding transcription factor activity;RNA binding;small conjugating protein-specific protease activity;transcription coactivator activity;transcripti…	cell junction;cell part;clathrin-coated vesicle;coated vesicle;cytoplasm;cytoplasmic membrane-bounded vesicle;cytoplasmic part;cytoplasmic vesicle;eukaryotic translation initiation factor 3 complex;intracellular membrane-bounded organelle;intracellular organelle;intracellular organelle part;intracellular part;macromolecular complex;membrane-bounded organelle;membrane-bounded vesicle;nuclear part;…	NaN
FAH	P16930	Fumarylacetoacetase	0.355039	0.0341154	1.46705	0.360804	0.442729	Other	0.108636	0.501012	0.300152	0.999212	0.000342231	Other	0.0993484	0.538037	0.269188	0.891021	0.0501119	Other	amine catabolic process;amine metabolic process;arginine catabolic process;arginine metabolic process;aromatic amino acid family catabolic process;aromatic amino acid family metabolic process;aromatic compound catabolic process;carboxylic acid catabolic process;carboxylic acid metabolic process;catabolic process;cellular amine metabolic process;cellular amino acid catabolic process;cellular amino…	binding;catalytic activity;cation binding;fumarylacetoacetase activity;hydrolase activity;hydrolase activity, acting on acid carbon-carbon bonds;hydrolase activity, acting on acid carbon-carbon bonds, in ketonic substances;ion binding;metal ion binding	cell part;cytoplasmic part;cytosol;extracellular membrane-bounded organelle;extracellular organelle;extracellular region part;extracellular vesicular exosome;intracellular part;membrane-bounded organelle;membrane-bounded vesicle;organelle;vesicle	Styrene degradation;Tyrosine metabolism
CTNNB1	P35222	Catenin beta-1	0.371367	0.0353251	1.45192	0.360804	0.442729	Other	0.398648	0.0250362	1.60143	0.999212	0.000342231	Other	-0.0614813	0.715632	0.14531	0.945634	0.0242768	Other	adherens junction assembly;adherens junction organization;anatomical structure development;anatomical structure formation involved in morphogenesis;anatomical structure homeostasis;anatomical structure morphogenesis;androgen receptor signaling pathway;anterior/posterior axis specification;apoptosis;appendage morphogenesis;axis specification;biological adhesion;biological regulation;biosynthetic p…	activating transcription factor binding;alpha-catenin binding;androgen receptor binding;binding;cadherin binding;cell adhesion molecule binding;DNA binding;double-stranded DNA binding;enzyme binding;estrogen receptor binding;hormone receptor binding;ion channel binding;I-SMAD binding;kinase binding;molecular transducer activity;nuclear hormone receptor binding;nucleic acid binding;nucleic acid bi…	adherens junction;anchoring junction;apical part of cell;basolateral plasma membrane;beta-catenin destruction complex;beta-catenin-TCF7L2 complex;catenin complex;catenin-TCF7L2 complex;cell cortex;cell junction;cell part;cell periphery;cell projection;cell projection membrane;cell projection part;cell-cell adherens junction;cell-cell junction;cell-substrate adherens junction;cell-substrate juncti…	Adherens junction;Arrhythmogenic right ventricular cardiomyopathy (ARVC);Bacterial invasion of epithelial cells;Basal cell carcinoma;Colorectal cancer;Endometrial cancer;Focal adhesion;Leukocyte transendothelial migration;Melanogenesis;Pathogenic Escherichia coli infection;Pathways in cancer;Prostate cancer;Thyroid cancer;Tight junction;Wnt signaling pathway
WDR1	O75083	WD repeat-containing protein 1	-0.252808	0.0343327	1.46429	0.360804	0.442729	Other	-0.0566305	0.622144	0.206109	0.999212	0.000342231	Other	-0.0253016	0.825428	0.083321	0.955855	0.019608	Other	biological regulation;blood coagulation;cell activation;cellular process;coagulation;establishment of localization;establishment of localization in cell;exocytosis;hemostasis;multicellular organismal process;neurological system process;platelet activation;platelet degranulation;regulation of biological process;regulation of biological quality;regulation of body fluid levels;regulation of cell dev…	NaN	actin filament;cell junction;cell part;cell projection;cytoplasm;cytoplasmic part;cytoskeletal part;cytosol;extracellular membrane-bounded organelle;extracellular organelle;extracellular region;extracellular region part;extracellular vesicular exosome;intracellular non-membrane-bounded organelle;intracellular organelle;intracellular organelle part;intracellular part;macromolecular complex;membran…	NaN
CLU	P10909	Clusterin;Clusterin alpha chain;Clusterin beta chain	0.470332	0.0343905	1.46356	0.360804	0.442729	Other	0.041207	0.846883	0.0721768	0.999212	0.000342231	Other	0.161328	0.451843	0.345012	0.851865	0.0696293	Other	activation of immune response;anatomical structure morphogenesis;apoptotic mitochondrial changes;biological regulation;blood coagulation;cell activation;cell morphogenesis;cellular component assembly;cellular component assembly at cellular level;cellular component morphogenesis;cellular component organization;cellular component organization at cellular level;cellular component organization or bio…	binding;chaperone binding;enzyme binding;misfolded protein binding;protein binding;ubiquitin protein ligase binding	blood microparticle;cell part;chromaffin granule;cytoplasm;cytoplasmic membrane-bounded vesicle;cytoplasmic membrane-bounded vesicle lumen;cytoplasmic part;cytoplasmic vesicle;cytoplasmic vesicle part;cytosol;endoplasmic reticulum;extracellular matrix;extracellular membrane-bounded organelle;extracellular organelle;extracellular region;extracellular region part;extracellular space;extracellular v…	NaN
ABI3BP	Q7Z7G0	Target of Nesh-SH3	-1.33253	0.0423337	1.37331	0.373173	0.42809	Other	-1.19362	0.0866067	1.06245	0.999212	0.000342231	Other	-0.294853	0.578185	0.237933	0.90257	0.0445193	Other	biological regulation;cellular component organization;cellular component organization at cellular level;cellular component organization or biogenesis;cellular component organization or biogenesis at cellular level;cellular process;extracellular matrix organization;extracellular structure organization;positive regulation of biological process;positive regulation of cell adhesion;positive regulatio…	binding;carbohydrate binding;glycosaminoglycan binding;heparin binding;pattern binding;polysaccharide binding	extracellular matrix;extracellular region part;extracellular space;interstitial matrix;proteinaceous extracellular matrix	NaN
MIA3	Q5JRA6	Melanoma inhibitory activity protein 3	0.375365	0.0347716	1.45877	0.360804	0.442729	Other	0.383859	0.0311732	1.50622	0.999212	0.000342231	Other	0.0909854	0.60219	0.220266	0.909483	0.0412054	Other	anatomical structure development;biological regulation;cell development;cellular component organization;cellular component organization at cellular level;cellular component organization or biogenesis;cellular component organization or biogenesis at cellular level;cellular developmental process;cellular process;chondrocyte development;collagen fibril organization;developmental process;establishmen…	NaN	cell part;cytoplasmic part;endoplasmic reticulum membrane;endoplasmic reticulum part;integral to membrane;intracellular membrane-bounded organelle;intracellular organelle;intracellular organelle part;intracellular part;intrinsic to membrane;membrane;membrane part;membrane-bounded organelle;organelle;organelle membrane;organelle part	NaN
AQP1	P29972	Aquaporin-1	0.580692	0.0347841	1.45862	0.360804	0.442729	Other	0.198673	0.453425	0.343494	0.999212	0.000342231	Other	-0.215581	0.426282	0.370303	0.841676	0.0748548	Other	actin cytoskeleton organization;actin filament-based process;ammonium transmembrane transport;ammonium transport;anatomical structure development;anatomical structure morphogenesis;anion transport;bicarbonate transport;biological regulation;biosynthetic process;blood vessel development;body fluid secretion;camera-type eye morphogenesis;carbohydrate transport;carbon dioxide transmembrane transport…	alcohol transmembrane transporter activity;ammonium transmembrane transporter activity;carbon dioxide transmembrane transporter activity;cation channel activity;cation transmembrane transporter activity;channel activity;cyclic nucleotide-gated ion channel activity;gated channel activity;glycerol channel activity;glycerol transmembrane transporter activity;inorganic cation transmembrane transporte…	apical part of cell;apical plasma membrane;axon part;axon terminus;basal plasma membrane;basolateral plasma membrane;brush border;brush border membrane;cell part;cell projection;cell projection membrane;cell projection part;cytoplasm;extracellular membrane-bounded organelle;extracellular organelle;extracellular region part;extracellular vesicular exosome;host cell cytoplasm part;host cell part;ho…	Bile secretion;Proximal tubule bicarbonate reclamation
YWHAQ	P27348	14-3-3 protein theta	0.697814	0.0346035	1.46088	0.360804	0.442729	Other	-0.258089	0.418209	0.378606	0.999212	0.000342231	Other	0.38662	0.228634	0.640859	0.772207	0.112267	Other	anatomical structure development;apoptosis;biological regulation;biosynthetic process;cell death;cellular biosynthetic process;cellular component organization;cellular component organization or biogenesis;cellular macromolecule metabolic process;cellular metabolic process;cellular nitrogen compound metabolic process;cellular process;cellular response to stimulus;death;developmental process;establ…	binding;protein binding;protein N-terminus binding	adherens junction;anchoring junction;cell junction;cell part;cell-substrate adherens junction;cell-substrate junction;cytoplasm;cytoplasmic part;cytoplasmic vesicle membrane;cytoplasmic vesicle part;cytosol;extracellular membrane-bounded organelle;extracellular organelle;extracellular region part;extracellular vesicular exosome;focal adhesion;intracellular organelle part;intracellular part;macrom…	Cell cycle;Neurotrophin signaling pathway;Oocyte meiosis
ANXA4	P09525	Annexin A4	0.40645	0.0346599	1.46017	0.360804	0.442729	Other	-0.0348336	0.850419	0.0703672	0.999212	0.000342231	Other	0.180135	0.333426	0.477	0.805825	0.0937595	Other	biological regulation;cell differentiation;cellular developmental process;cellular process;cellular response to stimulus;developmental process;epithelial cell differentiation;negative regulation of apoptosis;negative regulation of biological process;negative regulation of catalytic activity;negative regulation of cell death;negative regulation of cellular process;negative regulation of cytokine s…	binding;calcium ion binding;calcium-dependent phospholipid binding;calcium-dependent protein binding;cation binding;enzyme inhibitor activity;enzyme regulator activity;identical protein binding;ion binding;lipase inhibitor activity;lipid binding;metal ion binding;NF-kappaB binding;phospholipase inhibitor activity;phospholipid binding;protein binding;transcription factor binding	cell part;cell surface;cytoplasm;cytoplasmic part;extracellular membrane-bounded organelle;extracellular organelle;extracellular region part;extracellular vesicular exosome;intracellular membrane-bounded organelle;intracellular organelle;intracellular organelle part;intracellular part;membrane;membrane-bounded organelle;membrane-bounded vesicle;nuclear membrane;nuclear part;nucleus;organelle;orga…	NaN
TRDN	Q13061	Triadin	0.58598	0.0347289	1.45931	0.360804	0.442729	Other	-0.235632	0.379647	0.42062	0.999212	0.000342231	Other	0.454367	0.0962614	1.01655	0.643812	0.191241	Other	biological regulation;calcium ion homeostasis;calcium ion transport;calcium ion transport into cytosol;cation homeostasis;cation transport;cellular calcium ion homeostasis;cellular cation homeostasis;cellular chemical homeostasis;cellular component organization;cellular component organization at cellular level;cellular component organization or biogenesis;cellular component organization or biogen…	binding;binding, bridging;ion channel binding;protein binding;protein binding, bridging	cell part;cytoplasm;cytoplasmic part;endoplasmic reticulum;endoplasmic reticulum lumen;endoplasmic reticulum membrane;endoplasmic reticulum part;integral to membrane;intracellular membrane-bounded organelle;intracellular organelle;intracellular organelle lumen;intracellular organelle part;intracellular part;intrinsic to membrane;junctional membrane complex;junctional sarcoplasmic reticulum membra…	NaN
CTSB	P07858	Cathepsin B;Cathepsin B heavy chain;Cathepsin B light chain	0.359331	0.0348401	1.45792	0.360804	0.442729	Other	-0.272408	0.103774	0.983911	0.999212	0.000342231	Other	0.122847	0.454554	0.342415	0.853435	0.0688298	Other	activation of immune response;activation of innate immune response;anatomical structure development;biological regulation;cell differentiation;cellular component disassembly;cellular component disassembly at cellular level;cellular component organization;cellular component organization at cellular level;cellular component organization or biogenesis;cellular component organization or biogenesis at…	binding;catalytic activity;collagen binding;cysteine-type endopeptidase activity;cysteine-type peptidase activity;endopeptidase activity;glycoprotein binding;hydrolase activity;peptidase activity;peptidase activity, acting on L-amino acid peptides;protein binding;proteoglycan binding	cell part;cytoplasmic membrane-bounded vesicle;cytoplasmic part;cytoplasmic vesicle;extracellular membrane-bounded organelle;extracellular organelle;extracellular region;extracellular region part;extracellular space;extracellular vesicular exosome;intracellular;intracellular membrane-bounded organelle;intracellular non-membrane-bounded organelle;intracellular organelle;intracellular organelle par…	Antigen processing and presentation;Lysosome
MYH6	P13533	Myosin-6	-1.00809	0.0350103	1.4558	0.360804	0.442729	Other	-0.108471	0.81325	0.0897757	0.999212	0.000342231	Other	-0.559703	0.22878	0.640582	0.772207	0.112267	Other	actin cytoskeleton organization;actin filament-based movement;actin filament-based process;actin-mediated cell contraction;actin-myosin filament sliding;actomyosin structure organization;adult heart development;anatomical structure development;anatomical structure formation involved in morphogenesis;anatomical structure morphogenesis;atrial cardiac muscle tissue morphogenesis;biological regulatio…	actin-dependent ATPase activity;adenyl nucleotide binding;adenyl ribonucleotide binding;ATP binding;ATPase activity;ATPase activity, coupled;binding;catalytic activity;enzyme binding;hydrolase activity;hydrolase activity, acting on acid anhydrides;hydrolase activity, acting on acid anhydrides, in phosphorus-containing anhydrides;kinase binding;microfilament motor activity;motor activity;nucleosid…	actin filament bundle;actomyosin;adherens junction;anchoring junction;cell junction;cell part;cell-substrate adherens junction;cell-substrate junction;contractile fiber;contractile fiber part;cytoplasm;cytoplasmic part;cytoskeletal part;cytosol;focal adhesion;intracellular non-membrane-bounded organelle;intracellular organelle;intracellular organelle part;intracellular part;macromolecular complex…	Tight junction;Viral myocarditis
PRDX2	P32119	Peroxiredoxin-2	0.530965	0.0350776	1.45497	0.360804	0.442729	Other	0.172805	0.476892	0.32158	0.999212	0.000342231	Other	-0.0347433	0.885779	0.0526747	0.976726	0.0102271	Other	biological regulation;biosynthetic process;catabolic process;cellular biosynthetic process;cellular catabolic process;cellular macromolecule metabolic process;cellular metabolic process;cellular nitrogen compound metabolic process;cellular process;cellular response to chemical stimulus;cellular response to hydrogen peroxide;cellular response to oxidative stress;cellular response to oxygen radical…	antioxidant activity;catalytic activity;oxidoreductase activity;oxidoreductase activity, acting on paired donors, with incorporation or reduction of molecular oxygen;oxidoreductase activity, acting on peroxide as acceptor;peroxidase activity;peroxiredoxin activity;thioredoxin peroxidase activity	cell part;cytoplasm;cytoplasmic part;cytosol;extracellular membrane-bounded organelle;extracellular organelle;extracellular region part;extracellular vesicular exosome;intracellular part;membrane-bounded organelle;membrane-bounded vesicle;organelle;vesicle	NaN
PRDX1	Q06830	Peroxiredoxin-1	0.338481	0.0351547	1.45402	0.360804	0.442729	Other	0.146868	0.344938	0.462259	0.999212	0.000342231	Other	0.102541	0.507885	0.294234	0.872418	0.0592755	Other	anatomical structure development;anatomical structure homeostasis;biological regulation;biosynthetic process;catabolic process;cell killing;cell proliferation;cellular biosynthetic process;cellular catabolic process;cellular macromolecule metabolic process;cellular metabolic process;cellular nitrogen compound metabolic process;cellular process;cellular response to chemical stimulus;cellular respo…	antioxidant activity;binding;catalytic activity;cation binding;heme binding;ion binding;iron ion binding;metal ion binding;oxidoreductase activity;oxidoreductase activity, acting on paired donors, with incorporation or reduction of molecular oxygen;oxidoreductase activity, acting on peroxide as acceptor;peroxidase activity;peroxiredoxin activity;tetrapyrrole binding;thioredoxin peroxidase activit…	cell part;chromatin;chromosomal part;cytoplasm;cytoplasmic membrane-bounded vesicle;cytoplasmic part;cytoplasmic vesicle;cytosol;euchromatin;extracellular membrane-bounded organelle;extracellular organelle;extracellular region part;extracellular space;extracellular vesicular exosome;intracellular membrane-bounded organelle;intracellular non-membrane-bounded organelle;intracellular organelle;intra…	Peroxisome
GLRX3	O76003	Glutaredoxin-3	0.563036	0.0352835	1.45243	0.360804	0.442729	Other	0.0742586	0.772567	0.112064	0.999212	0.000342231	Other	0.100247	0.696593	0.157021	0.939141	0.0272691	Other	biological regulation;cell redox homeostasis;cellular homeostasis;cellular process;homeostatic process;negative regulation of biological process;negative regulation of cardiac muscle hypertrophy;negative regulation of multicellular organismal process;negative regulation of muscle hypertrophy;regulation of biological process;regulation of biological quality;regulation of cardiac muscle hypertrophy…	binding;catalytic activity;cation binding;disulfide oxidoreductase activity;electron carrier activity;ion binding;iron-sulfur cluster binding;metal cluster binding;metal ion binding;oxidoreductase activity;oxidoreductase activity, acting on a sulfur group of donors;protein disulfide oxidoreductase activity	cell cortex;cell part;contractile fiber part;cytoplasmic part;extracellular membrane-bounded organelle;extracellular organelle;extracellular region part;extracellular vesicular exosome;intracellular part;membrane-bounded organelle;membrane-bounded vesicle;organelle;organelle part;vesicle;Z disc	NaN
CCT2	P78371	T-complex protein 1 subunit beta	0.359076	0.0353047	1.45217	0.360804	0.442729	Other	-0.0259956	0.873907	0.058535	0.999212	0.000342231	Other	-0.0301352	0.854049	0.0685174	0.971466	0.0125725	Other	binding of sperm to zona pellucida;cell recognition;cell-cell recognition;cellular component assembly;cellular component assembly at cellular level;cellular component organization;cellular component organization at cellular level;cellular component organization or biogenesis;cellular component organization or biogenesis at cellular level;cellular macromolecular complex assembly;cellular macromole…	adenyl nucleotide binding;adenyl ribonucleotide binding;ATP binding;binding;enzyme binding;nucleotide binding;protein binding;purine nucleotide binding;purine ribonucleoside triphosphate binding;purine ribonucleotide binding;ribonucleotide binding;ubiquitin protein ligase binding;unfolded protein binding	cell body;cell part;chaperonin-containing T-complex;cytoplasm;cytoplasmic part;cytoskeletal part;cytosol;cytosolic part;extracellular membrane-bounded organelle;extracellular organelle;extracellular region part;extracellular vesicular exosome;intracellular organelle part;intracellular part;macromolecular complex;membrane-bounded organelle;membrane-bounded vesicle;microtubule;organelle;organelle p…	NaN
IRGQ	Q8WZA9	Immunity-related GTPase family Q protein	0.694973	0.035355	1.45155	0.360804	0.442729	Other	0.0055542	0.986022	0.0061132	0.999212	0.000342231	Other	-0.110782	0.727057	0.138432	0.945634	0.0242768	Other	NaN	binding;GTP binding;guanyl nucleotide binding;guanyl ribonucleotide binding;nucleotide binding;purine nucleotide binding;purine ribonucleoside triphosphate binding;purine ribonucleotide binding;ribonucleotide binding	NaN	NaN
CCAR2	Q8N163	Cell cycle and apoptosis regulator protein 2	0.317287	0.0355297	1.44941	0.360804	0.442729	Other	0.0450327	0.756207	0.121359	0.999212	0.000342231	Other	0.181734	0.216212	0.665121	0.769193	0.113965	Other	apoptotic mitochondrial changes;biological regulation;cell cycle;cellular component organization;cellular component organization at cellular level;cellular component organization or biogenesis;cellular component organization or biogenesis at cellular level;cellular macromolecule metabolic process;cellular metabolic process;cellular nitrogen compound metabolic process;cellular process;cellular res…	basal RNA polymerase II transcription machinery binding;basal transcription machinery binding;binding;enzyme binding;enzyme inhibitor activity;enzyme regulator activity;protein binding;RNA polymerase binding;RNA polymerase core enzyme binding;RNA polymerase II core binding	cell part;chromatin;chromosomal part;cytoplasm;cytoplasmic part;intracellular membrane-bounded organelle;intracellular organelle;intracellular organelle lumen;intracellular organelle part;intracellular part;membrane-bounded organelle;membrane-enclosed lumen;mitochondrial matrix;mitochondrial part;nuclear chromatin;nuclear chromosome part;nuclear part;nucleoplasm;nucleus;organelle;organelle lumen;…	NaN
PTGES2	Q9H7Z7	Prostaglandin E synthase 2;Prostaglandin E synthase 2 truncated form	0.602919	0.035598	1.44857	0.360804	0.442729	Other	0.0437737	0.873756	0.0586097	0.999212	0.000342231	Other	0.0154325	0.955319	0.0198514	0.992855	0.00311397	Other	biological regulation;biosynthetic process;carboxylic acid biosynthetic process;carboxylic acid metabolic process;cell redox homeostasis;cellular biosynthetic process;cellular homeostasis;cellular ketone metabolic process;cellular lipid metabolic process;cellular metabolic process;cellular process;establishment of localization;fatty acid biosynthetic process;fatty acid metabolic process;homeostat…	amine binding;amino acid binding;binding;carboxylic acid binding;catalytic activity;cation binding;disulfide oxidoreductase activity;DNA binding;electron carrier activity;glutathione binding;heme binding;intramolecular oxidoreductase activity;ion binding;iron ion binding;isomerase activity;lyase activity;metal ion binding;modified amino acid binding;nucleic acid binding;oxidoreductase activity;ox…	cell part;cytoplasmic part;cytosol;Golgi apparatus part;Golgi membrane;integral to membrane;intracellular membrane-bounded organelle;intracellular organelle;intracellular organelle part;intracellular part;intrinsic to membrane;membrane;membrane part;membrane-bounded organelle;mitochondrion;nucleus;organelle;organelle membrane;organelle part;perinuclear region of cytoplasm	Arachidonic acid metabolism
RTN4	Q9NQC3	Reticulon-4	0.361907	0.0357167	1.44713	0.360804	0.442729	Other	-0.0859712	0.604231	0.218797	0.999212	0.000342231	Other	0.210606	0.209596	0.678616	0.769193	0.113965	Other	anatomical structure formation involved in morphogenesis;anatomical structure morphogenesis;angiogenesis;apoptosis;axonal fasciculation;biological regulation;cardiac epithelial to mesenchymal transition;cell death;cell migration;cell morphogenesis;cell morphogenesis involved in differentiation;cell motility;cell recognition;cell surface receptor linked signaling pathway;cellular component morphog…	NaN	cell body;cell part;cell projection;cytoplasmic part;endoplasmic reticulum;endoplasmic reticulum part;envelope;extracellular membrane-bounded organelle;extracellular organelle;extracellular region part;extracellular vesicular exosome;integral to endoplasmic reticulum membrane;integral to membrane;integral to organelle membrane;intracellular;intracellular membrane-bounded organelle;intracellular o…	NaN
MDH1	P40925	Malate dehydrogenase, cytoplasmic	0.422199	0.0357567	1.44664	0.360804	0.442729	Other	0.214489	0.271846	0.565677	0.999212	0.000342231	Other	-0.162102	0.404087	0.393525	0.837375	0.0770801	Other	acetyl-CoA catabolic process;acetyl-CoA metabolic process;alcohol biosynthetic process;alcohol metabolic process;biological regulation;biosynthetic process;carbohydrate biosynthetic process;carbohydrate metabolic process;carboxylic acid metabolic process;catabolic process;cellular biosynthetic process;cellular carbohydrate biosynthetic process;cellular carbohydrate metabolic process;cellular cata…	binding;catalytic activity;coenzyme binding;cofactor binding;diiodophenylpyruvate reductase activity;L-malate dehydrogenase activity;malate dehydrogenase activity;malic enzyme activity;NAD binding;nucleotide binding;oxidoreductase activity;oxidoreductase activity, acting on CH-OH group of donors;oxidoreductase activity, acting on the CH-OH group of donors, NAD or NADP as acceptor	cell part;centrosome;cytoplasm;cytoplasmic part;cytoskeletal part;cytosol;extracellular membrane-bounded organelle;extracellular organelle;extracellular region part;extracellular space;extracellular vesicular exosome;intracellular membrane-bounded organelle;intracellular non-membrane-bounded organelle;intracellular organelle;intracellular organelle part;intracellular part;membrane-bounded organel…	Carbon fixation in photosynthetic organisms;Citrate cycle (TCA cycle);Glyoxylate and dicarboxylate metabolism;Proximal tubule bicarbonate reclamation;Pyruvate metabolism
NDUFV2	P19404	NADH dehydrogenase [ubiquinone] flavoprotein 2, mitochondrial	0.436719	0.0358498	1.44551	0.360804	0.442729	Other	0.0796251	0.690673	0.160728	0.999212	0.000342231	Other	-0.34654	0.0911264	1.04036	0.638291	0.194981	Other	anatomical structure development;cardiac muscle tissue development;cellular metabolic process;cellular process;developmental process;electron transport chain;generation of precursor metabolites and energy;metabolic process;mitochondrial electron transport, NADH to ubiquinone;muscle tissue development;nervous system development;oxidation-reduction process;respiratory electron transport chain;small…	2 iron, 2 sulfur cluster binding;binding;catalytic activity;cation binding;electron carrier activity;ion binding;iron-sulfur cluster binding;metal cluster binding;metal ion binding;NADH dehydrogenase (quinone) activity;NADH dehydrogenase (ubiquinone) activity;NADH dehydrogenase activity;oxidoreductase activity;oxidoreductase activity, acting on NADH or NADPH;oxidoreductase activity, acting on NAD…	cell part;cytoplasmic part;intracellular membrane-bounded organelle;intracellular organelle;intracellular organelle part;intracellular part;macromolecular complex;membrane;membrane part;membrane-bounded organelle;mitochondrial inner membrane;mitochondrial membrane;mitochondrial membrane part;mitochondrial part;mitochondrial respiratory chain complex I;mitochondrion;NADH dehydrogenase complex;orga…	Alzheimer's disease;Huntington's disease;Oxidative phosphorylation;Parkinson's disease
KCMF1	Q9P0J7	E3 ubiquitin-protein ligase KCMF1	-0.446649	0.0359388	1.44444	0.360804	0.442729	Other	0.130888	0.523594	0.281006	0.999212	0.000342231	Other	0.121415	0.553878	0.256586	0.894511	0.0484142	Other	NaN	binding;catalytic activity;cation binding;ion binding;ligase activity;metal ion binding;transition metal ion binding;zinc ion binding	NaN	NaN
PGAM1	P18669	Phosphoglycerate mutase 1	0.516671	0.0359621	1.44415	0.360804	0.442729	Other	0.00488981	0.983507	0.00722253	0.999212	0.000342231	Other	-0.0434465	0.854311	0.068384	0.971466	0.0125725	Other	alcohol biosynthetic process;alcohol catabolic process;alcohol metabolic process;biological regulation;biosynthetic process;carbohydrate biosynthetic process;carbohydrate catabolic process;carbohydrate metabolic process;catabolic process;cellular biosynthetic process;cellular carbohydrate biosynthetic process;cellular carbohydrate catabolic process;cellular carbohydrate metabolic process;cellular…	binding;bisphosphoglycerate 2-phosphatase activity;bisphosphoglycerate mutase activity;bisphosphoglycerate phosphatase activity;catalytic activity;enzyme binding;hydrolase activity;hydrolase activity, acting on ester bonds;intramolecular transferase activity;intramolecular transferase activity, phosphotransferases;isomerase activity;kinase binding;phosphatase activity;phosphoglycerate mutase acti…	cell part;cytoplasm;cytoplasmic part;cytosol;extracellular membrane-bounded organelle;extracellular organelle;extracellular region part;extracellular vesicular exosome;intracellular part;membrane;membrane-bounded organelle;membrane-bounded vesicle;organelle;vesicle	Glycolysis / Gluconeogenesis;Methane metabolism
SELENOS	Q9BQE4	Selenoprotein S	0.748273	0.0438581	1.35795	0.374505	0.426542	Other	-0.176459	0.660416	0.180182	0.999212	0.000342231	Other	0.562782	0.127384	0.894886	0.670644	0.173508	Other	biological regulation;catabolic process;cell redox homeostasis;cellular catabolic process;cellular homeostasis;cellular macromolecule catabolic process;cellular macromolecule metabolic process;cellular metabolic process;cellular process;cellular response to biotic stimulus;cellular response to chemical stimulus;cellular response to endogenous stimulus;cellular response to hormone stimulus;cellula…	antioxidant activity;binding;enzyme binding;protein binding;receptor activity;selenium binding	cell part;cytoplasmic microtubule;cytoplasmic part;cytoskeletal part;endoplasmic reticulum;endoplasmic reticulum part;extracellular region part;integral to endoplasmic reticulum membrane;integral to membrane;integral to organelle membrane;intracellular membrane-bounded organelle;intracellular organelle;intracellular organelle part;intracellular part;intrinsic to endoplasmic reticulum membrane;int…	Protein processing in endoplasmic reticulum
TMEM167A	Q8TBQ9	Protein kish-A	0.650399	0.0364967	1.43775	0.362282	0.440953	Other	0.0773241	0.795215	0.0995156	0.999212	0.000342231	Other	0.25499	0.414769	0.382194	0.840232	0.0756006	Other	NaN	NaN	cell part;cytoplasmic part;Golgi apparatus part;Golgi membrane;integral to membrane;intracellular organelle part;intracellular part;intrinsic to membrane;membrane;membrane part;organelle membrane;organelle part	NaN
UBE2N	P61088	Ubiquitin-conjugating enzyme E2 N	1.06183	0.0363839	1.43909	0.362282	0.440953	Other	-0.196058	0.68788	0.162488	0.999212	0.000342231	Other	0.0322882	0.947175	0.02357	0.992855	0.00311397	Other	activation of immune response;activation of innate immune response;antigen receptor-mediated signaling pathway;biological regulation;catabolic process;cell surface receptor linked signaling pathway;cellular catabolic process;cellular component organization;cellular component organization at cellular level;cellular component organization or biogenesis;cellular component organization or biogenesis …	acid-amino acid ligase activity;adenyl nucleotide binding;adenyl ribonucleotide binding;ATP binding;binding;catalytic activity;enzyme binding;ligase activity;ligase activity, forming carbon-nitrogen bonds;nucleotide binding;protein binding;purine nucleotide binding;purine ribonucleoside triphosphate binding;purine ribonucleotide binding;ribonucleotide binding;small conjugating protein binding;sma…	cell part;cytoplasm;cytoplasmic part;cytosol;extracellular membrane-bounded organelle;extracellular organelle;extracellular region part;extracellular vesicular exosome;intracellular membrane-bounded organelle;intracellular organelle;intracellular part;macromolecular complex;membrane-bounded organelle;membrane-bounded vesicle;nucleus;organelle;protein complex;UBC13-MMS2 complex;UBC13-UEV1A complex…	Ubiquitin mediated proteolysis
TPM1	P09493	Tropomyosin alpha-1 chain	0.554045	0.0365278	1.43738	0.362282	0.440953	Other	-0.0335941	0.894993	0.0481804	0.999212	0.000342231	Other	0.185945	0.467127	0.330565	0.854569	0.0682527	Other	actin cytoskeleton organization;actin filament-based movement;actin filament-based process;actin-mediated cell contraction;actin-myosin filament sliding;actomyosin structure organization;anatomical structure morphogenesis;biological regulation;cardiac muscle contraction;cardiac muscle tissue morphogenesis;cell projection organization;cellular component movement;cellular component organization;cel…	actin binding;binding;cytoskeletal protein binding;protein binding;structural constituent of cytoskeleton;structural constituent of muscle;structural molecule activity	actin filament bundle;actomyosin;bleb;cell part;cell projection;cell projection membrane;cell projection part;contractile fiber part;cytoplasmic part;cytoskeletal part;cytoskeleton;cytosol;filamentous actin;intracellular non-membrane-bounded organelle;intracellular organelle;intracellular organelle part;intracellular part;leading edge membrane;macromolecular complex;membrane part;muscle thin fila…	Cardiac muscle contraction;Dilated cardiomyopathy;Hypertrophic cardiomyopathy (HCM)
ZG16B	Q96DA0	Zymogen granule protein 16 homolog B	2.41166	0.0445154	1.35149	0.37464	0.426386	Other	-0.812497	0.479148	0.31953	0.999212	0.000342231	Other	0.467471	0.66334	0.178264	0.929057	0.0319576	Other	anatomical structure homeostasis;biological regulation;homeostatic process;regulation of biological quality;retina homeostasis;tissue homeostasis	binding;carbohydrate binding	extracellular membrane-bounded organelle;extracellular organelle;extracellular region part;extracellular space;extracellular vesicular exosome;membrane-bounded organelle;membrane-bounded vesicle;organelle;vesicle	NaN
MYO18A	Q92614	Unconventional myosin-XVIIIa	-0.577762	0.0368067	1.43407	0.362282	0.440953	Other	-0.149711	0.57437	0.240808	0.999212	0.000342231	Other	-0.0872655	0.74292	0.129058	0.9504	0.0220934	Other	actin cytoskeleton organization;actin filament-based process;actomyosin structure organization;asymmetric Golgi ribbon formation;biological regulation;cell migration;cell motility;cellular component movement;cellular component organization;cellular component organization at cellular level;cellular component organization or biogenesis;cellular component organization or biogenesis at cellular level…	actin binding;actin filament binding;adenyl nucleotide binding;adenyl ribonucleotide binding;ADP binding;ATP binding;binding;catalytic activity;cytoskeletal protein binding;DNA binding;hydrolase activity;hydrolase activity, acting on acid anhydrides;hydrolase activity, acting on acid anhydrides, in phosphorus-containing anhydrides;motor activity;nucleic acid binding;nucleoside-triphosphatase acti…	actomyosin;cell part;cytoplasmic part;cytoskeletal part;endoplasmic reticulum-Golgi intermediate compartment;Golgi apparatus part;Golgi membrane;intracellular membrane-bounded organelle;intracellular organelle;intracellular organelle part;intracellular part;macromolecular complex;membrane;membrane-bounded organelle;myosin complex;organelle;organelle membrane;organelle part;protein complex;trans-G…	NaN
DCTN2	Q13561	Dynactin subunit 2	0.629775	0.0369318	1.4326	0.362282	0.440953	Other	-0.16194	0.577559	0.238404	0.999212	0.000342231	Other	0.167301	0.565099	0.247876	0.897155	0.0471324	Other	antigen processing and presentation;antigen processing and presentation of exogenous antigen;antigen processing and presentation of exogenous peptide antigen;antigen processing and presentation of exogenous peptide antigen via MHC class II;antigen processing and presentation of peptide antigen;antigen processing and presentation of peptide antigen via MHC class II;antigen processing and presentat…	binding;catalytic activity;cytoskeletal protein binding;hydrolase activity;hydrolase activity, acting on acid anhydrides;hydrolase activity, acting on acid anhydrides, in phosphorus-containing anhydrides;motor activity;nucleoside-triphosphatase activity;protein binding;pyrophosphatase activity;spectrin binding	cell part;cell projection part;centrosome;chromosomal part;cytoplasm;cytoplasmic part;cytoskeletal part;cytosol;dynactin complex;dynein complex;extracellular membrane-bounded organelle;extracellular organelle;extracellular region part;extracellular vesicular exosome;growth cone;intracellular non-membrane-bounded organelle;intracellular organelle;intracellular organelle part;intracellular part;kin…	Huntington's disease;Vasopressin-regulated water reabsorption
COX4I1	P13073	Cytochrome c oxidase subunit 4 isoform 1, mitochondrial	0.612038	0.0369385	1.43252	0.362282	0.440953	Other	0.225888	0.42545	0.371152	0.999212	0.000342231	Other	-0.141612	0.616085	0.210359	0.914742	0.0387016	Other	biosynthetic process;cellular biosynthetic process;cellular macromolecule metabolic process;cellular metabolic process;cellular nitrogen compound metabolic process;cellular process;electron transport chain;gene expression;generation of precursor metabolites and energy;macromolecule metabolic process;metabolic process;nitrogen compound metabolic process;nucleic acid metabolic process;nucleobase-co…	catalytic activity;cation transmembrane transporter activity;cytochrome-c oxidase activity;heme-copper terminal oxidase activity;hydrogen ion transmembrane transporter activity;inorganic cation transmembrane transporter activity;ion transmembrane transporter activity;monovalent inorganic cation transmembrane transporter activity;oxidoreductase activity;oxidoreductase activity, acting on a heme gr…	cell part;cytoplasmic part;extracellular membrane-bounded organelle;extracellular organelle;extracellular region part;extracellular vesicular exosome;intracellular membrane-bounded organelle;intracellular organelle;intracellular organelle part;intracellular part;membrane;membrane-bounded organelle;membrane-bounded vesicle;mitochondrial inner membrane;mitochondrial membrane;mitochondrial part;mito…	Alzheimer's disease;Cardiac muscle contraction;Huntington's disease;Oxidative phosphorylation;Parkinson's disease
EIF3M	Q7L2H7	Eukaryotic translation initiation factor 3 subunit M	0.576338	0.0369621	1.43224	0.362282	0.440953	Other	0.0443269	0.86738	0.0617907	0.999212	0.000342231	Other	-0.35472	0.188306	0.725135	0.763907	0.116959	Other	biological regulation;cellular component assembly;cellular component assembly at cellular level;cellular component organization;cellular component organization at cellular level;cellular component organization or biogenesis;cellular component organization or biogenesis at cellular level;cellular macromolecular complex assembly;cellular macromolecular complex subunit organization;cellular process;…	binding;nucleic acid binding;RNA binding;translation factor activity, nucleic acid binding;translation initiation factor activity	cell part;cytoplasmic part;eukaryotic 43S preinitiation complex;eukaryotic 48S preinitiation complex;eukaryotic translation initiation factor 3 complex;eukaryotic translation initiation factor 3 complex, eIF3m;intracellular part;macromolecular complex;protein complex;ribonucleoprotein complex;translation preinitiation complex	NaN
PPA1	Q15181	Inorganic pyrophosphatase	0.257318	0.037247	1.42891	0.362282	0.440953	Other	0.03836	0.746826	0.126781	0.999212	0.000342231	Other	0.0128638	0.913719	0.0391875	0.98475	0.00667408	Other	amine metabolic process;amino acid activation;carboxylic acid metabolic process;cellular amine metabolic process;cellular amino acid metabolic process;cellular ketone metabolic process;cellular macromolecule metabolic process;cellular metabolic process;cellular nitrogen compound metabolic process;cellular process;diphosphate metabolic process;gene expression;macromolecule metabolic process;metabo…	binding;catalytic activity;cation binding;hydrolase activity;hydrolase activity, acting on acid anhydrides;hydrolase activity, acting on acid anhydrides, in phosphorus-containing anhydrides;inorganic diphosphatase activity;ion binding;magnesium ion binding;metal ion binding;pyrophosphatase activity	cell part;cytoplasm;cytoplasmic part;cytosol;extracellular membrane-bounded organelle;extracellular organelle;extracellular region part;extracellular vesicular exosome;intracellular part;membrane-bounded organelle;membrane-bounded vesicle;organelle;vesicle	Oxidative phosphorylation
COL6A1	P12109	Collagen alpha-1(VI) chain	-1.07942	0.0380426	1.41973	0.364874	0.437857	Other	-0.521964	0.290541	0.536792	0.999212	0.000342231	Other	-0.149795	0.759389	0.119536	0.953142	0.0208424	Other	axon guidance;biological adhesion;cell adhesion;cell differentiation;cellular component assembly;cellular component disassembly;cellular component disassembly at cellular level;cellular component organization;cellular component organization at cellular level;cellular component organization or biogenesis;cellular component organization or biogenesis at cellular level;cellular developmental process…	binding;growth factor binding;platelet-derived growth factor binding;protein binding	anchoring collagen;cell part;collagen;collagen type VI;cytoplasmic part;endoplasmic reticulum lumen;endoplasmic reticulum part;extracellular matrix;extracellular matrix part;extracellular membrane-bounded organelle;extracellular organelle;extracellular region;extracellular region part;extracellular vesicular exosome;intracellular organelle lumen;intracellular organelle part;intracellular part;lys…	ECM-receptor interaction;Focal adhesion;Protein digestion and absorption
ADK	P55263	Adenosine kinase	0.344795	0.0373771	1.42739	0.362282	0.440953	Other	-0.0308894	0.846162	0.0725463	0.999212	0.000342231	Other	0.217936	0.178042	0.749477	0.742858	0.129094	Other	2'-deoxyribonucleotide biosynthetic process;2'-deoxyribonucleotide metabolic process;adenosine metabolic process;AMP biosynthetic process;AMP metabolic process;AMP salvage;biological regulation;biosynthetic process;cell proliferation;cellular aromatic compound metabolic process;cellular biosynthetic process;cellular metabolic compound salvage;cellular metabolic process;cellular nitrogen compound …	adenosine kinase activity;adenyl nucleotide binding;adenyl ribonucleotide binding;ATP binding;binding;catalytic activity;cation binding;ion binding;kinase activity;metal ion binding;nucleobase-containing compound kinase activity;nucleoside kinase activity;nucleotide binding;phosphotransferase activity, alcohol group as acceptor;purine nucleotide binding;purine ribonucleoside triphosphate binding;…	cell part;cytoplasm;cytoplasmic part;cytosol;intracellular organelle part;intracellular part;nuclear part;nucleoplasm;organelle part	Purine metabolism
AKR7A2	O43488	Aflatoxin B1 aldehyde reductase member 2	0.34855	0.037416	1.42694	0.362282	0.440953	Other	0.0759948	0.637435	0.195564	0.999212	0.000342231	Other	0.192516	0.237534	0.624274	0.774355	0.11106	Other	carbohydrate metabolic process;cellular aldehyde metabolic process;cellular metabolic process;cellular process;metabolic process;primary metabolic process;small molecule metabolic process;xenobiotic metabolic process	alcohol dehydrogenase (NADP+) activity;alditol:NADP+ 1-oxidoreductase activity;aldo-keto reductase (NADP) activity;catalytic activity;electron carrier activity;epoxide hydrolase activity;ether hydrolase activity;hydrolase activity;hydrolase activity, acting on ether bonds;oxidoreductase activity;oxidoreductase activity, acting on CH-OH group of donors;oxidoreductase activity, acting on the CH-OH …	cell part;cytoplasmic part;cytosol;extracellular membrane-bounded organelle;extracellular organelle;extracellular region part;extracellular vesicular exosome;Golgi apparatus;intracellular membrane-bounded organelle;intracellular organelle;intracellular part;membrane-bounded organelle;membrane-bounded vesicle;mitochondrion;organelle;vesicle	NaN
TNNC1	P63316	Troponin C, slow skeletal and cardiac muscles	1.02103	0.0375551	1.42533	0.362478	0.440718	Other	0.323191	0.49511	0.305299	0.999212	0.000342231	Other	0.275405	0.560561	0.251377	0.894511	0.0484142	Other	actin filament-based movement;actin filament-based process;actin-mediated cell contraction;actin-myosin filament sliding;anatomical structure morphogenesis;biological regulation;cardiac muscle contraction;cardiac muscle tissue morphogenesis;cellular component movement;cellular process;developmental process;diaphragm contraction;involuntary skeletal muscle contraction;multicellular organismal proc…	actin binding;actin filament binding;binding;calcium ion binding;calcium-dependent protein binding;cation binding;cytoskeletal protein binding;identical protein binding;ion binding;metal ion binding;protein binding;protein dimerization activity;protein homodimerization activity;troponin I binding;troponin T binding	actin cytoskeleton;cell part;contractile fiber part;cytoplasmic part;cytoskeletal part;cytoskeleton;cytosol;intracellular membrane-bounded organelle;intracellular non-membrane-bounded organelle;intracellular organelle;intracellular organelle part;intracellular part;macromolecular complex;membrane-bounded organelle;mitochondrion;non-membrane-bounded organelle;nuclear part;nucleoplasm;organelle;org…	Calcium signaling pathway;Cardiac muscle contraction;Dilated cardiomyopathy;Hypertrophic cardiomyopathy (HCM)
PCBP1	Q15365	Poly(rC)-binding protein 1	-0.242775	0.038006	1.42015	0.364874	0.437857	Other	-0.067029	0.552517	0.257654	0.999212	0.000342231	Other	-0.0387678	0.730636	0.136299	0.946152	0.0240389	Other	cellular macromolecule metabolic process;cellular metabolic process;cellular nitrogen compound metabolic process;cellular process;gene expression;macromolecule metabolic process;metabolic process;mRNA metabolic process;mRNA processing;nitrogen compound metabolic process;nuclear mRNA splicing, via spliceosome;nucleic acid metabolic process;nucleobase-containing compound metabolic process;primary m…	binding;DNA binding;nucleic acid binding;RNA binding;single-stranded DNA binding;structure-specific DNA binding	cell part;cytoplasm;extracellular membrane-bounded organelle;extracellular organelle;extracellular region part;extracellular vesicular exosome;intracellular membrane-bounded organelle;intracellular organelle;intracellular organelle part;intracellular part;macromolecular complex;membrane;membrane-bounded organelle;membrane-bounded vesicle;nuclear part;nucleoplasm;organelle;organelle part;ribonucle…	Spliceosome
SRSF3	P84103	Serine/arginine-rich splicing factor 3	0.396092	0.0432065	1.36445	0.374374	0.426694	Other	-0.237215	0.2812	0.550984	0.999212	0.000342231	Other	0.438753	0.0333729	1.47661	0.555167	0.255577	Other	biosynthetic process;cellular biosynthetic process;cellular macromolecule biosynthetic process;cellular macromolecule metabolic process;cellular metabolic process;cellular nitrogen compound metabolic process;cellular process;establishment of localization;establishment of localization in cell;establishment of RNA localization;gene expression;intracellular transport;macromolecule biosynthetic proce…	binding;nucleic acid binding;nucleotide binding;RNA binding	cell part;cytoplasm;intracellular organelle part;intracellular part;nuclear part;nucleoplasm;organelle part	Spliceosome
EIF3D	O15371	Eukaryotic translation initiation factor 3 subunit D	-0.271811	0.0383226	1.41655	0.365572	0.437027	Other	-0.01498	0.905496	0.0431135	0.999212	0.000342231	Other	0.021383	0.865447	0.0627597	0.971704	0.0124662	Other	biological regulation;biosynthetic process;cellular biosynthetic process;cellular component assembly;cellular component assembly at cellular level;cellular component organization;cellular component organization at cellular level;cellular component organization or biogenesis;cellular component organization or biogenesis at cellular level;cellular macromolecular complex assembly;cellular macromolec…	binding;nucleic acid binding;RNA binding;translation factor activity, nucleic acid binding;translation initiation factor activity	cell part;cytoplasmic part;cytosol;eukaryotic 43S preinitiation complex;eukaryotic 48S preinitiation complex;eukaryotic translation initiation factor 3 complex;eukaryotic translation initiation factor 3 complex, eIF3m;intracellular part;macromolecular complex;membrane;protein complex;ribonucleoprotein complex;translation preinitiation complex	RNA transport
CHMP5	Q9NZZ3	Charged multivesicular body protein 5	0.586689	0.0434415	1.3621	0.374505	0.426542	Other	0.0088137	0.971072	0.0127484	0.999212	0.000342231	Other	0.136423	0.589842	0.229265	0.905849	0.042944	Other	biological regulation;cell cycle process;cellular component organization;cellular component organization at cellular level;cellular component organization or biogenesis;cellular component organization or biogenesis at cellular level;cellular process;cytokinetic cell separation;cytokinetic process;endosome to lysosome transport;endosome transport;establishment of chromosome localization;establishm…	NaN	cell part;cytoplasmic part;cytosol;endosomal part;endosome membrane;extracellular membrane-bounded organelle;extracellular organelle;extracellular region part;extracellular vesicular exosome;intracellular membrane-bounded organelle;intracellular organelle;intracellular organelle part;intracellular part;membrane;membrane-bounded organelle;membrane-bounded vesicle;nucleus;organelle;organelle membra…	Endocytosis
MTMR6	Q9Y217	Myotubularin-related protein 6	-0.534943	0.039632	1.40195	0.365572	0.437027	Other	0.0739094	0.76205	0.118017	0.999212	0.000342231	Other	-0.157293	0.541762	0.266191	0.891627	0.0498169	Other	biosynthetic process;cation transport;cellular biosynthetic process;cellular lipid metabolic process;cellular macromolecule metabolic process;cellular metabolic process;cellular potassium ion transport;cellular process;cellular protein metabolic process;dephosphorylation;establishment of localization;glycerolipid biosynthetic process;glycerolipid metabolic process;glycerophospholipid biosynthetic…	calcium activated cation channel activity;calcium-activated potassium channel activity;catalytic activity;cation channel activity;cation transmembrane transporter activity;channel activity;gated channel activity;hydrolase activity;hydrolase activity, acting on ester bonds;ion channel activity;ion gated channel activity;ion transmembrane transporter activity;passive transmembrane transporter activ…	cell part;cytoplasm;cytoplasmic part;cytosol;envelope;intracellular organelle part;intracellular part;nuclear envelope;nuclear part;organelle envelope;organelle part	Fructose and mannose metabolism
EIF5A	P63241	Eukaryotic translation initiation factor 5A-1	0.411692	0.0387431	1.41181	0.365572	0.437027	Other	-0.0935806	0.625298	0.203913	0.999212	0.000342231	Other	-0.0638216	0.744172	0.128327	0.9504	0.0220934	Other	amine biosynthetic process;amine metabolic process;apoptosis;biological regulation;biosynthetic process;carboxylic acid biosynthetic process;carboxylic acid metabolic process;cell death;cellular amine metabolic process;cellular amino acid biosynthetic process;cellular amino acid metabolic process;cellular biosynthetic process;cellular ketone metabolic process;cellular macromolecule metabolic proc…	binding;nucleic acid binding;protein binding;protein N-terminus binding;ribonucleoprotein binding;ribosome binding;RNA binding;snRNA binding;translation elongation factor activity;translation factor activity, nucleic acid binding;U6 snRNA binding	annulate lamellae;cell part;cytoplasm;cytoplasmic part;cytosol;endoplasmic reticulum membrane;endoplasmic reticulum part;extracellular membrane-bounded organelle;extracellular organelle;extracellular region part;extracellular vesicular exosome;intracellular membrane-bounded organelle;intracellular organelle;intracellular organelle part;intracellular part;macromolecular complex;membrane;membrane p…	NaN
DERL1	Q9BUN8	Derlin-1	-0.640458	0.0479648	1.31908	0.37464	0.426386	Other	0.193311	0.533679	0.27272	0.999212	0.000342231	Other	0.184731	0.478487	0.32013	0.855945	0.0675544	Other	biological regulation;catabolic process;cellular catabolic process;cellular macromolecule catabolic process;cellular macromolecule metabolic process;cellular metabolic process;cellular process;cellular response to chemical stimulus;cellular response to organic substance;cellular response to stimulus;cellular response to stress;cellular response to topologically incorrect protein;cellular response…	binding;enzyme binding;MHC class I protein binding;MHC protein binding;protease binding;protein binding;receptor activity;receptor binding	cell part;cytoplasmic part;cytoplasmic ubiquitin ligase complex;early endosome;endoplasmic reticulum;endoplasmic reticulum part;endosome;ER ubiquitin ligase complex;Hrd1p ubiquitin ligase complex;integral to endoplasmic reticulum membrane;integral to membrane;integral to organelle membrane;intracellular membrane-bounded organelle;intracellular organelle;intracellular organelle part;intracellular …	Amyotrophic lateral sclerosis (ALS);Protein processing in endoplasmic reticulum
SOD2	P04179	Superoxide dismutase [Mn], mitochondrial	0.521022	0.0387745	1.41145	0.365572	0.437027	Other	0.114968	0.635945	0.19658	0.999212	0.000342231	Other	-0.0121104	0.96015	0.0176607	0.993168	0.00297711	Other	age-dependent response to oxidative stress;age-dependent response to reactive oxygen species;amine metabolic process;anatomical structure development;apoptotic mitochondrial changes;behavior;biological regulation;biosynthetic process;carboxylic acid metabolic process;cation homeostasis;cell development;cell differentiation;cellular amine metabolic process;cellular amino acid metabolic process;cel…	antioxidant activity;binding;catalytic activity;cation binding;DNA binding;identical protein binding;ion binding;manganese ion binding;metal ion binding;nucleic acid binding;oxidoreductase activity;oxidoreductase activity, acting on superoxide radicals as acceptor;oxygen binding;protein binding;superoxide dismutase activity;transition metal ion binding	cell part;cytoplasmic part;extracellular membrane-bounded organelle;extracellular organelle;extracellular region part;extracellular vesicular exosome;intracellular membrane-bounded organelle;intracellular non-membrane-bounded organelle;intracellular organelle;intracellular organelle lumen;intracellular organelle part;intracellular part;membrane;membrane-bounded organelle;membrane-bounded vesicle;…	Huntington's disease;Peroxisome
MNDA	P41218	Myeloid cell nuclear differentiation antigen	1.5081	0.0517337	1.28623	0.378301	0.422162	Other	0.929473	0.122751	0.910975	0.999212	0.000342231	Other	1.47729	0.0813314	1.08974	0.638291	0.194981	Other	activation of immune response;antigen receptor-mediated signaling pathway;B cell receptor signaling pathway;biological regulation;biosynthetic process;cell surface receptor linked signaling pathway;cellular biosynthetic process;cellular defense response;cellular macromolecule biosynthetic process;cellular macromolecule metabolic process;cellular metabolic process;cellular nitrogen compound metabo…	binding;DNA binding;nucleic acid binding	cell part;cytoplasm;extracellular membrane-bounded organelle;extracellular organelle;extracellular region part;extracellular vesicular exosome;intracellular membrane-bounded organelle;intracellular organelle;intracellular part;membrane-bounded organelle;membrane-bounded vesicle;nucleus;organelle;vesicle	NaN
NME2	P22392	Nucleoside diphosphate kinase B	0.408454	0.0388416	1.4107	0.365572	0.437027	Other	0.126064	0.508878	0.293386	0.999212	0.000342231	Other	-0.305559	0.116066	0.935295	0.669572	0.174203	Other	biological adhesion;biological regulation;biosynthetic process;cell adhesion;cell surface receptor linked signaling pathway;cellular biosynthetic process;cellular macromolecule biosynthetic process;cellular macromolecule metabolic process;cellular metabolic process;cellular nitrogen compound biosynthetic process;cellular nitrogen compound metabolic process;cellular process;cellular response to st…	adenyl nucleotide binding;adenyl ribonucleotide binding;ATP binding;binding;catalytic activity;cation binding;DNA binding;ion binding;kinase activity;metal ion binding;nucleic acid binding;nucleic acid binding transcription factor activity;nucleobase-containing compound kinase activity;nucleoside diphosphate kinase activity;nucleotide binding;phosphotransferase activity, alcohol group as acceptor…	cell part;cell periphery;cell projection;cytoplasm;cytoplasmic part;cytosol;extracellular membrane-bounded organelle;extracellular organelle;extracellular region part;extracellular vesicular exosome;intracellular membrane-bounded organelle;intracellular organelle;intracellular part;lamellipodium;membrane-bounded organelle;membrane-bounded vesicle;mitochondrion;nucleus;organelle;ruffle;vesicle	Purine metabolism;Pyrimidine metabolism
AARSD1	Q9BTE6	Alanyl-tRNA editing protein Aarsd1	-0.270436	0.0391133	1.40768	0.365572	0.437027	Other	0.0291376	0.817313	0.0876115	0.999212	0.000342231	Other	-0.0673733	0.594021	0.226198	0.907335	0.0422323	Other	alanyl-tRNA aminoacylation;amine metabolic process;amino acid activation;carboxylic acid metabolic process;cellular amine metabolic process;cellular amino acid metabolic process;cellular ketone metabolic process;cellular macromolecule metabolic process;cellular metabolic process;cellular nitrogen compound metabolic process;cellular process;macromolecule metabolic process;metabolic process;ncRNA m…	adenyl nucleotide binding;adenyl ribonucleotide binding;alanine-tRNA ligase activity;aminoacyl-tRNA ligase activity;ATP binding;binding;catalytic activity;cation binding;ion binding;ligase activity;ligase activity, forming aminoacyl-tRNA and related compounds;ligase activity, forming carbon-oxygen bonds;metal ion binding;nucleic acid binding;nucleotide binding;purine nucleotide binding;purine rib…	cell part;cytoplasm;intracellular membrane-bounded organelle;intracellular organelle;intracellular part;membrane-bounded organelle;nucleus;organelle	NaN
RNF170	Q96K19	E3 ubiquitin-protein ligase RNF170	1.1971	0.0393712	1.40482	0.365572	0.437027	Other	-0.288607	0.605831	0.217649	0.999212	0.000342231	Other	0.539129	0.348317	0.458026	0.813895	0.0894315	Other	cellular macromolecule metabolic process;cellular metabolic process;cellular process;cellular protein metabolic process;macromolecule metabolic process;macromolecule modification;metabolic process;primary metabolic process;protein metabolic process;protein modification by small protein conjugation;protein modification by small protein conjugation or removal;protein modification process;protein ub…	binding;catalytic activity;cation binding;ion binding;ligase activity;metal ion binding;transition metal ion binding;zinc ion binding	cell part;cytoplasmic part;endoplasmic reticulum membrane;endoplasmic reticulum part;integral to membrane;intracellular organelle part;intracellular part;intrinsic to membrane;membrane;membrane part;organelle membrane;organelle part	NaN
CAB39	Q9Y376	Calcium-binding protein 39	1.04039	0.0394113	1.40438	0.365572	0.437027	Other	-0.247244	0.611541	0.213574	0.999212	0.000342231	Other	-0.175886	0.717565	0.144139	0.945634	0.0242768	Other	activation of protein kinase activity;biological regulation;cell cycle arrest;cell cycle process;cell surface receptor linked signaling pathway;cellular component assembly;cellular component organization;cellular component organization or biogenesis;cellular hypotonic response;cellular process;cellular response to abiotic stimulus;cellular response to chemical stimulus;cellular response to endoge…	binding;catalytic activity;enzyme activator activity;enzyme binding;enzyme regulator activity;kinase activator activity;kinase activity;kinase binding;kinase regulator activity;phosphotransferase activity, alcohol group as acceptor;protein binding;protein kinase activator activity;protein kinase activity;protein kinase regulator activity;protein serine/threonine kinase activator activity;protein …	cell part;cytoplasmic part;cytosol;extracellular membrane-bounded organelle;extracellular organelle;extracellular region part;extracellular vesicular exosome;intracellular part;membrane-bounded organelle;membrane-bounded vesicle;organelle;vesicle	mTOR signaling pathway
IGHV3-7	P01780	Ig heavy chain V-III region JON	0.699773	0.0396639	1.4016	0.365572	0.437027	Other	-0.139002	0.6714	0.173018	0.999212	0.000342231	Other	0.10255	0.75412	0.12256	0.95262	0.0210805	Other	activation of immune response;biological regulation;cellular component organization;cellular component organization or biogenesis;cellular membrane organization;cellular process;complement activation;complement activation, classical pathway;defense response;endocytosis;establishment of localization;humoral immune response;immune effector process;immune response;immune system process;innate immune…	antigen binding;binding	cell part;extracellular membrane-bounded organelle;extracellular organelle;extracellular region;extracellular region part;extracellular vesicular exosome;membrane;membrane-bounded organelle;membrane-bounded vesicle;organelle;plasma membrane;vesicle	NaN
SEPTIN11	Q9NVA2	Septin-11	0.309862	0.0397064	1.40114	0.365572	0.437027	Other	-0.431409	0.0055676	2.25433	0.999212	0.000342231	Other	0.158402	0.279476	0.553656	0.797727	0.0981455	Other	cell cycle;cell division;cellular component assembly;cellular component organization;cellular component organization or biogenesis;cellular process;macromolecular complex assembly;macromolecular complex subunit organization;protein complex assembly;protein complex subunit organization;protein heterooligomerization;protein oligomerization	binding;GTP binding;guanyl nucleotide binding;guanyl ribonucleotide binding;nucleotide binding;purine nucleotide binding;purine ribonucleoside triphosphate binding;purine ribonucleotide binding;ribonucleotide binding	actin filament bundle;actomyosin;axon;cell junction;cell part;cell projection;cell projection part;cytoplasm;cytoskeletal part;dendritic spine;extracellular membrane-bounded organelle;extracellular organelle;extracellular region part;extracellular vesicular exosome;intracellular organelle part;intracellular part;membrane-bounded organelle;membrane-bounded vesicle;neuron projection;neuron spine;or…	NaN
STYXL2	Q5VZP5	Inactive dual specificity phosphatase 27	-0.525591	0.0462884	1.33453	0.37464	0.426386	Other	-0.52688	0.0442418	1.35417	0.999212	0.000342231	Other	0.230269	0.357489	0.446737	0.814854	0.0889205	Other	cellular macromolecule metabolic process;cellular metabolic process;cellular process;cellular protein metabolic process;dephosphorylation;macromolecule metabolic process;macromolecule modification;metabolic process;phosphate-containing compound metabolic process;phosphorus metabolic process;primary metabolic process;protein dephosphorylation;protein metabolic process;protein modification process	catalytic activity;hydrolase activity;hydrolase activity, acting on ester bonds;phosphatase activity;phosphoprotein phosphatase activity;phosphoric ester hydrolase activity;protein tyrosine/serine/threonine phosphatase activity	NaN	NaN
PDIA4	P13667	Protein disulfide-isomerase A4	0.281325	0.0399515	1.39847	0.365656	0.436927	Other	-0.0862619	0.51427	0.288809	0.999212	0.000342231	Other	0.158204	0.235813	0.627432	0.773074	0.111779	Other	biological regulation;cell redox homeostasis;cellular homeostasis;cellular macromolecule metabolic process;cellular metabolic process;cellular process;cellular protein metabolic process;cellular response to stimulus;cellular response to stress;chaperone-mediated protein folding;establishment of localization;establishment of localization in cell;establishment of protein localization;homeostatic pr…	catalytic activity;intramolecular oxidoreductase activity;intramolecular oxidoreductase activity, interconverting keto- and enol-groups;intramolecular oxidoreductase activity, transposing S-S bonds;isomerase activity;protein disulfide isomerase activity	cell part;cell surface;cytoplasmic membrane-bounded vesicle;cytoplasmic part;cytoplasmic vesicle;endoplasmic reticulum;endoplasmic reticulum lumen;endoplasmic reticulum part;intracellular membrane-bounded organelle;intracellular organelle;intracellular organelle lumen;intracellular organelle part;intracellular part;melanosome;membrane-bounded organelle;membrane-bounded vesicle;membrane-enclosed l…	Protein processing in endoplasmic reticulum;Vibrio cholerae infection
CLASP1	Q7Z460	CLIP-associating protein 1	0.249553	0.0400423	1.39748	0.365656	0.436927	Other	0.0553447	0.636673	0.196084	0.999212	0.000342231	Other	0.276928	0.0238357	1.62277	0.537306	0.269778	Other	axon guidance;biological regulation;cell cycle;cell cycle process;cell division;cellular component organization;cellular component organization at cellular level;cellular component organization or biogenesis;cellular component organization or biogenesis at cellular level;cellular process;cellular response to stimulus;chemotaxis;cytoskeleton organization;establishment of localization;establishment…	binding;cytoskeletal protein binding;kinetochore binding;microtubule binding;microtubule plus-end binding;protein binding;tubulin binding	cell cortex;cell cortex part;cell part;centrosomal corona;centrosome;chromosomal part;condensed chromosome kinetochore;cortical cytoskeleton;cortical microtubule cytoskeleton;cytoplasmic microtubule;cytoplasmic part;cytoskeletal part;cytoskeleton;cytosol;extracellular membrane-bounded organelle;extracellular organelle;extracellular region part;extracellular vesicular exosome;Golgi apparatus;intra…	NaN
RBM20	Q5T481	RNA-binding protein 20	0.543536	0.0446412	1.35026	0.37464	0.426386	Other	-0.396707	0.104897	0.979235	0.999212	0.000342231	Other	-0.396194	0.124052	0.906397	0.670644	0.173508	Other	anatomical structure development;biological regulation;cellular macromolecule metabolic process;cellular metabolic process;cellular nitrogen compound metabolic process;cellular process;developmental process;heart development;macromolecule metabolic process;metabolic process;mRNA metabolic process;mRNA processing;nitrogen compound metabolic process;nucleic acid metabolic process;nucleobase-contain…	binding;cation binding;ion binding;metal ion binding;nucleic acid binding;nucleotide binding;RNA binding;transition metal ion binding;zinc ion binding	cell part;intracellular membrane-bounded organelle;intracellular organelle;intracellular part;membrane-bounded organelle;nucleus;organelle	NaN
GNB2	P62879	Guanine nucleotide-binding protein G(I)/G(S)/G(T) subunit beta-2	-0.398957	0.0402952	1.39475	0.366867	0.435492	Other	-0.168482	0.371455	0.430094	0.999212	0.000342231	Other	0.00878207	0.962571	0.016567	0.99359	0.00279262	Other	biological regulation;cell communication;cell surface receptor linked signaling pathway;cell-cell signaling;cellular metabolic process;cellular process;cellular response to chemical stimulus;cellular response to endogenous stimulus;cellular response to glucagon stimulus;cellular response to hormone stimulus;cellular response to organic substance;cellular response to peptide hormone stimulus;cellu…	binding;calcium channel regulator activity;catalytic activity;channel regulator activity;enzyme binding;GTPase activity;GTPase binding;hydrolase activity;hydrolase activity, acting on acid anhydrides;hydrolase activity, acting on acid anhydrides, in phosphorus-containing anhydrides;molecular transducer activity;nucleoside-triphosphatase activity;protein binding;protein complex binding;pyrophospha…	adherens junction;anchoring junction;cell body;cell junction;cell part;cell-substrate adherens junction;cell-substrate junction;cytoplasmic part;extracellular membrane-bounded organelle;extracellular organelle;extracellular region part;extracellular space;extracellular vesicular exosome;focal adhesion;intracellular organelle part;intracellular part;lysosomal membrane;macromolecular complex;membra…	Chemokine signaling pathway
MYH4	Q9Y623	Myosin-4	-1.22598	0.0405228	1.3923	0.366961	0.43538	Other	-0.384318	0.506185	0.295691	0.999212	0.000342231	Other	-0.731055	0.210716	0.676302	0.769193	0.113965	Other	actin filament-based movement;actin filament-based process;actin-mediated cell contraction;actin-myosin filament sliding;cellular component movement;cellular component organization;cellular component organization or biogenesis;cellular process;membrane organization;metabolic process;multicellular organismal process;muscle contraction;muscle filament sliding;muscle system process;response to activ…	adenyl nucleotide binding;adenyl ribonucleotide binding;ATP binding;binding;catalytic activity;double-stranded RNA binding;hydrolase activity;hydrolase activity, acting on acid anhydrides;hydrolase activity, acting on acid anhydrides, in phosphorus-containing anhydrides;microfilament motor activity;motor activity;nucleic acid binding;nucleoside-triphosphatase activity;nucleotide binding;purine nu…	cell part;contractile fiber;contractile fiber part;cytoplasmic part;cytoskeletal part;intracellular non-membrane-bounded organelle;intracellular organelle;intracellular organelle part;intracellular part;macromolecular complex;muscle myosin complex;myofibril;myosin complex;myosin filament;myosin II complex;non-membrane-bounded organelle;organelle;organelle part;protein complex;sarcomere	Tight junction;Viral myocarditis
YWHAE	P62258	14-3-3 protein epsilon	0.740758	0.040554	1.39197	0.366961	0.43538	Other	-0.116599	0.737809	0.132056	0.999212	0.000342231	Other	0.0223077	0.948884	0.0227871	0.992855	0.00311397	Other	anatomical structure development;apoptosis;biological regulation;biosynthetic process;cell cycle;cell cycle process;cell death;cell migration;cell motility;cell surface receptor linked signaling pathway;cellular biosynthetic process;cellular chemical homeostasis;cellular component movement;cellular component organization;cellular component organization at cellular level;cellular component organiz…	amine binding;amino acid binding;antigen binding;binding;carboxylic acid binding;channel regulator activity;enzyme binding;histone deacetylase binding;ion channel binding;MHC class II protein complex binding;MHC protein complex binding;phosphoprotein binding;phosphoserine binding;potassium channel regulator activity;protein binding;protein dimerization activity;protein heterodimerization activity…	adherens junction;anchoring junction;axon;cell junction;cell part;cell projection;cell-substrate adherens junction;cell-substrate junction;cytoplasmic membrane-bounded vesicle;cytoplasmic part;cytoplasmic vesicle;cytoplasmic vesicle membrane;cytoplasmic vesicle part;cytoskeletal part;cytosol;extracellular membrane-bounded organelle;extracellular organelle;extracellular region part;extracellular v…	Cell cycle;Neurotrophin signaling pathway;Oocyte meiosis
SDHB	P21912	Succinate dehydrogenase [ubiquinone] iron-sulfur subunit, mitochondrial	0.253888	0.0407418	1.38996	0.366961	0.43538	Other	0.117208	0.33048	0.480855	0.999212	0.000342231	Other	-0.0276499	0.816974	0.0877918	0.955855	0.019608	Other	acetyl-CoA catabolic process;acetyl-CoA metabolic process;aerobic respiration;carboxylic acid metabolic process;catabolic process;cellular catabolic process;cellular ketone metabolic process;cellular metabolic process;cellular process;cellular respiration;coenzyme catabolic process;coenzyme metabolic process;cofactor catabolic process;cofactor metabolic process;dicarboxylic acid metabolic process…	2 iron, 2 sulfur cluster binding;3 iron, 4 sulfur cluster binding;4 iron, 4 sulfur cluster binding;binding;catalytic activity;cation binding;cofactor binding;electron carrier activity;ion binding;iron-sulfur cluster binding;metal cluster binding;metal ion binding;oxidoreductase activity;oxidoreductase activity, acting on the CH-CH group of donors;oxidoreductase activity, acting on the CH-CH group…	cell part;cytoplasmic part;extracellular membrane-bounded organelle;extracellular organelle;extracellular region part;extracellular vesicular exosome;fumarate reductase complex;intracellular membrane-bounded organelle;intracellular organelle;intracellular organelle part;intracellular part;macromolecular complex;membrane;membrane part;membrane-bounded organelle;membrane-bounded vesicle;mitochondri…	Alzheimer's disease;Citrate cycle (TCA cycle);Huntington's disease;Oxidative phosphorylation;Parkinson's disease
OXSM	Q9NWU1	3-oxoacyl-[acyl-carrier-protein] synthase, mitochondrial	0.349698	0.0407959	1.38938	0.366961	0.43538	Other	0.0996811	0.545842	0.262933	0.999212	0.000342231	Other	0.124239	0.452389	0.344488	0.851865	0.0696293	Other	acyl-CoA metabolic process;biosynthetic process;carboxylic acid biosynthetic process;carboxylic acid metabolic process;cellular biosynthetic process;cellular ketone metabolic process;cellular lipid metabolic process;cellular metabolic process;cellular process;coenzyme metabolic process;cofactor metabolic process;fatty acid biosynthetic process;fatty acid metabolic process;lipid biosynthetic proce…	3-oxoacyl-[acyl-carrier-protein] synthase activity;catalytic activity;fatty acid synthase activity;transferase activity;transferase activity, transferring acyl groups;transferase activity, transferring acyl groups other than amino-acyl groups	cell part;cytoplasm;cytoplasmic part;intracellular membrane-bounded organelle;intracellular organelle;intracellular part;membrane-bounded organelle;mitochondrion;organelle	Fatty acid biosynthesis
GET3	O43681	ATPase ASNA1	0.383485	0.0409946	1.38727	0.366961	0.43538	Other	-0.0464942	0.796911	0.0985901	0.999212	0.000342231	Other	0.118847	0.512054	0.290684	0.876411	0.0572924	Other	anion transport;biological regulation;cellular localization;cellular macromolecule localization;cellular macromolecule metabolic process;cellular metabolic process;cellular process;cellular protein localization;cellular protein metabolic process;cellular response to chemical stimulus;cellular response to organic substance;cellular response to stimulus;cellular response to stress;cellular response…	adenyl nucleotide binding;adenyl ribonucleotide binding;anion transmembrane transporter activity;arsenite transmembrane transporter activity;ATP binding;ATPase activity;binding;catalytic activity;cation binding;hydrolase activity;hydrolase activity, acting on acid anhydrides;hydrolase activity, acting on acid anhydrides, in phosphorus-containing anhydrides;inorganic anion transmembrane transporte…	cell part;cytoplasm;cytoplasmic part;endoplasmic reticulum membrane;endoplasmic reticulum part;extracellular membrane-bounded organelle;extracellular organelle;extracellular region part;extracellular vesicular exosome;intracellular membrane-bounded organelle;intracellular non-membrane-bounded organelle;intracellular organelle;intracellular organelle part;intracellular part;membrane;membrane part;…	NaN
MACROD1	Q9BQ69	O-acetyl-ADP-ribose deacetylase MACROD1	0.610842	0.0410274	1.38693	0.366961	0.43538	Other	0.0146427	0.959403	0.0179988	0.999212	0.000342231	Other	0.00734202	0.979637	0.00893462	0.995015	0.00217033	Other	cellular macromolecule metabolic process;cellular metabolic process;cellular nitrogen compound metabolic process;cellular process;cellular protein metabolic process;cellular response to stimulus;cellular response to stress;heterocycle metabolic process;macromolecule metabolic process;macromolecule modification;metabolic process;nitrogen compound metabolic process;nucleobase-containing compound me…	catalytic activity;deacetylase activity;hydrolase activity;hydrolase activity, acting on glycosyl bonds	cell part;cytoplasmic part;intracellular membrane-bounded organelle;intracellular organelle;intracellular part;membrane-bounded organelle;mitochondrion;nucleus;organelle	NaN
ERP29	P30040	Endoplasmic reticulum resident protein 29	0.546572	0.0413148	1.38389	0.367376	0.434889	Other	0.00693591	0.978535	0.00942367	0.999212	0.000342231	Other	0.117954	0.647887	0.188501	0.925276	0.0337285	Other	activation of MAPK activity;biological regulation;cellular macromolecule metabolic process;cellular metabolic process;cellular process;cellular protein metabolic process;establishment of localization;establishment of localization in cell;establishment of protein localization;intracellular protein transport;intracellular transport;macromolecule metabolic process;macromolecule modification;metaboli…	binding;chaperone binding;identical protein binding;protein binding;protein dimerization activity;protein homodimerization activity	cell part;cell surface;cytoplasmic membrane-bounded vesicle;cytoplasmic part;cytoplasmic vesicle;endoplasmic reticulum;endoplasmic reticulum lumen;endoplasmic reticulum part;extracellular membrane-bounded organelle;extracellular organelle;extracellular region part;extracellular vesicular exosome;intracellular membrane-bounded organelle;intracellular organelle;intracellular organelle lumen;intrace…	Protein processing in endoplasmic reticulum
[truncated: 3,085 more rows]
