# Supplementary material for: Fractionated proteomics identifies a protein network mitigating resistance exercise-induced damage in human skeletal muscle
Source: Nat Commun. 2026 Jul 28;17:7110. doi: 10.1038/s41467-026-75501-y (PMC13415819; doi:10.1038/s41467-026-75501-y)
Supplement: Supplementary file 5 — Supplementary Data 3 [file 41467_2026_75501_MOESM5_ESM.xlsx]

## Sheet: Sup_Data_3_Pellet_Phospho
Protein	Protein name	Index	Gene	Peptide	Site +-7AA	ANOVA Significant	Significant pairs	-Log ANOVA p value	log2(S1/R1) pellet	log2(S2/R2) pellet	log2(S2/R2) pellet	log2(R2/R1) pellet	log2(R2/R1) pellet	Best Localization Probability	Log2 (PostRE/PreRE) Blazev 2022	Log2 (RErecovery/PreRE) Blazev 2022	GOBP name	GOMF name	GOCC name	KEGG name
Q8N3L3	Beta-taxilin	Q8N3L3_S554	TXLNB	DSEsPLPPLTPQAEAEGGSDAEPPSK	IPSRDSESPLPPLTP			0.374525	-0.727457	-0.691911	-0.579732	0.0604598	-0.334525	0.926	0.834389	-0.500665			cell part;cytoplasm;intracellular part
Q5VST9	Obscurin	Q5VST9_S3759	OBSCN	RMSREPTLDSIsELPEEDGR	EPTLDSISELPEEDG			0.283976	-1.12037	0.597871	-0.0851491	-0.609063	-0.734407	0.812	-0.851998	-0.419418	actin cytoskeleton organization;actin filament-based process;actomyosin structure organization;biological regulation;cell surface receptor linked signaling pathway;cellular component organization;cellular component organization at cellular level;cellular component organization or biogenesis;cellular component organization or biogenesis at cellular level;cellular process;cellular response to stimu…	adenyl nucleotide binding;adenyl ribonucleotide binding;ankyrin binding;ATP binding;binding;catalytic activity;cation binding;cytoskeletal protein binding;enzyme regulator activity;GTPase regulator activity;guanyl-nucleotide exchange factor activity;ion binding;kinase activity;metal ion binding;nucleoside-triphosphatase regulator activity;nucleotide binding;phosphotransferase activity, alcohol gr…	cell part;contractile fiber;contractile fiber part;cytoplasmic part;cytosol;intracellular non-membrane-bounded organelle;intracellular organelle;intracellular part;M band;myofibril;non-membrane-bounded organelle;organelle;organelle part;Z disc
Q8WZ42	Titin	Q8WZ42_S9578	TTN	LsQTEPVTLIK	SFIQQRLSQTEPVTL			0.581515	0.856815	-0.401014	1.30132	1.34302	-0.25465	0.938	-0.982931	-0.384467	actin cytoskeleton organization;actin filament organization;actin filament-based movement;actin filament-based process;actin-mediated cell contraction;actin-myosin filament sliding;actomyosin structure organization;anatomical structure development;anatomical structure formation involved in morphogenesis;anatomical structure morphogenesis;biological regulation;blood coagulation;cardiac muscle cont…	actin binding;actin filament binding;actinin binding;adenyl nucleotide binding;adenyl ribonucleotide binding;alpha-actinin binding;ATP binding;binding;calcium ion binding;calmodulin binding;catalytic activity;cation binding;cytoskeletal protein binding;enzyme binding;identical protein binding;ion binding;kinase activity;kinase binding;metal ion binding;muscle alpha-actinin binding;nucleotide bind…	cell part;chromosome;condensed chromosome;condensed nuclear chromosome;contractile fiber part;cytoplasmic part;cytoskeletal part;cytosol;extracellular membrane-bounded organelle;extracellular organelle;extracellular region;extracellular region part;extracellular vesicular exosome;I band;intracellular non-membrane-bounded organelle;intracellular organelle;intracellular organelle part;intracellular…	Dilated cardiomyopathy;Hypertrophic cardiomyopathy (HCM)
Q8WZ42	Titin	Q8WZ42_S23976	TTN	AFSTQMsINEGQR	KAFSTQMSINEGQRL	+	S1_Pel_R1_Pel;S1_Pel_R2_Pel;S1_Pel_R3_Pel;S2_Pel_R1_Pel;S2_Pel_R3_Pel;S3_Pel_R1_Pel;S3_Pel_R3_Pel	4.31352	3.90997	2.64649	3.75464	1.01303	-0.0417608	0.94	-1.18216	-0.374468	actin cytoskeleton organization;actin filament organization;actin filament-based movement;actin filament-based process;actin-mediated cell contraction;actin-myosin filament sliding;actomyosin structure organization;anatomical structure development;anatomical structure formation involved in morphogenesis;anatomical structure morphogenesis;biological regulation;blood coagulation;cardiac muscle cont…	actin binding;actin filament binding;actinin binding;adenyl nucleotide binding;adenyl ribonucleotide binding;alpha-actinin binding;ATP binding;binding;calcium ion binding;calmodulin binding;catalytic activity;cation binding;cytoskeletal protein binding;enzyme binding;identical protein binding;ion binding;kinase activity;kinase binding;metal ion binding;muscle alpha-actinin binding;nucleotide bind…	cell part;chromosome;condensed chromosome;condensed nuclear chromosome;contractile fiber part;cytoplasmic part;cytoskeletal part;cytosol;extracellular membrane-bounded organelle;extracellular organelle;extracellular region;extracellular region part;extracellular vesicular exosome;I band;intracellular non-membrane-bounded organelle;intracellular organelle;intracellular organelle part;intracellular…	Dilated cardiomyopathy;Hypertrophic cardiomyopathy (HCM)
Q8WZ42	Titin	Q8WZ42_S214	TTN	TIVSTAQIsESR	IVSTAQISESRQTRI	+	S1_Pel_R1_Pel;S1_Pel_R3_Pel;S2_Pel_R1_Pel;S3_Pel_R1_Pel;S3_Pel_R3_Pel	4.06516	0.899706	0.242753	0.966061	0.431841	0.10314	0.927	-0.960381	-0.342252	actin cytoskeleton organization;actin filament organization;actin filament-based movement;actin filament-based process;actin-mediated cell contraction;actin-myosin filament sliding;actomyosin structure organization;anatomical structure development;anatomical structure formation involved in morphogenesis;anatomical structure morphogenesis;biological regulation;blood coagulation;cardiac muscle cont…	actin binding;actin filament binding;actinin binding;adenyl nucleotide binding;adenyl ribonucleotide binding;alpha-actinin binding;ATP binding;binding;calcium ion binding;calmodulin binding;catalytic activity;cation binding;cytoskeletal protein binding;enzyme binding;identical protein binding;ion binding;kinase activity;kinase binding;metal ion binding;muscle alpha-actinin binding;nucleotide bind…	cell part;chromosome;condensed chromosome;condensed nuclear chromosome;contractile fiber part;cytoplasmic part;cytoskeletal part;cytosol;extracellular membrane-bounded organelle;extracellular organelle;extracellular region;extracellular region part;extracellular vesicular exosome;I band;intracellular non-membrane-bounded organelle;intracellular organelle;intracellular organelle part;intracellular…	Dilated cardiomyopathy;Hypertrophic cardiomyopathy (HCM)
Q8N3V7	Synaptopodin	Q8N3V7_S263	SYNPO	VAsEEEEVPLVVYLK	RHLEKVASEEEEVPL	+	S1_Pel_R1_Pel;S1_Pel_R2_Pel;S1_Pel_R3_Pel;S2_Pel_R1_Pel;S2_Pel_R2_Pel;S2_Pel_R3_Pel;S3_Pel_R1_Pel;S3_Pel_R2_Pel;S3_Pel_R3_Pel	8.34095	1.30731	1.20339	1.37981	0.0767533	-0.0663312	0.944	-1.05814	-0.31521	biological regulation;positive regulation of actin filament bundle assembly;positive regulation of biological process;positive regulation of cellular component organization;positive regulation of cellular process;positive regulation of cytoskeleton organization;positive regulation of organelle organization;regulation of actin cytoskeleton organization;regulation of actin filament bundle assembly;…	actin binding;binding;cytoskeletal protein binding;protein binding	actin cytoskeleton;actin filament bundle;actomyosin;cell junction;cell part;cell projection;cell projection part;cell-cell junction;cytoplasm;cytoskeletal part;cytoskeleton;dendritic spine;intracellular non-membrane-bounded organelle;intracellular organelle;intracellular organelle part;intracellular part;membrane;neuron projection;neuron spine;non-membrane-bounded organelle;occluding junction;org…
Q8N3V7	Synaptopodin	Q8N3V7_S525	SYNPO	APAPQPPSLPDRsPR;APAPQPPSLPDRsPRPQR	PPSLPDRSPRPQRHI			1.03922	-0.397215	-0.0888014	0.0255772	-0.000823975	0.0620282	0.937	-1.05814	-0.31521	biological regulation;positive regulation of actin filament bundle assembly;positive regulation of biological process;positive regulation of cellular component organization;positive regulation of cellular process;positive regulation of cytoskeleton organization;positive regulation of organelle organization;regulation of actin cytoskeleton organization;regulation of actin filament bundle assembly;…	actin binding;binding;cytoskeletal protein binding;protein binding	actin cytoskeleton;actin filament bundle;actomyosin;cell junction;cell part;cell projection;cell projection part;cell-cell junction;cytoplasm;cytoskeletal part;cytoskeleton;dendritic spine;intracellular non-membrane-bounded organelle;intracellular organelle;intracellular organelle part;intracellular part;membrane;neuron projection;neuron spine;non-membrane-bounded organelle;occluding junction;org…
Q6P5Q4	Leiomodin-2	Q6P5Q4_S186	LMOD2	NTEsPAAIHPCGNPTVIEDALDK;NTEsPAAIHPCGNPTVIEDALDKIK	SNGRNTESPAAIHPC	+	R1_Pel_S1_Pel;R1_Pel_S2_Pel;R1_Pel_S3_Pel;R3_Pel_S1_Pel;R3_Pel_S3_Pel	3.04942	-1.59737	-1.09675	-1.48735	-0.34366	-0.170473	0.928	-0.829254	-0.294027	actin cytoskeleton organization;actin filament capping;actin filament organization;actin filament-based process;actomyosin structure organization;anatomical structure formation involved in morphogenesis;biological regulation;cellular component assembly;cellular component assembly at cellular level;cellular component assembly involved in morphogenesis;cellular component organization;cellular compo…	binding;cytoskeletal protein binding;protein binding;tropomyosin binding	cell part;contractile fiber part;cytoplasmic part;cytoskeletal part;intracellular organelle part;intracellular part;organelle part;striated muscle thin filament
Q9UN36	Protein NDRG2	Q9UN36_T330	NDRG2	SRtASLtSAASVDGNR;SRtAsLTSAASVDGNR;tASLTSAASVDGNR	TRLSRSRTASLTSAA			0.609148	-0.477027	1.18888	0.832628	-2.0419	-0.925836	0.914	-1.09403	-0.26889	anatomical structure development;biological regulation;cell differentiation;cell surface receptor linked signaling pathway;cellular developmental process;cellular process;cellular response to stimulus;developmental process;negative regulation of biological process;negative regulation of cell communication;negative regulation of cell proliferation;negative regulation of cellular process;negative r…		cell part;cell projection part;centrosome;cytoplasm;cytoplasmic part;cytoskeletal part;cytosol;extracellular membrane-bounded organelle;extracellular organelle;extracellular region part;extracellular vesicular exosome;Golgi apparatus;growth cone;intracellular membrane-bounded organelle;intracellular non-membrane-bounded organelle;intracellular organelle;intracellular organelle part;intracellular …
P26678	Cardiac phospholamban	P26678_S16	PLN	AsTIEMPQQAR;AstIEMPQQAR;RAsTIEMPQQAR;RAstIEMPQQAR;sAIRRAstIEMPQQAR	RSAIRRASTIEMPQQ			0.284364	-0.197013	0.0789798	0.0803849	-0.25361	-0.325651	1	1.42977	-0.26389	anatomical structure development;biological regulation;blood circulation;calcium ion homeostasis;calcium ion transport;calcium-mediated signaling;cardiac muscle tissue development;cation homeostasis;cation transport;cellular calcium ion homeostasis;cellular cation homeostasis;cellular chemical homeostasis;cellular component assembly;cellular component organization;cellular component organization …	ATPase binding;ATPase inhibitor activity;ATPase regulator activity;binding;calcium channel regulator activity;channel regulator activity;enzyme binding;enzyme inhibitor activity;enzyme regulator activity;identical protein binding;nucleoside-triphosphatase regulator activity;protein binding	cell part;cytoplasmic part;endoplasmic reticulum;endoplasmic reticulum membrane;endoplasmic reticulum part;intracellular membrane-bounded organelle;intracellular organelle;intracellular organelle part;intracellular part;membrane;membrane part;membrane-bounded organelle;mitochondrial membrane;mitochondrial part;mitochondrion;organelle;organelle membrane;organelle part;perinuclear region of cytopla…	Calcium signaling pathway;Dilated cardiomyopathy
P26678	Cardiac phospholamban	P26678_T17	PLN	AStIEMPQQAR;AstIEMPQQAR;RAStIEMPQQAR;RAstIEMPQQAR;sAIRRAstIEMPQQAR	SAIRRASTIEMPQQA			0.454572	-0.0750186	0.15894	0.480605	-0.246685	-0.366081	1	1.42977	-0.26389	anatomical structure development;biological regulation;blood circulation;calcium ion homeostasis;calcium ion transport;calcium-mediated signaling;cardiac muscle tissue development;cation homeostasis;cation transport;cellular calcium ion homeostasis;cellular cation homeostasis;cellular chemical homeostasis;cellular component assembly;cellular component organization;cellular component organization …	ATPase binding;ATPase inhibitor activity;ATPase regulator activity;binding;calcium channel regulator activity;channel regulator activity;enzyme binding;enzyme inhibitor activity;enzyme regulator activity;identical protein binding;nucleoside-triphosphatase regulator activity;protein binding	cell part;cytoplasmic part;endoplasmic reticulum;endoplasmic reticulum membrane;endoplasmic reticulum part;intracellular membrane-bounded organelle;intracellular organelle;intracellular organelle part;intracellular part;membrane;membrane part;membrane-bounded organelle;mitochondrial membrane;mitochondrial part;mitochondrion;organelle;organelle membrane;organelle part;perinuclear region of cytopla…	Calcium signaling pathway;Dilated cardiomyopathy
O14639	Actin-binding LIM protein 1	O14639_S352	ABLIM1	STsQGSINSPVYSR	RMIHRSTSQGSINSP			1.60627	-0.413805	-1.786	0.619253	-0.161973	-2.25394	0.922	0.434016	-0.212196	anatomical structure formation involved in morphogenesis;anatomical structure morphogenesis;axon guidance;biological regulation;cell projection assembly;cell projection organization;cellular component assembly;cellular component assembly at cellular level;cellular component assembly involved in morphogenesis;cellular component organization;cellular component organization at cellular level;cellula…	actin binding;binding;cation binding;cytoskeletal protein binding;ion binding;metal ion binding;protein binding;transition metal ion binding;zinc ion binding	actin cytoskeleton;actin filament bundle;actomyosin;cell part;cell projection;cytoplasm;cytoskeletal part;cytoskeleton;intracellular non-membrane-bounded organelle;intracellular organelle;intracellular organelle part;intracellular part;lamellipodium;non-membrane-bounded organelle;organelle;organelle part;stress fiber	Axon guidance
Q86TC9	Myopalladin	Q86TC9_S318	MYPN	VATIQQCQsPTNYLQGLDGKPIIAAPVFTK	ATIQQCQSPTNYLQG			0.576916	-0.312436	-0.309304	0.272188	0.281282	-0.14758	0.932	-0.439623	-0.20653	actin cytoskeleton organization;actin filament-based process;actomyosin structure organization;cellular component organization;cellular component organization at cellular level;cellular component organization or biogenesis;cellular component organization or biogenesis at cellular level;cellular process;cytoskeleton organization;organelle organization;sarcomere organization	actinin binding;alpha-actinin binding;binding;cytoskeletal protein binding;muscle alpha-actinin binding;protein binding;protein domain specific binding;SH3 domain binding	cell part;contractile fiber part;cytoplasmic part;I band;intracellular membrane-bounded organelle;intracellular organelle;intracellular part;membrane-bounded organelle;nucleus;organelle;organelle part;Z disc
Q8WZ42	Titin	Q8WZ42_S1418	TTN	sPIRMsPAR	SRSPIRMSPARMSPA	+	R2_Pel_R3_Pel;R2_Pel_S1_Pel;R2_Pel_S2_Pel;R2_Pel_S3_Pel	2.7757	-2.82294	-4.13602	0.358302	1.23243	-2.37039	1	0.512168	-0.206419	actin cytoskeleton organization;actin filament organization;actin filament-based movement;actin filament-based process;actin-mediated cell contraction;actin-myosin filament sliding;actomyosin structure organization;anatomical structure development;anatomical structure formation involved in morphogenesis;anatomical structure morphogenesis;biological regulation;blood coagulation;cardiac muscle cont…	actin binding;actin filament binding;actinin binding;adenyl nucleotide binding;adenyl ribonucleotide binding;alpha-actinin binding;ATP binding;binding;calcium ion binding;calmodulin binding;catalytic activity;cation binding;cytoskeletal protein binding;enzyme binding;identical protein binding;ion binding;kinase activity;kinase binding;metal ion binding;muscle alpha-actinin binding;nucleotide bind…	cell part;chromosome;condensed chromosome;condensed nuclear chromosome;contractile fiber part;cytoplasmic part;cytoskeletal part;cytosol;extracellular membrane-bounded organelle;extracellular organelle;extracellular region;extracellular region part;extracellular vesicular exosome;I band;intracellular non-membrane-bounded organelle;intracellular organelle;intracellular organelle part;intracellular…	Dilated cardiomyopathy;Hypertrophic cardiomyopathy (HCM)
Q9UMS6	Synaptopodin-2	Q9UMS6_S906	SYNPO2	AQSPtPsLPASWK;AQsPTPsLPASWK	RAQSPTPSLPASWKY	+	R1_Pel_S1_Pel;R2_Pel_S1_Pel;R3_Pel_S1_Pel	2.96032	-0.639536	-0.399697	-0.532748	-0.054568	0.0438821	0.939	-0.765843	-0.187871		14-3-3 protein binding;actinin binding;alpha-actinin binding;binding;cytoskeletal protein binding;muscle alpha-actinin binding;protein binding	actin cytoskeleton;adherens junction;anchoring junction;cell junction;cell part;cell-substrate adherens junction;cell-substrate junction;contractile fiber part;cytoplasmic part;cytoskeleton;focal adhesion;intracellular membrane-bounded organelle;intracellular non-membrane-bounded organelle;intracellular organelle;intracellular part;membrane-bounded organelle;non-membrane-bounded organelle;nucleus…
Q9UMS6	Synaptopodin-2	Q9UMS6_T821	SYNPO2	IAQPSYPPARPAStLNVAGPFK	PPARPASTLNVAGPF			0.249628	-0.756693	-0.675076	1.4952	-0.272942	-1.9864	0.863	-0.800993	-0.17866		14-3-3 protein binding;actinin binding;alpha-actinin binding;binding;cytoskeletal protein binding;muscle alpha-actinin binding;protein binding	actin cytoskeleton;adherens junction;anchoring junction;cell junction;cell part;cell-substrate adherens junction;cell-substrate junction;contractile fiber part;cytoplasmic part;cytoskeleton;focal adhesion;intracellular membrane-bounded organelle;intracellular non-membrane-bounded organelle;intracellular organelle;intracellular part;membrane-bounded organelle;non-membrane-bounded organelle;nucleus…
O00505	Importin subunit alpha-4	O00505_S60	KPNA3	NVPQEESLEDsDVDADFK	QEESLEDSDVDADFK			1.53385	-0.951505	-1.44203	0.639228	-0.0460968	-0.798838	0.876	-0.317377	-0.177951	biological regulation;cell surface receptor linked signaling pathway;cellular component assembly;cellular component organization;cellular component organization or biogenesis;cellular process;cellular response to chemical stimulus;cellular response to cytokine stimulus;cellular response to organic substance;cellular response to stimulus;cytokine-mediated signaling pathway;entry into cell of other…	binding;nuclear localization sequence binding;peptide binding;protein transporter activity;signal sequence binding;substrate-specific transporter activity;transporter activity	cell part;cytoplasmic part;cytosol;intracellular organelle part;intracellular part;macromolecular complex;membrane part;nuclear part;nuclear pore;nucleoplasm;organelle part;pore complex;protein complex
O95817	BAG family molecular chaperone regulator 3	O95817_S289	BAG3	SSTPLHsPSPIR;SStPLHsPSPIR;SsTPLHsPSPIR;sSTPLHsPSPIR;ssTPLHsPSPIR	RSSTPLHSPSPIRVH			0.287609	0.255264	-1.81856	-0.054382	1.73596	0.698606	0.934	-0.922084	-0.141579	anatomical structure development;biological regulation;brain development;cellular macromolecule metabolic process;cellular metabolic process;cellular process;cellular protein metabolic process;cellular response to abiotic stimulus;cellular response to external stimulus;cellular response to heat;cellular response to mechanical stimulus;cellular response to stimulus;cellular response to stress;deve…		cell part;cell projection;contractile fiber part;cytoplasm;cytoplasmic part;cytosol;intracellular part;membrane;neuron projection;organelle part;plasma membrane;Z disc
Q5SV97	PGC-1 and ERR-induced regulator in muscle protein 1	Q5SV97_S156	PERM1	LLQGPAPRPPGEPPGsPK	PPGEPPGSPKSPGHS			0.643349	-0.485185	-0.368773	-0.364988	-0.1378	-0.26641	1	-0.291026	-0.133526	biological regulation;biosynthetic process;cellular biosynthetic process;cellular macromolecule biosynthetic process;cellular macromolecule metabolic process;cellular metabolic process;cellular nitrogen compound metabolic process;cellular process;macromolecule biosynthetic process;macromolecule metabolic process;metabolic process;nitrogen compound metabolic process;nucleic acid metabolic process;…		cell part;cytoplasm;intracellular membrane-bounded organelle;intracellular organelle;intracellular part;membrane-bounded organelle;nucleus;organelle
Q5VST9	Obscurin	Q5VST9_T4813	OBSCN	AGtPSLVTYLK	DDESRAGTPSLVTYL	+	R1_Pel_S1_Pel	1.92286	-0.707704	-0.240863	-0.357867	-0.352687	-0.212313	0.938	0.812994	-0.121996	actin cytoskeleton organization;actin filament-based process;actomyosin structure organization;biological regulation;cell surface receptor linked signaling pathway;cellular component organization;cellular component organization at cellular level;cellular component organization or biogenesis;cellular component organization or biogenesis at cellular level;cellular process;cellular response to stimu…	adenyl nucleotide binding;adenyl ribonucleotide binding;ankyrin binding;ATP binding;binding;catalytic activity;cation binding;cytoskeletal protein binding;enzyme regulator activity;GTPase regulator activity;guanyl-nucleotide exchange factor activity;ion binding;kinase activity;metal ion binding;nucleoside-triphosphatase regulator activity;nucleotide binding;phosphotransferase activity, alcohol gr…	cell part;contractile fiber;contractile fiber part;cytoplasmic part;cytosol;intracellular non-membrane-bounded organelle;intracellular organelle;intracellular part;M band;myofibril;non-membrane-bounded organelle;organelle;organelle part;Z disc
Q53GG5	PDZ and LIM domain protein 3	Q53GG5_S148	PDLIM3	SSGCSTPSGIDCGSGRsTPSSVSTVSTICPGDLK;sTPSSVSTVSTICPGDLK	IDCGSGRSTPSSVST		S1_Pel_R3_Pel;S2_Pel_R3_Pel	2.24853	0.521049	0.804641	0.77435	-0.355253	-0.527005	0.921	-0.340485	-0.112645	actin cytoskeleton organization;actin filament organization;actin filament-based process;anatomical structure development;cellular component organization;cellular component organization at cellular level;cellular component organization or biogenesis;cellular component organization or biogenesis at cellular level;cellular process;cytoskeleton organization;developmental process;heart development;or…	binding;cation binding;ion binding;metal ion binding;structural constituent of muscle;structural molecule activity;transition metal ion binding;zinc ion binding	actin cytoskeleton;cell part;contractile fiber part;cytoplasm;cytoplasmic part;cytoskeleton;intracellular non-membrane-bounded organelle;intracellular organelle;intracellular part;non-membrane-bounded organelle;organelle;organelle part;Z disc
P11217	Glycogen phosphorylase, muscle form	P11217_Y732	PYGM	GYNAQEyYDRIPELR	RGYNAQEYYDRIPEL			0.463244	-1.14072	0.0119534	0.598209	-0.919946	-1.32508	0.935	-0.317021	-0.110149	alcohol metabolic process;carbohydrate catabolic process;carbohydrate metabolic process;catabolic process;cellular carbohydrate catabolic process;cellular carbohydrate metabolic process;cellular glucan metabolic process;cellular macromolecule metabolic process;cellular metabolic process;cellular polysaccharide catabolic process;cellular polysaccharide metabolic process;cellular process;energy der…	binding;catalytic activity;cofactor binding;glycogen phosphorylase activity;nucleotide binding;phosphorylase activity;pyridoxal phosphate binding;transferase activity;transferase activity, transferring glycosyl groups;transferase activity, transferring hexosyl groups;vitamin B6 binding;vitamin binding	cell part;cytoplasm;cytoplasmic part;cytosol;extracellular membrane-bounded organelle;extracellular organelle;extracellular region part;extracellular vesicular exosome;intracellular part;membrane-bounded organelle;membrane-bounded vesicle;organelle;vesicle	Insulin signaling pathway;Starch and sucrose metabolism
O95210	Starch-binding domain-containing protein 1	O95210_S145	STBD1	NEsLESPMGEWGFQK	SEVSRNESLESPMGE			0.242179	-0.53857	-0.13265	0.146283	-0.785975	-0.37436	0.94	1.15074	-0.109931	multicellular organismal process;muscle contraction;muscle system process;system process	binding;carbohydrate binding;pattern binding;polysaccharide binding;starch binding	cell part;integral to membrane;integral to plasma membrane;intrinsic to membrane;intrinsic to plasma membrane;membrane;membrane part;plasma membrane part
Q9H7C4	Syncoilin	Q9H7C4_S225	SYNC	LsAQFENLMAESR;RLsAQFENLMAESR	LQESRRLSAQFENLM	+	S3_Pel_R3_Pel	1.8015	-0.0135438	-0.263126	0.720276	0.232098	-0.26868	0.937	0.195904	-0.102885	cellular process;intermediate filament-based process	structural molecule activity	cell part;contractile fiber part;cytoplasmic part;cytoskeletal part;cytosol;intermediate filament;intracellular organelle part;intracellular part;macromolecular complex;membrane;neuromuscular junction;organelle part;perinuclear region of cytoplasm;plasma membrane;protein complex;sarcolemma;synapse;Z disc
Q9UN36	Protein NDRG2	Q9UN36_S232	NDRG2	SRTAsLtSAASVDGNR;SRtAsLTSAASVDGNR;TAsLTSAASVDGNR;sRTAsLTSAASVDGNR	LSRSRTASLTSAASV			0.226038	-0.572014	-0.324292	0.0358864	-0.0218728	-0.621915	0.933	-0.218293	-0.0974235	anatomical structure development;biological regulation;cell differentiation;cell surface receptor linked signaling pathway;cellular developmental process;cellular process;cellular response to stimulus;developmental process;negative regulation of biological process;negative regulation of cell communication;negative regulation of cell proliferation;negative regulation of cellular process;negative r…		cell part;cell projection part;centrosome;cytoplasm;cytoplasmic part;cytoskeletal part;cytosol;extracellular membrane-bounded organelle;extracellular organelle;extracellular region part;extracellular vesicular exosome;Golgi apparatus;growth cone;intracellular membrane-bounded organelle;intracellular non-membrane-bounded organelle;intracellular organelle;intracellular organelle part;intracellular …
Q15149	Plectin	Q15149_T4030	PLEC	KQItMEELVR;QItMEELVR	RGLRKQITMEELVRS			0.575087	0.069698	0.0898838	0.529082	-0.0143328	-0.235713	1	-0.760752	-0.0973764	apoptosis;cell death;cell junction assembly;cell junction organization;cell-substrate junction assembly;cellular component assembly;cellular component assembly at cellular level;cellular component disassembly;cellular component disassembly at cellular level;cellular component disassembly involved in apoptosis;cellular component organization;cellular component organization at cellular level;cellul…	ankyrin binding;binding;cytoskeletal protein binding;protein binding;structural constituent of muscle;structural molecule activity	adherens junction;anchoring junction;cell junction;cell part;cell-substrate adherens junction;cell-substrate junction;contractile fiber part;costamere;cytoplasm;cytoplasmic part;cytoskeleton;cytosol;extracellular membrane-bounded organelle;extracellular organelle;extracellular region part;extracellular vesicular exosome;focal adhesion;hemidesmosome;intermediate filament cytoskeleton;intracellular…
E7EW31	Proline-rich basic protein 1	E7EW31_S803	PROB1	PGsPQMQASPSPGIAPK;PGsPQMQASPSPGIAPKPK;SPRPGsPQMQASPSPGIAPK;SPRPGsPQMQASPSPGIAPKPK;SPRPGsPQMQASPsPGIAPK;sPRPGsPQMQASPSPGIAPK	VRSPRPGSPQMQASP	+	S3_Pel_R3_Pel	1.43791	0.192259	0.212343	0.576715	-0.0436799	-0.242604	0.937	-0.581031	-0.0717597
O14639	Actin-binding LIM protein 1	O14639_S587	ABLIM1	RSsGREEDDEELLR;SsGREEDDEELLR	PDMKRRSSGREEDDE			0.135428	-0.44806	-0.18869	1.14965	-0.198936	-0.760363	0.931	0.907979	-0.0695812	anatomical structure formation involved in morphogenesis;anatomical structure morphogenesis;axon guidance;biological regulation;cell projection assembly;cell projection organization;cellular component assembly;cellular component assembly at cellular level;cellular component assembly involved in morphogenesis;cellular component organization;cellular component organization at cellular level;cellula…	actin binding;binding;cation binding;cytoskeletal protein binding;ion binding;metal ion binding;protein binding;transition metal ion binding;zinc ion binding	actin cytoskeleton;actin filament bundle;actomyosin;cell part;cell projection;cytoplasm;cytoskeletal part;cytoskeleton;intracellular non-membrane-bounded organelle;intracellular organelle;intracellular organelle part;intracellular part;lamellipodium;non-membrane-bounded organelle;organelle;organelle part;stress fiber	Axon guidance
Q86VF7	Nebulin-related-anchoring protein	Q86VF7_S152	NRAP	KsLGEEYTEDYEQPR;sLGEEYTEDYEQPR	RMVEARKSLGEEYTE	+	S1_Pel_R3_Pel;S3_Pel_R3_Pel	1.8169	0.264403	-0.175722	0.933613	0.113403	-0.692316	0.94	0.667928	-0.0627691		actin binding;actinin binding;alpha-actinin binding;binding;cation binding;cytoskeletal protein binding;ion binding;metal ion binding;muscle alpha-actinin binding;protein binding;transition metal ion binding;zinc ion binding	adherens junction;anchoring junction;cell junction;cell-cell adherens junction;cell-cell junction;cell-substrate adherens junction;cell-substrate junction;fascia adherens;muscle tendon junction
Q5VST9	Obscurin	Q5VST9_S3076	OBSCN	LQsLEQETGDIAR	KFKTRLQSLEQETGD	+	R1_Pel_R3_Pel;S1_Pel_R1_Pel;S1_Pel_R2_Pel;S1_Pel_R3_Pel;S2_Pel_R2_Pel;S2_Pel_R3_Pel;S3_Pel_R2_Pel;S3_Pel_R3_Pel	7.04596	0.666301	0.985257	1.1778	-0.392779	-0.721927	0.944	0.342468	-0.0564302	actin cytoskeleton organization;actin filament-based process;actomyosin structure organization;biological regulation;cell surface receptor linked signaling pathway;cellular component organization;cellular component organization at cellular level;cellular component organization or biogenesis;cellular component organization or biogenesis at cellular level;cellular process;cellular response to stimu…	adenyl nucleotide binding;adenyl ribonucleotide binding;ankyrin binding;ATP binding;binding;catalytic activity;cation binding;cytoskeletal protein binding;enzyme regulator activity;GTPase regulator activity;guanyl-nucleotide exchange factor activity;ion binding;kinase activity;metal ion binding;nucleoside-triphosphatase regulator activity;nucleotide binding;phosphotransferase activity, alcohol gr…	cell part;contractile fiber;contractile fiber part;cytoplasmic part;cytosol;intracellular non-membrane-bounded organelle;intracellular organelle;intracellular part;M band;myofibril;non-membrane-bounded organelle;organelle;organelle part;Z disc
Q15149	Plectin	Q15149_S3613	PLEC	GYYsPYSVSGSGSTAGSR;GYYsPYSVSGSGsTAGSR;GYYsPYSVSGsGSTAGSR	QSTKGYYSPYSVSGS	+	R1_Pel_R3_Pel;R1_Pel_S1_Pel;R1_Pel_S2_Pel;R1_Pel_S3_Pel;R2_Pel_S1_Pel;R2_Pel_S2_Pel	5.14168	-0.75212	-0.475365	-0.017347	-0.154595	-0.427297	0.936	0.953469	-0.0528602	apoptosis;cell death;cell junction assembly;cell junction organization;cell-substrate junction assembly;cellular component assembly;cellular component assembly at cellular level;cellular component disassembly;cellular component disassembly at cellular level;cellular component disassembly involved in apoptosis;cellular component organization;cellular component organization at cellular level;cellul…	ankyrin binding;binding;cytoskeletal protein binding;protein binding;structural constituent of muscle;structural molecule activity	adherens junction;anchoring junction;cell junction;cell part;cell-substrate adherens junction;cell-substrate junction;contractile fiber part;costamere;cytoplasm;cytoplasmic part;cytoskeleton;cytosol;extracellular membrane-bounded organelle;extracellular organelle;extracellular region part;extracellular vesicular exosome;focal adhesion;hemidesmosome;intermediate filament cytoskeleton;intracellular…
O95810	Serum deprivation-response protein	O95810_S293	CAVIN2	SSPFKVsPLTFGR;VsPLTFGR	KSSPFKVSPLTFGRK	+	R2_Pel_S1_Pel;R2_Pel_S2_Pel	2.02625	-0.952036	-1.35586	-0.0727345	0.580776	-0.081411	0.939	-0.363207	-0.0473842		binding;enzyme binding;kinase binding;lipid binding;phosphatidylserine binding;phospholipid binding;protein binding;protein kinase binding;protein kinase C binding	caveola;cell part;cytoplasm;cytoplasmic part;cytosol;intracellular part;membrane part;membrane raft;plasma membrane part
Q8N3V7	Synaptopodin	Q8N3V7_T783	SYNPO	tPPASLYHGYLPENGVLRPEPTK	ASRSPARTPPASLYH			1.07835	-1.58463	0.254663	-1.38259	-0.672544	0.111295	0.894	-0.843352	-0.0448191	biological regulation;positive regulation of actin filament bundle assembly;positive regulation of biological process;positive regulation of cellular component organization;positive regulation of cellular process;positive regulation of cytoskeleton organization;positive regulation of organelle organization;regulation of actin cytoskeleton organization;regulation of actin filament bundle assembly;…	actin binding;binding;cytoskeletal protein binding;protein binding	actin cytoskeleton;actin filament bundle;actomyosin;cell junction;cell part;cell projection;cell projection part;cell-cell junction;cytoplasm;cytoskeletal part;cytoskeleton;dendritic spine;intracellular non-membrane-bounded organelle;intracellular organelle;intracellular organelle part;intracellular part;membrane;neuron projection;neuron spine;non-membrane-bounded organelle;occluding junction;org…
Q5XPI4	E3 ubiquitin-protein ligase RNF123	Q5XPI4_S675	RNF123	PGWLSsPTLGR	PRPGWLSSPTLGRAN			0.555719	0.873548	-0.219938	0.531345	0.831303	0.491105	0.938	-0.256058	-0.0445757	cellular macromolecule metabolic process;cellular metabolic process;cellular process;cellular protein metabolic process;macromolecule metabolic process;macromolecule modification;metabolic process;primary metabolic process;protein metabolic process;protein modification by small protein conjugation;protein modification by small protein conjugation or removal;protein modification process;protein ub…	binding;catalytic activity;cation binding;ion binding;ligase activity;metal ion binding;transition metal ion binding;zinc ion binding	cell part;cytoplasm;intracellular part
Q15772	Striated muscle preferentially expressed protein kinase	Q15772_S853	SPEG	TPTMKPsPSQNR	RTPTMKPSPSQNRRS	+	R1_Pel_R3_Pel;R1_Pel_S1_Pel;R1_Pel_S2_Pel	2.62575	-1.88178	-0.268862	0.835544	-1.4452	-2.16985	0.921	-0.361859	-0.0384149	anatomical structure development;biological regulation;cardiac cell development;cardiac muscle cell development;cell development;cellular developmental process;cellular process;chordate embryonic development;developmental process;embryo development;embryo development ending in birth or egg hatching;in utero embryonic development;muscle cell development;muscle organ development;muscle structure de…	adenyl nucleotide binding;adenyl ribonucleotide binding;ATP binding;binding;catalytic activity;kinase activity;nucleotide binding;phosphotransferase activity, alcohol group as acceptor;protein kinase activity;protein serine/threonine kinase activity;purine nucleotide binding;purine ribonucleoside triphosphate binding;purine ribonucleotide binding;ribonucleotide binding;transferase activity;transf…	cell part;intracellular membrane-bounded organelle;intracellular organelle;intracellular part;membrane-bounded organelle;nucleus;organelle
Q5VST9	Obscurin	Q5VST9_S6942	OBSCN	APsFETALR;EEQAtLLAKAPsFETALR	TLLAKAPSFETALRL			0.728734	-0.219213	-0.12029	0.510563	0.0565376	-0.250315	0.943	0.242406	-0.0275827	actin cytoskeleton organization;actin filament-based process;actomyosin structure organization;biological regulation;cell surface receptor linked signaling pathway;cellular component organization;cellular component organization at cellular level;cellular component organization or biogenesis;cellular component organization or biogenesis at cellular level;cellular process;cellular response to stimu…	adenyl nucleotide binding;adenyl ribonucleotide binding;ankyrin binding;ATP binding;binding;catalytic activity;cation binding;cytoskeletal protein binding;enzyme regulator activity;GTPase regulator activity;guanyl-nucleotide exchange factor activity;ion binding;kinase activity;metal ion binding;nucleoside-triphosphatase regulator activity;nucleotide binding;phosphotransferase activity, alcohol gr…	cell part;contractile fiber;contractile fiber part;cytoplasmic part;cytosol;intracellular non-membrane-bounded organelle;intracellular organelle;intracellular part;M band;myofibril;non-membrane-bounded organelle;organelle;organelle part;Z disc
Q5VST9	Obscurin	Q5VST9_T4754	OBSCN	EPtLDSISELPEEDGR;EPtLDsISELPEEDGR;MSREPtLDSISELPEEDGR;MsREPtLDSISELPEEDGR;RMSREPtLDSISELPEEDGR;RMSREPtLDsISELPEEDGR;RMsREPtLDSISELPEEDGR	RRMSREPTLDSISEL			0.883813	-0.323616	-0.247715	0.407079	-0.0292454	-0.194539	0.944	0.679893	-0.0241394	actin cytoskeleton organization;actin filament-based process;actomyosin structure organization;biological regulation;cell surface receptor linked signaling pathway;cellular component organization;cellular component organization at cellular level;cellular component organization or biogenesis;cellular component organization or biogenesis at cellular level;cellular process;cellular response to stimu…	adenyl nucleotide binding;adenyl ribonucleotide binding;ankyrin binding;ATP binding;binding;catalytic activity;cation binding;cytoskeletal protein binding;enzyme regulator activity;GTPase regulator activity;guanyl-nucleotide exchange factor activity;ion binding;kinase activity;metal ion binding;nucleoside-triphosphatase regulator activity;nucleotide binding;phosphotransferase activity, alcohol gr…	cell part;contractile fiber;contractile fiber part;cytoplasmic part;cytosol;intracellular non-membrane-bounded organelle;intracellular organelle;intracellular part;M band;myofibril;non-membrane-bounded organelle;organelle;organelle part;Z disc
Q9BR29	Junctophilin-2	Q9BR29_S386	JPH2	ETPRPEGGSPsPAGtPPQPK	RPEGGSPSPAGTPPQ			0.426347	-0.17213	0.146762	0.576773	-0.475142	-0.903764	0.927	-0.23398	-0.0233885	biological regulation;calcium ion homeostasis;calcium ion transport;calcium ion transport into cytosol;cation homeostasis;cation transport;cellular calcium ion homeostasis;cellular cation homeostasis;cellular chemical homeostasis;cellular divalent inorganic cation homeostasis;cellular homeostasis;cellular ion homeostasis;cellular metal ion homeostasis;cellular process;chemical homeostasis;cytosol…	binding;calcium channel activity;calcium-release channel activity;cation channel activity;cation transmembrane transporter activity;channel activity;gated channel activity;ion channel activity;ion transmembrane transporter activity;ligand-gated channel activity;ligand-gated ion channel activity;lipid binding;passive transmembrane transporter activity;phosphatidic acid binding;phosphatidylinositol…	cell part;contractile fiber part;cytoplasmic part;endoplasmic reticulum membrane;endoplasmic reticulum part;integral to membrane;intracellular organelle part;intracellular part;intrinsic to membrane;junctional membrane complex;junctional sarcoplasmic reticulum membrane;macromolecular complex;membrane;membrane part;organelle membrane;organelle part;plasma membrane;protein complex;sarcoplasmic reti…
P08559	Pyruvate dehydrogenase E1 component subunit alpha, somatic form, mitochondrial	P08559_S293	PDHA1	YHGHsMSDPGVSYR;YHGHsMSDPGVSyR;YHGHsMSDPGVsYR;YHGHsMsDPGVSYR	TYRYHGHSMSDPGVS			0.687887	-0.389812	0.0268106	0.0375153	-0.296675	-0.206418	0.936	-2.58837	-0.0212331	acetyl-CoA biosynthetic process;acetyl-CoA biosynthetic process from pyruvate;acetyl-CoA catabolic process;acetyl-CoA metabolic process;alcohol catabolic process;alcohol metabolic process;biological regulation;biosynthetic process;carbohydrate catabolic process;carbohydrate metabolic process;carboxylic acid metabolic process;catabolic process;cellular biosynthetic process;cellular carbohydrate ca…	catalytic activity;oxidoreductase activity;oxidoreductase activity, acting on the aldehyde or oxo group of donors;oxidoreductase activity, acting on the aldehyde or oxo group of donors, disulfide as acceptor;pyruvate dehydrogenase (acetyl-transferring) activity;pyruvate dehydrogenase activity	cell part;cytoplasmic part;intracellular membrane-bounded organelle;intracellular organelle;intracellular organelle lumen;intracellular organelle part;intracellular part;macromolecular complex;membrane-bounded organelle;membrane-enclosed lumen;mitochondrial matrix;mitochondrial part;mitochondrion;nucleus;organelle;organelle lumen;organelle part;protein complex;pyruvate dehydrogenase complex	Butanoate metabolism;Citrate cycle (TCA cycle);Glycolysis / Gluconeogenesis;Pyruvate metabolism;Valine, leucine and isoleucine biosynthesis
Q9HBL0	Tensin-1	Q9HBL0_S1314	TNS1	HLGGSGSVVPGsPCLDR	SGSVVPGSPCLDRHV			0.236933	0.252458	0.0663268	-0.0500733	0.210529	0.540247	0.921	-0.281182	-0.0194217	ameboidal cell migration;cell junction assembly;cell junction organization;cell migration;cell motility;cell-substrate junction assembly;cellular component assembly;cellular component assembly at cellular level;cellular component movement;cellular component organization;cellular component organization at cellular level;cellular component organization or biogenesis;cellular component organization …		adherens junction;anchoring junction;cell junction;cell part;cell surface;cell-substrate adherens junction;cell-substrate junction;cytoplasm;cytoskeleton;focal adhesion;intracellular non-membrane-bounded organelle;intracellular organelle;intracellular part;non-membrane-bounded organelle;organelle
Q5VST9	Obscurin	Q5VST9_S7218	OBSCN	IAWAVsQSEEEEQEEAR	ARIAWAVSQSEEEEQ			0.666924	-0.431972	-0.319892	0.56648	0.550507	0.0958147	0.945	0.652376	-0.0164429	actin cytoskeleton organization;actin filament-based process;actomyosin structure organization;biological regulation;cell surface receptor linked signaling pathway;cellular component organization;cellular component organization at cellular level;cellular component organization or biogenesis;cellular component organization or biogenesis at cellular level;cellular process;cellular response to stimu…	adenyl nucleotide binding;adenyl ribonucleotide binding;ankyrin binding;ATP binding;binding;catalytic activity;cation binding;cytoskeletal protein binding;enzyme regulator activity;GTPase regulator activity;guanyl-nucleotide exchange factor activity;ion binding;kinase activity;metal ion binding;nucleoside-triphosphatase regulator activity;nucleotide binding;phosphotransferase activity, alcohol gr…	cell part;contractile fiber;contractile fiber part;cytoplasmic part;cytosol;intracellular non-membrane-bounded organelle;intracellular organelle;intracellular part;M band;myofibril;non-membrane-bounded organelle;organelle;organelle part;Z disc
A8MZF0	Proline-rich protein 33	A8MZF0_S132	PRR23	SLESsPHSLVPMGPGR;sLESsPHSLVPMGPGR	TCRSLESSPHSLVPM			1.0948	-0.283041	-0.778161	0.614064	0.0115557	-0.308948	0.929	-1.60591	-0.0142824
Q15772	Striated muscle preferentially expressed protein kinase	Q15772_S2004	SPEG	APSQDQEAPSPEALPSPGQEPAAGAsPR;APsQDQEAPSPEALPSPGQEPAAGAsPR	QEPAAGASPRRGELR			1.55842	-1.52663	-1.41998	-0.315365	-0.1845	-1.15409	0.877	0.301711	0.0424841	anatomical structure development;biological regulation;cardiac cell development;cardiac muscle cell development;cell development;cellular developmental process;cellular process;chordate embryonic development;developmental process;embryo development;embryo development ending in birth or egg hatching;in utero embryonic development;muscle cell development;muscle organ development;muscle structure de…	adenyl nucleotide binding;adenyl ribonucleotide binding;ATP binding;binding;catalytic activity;kinase activity;nucleotide binding;phosphotransferase activity, alcohol group as acceptor;protein kinase activity;protein serine/threonine kinase activity;purine nucleotide binding;purine ribonucleoside triphosphate binding;purine ribonucleotide binding;ribonucleotide binding;transferase activity;transf…	cell part;intracellular membrane-bounded organelle;intracellular organelle;intracellular part;membrane-bounded organelle;nucleus;organelle
Q9H987	Synaptopodin 2-like protein	Q9H987_S269	SYNPO2L	AGSRAsEGQGSGLGGQLSEVSGR;AGsRAsEGQGSGLGGQLSEVSGR;AsEGQGSGLGGQLSEVSGR	ARAGSRASEGQGSGL			0.0949387	-0.16779	-0.230404	-0.0354935	0.117704	-0.00633049	0.939	-0.425875	0.0477928			cell part;contractile fiber part;cytoplasmic part;cytoskeleton;intracellular membrane-bounded organelle;intracellular non-membrane-bounded organelle;intracellular organelle;intracellular part;membrane-bounded organelle;non-membrane-bounded organelle;nucleus;organelle;organelle part;Z disc
Q8N3K9	Cardiomyopathy-associated protein 5	Q8N3K9_S155	CMYA5	KRNsFESQDVPTNK;NsFESQDVPTNK;RNsFESQDVPTNK;RNsFESQDVPTNKK;RNsFEsQDVPTNKK	KGNRKRNSFESQDVP			0.969587	-0.274132	-0.0856237	0.229401	-0.254091	-0.516672	0.936	-1.29113	0.0533163	biological regulation;negative regulation of biological process;negative regulation of calcineurin-NFAT signaling pathway;negative regulation of calcium-mediated signaling;negative regulation of catalytic activity;negative regulation of cell communication;negative regulation of cellular process;negative regulation of hydrolase activity;negative regulation of molecular function;negative regulation…		cell part;contractile fiber part;costamere;cytoplasmic part;intracellular part;M band;organelle part;perinuclear region of cytoplasm
Q9H987	Synaptopodin 2-like protein	Q9H987_S266	SYNPO2L	AGsRAsEGQGSGLGGQLSEVSGR	MELARAGSRASEGQG			0.12098	-0.0313775	-0.194022	0.745664	0.0656185	-0.689598	0.93	-0.254807	0.0580734			cell part;contractile fiber part;cytoplasmic part;cytoskeleton;intracellular membrane-bounded organelle;intracellular non-membrane-bounded organelle;intracellular organelle;intracellular part;membrane-bounded organelle;non-membrane-bounded organelle;nucleus;organelle;organelle part;Z disc
P11532	Dystrophin	P11532_S2624	DMD	SDSsQPMLLR	SLQRSDSSQPMLLRV			0.194114	0.704125	0.575468	1.02437	-0.0515763	-0.0192897	0.926	0.289392	0.0666726	actin filament-based movement;actin filament-based process;actin-mediated cell contraction;actin-myosin filament sliding;anatomical structure development;anatomical structure homeostasis;biological regulation;biosynthetic process;calcium-mediated signaling;cardiac muscle contraction;cell development;cellular biosynthetic process;cellular component assembly;cellular component assembly at cellular …	actin binding;binding;cation binding;cytoskeletal protein binding;dystroglycan binding;enzyme binding;glycoprotein binding;ion binding;metal ion binding;myosin binding;nitric-oxide synthase binding;protein binding;structural constituent of cytoskeleton;structural constituent of muscle;structural molecule activity;transition metal ion binding;vinculin binding;zinc ion binding	cell junction;cell part;cell projection;cell projection membrane;cell projection part;cell surface;cell-substrate junction;contractile fiber part;costamere;cytoplasmic part;cytoskeleton;cytosol;dystrophin-associated glycoprotein complex;filopodium;filopodium membrane;intracellular membrane-bounded organelle;intracellular non-membrane-bounded organelle;intracellular organelle;intracellular part;ma…	Arrhythmogenic right ventricular cardiomyopathy (ARVC);Dilated cardiomyopathy;Hypertrophic cardiomyopathy (HCM);Viral myocarditis
P08559	Pyruvate dehydrogenase E1 component subunit alpha, somatic form, mitochondrial	P08559_S232	PDHA1	YGMGTsVER	NRYGMGTSVERAAAS			0.241465	0.132674	-0.195403	0.84201	-0.0523767	-1.07538	0.93	-1.1558	0.0686053	acetyl-CoA biosynthetic process;acetyl-CoA biosynthetic process from pyruvate;acetyl-CoA catabolic process;acetyl-CoA metabolic process;alcohol catabolic process;alcohol metabolic process;biological regulation;biosynthetic process;carbohydrate catabolic process;carbohydrate metabolic process;carboxylic acid metabolic process;catabolic process;cellular biosynthetic process;cellular carbohydrate ca…	catalytic activity;oxidoreductase activity;oxidoreductase activity, acting on the aldehyde or oxo group of donors;oxidoreductase activity, acting on the aldehyde or oxo group of donors, disulfide as acceptor;pyruvate dehydrogenase (acetyl-transferring) activity;pyruvate dehydrogenase activity	cell part;cytoplasmic part;intracellular membrane-bounded organelle;intracellular organelle;intracellular organelle lumen;intracellular organelle part;intracellular part;macromolecular complex;membrane-bounded organelle;membrane-enclosed lumen;mitochondrial matrix;mitochondrial part;mitochondrion;nucleus;organelle;organelle lumen;organelle part;protein complex;pyruvate dehydrogenase complex	Butanoate metabolism;Citrate cycle (TCA cycle);Glycolysis / Gluconeogenesis;Pyruvate metabolism;Valine, leucine and isoleucine biosynthesis
Q9UMS6	Synaptopodin-2	Q9UMS6_S902	SYNPO2	AQsPTPSLPASWK;AQsPTPsLPASWK;AQsPtPSLPASWK	AHAARAQSPTPSLPA			0.52535	-0.204503	-0.115979	0.0630137	-0.0130329	-0.100429	0.942	-0.73373	0.0943754		14-3-3 protein binding;actinin binding;alpha-actinin binding;binding;cytoskeletal protein binding;muscle alpha-actinin binding;protein binding	actin cytoskeleton;adherens junction;anchoring junction;cell junction;cell part;cell-substrate adherens junction;cell-substrate junction;contractile fiber part;cytoplasmic part;cytoskeleton;focal adhesion;intracellular membrane-bounded organelle;intracellular non-membrane-bounded organelle;intracellular organelle;intracellular part;membrane-bounded organelle;non-membrane-bounded organelle;nucleus…
Q9H987	Synaptopodin 2-like protein	Q9H987_T347	SYNPO2L	SLtNQSDWDSPYLDMELAR	FSDARSLTNQSDWDS			0.345041	-0.253785	-0.30073	0.695026	0.176659	-0.649762	0.901	-0.316719	0.101567			cell part;contractile fiber part;cytoplasmic part;cytoskeleton;intracellular membrane-bounded organelle;intracellular non-membrane-bounded organelle;intracellular organelle;intracellular part;membrane-bounded organelle;non-membrane-bounded organelle;nucleus;organelle;organelle part;Z disc
P08559	Pyruvate dehydrogenase E1 component subunit alpha, somatic form, mitochondrial	P08559_S200	PDHA1	YHGHSMsDPGVsYR;YHGHsMSDPGVsYR	SMSDPGVSYRTREEI			0.153302	-0.241957	0.193467	-0.0157235	-0.37558	-0.812323	0.918	-1.4352	0.105194	acetyl-CoA biosynthetic process;acetyl-CoA biosynthetic process from pyruvate;acetyl-CoA catabolic process;acetyl-CoA metabolic process;alcohol catabolic process;alcohol metabolic process;biological regulation;biosynthetic process;carbohydrate catabolic process;carbohydrate metabolic process;carboxylic acid metabolic process;catabolic process;cellular biosynthetic process;cellular carbohydrate ca…	catalytic activity;oxidoreductase activity;oxidoreductase activity, acting on the aldehyde or oxo group of donors;oxidoreductase activity, acting on the aldehyde or oxo group of donors, disulfide as acceptor;pyruvate dehydrogenase (acetyl-transferring) activity;pyruvate dehydrogenase activity	cell part;cytoplasmic part;intracellular membrane-bounded organelle;intracellular organelle;intracellular organelle lumen;intracellular organelle part;intracellular part;macromolecular complex;membrane-bounded organelle;membrane-enclosed lumen;mitochondrial matrix;mitochondrial part;mitochondrion;nucleus;organelle;organelle lumen;organelle part;protein complex;pyruvate dehydrogenase complex	Butanoate metabolism;Citrate cycle (TCA cycle);Glycolysis / Gluconeogenesis;Pyruvate metabolism;Valine, leucine and isoleucine biosynthesis
Q9H987	Synaptopodin 2-like protein	Q9H987_T892	SYNPO2L	FStPAPQPTAEPLAPTVLAPR;FStPAPQPtAEPLAPtVLAPR;FstPAPQPtAEPLAPTVLAPR;RFStPAPQPTAEPLAPTVLAPR;RFstPAPQPTAEPLAPTVLAPR	QEIRRFSTPAPQPTA			0.347163	-0.620941	-1.36097	-0.232673	1.22084	0.294064	0.935	0.88008	0.109617			cell part;contractile fiber part;cytoplasmic part;cytoskeleton;intracellular membrane-bounded organelle;intracellular non-membrane-bounded organelle;intracellular organelle;intracellular part;membrane-bounded organelle;non-membrane-bounded organelle;nucleus;organelle;organelle part;Z disc
Q15772	Striated muscle preferentially expressed protein kinase	Q15772_T541	SPEG	EPGEPPLFSRPStPK;EPGEPPLFsRPStPK	PLFSRPSTPKTSRAV			0.68342	0.623274	-0.0896228	-0.692703	1.82076	2.06546	0.928	-0.451021	0.131365	anatomical structure development;biological regulation;cardiac cell development;cardiac muscle cell development;cell development;cellular developmental process;cellular process;chordate embryonic development;developmental process;embryo development;embryo development ending in birth or egg hatching;in utero embryonic development;muscle cell development;muscle organ development;muscle structure de…	adenyl nucleotide binding;adenyl ribonucleotide binding;ATP binding;binding;catalytic activity;kinase activity;nucleotide binding;phosphotransferase activity, alcohol group as acceptor;protein kinase activity;protein serine/threonine kinase activity;purine nucleotide binding;purine ribonucleoside triphosphate binding;purine ribonucleotide binding;ribonucleotide binding;transferase activity;transf…	cell part;intracellular membrane-bounded organelle;intracellular organelle;intracellular part;membrane-bounded organelle;nucleus;organelle
Q9BR29	Junctophilin-2	Q9BR29_T490	JPH2	ETPRPEGGSPSPAGtPPQPK;ETPRPEGGSPsPAGtPPQPK	GSPSPAGTPPQPKRP			0.568577	-0.0907596	0.0732896	0.0125577	-0.389075	-0.254449	0.941	-0.934248	0.139934	biological regulation;calcium ion homeostasis;calcium ion transport;calcium ion transport into cytosol;cation homeostasis;cation transport;cellular calcium ion homeostasis;cellular cation homeostasis;cellular chemical homeostasis;cellular divalent inorganic cation homeostasis;cellular homeostasis;cellular ion homeostasis;cellular metal ion homeostasis;cellular process;chemical homeostasis;cytosol…	binding;calcium channel activity;calcium-release channel activity;cation channel activity;cation transmembrane transporter activity;channel activity;gated channel activity;ion channel activity;ion transmembrane transporter activity;ligand-gated channel activity;ligand-gated ion channel activity;lipid binding;passive transmembrane transporter activity;phosphatidic acid binding;phosphatidylinositol…	cell part;contractile fiber part;cytoplasmic part;endoplasmic reticulum membrane;endoplasmic reticulum part;integral to membrane;intracellular organelle part;intracellular part;intrinsic to membrane;junctional membrane complex;junctional sarcoplasmic reticulum membrane;macromolecular complex;membrane;membrane part;organelle membrane;organelle part;plasma membrane;protein complex;sarcoplasmic reti…
Q711Q0	Uncharacterized protein C10orf71	Q711Q0_S844	CEFIP	DLTPsPSSASNR;DLtPsPSSASNR	QAKDLTPSPSSASNR			0.247158	-0.097283	0.0356293	-0.0499929	-0.202324	-0.534234	0.936	-0.67505	0.153893
Q711Q0	Uncharacterized protein C10orf71	Q711Q0_S1142	CEFIP	GsLLDVATSPAGTSGR;TLsPRGsLLDVATSPAGTSGR	RTLSPRGSLLDVATS			0.208971	-0.363863	0.0743717	0.295925	-0.288496	-0.571511	0.938	-0.667462	0.157206
Q5VST9	Obscurin	Q5VST9_S5573	OBSCN	LQVPGGDSDEDSKTPSAsPR;LQVPGGDsDEDSKTPSAsPR;LQVPGGDsDEDSKtPSAsPR;LQVPGGDsDEDsKTPSAsPR	DSKTPSASPRHGRSR			0.620893	-0.590694	-0.399914	0.22019	0.0915963	-0.203971	0.929	0.813197	0.189512	actin cytoskeleton organization;actin filament-based process;actomyosin structure organization;biological regulation;cell surface receptor linked signaling pathway;cellular component organization;cellular component organization at cellular level;cellular component organization or biogenesis;cellular component organization or biogenesis at cellular level;cellular process;cellular response to stimu…	adenyl nucleotide binding;adenyl ribonucleotide binding;ankyrin binding;ATP binding;binding;catalytic activity;cation binding;cytoskeletal protein binding;enzyme regulator activity;GTPase regulator activity;guanyl-nucleotide exchange factor activity;ion binding;kinase activity;metal ion binding;nucleoside-triphosphatase regulator activity;nucleotide binding;phosphotransferase activity, alcohol gr…	cell part;contractile fiber;contractile fiber part;cytoplasmic part;cytosol;intracellular non-membrane-bounded organelle;intracellular organelle;intracellular part;M band;myofibril;non-membrane-bounded organelle;organelle;organelle part;Z disc
Q9UBF9	Myotilin	Q9UBF9_S231	MYOT	SRsTsRGDVNDQDAIQEK;sRsTSRGDVNDQDAIQEK;sTSRGDVNDQDAIQEK	TSQVRSRSTSRGDVN			0.237056	0.994885	0.625104	1.15832	-0.761059	-0.259965	0.929	-0.507656	0.191779	multicellular organismal process;muscle contraction;muscle system process;system process	actinin binding;alpha-actinin binding;binding;cytoskeletal protein binding;protein binding;structural constituent of muscle;structural molecule activity	actin cytoskeleton;cell part;contractile fiber part;cytoplasmic part;cytoskeleton;intracellular non-membrane-bounded organelle;intracellular organelle;intracellular part;membrane;non-membrane-bounded organelle;organelle;organelle part;plasma membrane;sarcolemma;Z disc
P53814	Smoothelin	P53814_S792	SMTN	STsFGVPNANSIK	AAVQRSTSFGVPNAN			0.425807	0.599025	0.658367	0.913575	-0.112562	0.167936	0.931	0.95996	0.255024	anatomical structure development;developmental process;multicellular organismal process;muscle contraction;muscle organ development;muscle structure development;muscle system process;organ development;smooth muscle contraction;system process	actin binding;binding;cytoskeletal protein binding;protein binding;structural constituent of muscle;structural molecule activity	actin cytoskeleton;cell part;cytoplasm;cytoskeleton;intracellular non-membrane-bounded organelle;intracellular organelle;intracellular organelle part;intracellular part;non-membrane-bounded organelle;nuclear part;nucleoplasm;organelle;organelle part
Q5VST9	Obscurin	Q5VST9_T4788	OBSCN	LPQEAEEVAPDLSEGYStADELAR	DLSEGYSTADELART			0.586712	-0.33369	-0.24621	0.829881	0.867796	-0.593917	0.917	0.411327	0.278248	actin cytoskeleton organization;actin filament-based process;actomyosin structure organization;biological regulation;cell surface receptor linked signaling pathway;cellular component organization;cellular component organization at cellular level;cellular component organization or biogenesis;cellular component organization or biogenesis at cellular level;cellular process;cellular response to stimu…	adenyl nucleotide binding;adenyl ribonucleotide binding;ankyrin binding;ATP binding;binding;catalytic activity;cation binding;cytoskeletal protein binding;enzyme regulator activity;GTPase regulator activity;guanyl-nucleotide exchange factor activity;ion binding;kinase activity;metal ion binding;nucleoside-triphosphatase regulator activity;nucleotide binding;phosphotransferase activity, alcohol gr…	cell part;contractile fiber;contractile fiber part;cytoplasmic part;cytosol;intracellular non-membrane-bounded organelle;intracellular organelle;intracellular part;M band;myofibril;non-membrane-bounded organelle;organelle;organelle part;Z disc
Q8WZ42	Titin	Q8WZ42_S263	TTN	sRSPTPPSIAAK;sRSPtPPSIAAK;sRsPTPPSIAAK;sRsPTPPsIAAK;sRsPtPPSIAAK	RIPPKPKSRSPTPPS			0.488333	-0.204377	1.20714	0.492003	-1.22904	-0.22787	0.95	0.427215	0.278457	actin cytoskeleton organization;actin filament organization;actin filament-based movement;actin filament-based process;actin-mediated cell contraction;actin-myosin filament sliding;actomyosin structure organization;anatomical structure development;anatomical structure formation involved in morphogenesis;anatomical structure morphogenesis;biological regulation;blood coagulation;cardiac muscle cont…	actin binding;actin filament binding;actinin binding;adenyl nucleotide binding;adenyl ribonucleotide binding;alpha-actinin binding;ATP binding;binding;calcium ion binding;calmodulin binding;catalytic activity;cation binding;cytoskeletal protein binding;enzyme binding;identical protein binding;ion binding;kinase activity;kinase binding;metal ion binding;muscle alpha-actinin binding;nucleotide bind…	cell part;chromosome;condensed chromosome;condensed nuclear chromosome;contractile fiber part;cytoplasmic part;cytoskeletal part;cytosol;extracellular membrane-bounded organelle;extracellular organelle;extracellular region;extracellular region part;extracellular vesicular exosome;I band;intracellular non-membrane-bounded organelle;intracellular organelle;intracellular organelle part;intracellular…	Dilated cardiomyopathy;Hypertrophic cardiomyopathy (HCM)
Q8WZ42	Titin	Q8WZ42_T811	TTN	tASPHFTVSK;tAsPHFTVSK	HVDKRPRTASPHFTV			0.144314	-0.00432905	-0.0734129	-1.06506	0.885648	1.4036	0.926	0.808351	0.283596	actin cytoskeleton organization;actin filament organization;actin filament-based movement;actin filament-based process;actin-mediated cell contraction;actin-myosin filament sliding;actomyosin structure organization;anatomical structure development;anatomical structure formation involved in morphogenesis;anatomical structure morphogenesis;biological regulation;blood coagulation;cardiac muscle cont…	actin binding;actin filament binding;actinin binding;adenyl nucleotide binding;adenyl ribonucleotide binding;alpha-actinin binding;ATP binding;binding;calcium ion binding;calmodulin binding;catalytic activity;cation binding;cytoskeletal protein binding;enzyme binding;identical protein binding;ion binding;kinase activity;kinase binding;metal ion binding;muscle alpha-actinin binding;nucleotide bind…	cell part;chromosome;condensed chromosome;condensed nuclear chromosome;contractile fiber part;cytoplasmic part;cytoskeletal part;cytosol;extracellular membrane-bounded organelle;extracellular organelle;extracellular region;extracellular region part;extracellular vesicular exosome;I band;intracellular non-membrane-bounded organelle;intracellular organelle;intracellular organelle part;intracellular…	Dilated cardiomyopathy;Hypertrophic cardiomyopathy (HCM)
P45378	Troponin T, fast skeletal muscle	P45378_S167	TNNT3	ALSSMGANYSsYLAK	SMGANYSSYLAKADQ	+	S1_Pel_R2_Pel;S1_Pel_R3_Pel;S3_Pel_R1_Pel;S3_Pel_R2_Pel;S3_Pel_R3_Pel	3.77884	0.610935	0.587396	1.23635	-0.248814	-0.238036	0.914	0.930998	0.311008	actin filament-based movement;actin filament-based process;actin-mediated cell contraction;actin-myosin filament sliding;biological regulation;cellular component movement;cellular process;metabolic process;multicellular organismal process;muscle contraction;muscle filament sliding;muscle system process;regulation of ATPase activity;regulation of biological process;regulation of catabolic process;…	binding;calcium-dependent protein binding;cytoskeletal protein binding;protein binding;tropomyosin binding;troponin C binding;troponin I binding	cell part;contractile fiber part;cytoplasmic part;cytoskeletal part;cytosol;intracellular organelle part;intracellular part;macromolecular complex;organelle part;protein complex;troponin complex
P13807	Glycogen [starch] synthase, muscle	P13807_S645	GYS1	PASVPPsPSLSR;PAsVPPsPSLSR;YPRPASVPPsPSLSR;YPRPASVPPsPSLsR;YPRPASVPPsPsLSR;YPRPAsVPPsPSLSR;YPRPAsVPPsPSLsR;YPRPAsVPPsPsLSR;yPRPASVPPsPSLSR	RPASVPPSPSLSRHS			0.283276	-2.24353	-0.897512	-0.958948	-1.12327	-1.44917	0.939	0.366491	0.319362	alcohol metabolic process;anatomical structure development;biosynthetic process;carbohydrate biosynthetic process;carbohydrate metabolic process;cellular biosynthetic process;cellular carbohydrate biosynthetic process;cellular carbohydrate metabolic process;cellular glucan metabolic process;cellular macromolecule biosynthetic process;cellular macromolecule metabolic process;cellular metabolic pro…	binding;carbohydrate binding;catalytic activity;enzyme binding;glucose binding;glucosyltransferase activity;glycogen (starch) synthase activity;kinase binding;monosaccharide binding;protein binding;protein kinase binding;sugar binding;transferase activity;transferase activity, transferring glycosyl groups;transferase activity, transferring hexosyl groups;UDP-glucosyltransferase activity;UDP-glyco…	cell part;cytoplasm;cytoplasmic part;cytosol;inclusion body;intracellular part;membrane	Insulin signaling pathway;Starch and sucrose metabolism
Q5VST9	Obscurin	Q5VST9_S295	OBSCN	NVsADDDAVYICETPEGSR	RLTVRNVSADDDAVY	+	S1_Pel_R1_Pel;S1_Pel_R2_Pel;S1_Pel_R3_Pel;S2_Pel_R1_Pel;S2_Pel_R2_Pel;S2_Pel_R3_Pel;S3_Pel_R1_Pel;S3_Pel_R2_Pel;S3_Pel_R3_Pel	8.68373	2.09433	1.60706	1.81879	0.24791	0.267775	0.933	-0.41557	0.354285	actin cytoskeleton organization;actin filament-based process;actomyosin structure organization;biological regulation;cell surface receptor linked signaling pathway;cellular component organization;cellular component organization at cellular level;cellular component organization or biogenesis;cellular component organization or biogenesis at cellular level;cellular process;cellular response to stimu…	adenyl nucleotide binding;adenyl ribonucleotide binding;ankyrin binding;ATP binding;binding;catalytic activity;cation binding;cytoskeletal protein binding;enzyme regulator activity;GTPase regulator activity;guanyl-nucleotide exchange factor activity;ion binding;kinase activity;metal ion binding;nucleoside-triphosphatase regulator activity;nucleotide binding;phosphotransferase activity, alcohol gr…	cell part;contractile fiber;contractile fiber part;cytoplasmic part;cytosol;intracellular non-membrane-bounded organelle;intracellular organelle;intracellular part;M band;myofibril;non-membrane-bounded organelle;organelle;organelle part;Z disc
Q702N8	Xin actin-binding repeat-containing protein 1	Q702N8_S295	XIRP1	GIsLEEGARPDVSATR	VRVIRGISLEEGARP	+	S1_Pel_R1_Pel;S1_Pel_R3_Pel;S2_Pel_R3_Pel;S3_Pel_R3_Pel	3.48693	3.11964	1.40037	3.62624	1.03054	-1.10953	0.941	1.66597	0.386498	actin cytoskeleton organization;actin filament-based process;actomyosin structure organization;anatomical structure development;biological regulation;cardiac cell development;cardiac muscle cell development;cell development;cellular chemical homeostasis;cellular component organization;cellular component organization at cellular level;cellular component organization or biogenesis;cellular componen…		adherens junction;anchoring junction;cell junction;cell-cell adherens junction;cell-cell junction;fascia adherens
Q15772	Striated muscle preferentially expressed protein kinase	Q15772_S1981	SPEG	APsQDQEAPSPEALPSPGQEPAAGASPR;APsQDQEAPSPEALPSPGQEPAAGAsPR;APsQDQEAPSPEALPsPGQEPAAGASPR	QEQGRAPSQDQEAPS			0.589352	-0.469544	-0.0714779	-0.36217	-0.3142	-0.323519	0.896	-0.862895	0.433271	anatomical structure development;biological regulation;cardiac cell development;cardiac muscle cell development;cell development;cellular developmental process;cellular process;chordate embryonic development;developmental process;embryo development;embryo development ending in birth or egg hatching;in utero embryonic development;muscle cell development;muscle organ development;muscle structure de…	adenyl nucleotide binding;adenyl ribonucleotide binding;ATP binding;binding;catalytic activity;kinase activity;nucleotide binding;phosphotransferase activity, alcohol group as acceptor;protein kinase activity;protein serine/threonine kinase activity;purine nucleotide binding;purine ribonucleoside triphosphate binding;purine ribonucleotide binding;ribonucleotide binding;transferase activity;transf…	cell part;intracellular membrane-bounded organelle;intracellular organelle;intracellular part;membrane-bounded organelle;nucleus;organelle
P10644	cAMP-dependent protein kinase type I-alpha regulatory subunit;cAMP-dependent protein kinase type I-alpha regulatory subunit, N-terminally processed	P10644_S83	PRKAR1A	EDEIsPPPPNPVVK;TDSREDEIsPPPPNPVVK;TDsREDEIsPPPPNPVVK;tDSREDEIsPPPPNPVVK	DSREDEISPPPPNPV			1.09147	-0.296221	-0.303472	0.0414883	0.0824827	0.00712458	1	0.784117	0.483736	actin cytoskeleton organization;actin filament-based process;activation of phospholipase C activity;activation of protein kinase A activity;activation of protein kinase activity;actomyosin structure organization;anatomical structure formation involved in morphogenesis;biological regulation;blood coagulation;cardiac muscle cell proliferation;cell cycle phase;cell cycle process;cell proliferation;c…	adenyl nucleotide binding;adenyl ribonucleotide binding;AMP binding;binding;cAMP binding;cAMP-dependent protein kinase inhibitor activity;cAMP-dependent protein kinase regulator activity;cyclic nucleotide binding;enzyme binding;enzyme inhibitor activity;enzyme regulator activity;kinase binding;kinase inhibitor activity;kinase regulator activity;nucleotide binding;protein binding;protein kinase A …	AMP-activated protein kinase complex;cAMP-dependent protein kinase complex;cell part;cytoplasmic part;cytosol;intracellular part;macromolecular complex;membrane;neuromuscular junction;plasma membrane;protein complex;synapse	Apoptosis;Insulin signaling pathway
P04792	Heat shock protein beta-1	P04792_S15	HSPB1	GPsWDPFR;GPsWDPFRDWYPHSR	FSLLRGPSWDPFRDW	+	S1_Pel_R1_Pel;S1_Pel_R2_Pel;S1_Pel_R3_Pel;S2_Pel_R1_Pel;S2_Pel_R2_Pel;S2_Pel_R3_Pel;S3_Pel_R1_Pel;S3_Pel_R2_Pel;S3_Pel_R3_Pel	14.2775	5.21922	4.21154	4.75811	0.195615	-0.28272	1	0.746551	0.55469	anatomical structure homeostasis;biological adhesion;biological regulation;cell adhesion;cell surface receptor linked signaling pathway;cell-cell adhesion;cellular component movement;cellular process;cellular response to chemical stimulus;cellular response to growth factor stimulus;cellular response to organic substance;cellular response to stimulus;cellular response to vascular endothelial growt…	binding;enzyme binding;enzyme inhibitor activity;enzyme regulator activity;identical protein binding;kinase binding;kinase inhibitor activity;kinase regulator activity;protein binding;protein kinase binding;protein kinase C binding;protein kinase C inhibitor activity;protein kinase inhibitor activity;protein kinase regulator activity;protein serine/threonine kinase inhibitor activity;small conjug…	adherens junction;anchoring junction;cell junction;cell part;cell-substrate adherens junction;cell-substrate junction;contractile fiber part;cytoplasm;cytoplasmic part;cytoskeletal part;cytoskeleton;cytosol;extracellular membrane-bounded organelle;extracellular organelle;extracellular region part;extracellular space;extracellular vesicular exosome;focal adhesion;intracellular membrane-bounded org…	Amoebiasis;MAPK signaling pathway;VEGF signaling pathway
Q5BKX8	Muscle-related coiled-coil protein	Q5BKX8_T336	CAVIN4	EIPtPEPLK	HEGREIPTPEPLKVT			0.458786	0.0782216	-0.901948	0.322011	1.70536	1.06178	1	1.39491	1.02944	anatomical structure development;biological regulation;biosynthetic process;cell differentiation;cellular biosynthetic process;cellular developmental process;cellular macromolecule biosynthetic process;cellular macromolecule metabolic process;cellular metabolic process;cellular nitrogen compound metabolic process;cellular process;developmental process;macromolecule biosynthetic process;macromolec…		cell part;contractile fiber part;cytoplasm;cytoplasmic part;intracellular part;organelle part;Z disc
Q9Y613	FH1/FH2 domain-containing protein 1	Q9Y613_S523	FHOD1	EPLIPAsPK	KEPLIPASPKAEPIW	+	R1_Pel_R3_Pel;R2_Pel_R3_Pel;S1_Pel_R1_Pel;S1_Pel_R2_Pel;S1_Pel_R3_Pel;S2_Pel_R3_Pel;S3_Pel_R1_Pel;S3_Pel_R2_Pel;S3_Pel_R3_Pel	7.55379	1.23115	0.893368	2.86159	-0.120862	-1.65268	1	0.447361	1.07572	biological regulation;positive regulation of actin filament bundle assembly;positive regulation of biological process;positive regulation of biosynthetic process;positive regulation of cellular biosynthetic process;positive regulation of cellular component organization;positive regulation of cellular metabolic process;positive regulation of cellular process;positive regulation of cytoskeleton org…	binding;identical protein binding;protein binding	bleb;cell part;cell projection;cytoplasm;cytoskeleton;intracellular membrane-bounded organelle;intracellular non-membrane-bounded organelle;intracellular organelle;intracellular part;membrane;membrane-bounded organelle;non-membrane-bounded organelle;nucleus;organelle
Q5VST9	Obscurin	Q5VST9_S5563	OBSCN	LQVPGGDsDEDSK;LQVPGGDsDEDSKTPSASPR;LQVPGGDsDEDSKTPSAsPR;LQVPGGDsDEDSKtPSAsPR;LQVPGGDsDEDSKtPsASPR;LQVPGGDsDEDsKTPSASPR;LQVPGGDsDEDsKTPSAsPR	LQVPGGDSDEDSKTP			0.842685	-0.498519	-0.265411	0.183194	-0.044782	-0.265501	0.944	0.810321	1.1237	actin cytoskeleton organization;actin filament-based process;actomyosin structure organization;biological regulation;cell surface receptor linked signaling pathway;cellular component organization;cellular component organization at cellular level;cellular component organization or biogenesis;cellular component organization or biogenesis at cellular level;cellular process;cellular response to stimu…	adenyl nucleotide binding;adenyl ribonucleotide binding;ankyrin binding;ATP binding;binding;catalytic activity;cation binding;cytoskeletal protein binding;enzyme regulator activity;GTPase regulator activity;guanyl-nucleotide exchange factor activity;ion binding;kinase activity;metal ion binding;nucleoside-triphosphatase regulator activity;nucleotide binding;phosphotransferase activity, alcohol gr…	cell part;contractile fiber;contractile fiber part;cytoplasmic part;cytosol;intracellular non-membrane-bounded organelle;intracellular organelle;intracellular part;M band;myofibril;non-membrane-bounded organelle;organelle;organelle part;Z disc
P04792	Heat shock protein beta-1	P04792_S82	HSPB1	QLsSGVSEIR	RALSRQLSSGVSEIR	+	S1_Pel_R1_Pel;S1_Pel_R2_Pel;S1_Pel_R3_Pel;S2_Pel_R1_Pel;S2_Pel_R2_Pel;S2_Pel_R3_Pel;S3_Pel_R1_Pel;S3_Pel_R2_Pel;S3_Pel_R3_Pel	11.1663	2.79787	2.68693	2.70616	-0.232902	-0.475514	0.943	1.20938	1.17906	anatomical structure homeostasis;biological adhesion;biological regulation;cell adhesion;cell surface receptor linked signaling pathway;cell-cell adhesion;cellular component movement;cellular process;cellular response to chemical stimulus;cellular response to growth factor stimulus;cellular response to organic substance;cellular response to stimulus;cellular response to vascular endothelial growt…	binding;enzyme binding;enzyme inhibitor activity;enzyme regulator activity;identical protein binding;kinase binding;kinase inhibitor activity;kinase regulator activity;protein binding;protein kinase binding;protein kinase C binding;protein kinase C inhibitor activity;protein kinase inhibitor activity;protein kinase regulator activity;protein serine/threonine kinase inhibitor activity;small conjug…	adherens junction;anchoring junction;cell junction;cell part;cell-substrate adherens junction;cell-substrate junction;contractile fiber part;cytoplasm;cytoplasmic part;cytoskeletal part;cytoskeleton;cytosol;extracellular membrane-bounded organelle;extracellular organelle;extracellular region part;extracellular space;extracellular vesicular exosome;focal adhesion;intracellular membrane-bounded org…	Amoebiasis;MAPK signaling pathway;VEGF signaling pathway
P02511	Alpha-crystallin B chain	P02511_S59	CRYAB	APsWFDTGLSEMR	PSFLRAPSWFDTGLS	+	S1_Pel_R1_Pel;S1_Pel_R2_Pel;S1_Pel_R3_Pel;S2_Pel_R1_Pel;S2_Pel_R2_Pel;S2_Pel_R3_Pel;S3_Pel_R1_Pel;S3_Pel_R2_Pel;S3_Pel_R3_Pel	14.41	5.78668	4.56518	5.25092	0.24674	-0.484415	0.94	1.30056	1.65084	aging;anatomical structure development;apoptosis;apoptosis involved in morphogenesis;biological regulation;cell death;cellular component assembly;cellular component assembly at cellular level;cellular component organization;cellular component organization at cellular level;cellular component organization or biogenesis;cellular component organization or biogenesis at cellular level;cellular develo…	binding;cation binding;identical protein binding;ion binding;metal ion binding;protein binding;protein dimerization activity;protein homodimerization activity;structural constituent of eye lens;structural molecule activity;unfolded protein binding	actin filament bundle;cell part;cell surface;contractile fiber part;cytoplasm;cytoplasmic part;cytoskeletal part;cytoskeleton;cytosol;extracellular membrane-bounded organelle;extracellular organelle;extracellular region part;extracellular vesicular exosome;Golgi apparatus;intracellular membrane-bounded organelle;intracellular non-membrane-bounded organelle;intracellular organelle;intracellular or…	Protein processing in endoplasmic reticulum
A1L4K1	Fibronectin type III and SPRY domain-containing protein 2	A1L4K1_S599	FSD2	ELsPSDTHFTR	RTPARELSPSDTHFT			0.158846	-0.453982	-0.030776	0.483806	-0.273252	-0.00471052	0.934	NaN	NaN
A2A2Y4	FERM domain-containing protein 3	A2A2Y4_S329	FRMD3	EYEDPPsEEEDKIK	REYEDPPSEEEDKIK			0.677076	-0.753801	-0.943239	-0.214315	-0.222335	-0.637932	0.939	NaN	NaN			cell part;cytoplasm;cytoskeleton;extrinsic to membrane;integral to membrane;intracellular non-membrane-bounded organelle;intracellular organelle;intracellular part;intrinsic to membrane;membrane part;non-membrane-bounded organelle;organelle
A4UGR9	Xin actin-binding repeat-containing protein 2	A4UGR9_S1265	XIRP2	TVsVNEIQK	NNYIRTVSVNEIQKG		S1_Pel_R2_Pel;S1_Pel_R3_Pel	2.32241	1.55151	0.485206	1.56076	-0.145044	-0.74727	0.939	NaN	NaN	actin cytoskeleton organization;actin filament-based process;anatomical structure development;anatomical structure morphogenesis;cardiac muscle tissue morphogenesis;cardiac septum development;cell junction organization;cell-cell junction organization;cellular component organization;cellular component organization at cellular level;cellular component organization or biogenesis;cellular component o…		cell junction;cell part;contractile fiber part;cytoplasmic part;intracellular part;organelle part;Z disc
A4UGR9	Xin actin-binding repeat-containing protein 2	A4UGR9_S1629	XIRP2	TVsETDIIPGDVHNTVK	SLVERTVSETDIIPG	+	S1_Pel_R3_Pel;S2_Pel_R3_Pel;S3_Pel_R3_Pel	3.13712	1.00888	0.559996	2.22307	-0.169999	-1.62498	0.937	NaN	NaN	actin cytoskeleton organization;actin filament-based process;anatomical structure development;anatomical structure morphogenesis;cardiac muscle tissue morphogenesis;cardiac septum development;cell junction organization;cell-cell junction organization;cellular component organization;cellular component organization at cellular level;cellular component organization or biogenesis;cellular component o…		cell junction;cell part;contractile fiber part;cytoplasmic part;intracellular part;organelle part;Z disc
A4UGR9	Xin actin-binding repeat-containing protein 2	A4UGR9_S2348	XIRP2	SHsFPESSGQQNPK;SHsFPESSGQQNPKPYMR	APLIKSHSFPESSGQ			0.591031	0.168178	-1.12732	0.785999	0.168089	-0.793585	0.937	NaN	NaN	actin cytoskeleton organization;actin filament-based process;anatomical structure development;anatomical structure morphogenesis;cardiac muscle tissue morphogenesis;cardiac septum development;cell junction organization;cell-cell junction organization;cellular component organization;cellular component organization at cellular level;cellular component organization or biogenesis;cellular component o…		cell junction;cell part;contractile fiber part;cytoplasmic part;intracellular part;organelle part;Z disc
A4UGR9	Xin actin-binding repeat-containing protein 2	A4UGR9_S2945	XIRP2	TRPPsPTFITIESTAR	SLKTRPPSPTFITIE			0.611415	1.25295	0.40558	1.43842	0.304021	-0.384389	0.93	NaN	NaN	actin cytoskeleton organization;actin filament-based process;anatomical structure development;anatomical structure morphogenesis;cardiac muscle tissue morphogenesis;cardiac septum development;cell junction organization;cell-cell junction organization;cellular component organization;cellular component organization at cellular level;cellular component organization or biogenesis;cellular component o…		cell junction;cell part;contractile fiber part;cytoplasmic part;intracellular part;organelle part;Z disc
A4UGR9	Xin actin-binding repeat-containing protein 2	A4UGR9_S2969	XIRP2	TENPTKNELSQsPK	TKNELSQSPKKDSYV			0.266548	0.288866	-0.429506	0.625495	0.147424	-0.295869	0.932	NaN	NaN	actin cytoskeleton organization;actin filament-based process;anatomical structure development;anatomical structure morphogenesis;cardiac muscle tissue morphogenesis;cardiac septum development;cell junction organization;cell-cell junction organization;cellular component organization;cellular component organization at cellular level;cellular component organization or biogenesis;cellular component o…		cell junction;cell part;contractile fiber part;cytoplasmic part;intracellular part;organelle part;Z disc
A4UGR9	Xin actin-binding repeat-containing protein 2	A4UGR9_S2042	XIRP2	SEIIMsPATLR	KRSEIIMSPATLRRQ			0.264403	-0.64373	-0.659905	0.0546271	0.192302	-0.721675	0.934	NaN	NaN	actin cytoskeleton organization;actin filament-based process;anatomical structure development;anatomical structure morphogenesis;cardiac muscle tissue morphogenesis;cardiac septum development;cell junction organization;cell-cell junction organization;cellular component organization;cellular component organization at cellular level;cellular component organization or biogenesis;cellular component o…		cell junction;cell part;contractile fiber part;cytoplasmic part;intracellular part;organelle part;Z disc
A4UGR9	Xin actin-binding repeat-containing protein 2	A4UGR9_S2059	XIRP2	GRDsPPTITIPVNINHAASGSFR	IETRGRDSPPTITIP			0.451913	0.360814	-0.494569	0.538652	0.591153	-0.0736424	0.93	NaN	NaN	actin cytoskeleton organization;actin filament-based process;anatomical structure development;anatomical structure morphogenesis;cardiac muscle tissue morphogenesis;cardiac septum development;cell junction organization;cell-cell junction organization;cellular component organization;cellular component organization at cellular level;cellular component organization or biogenesis;cellular component o…		cell junction;cell part;contractile fiber part;cytoplasmic part;intracellular part;organelle part;Z disc
A4UGR9	Xin actin-binding repeat-containing protein 2	A4UGR9_S2297	XIRP2	HAPPTYEDVIAGHILDISDsPK	HILDISDSPKEVRKN			0.148138	0.540143	-0.388357	0.513177	0.17128	0.265269	0.882	NaN	NaN	actin cytoskeleton organization;actin filament-based process;anatomical structure development;anatomical structure morphogenesis;cardiac muscle tissue morphogenesis;cardiac septum development;cell junction organization;cell-cell junction organization;cellular component organization;cellular component organization at cellular level;cellular component organization or biogenesis;cellular component o…		cell junction;cell part;contractile fiber part;cytoplasmic part;intracellular part;organelle part;Z disc
A4UGR9	Xin actin-binding repeat-containing protein 2	A4UGR9_S397	XIRP2	MHQsQEESAVTISK	SMNKMHQSQEESAVT	+	S1_Pel_R1_Pel;S1_Pel_R3_Pel	1.55917	0.964977	-0.114203	0.490271	0.280577	-0.140071	0.932	NaN	NaN	actin cytoskeleton organization;actin filament-based process;anatomical structure development;anatomical structure morphogenesis;cardiac muscle tissue morphogenesis;cardiac septum development;cell junction organization;cell-cell junction organization;cellular component organization;cellular component organization at cellular level;cellular component organization or biogenesis;cellular component o…		cell junction;cell part;contractile fiber part;cytoplasmic part;intracellular part;organelle part;Z disc
A4UGR9	Xin actin-binding repeat-containing protein 2	A4UGR9_S621	XIRP2	GIsMEENVK	IKVVRGISMEENVKG			0.657842	1.5826	-0.130556	1.22892	0.382395	0.0413272	1	NaN	NaN	actin cytoskeleton organization;actin filament-based process;anatomical structure development;anatomical structure morphogenesis;cardiac muscle tissue morphogenesis;cardiac septum development;cell junction organization;cell-cell junction organization;cellular component organization;cellular component organization at cellular level;cellular component organization or biogenesis;cellular component o…		cell junction;cell part;contractile fiber part;cytoplasmic part;intracellular part;organelle part;Z disc
A4UGR9	Xin actin-binding repeat-containing protein 2	A4UGR9_S868	XIRP2	GIsAQEIQTGNVK	FQIIRGISAQEIQTG	+	S1_Pel_R1_Pel;S1_Pel_R3_Pel	2.51665	1.63917	0.0430276	1.42736	0.32804	-0.397896	0.944	NaN	NaN	actin cytoskeleton organization;actin filament-based process;anatomical structure development;anatomical structure morphogenesis;cardiac muscle tissue morphogenesis;cardiac septum development;cell junction organization;cell-cell junction organization;cellular component organization;cellular component organization at cellular level;cellular component organization or biogenesis;cellular component o…		cell junction;cell part;contractile fiber part;cytoplasmic part;intracellular part;organelle part;Z disc
A8MZF0	Proline-rich protein 33	A8MZF0_S128	PRR23	sLESSPHsLVPMGPGR;sLESsPHSLVPMGPGR;sLEsSPHSLVPMGPGR	PIAPTCRSLESSPHS			0.954295	-0.438757	-0.428882	0.518133	0.0304422	-0.318514	0.923	NaN	NaN
A8MZF0	Proline-rich protein 33	A8MZF0_S131	PRR23	SLEsSPHSLVPMGPGR;sLEsSPHSLVPMGPGR	PTCRSLESSPHSLVP			0.254454	0.349942	-0.27933	0.596654	0.0684687	0.200019	0.931	NaN	NaN
A8MZF0	Proline-rich protein 33	A8MZF0_S162	PRR23	VsSPAWASsPTPPSGPHPCPVPK;VsSPAWAsSPTPPSGPHPCPVPK	AAEAERVSSPAWASS	+	R1_Pel_S1_Pel;R1_Pel_S2_Pel;R2_Pel_S1_Pel;R3_Pel_S1_Pel;R3_Pel_S2_Pel	3.2993	-2.18812	-1.23142	-1.08161	-0.461594	0.0585314	0.933	NaN	NaN
A8MZF0	Proline-rich protein 33	A8MZF0_S168	PRR23	VSSPAWAsSPTPPSGPHPCPVPK;VsSPAWAsSPTPPSGPHPCPVPK	VSSPAWASSPTPPSG			0.840002	-1.77933	-0.706465	-0.163345	0.0127363	0.688128	0.917	NaN	NaN
A8MZF0	Proline-rich protein 33	A8MZF0_S169	PRR23	VSsPAWASsPTPPSGPHPCPVPK;VsSPAWASsPTPPSGPHPCPVPK	SSPAWASSPTPPSGP			1.46266	-2.05711	-1.46256	-0.781474	0.0474885	0.0356191	0.933	NaN	NaN
A8MZF0	Proline-rich protein 33	A8MZF0_S215	PRR23	SILELsPQPK	VRSILELSPQPKNFN			0.865308	0.46821	0.530895	1.52673	0.0232808	-0.379217	0.935	NaN	NaN
A8MZF0	Proline-rich protein 33	A8MZF0_S59	PRR23	TAPEVGSNsQDGDATPSPPR;TAPEVGSNsQDGDATPsPPR	APEVGSNSQDGDATP			0.0131994	-0.604094	0.265212	0.349602	-0.98503	-0.874954	0.848	NaN	NaN
B5ME19	Eukaryotic translation initiation factor 3 subunit C-like protein	B5ME19_S29	EIF3CL	QPLLLsEDEEDTKR	GKQPLLLSEDEEDTK			0.385327	-0.222325	-0.825788	0.569348	0.0247564	-1.21467	0.943	NaN	NaN	biological regulation;cellular component assembly;cellular component assembly at cellular level;cellular component organization;cellular component organization at cellular level;cellular component organization or biogenesis;cellular component organization or biogenesis at cellular level;cellular macromolecular complex assembly;cellular macromolecular complex subunit organization;cellular process;…	binding;nucleic acid binding;RNA binding;translation factor activity, nucleic acid binding;translation initiation factor activity	cell part;cytoplasmic part;eukaryotic 43S preinitiation complex;eukaryotic 48S preinitiation complex;eukaryotic translation initiation factor 3 complex;intracellular part;macromolecular complex;protein complex;ribonucleoprotein complex;translation preinitiation complex
D6RIA3		D6RIA3_S1035	C4orf54	LGsVQQPSSDFNIAK	EIKIRLGSVQQPSSD			1.02826	-0.137486	-0.0351407	0.908145	0.559443	-0.282374	0.937	NaN	NaN
D6RIA3		D6RIA3_S1187	C4orf54	VLNSSsPEGTVLVHR	SRVLNSSSPEGTVLV	+	R2_Pel_R3_Pel;S2_Pel_R3_Pel	1.6231	-0.0832885	0.0696656	1.87474	0.143808	-1.81749	0.936	NaN	NaN
D6RIA3		D6RIA3_S1423	C4orf54	FPQGPSPEsPSAAK	PQGPSPESPSAAKGI	+	S1_Pel_R1_Pel;S1_Pel_R2_Pel;S1_Pel_R3_Pel;S2_Pel_R1_Pel;S2_Pel_R2_Pel;S2_Pel_R3_Pel;S3_Pel_R1_Pel;S3_Pel_R2_Pel;S3_Pel_R3_Pel	12.6985	3.75528	3.1803	2.90272	0.312978	0.348725	0.925	NaN	NaN
D6RIA3		D6RIA3_S1707	C4orf54	GSELsPMVAEPSSK	APRGSELSPMVAEPS	+	S1_Pel_R1_Pel;S1_Pel_R3_Pel	2.42412	2.4519	0.706135	1.70363	0.792737	0.148655	0.81	NaN	NaN
E7EW31	Proline-rich basic protein 1	E7EW31_S179	PROB1	GPsPAAPAQFECVEVALEEGAAPARPR	ELRPRGPSPAAPAQF	+	R1_Pel_S1_Pel;R3_Pel_S1_Pel;S2_Pel_S1_Pel;S3_Pel_S1_Pel	2.08045	-1.60971	0.521569	0.100106	-0.408549	0.04813	1	NaN	NaN
E7EW31	Proline-rich basic protein 1	E7EW31_S260	PROB1	KLsPEAPAPSSATFGSTGR	TALARKLSPEAPAPS	+	S1_Pel_R3_Pel;S3_Pel_R3_Pel	2.61379	0.133173	0.10741	0.743759	-0.0337696	-0.375896	0.941	NaN	NaN
E7EW31	Proline-rich basic protein 1	E7EW31_S272	PROB1	ARsPPFECR	RTVQRARSPPFECRI			0.937795	0.00749715	0.237126	1.11625	-0.151761	-0.879656	1	NaN	NaN
E7EW31	Proline-rich basic protein 1	E7EW31_S326	PROB1	RVsSPLFPEASSEWENQNPAVEETVSR;VsSPLFPEASSEWENQNPAVEETVSR	DRTTRRVSSPLFPEA			0.18354	-0.387149	0.688358	-0.0711018	-0.75527	-0.143354	0.923	NaN	NaN
E7EW31	Proline-rich basic protein 1	E7EW31_S327	PROB1	RVSsPLFPEASSEWENQNPAVEETVSR;VSsPLFPEASSEWENQNPAVEETVSR	RTTRRVSSPLFPEAS			0.00232531	-0.0960954	-0.237002	-0.273825	-0.282693	-0.154483	0.909	NaN	NaN
E7EW31	Proline-rich basic protein 1	E7EW31_S370	PROB1	sPSLEAPSLWEIPHSAVADAVEPR	QCVAGERSPSLEAPS			0.583371	-0.0501563	-0.13222	0.988505	0.31471	-0.51206	0.926	NaN	NaN
E7EW31	Proline-rich basic protein 1	E7EW31_S862	PROB1	AASAPPTDRsPQSPSQGAR;AASAPPTDRsPQsPSQGAR;AAsAPPTDRsPQSPSQGAR	SAPPTDRSPQSPSQG			0.622748	-0.427627	-0.486278	0.520398	-0.550172	-0.907105	0.923	NaN	NaN
E7EW31	Proline-rich basic protein 1	E7EW31_S921	PROB1	VLFDPESGQYVEVLLPPsSPGPPHR	VEVLLPPSSPGPPHR			1.03385	0.330764	-0.0652415	0.684708	0.435408	0.00276915	0.924	NaN	NaN
E7EW31	Proline-rich basic protein 1	E7EW31_S922	PROB1	VLFDPESGQYVEVLLPPSsPGPPHR	EVLLPPSSPGPPHRV			1.03965	-0.90539	-0.623884	1.11875	-0.133563	-0.522369	0.919	NaN	NaN
E7EW31	Proline-rich basic protein 1	E7EW31_T776	PROB1	LVPDGDGRtSPLGGAR	VPDGDGRTSPLGGAR	+	R1_Pel_R3_Pel;S3_Pel_R3_Pel	1.60363	-0.891849	-0.0789048	2.43814	-0.124701	-2.33357	0.929	NaN	NaN
E7EW31	Proline-rich basic protein 1	E7EW31_T820	PROB1	PKtPPTAPEPAAAVQAPLPR;tPPTAPEPAAAVQAPLPR	GIAPKPKTPPTAPEP			0.476125	-0.196168	-0.0193405	0.274503	-0.0580743	-0.176455	0.937	NaN	NaN
E7EW31	Proline-rich basic protein 1	E7EW31_T823	PROB1	TPPtAPEPAAAVQAPLPR	PKPKTPPTAPEPAAA			0.0366916	-0.45144	-0.726447	0.0456355	0.122119	-0.0304813	0.935	NaN	NaN
E9PAV3	Nascent polypeptide-associated complex subunit alpha, muscle-specific form	E9PAV3_S1018	NACA	GAPTPPAVTPPsPK	PPAVTPPSPKGSPAA	+	S1_Pel_R1_Pel;S1_Pel_R2_Pel;S1_Pel_R3_Pel;S2_Pel_R1_Pel;S2_Pel_R3_Pel;S3_Pel_R1_Pel;S3_Pel_R2_Pel;S3_Pel_R3_Pel	7.01191	1.68239	0.897133	2.61678	0.280507	-0.673251	0.934	NaN	NaN	biological regulation;biosynthetic process;cellular biosynthetic process;cellular macromolecule biosynthetic process;cellular macromolecule metabolic process;cellular metabolic process;cellular nitrogen compound metabolic process;cellular process;macromolecule biosynthetic process;macromolecule metabolic process;metabolic process;nitrogen compound metabolic process;nucleic acid metabolic process;…	binding;DNA binding;nucleic acid binding	cell part;cytoplasm;intracellular membrane-bounded organelle;intracellular organelle;intracellular part;membrane-bounded organelle;nucleus;organelle
E9PAV3	Nascent polypeptide-associated complex subunit alpha, muscle-specific form	E9PAV3_S1066	NACA	GAPTTPAATLPsPK	TPAATLPSPKGGPAT	+	S1_Pel_R1_Pel;S1_Pel_R2_Pel;S1_Pel_R3_Pel;S2_Pel_R1_Pel;S3_Pel_R1_Pel;S3_Pel_R2_Pel;S3_Pel_R3_Pel	5.80579	2.57647	1.16045	2.64695	0.540168	0.377613	0.935	NaN	NaN	biological regulation;biosynthetic process;cellular biosynthetic process;cellular macromolecule biosynthetic process;cellular macromolecule metabolic process;cellular metabolic process;cellular nitrogen compound metabolic process;cellular process;macromolecule biosynthetic process;macromolecule metabolic process;metabolic process;nitrogen compound metabolic process;nucleic acid metabolic process;…	binding;DNA binding;nucleic acid binding	cell part;cytoplasm;intracellular membrane-bounded organelle;intracellular organelle;intracellular part;membrane-bounded organelle;nucleus;organelle
E9PAV3	Nascent polypeptide-associated complex subunit alpha, muscle-specific form	E9PAV3_S1135	NACA	GAPTTPAATPPsPK;GAPTtPAATPPsPK	TPAATPPSPKGGLAT	+	S1_Pel_R1_Pel;S1_Pel_R3_Pel;S3_Pel_R1_Pel;S3_Pel_R2_Pel;S3_Pel_R3_Pel	3.33584	1.14054	0.238781	1.5468	0.170065	-0.0567471	0.937	NaN	NaN	biological regulation;biosynthetic process;cellular biosynthetic process;cellular macromolecule biosynthetic process;cellular macromolecule metabolic process;cellular metabolic process;cellular nitrogen compound metabolic process;cellular process;macromolecule biosynthetic process;macromolecule metabolic process;metabolic process;nitrogen compound metabolic process;nucleic acid metabolic process;…	binding;DNA binding;nucleic acid binding	cell part;cytoplasm;intracellular membrane-bounded organelle;intracellular organelle;intracellular part;membrane-bounded organelle;nucleus;organelle
E9PAV3	Nascent polypeptide-associated complex subunit alpha, muscle-specific form	E9PAV3_S1296	NACA	GAPNPAVVTPPsPK	PAVVTPPSPKGGPAT	+	S3_Pel_R1_Pel;S3_Pel_R2_Pel;S3_Pel_R3_Pel	3.57015	2.091	0.753009	3.07026	0.340738	0.0767466	0.93	NaN	NaN	biological regulation;biosynthetic process;cellular biosynthetic process;cellular macromolecule biosynthetic process;cellular macromolecule metabolic process;cellular metabolic process;cellular nitrogen compound metabolic process;cellular process;macromolecule biosynthetic process;macromolecule metabolic process;metabolic process;nitrogen compound metabolic process;nucleic acid metabolic process;…	binding;DNA binding;nucleic acid binding	cell part;cytoplasm;intracellular membrane-bounded organelle;intracellular organelle;intracellular part;membrane-bounded organelle;nucleus;organelle
E9PAV3	Nascent polypeptide-associated complex subunit alpha, muscle-specific form	E9PAV3_S1623	NACA	EAPTPPAVTPPsPEK;EAPTPPAVTPPsPEKGPATPAPK	PPAVTPPSPEKGPAT	+	S1_Pel_R1_Pel;S1_Pel_R2_Pel;S1_Pel_R3_Pel;S2_Pel_R1_Pel;S2_Pel_R3_Pel;S3_Pel_R1_Pel;S3_Pel_R2_Pel;S3_Pel_R3_Pel	7.45198	2.86311	1.42826	3.29892	0.852677	-0.299392	0.894	NaN	NaN	biological regulation;biosynthetic process;cellular biosynthetic process;cellular macromolecule biosynthetic process;cellular macromolecule metabolic process;cellular metabolic process;cellular nitrogen compound metabolic process;cellular process;macromolecule biosynthetic process;macromolecule metabolic process;metabolic process;nitrogen compound metabolic process;nucleic acid metabolic process;…	binding;DNA binding;nucleic acid binding	cell part;cytoplasm;intracellular membrane-bounded organelle;intracellular organelle;intracellular part;membrane-bounded organelle;nucleus;organelle
E9PAV3	Nascent polypeptide-associated complex subunit alpha, muscle-specific form	E9PAV3_S1639	NACA	GTPTsPPVTPSSLK	APKGTPTSPPVTPSS	+	S2_Pel_R1_Pel;S3_Pel_R1_Pel;S3_Pel_R3_Pel	2.33786	1.37719	1.34685	1.89828	0.549234	0.0625369	0.927	NaN	NaN	biological regulation;biosynthetic process;cellular biosynthetic process;cellular macromolecule biosynthetic process;cellular macromolecule metabolic process;cellular metabolic process;cellular nitrogen compound metabolic process;cellular process;macromolecule biosynthetic process;macromolecule metabolic process;metabolic process;nitrogen compound metabolic process;nucleic acid metabolic process;…	binding;DNA binding;nucleic acid binding	cell part;cytoplasm;intracellular membrane-bounded organelle;intracellular organelle;intracellular part;membrane-bounded organelle;nucleus;organelle
E9PAV3	Nascent polypeptide-associated complex subunit alpha, muscle-specific form	E9PAV3_S585	NACA	NSPSFQSTSSSPEIPLsPEATLAK	SSPEIPLSPEATLAK	+	S1_Pel_R1_Pel;S1_Pel_R2_Pel;S1_Pel_R3_Pel;S3_Pel_R1_Pel;S3_Pel_R2_Pel;S3_Pel_R3_Pel	3.61056	1.51142	0.759965	1.38364	0.00250022	0.072979	0.926	NaN	NaN	biological regulation;biosynthetic process;cellular biosynthetic process;cellular macromolecule biosynthetic process;cellular macromolecule metabolic process;cellular metabolic process;cellular nitrogen compound metabolic process;cellular process;macromolecule biosynthetic process;macromolecule metabolic process;metabolic process;nitrogen compound metabolic process;nucleic acid metabolic process;…	binding;DNA binding;nucleic acid binding	cell part;cytoplasm;intracellular membrane-bounded organelle;intracellular organelle;intracellular part;membrane-bounded organelle;nucleus;organelle
E9PAV3	Nascent polypeptide-associated complex subunit alpha, muscle-specific form	E9PAV3_S829	NACA	GSAGPDTPIGNLSSPVsPVEASFLPENSLSFQGSK	GNLSSPVSPVEASFL	+	S3_Pel_R3_Pel	1.32803	0.273126	0.174257	1.14278	0.412551	-0.0421801	0.833	NaN	NaN	biological regulation;biosynthetic process;cellular biosynthetic process;cellular macromolecule biosynthetic process;cellular macromolecule metabolic process;cellular metabolic process;cellular nitrogen compound metabolic process;cellular process;macromolecule biosynthetic process;macromolecule metabolic process;metabolic process;nitrogen compound metabolic process;nucleic acid metabolic process;…	binding;DNA binding;nucleic acid binding	cell part;cytoplasm;intracellular membrane-bounded organelle;intracellular organelle;intracellular part;membrane-bounded organelle;nucleus;organelle
E9PAV3	Nascent polypeptide-associated complex subunit alpha, muscle-specific form	E9PAV3_S860	NACA	DSPATTHSPTPPsPK;DSPATTHsPTPPsPK;DSPATtHSPTPPsPK	THSPTPPSPKGAPTP	+	S1_Pel_R1_Pel;S1_Pel_R2_Pel;S1_Pel_R3_Pel;S2_Pel_R1_Pel;S2_Pel_R2_Pel;S2_Pel_R3_Pel;S3_Pel_R1_Pel;S3_Pel_R2_Pel;S3_Pel_R3_Pel	7.80392	2.59158	1.83714	3.59667	-0.0893339	-0.98607	0.935	NaN	NaN	biological regulation;biosynthetic process;cellular biosynthetic process;cellular macromolecule biosynthetic process;cellular macromolecule metabolic process;cellular metabolic process;cellular nitrogen compound metabolic process;cellular process;macromolecule biosynthetic process;macromolecule metabolic process;metabolic process;nitrogen compound metabolic process;nucleic acid metabolic process;…	binding;DNA binding;nucleic acid binding	cell part;cytoplasm;intracellular membrane-bounded organelle;intracellular organelle;intracellular part;membrane-bounded organelle;nucleus;organelle
E9PAV3	Nascent polypeptide-associated complex subunit alpha, muscle-specific form	E9PAV3_S874	NACA	GAPTPSAVTPLsPK	PSAVTPLSPKGVTLP	+	S3_Pel_R1_Pel;S3_Pel_R2_Pel;S3_Pel_R3_Pel	2.27392	1.49122	0.902535	2.2924	-0.144621	0.119738	0.935	NaN	NaN	biological regulation;biosynthetic process;cellular biosynthetic process;cellular macromolecule biosynthetic process;cellular macromolecule metabolic process;cellular metabolic process;cellular nitrogen compound metabolic process;cellular process;macromolecule biosynthetic process;macromolecule metabolic process;metabolic process;nitrogen compound metabolic process;nucleic acid metabolic process;…	binding;DNA binding;nucleic acid binding	cell part;cytoplasm;intracellular membrane-bounded organelle;intracellular organelle;intracellular part;membrane-bounded organelle;nucleus;organelle
E9PAV3	Nascent polypeptide-associated complex subunit alpha, muscle-specific form	E9PAV3_S949	NACA	GAPTPPAATPPsPK	PPAATPPSPKGGPAT	+	S1_Pel_R1_Pel;S1_Pel_R2_Pel;S1_Pel_R3_Pel;S2_Pel_R1_Pel;S2_Pel_R2_Pel;S2_Pel_R3_Pel;S3_Pel_R1_Pel;S3_Pel_R2_Pel;S3_Pel_R3_Pel;S3_Pel_S2_Pel	8.31003	1.76416	0.909734	2.17039	0.242315	-0.12215	0.936	NaN	NaN	biological regulation;biosynthetic process;cellular biosynthetic process;cellular macromolecule biosynthetic process;cellular macromolecule metabolic process;cellular metabolic process;cellular nitrogen compound metabolic process;cellular process;macromolecule biosynthetic process;macromolecule metabolic process;metabolic process;nitrogen compound metabolic process;nucleic acid metabolic process;…	binding;DNA binding;nucleic acid binding	cell part;cytoplasm;intracellular membrane-bounded organelle;intracellular organelle;intracellular part;membrane-bounded organelle;nucleus;organelle
E9PAV3	Nascent polypeptide-associated complex subunit alpha, muscle-specific form	E9PAV3_S972	NACA	WAPTPPAATPPsPK	PPAATPPSPKGGPAT	+	S1_Pel_R3_Pel;S2_Pel_R3_Pel;S3_Pel_R3_Pel	2.05167	0.987043	1.45017	2.0737	-0.188056	-1.21662	0.907	NaN	NaN	biological regulation;biosynthetic process;cellular biosynthetic process;cellular macromolecule biosynthetic process;cellular macromolecule metabolic process;cellular metabolic process;cellular nitrogen compound metabolic process;cellular process;macromolecule biosynthetic process;macromolecule metabolic process;metabolic process;nitrogen compound metabolic process;nucleic acid metabolic process;…	binding;DNA binding;nucleic acid binding	cell part;cytoplasm;intracellular membrane-bounded organelle;intracellular organelle;intracellular part;membrane-bounded organelle;nucleus;organelle
O00151	PDZ and LIM domain protein 1	O00151_S90	PDLIM1	VWsPLVTEEGK;VWsPLVTEEGKR	RSEHKVWSPLVTEEG			0.67001	0.732856	1.0264	0.45369	0.014204	0.0188103	0.939	NaN	NaN	biological regulation;regulation of biological process;regulation of biosynthetic process;regulation of cellular biosynthetic process;regulation of cellular macromolecule biosynthetic process;regulation of cellular metabolic process;regulation of cellular process;regulation of gene expression;regulation of macromolecule biosynthetic process;regulation of macromolecule metabolic process;regulation…	binding;cation binding;ion binding;metal ion binding;protein binding transcription factor activity;transcription coactivator activity;transcription cofactor activity;transcription factor binding transcription factor activity;transition metal ion binding;zinc ion binding	adherens junction;anchoring junction;cell junction;cell part;cell-substrate adherens junction;cell-substrate junction;cytoplasm;cytoskeleton;focal adhesion;intracellular non-membrane-bounded organelle;intracellular organelle;intracellular organelle part;intracellular part;macromolecular complex;non-membrane-bounded organelle;nuclear part;nucleoplasm part;organelle;organelle part;protein complex;t…
O00264	Membrane-associated progesterone receptor component 1	O00264_S181	PGRMC1	EGEEPTVYsDEEEPK;EGEEPTVYsDEEEPKDESAR	GEEPTVYSDEEEPKD			0.208648	-0.376082	-0.124667	0.756113	-0.257083	-0.873718	0.922	NaN	NaN	axon guidance;chemotaxis;locomotion;response to chemical stimulus;response to external stimulus;response to stimulus;taxis	binding;cation binding;heme binding;ion binding;iron ion binding;lipid binding;metal ion binding;steroid binding;tetrapyrrole binding;transition metal ion binding	cell part;cytoplasmic part;endoplasmic reticulum;endoplasmic reticulum membrane;endoplasmic reticulum part;extracellular membrane-bounded organelle;extracellular organelle;extracellular region part;extracellular vesicular exosome;integral to membrane;intracellular membrane-bounded organelle;intracellular non-membrane-bounded organelle;intracellular organelle;intracellular organelle part;intracell…
O00499	Myc box-dependent-interacting protein 1	O00499_S296	BIN1	GNKsPSPPDGSPAATPEIR;GNKsPSPPDGsPAATPEIR;GNKsPsPPDGSPAATPEIR;GNKsPsPPDGsPAATPEIR;sPSPPDGSPAATPEIR;sPSPPDGsPAATPEIR;sPsPPDGSPAATPEIR	APAKGNKSPSPPDGS			0.278752	-0.00806681	0.103962	0.0937847	-0.0732107	0.0778468	0.941	NaN	NaN	biological regulation;cell differentiation;cell proliferation;cellular component assembly;cellular component assembly at cellular level;cellular component organization;cellular component organization at cellular level;cellular component organization or biogenesis;cellular component organization or biogenesis at cellular level;cellular developmental process;cellular macromolecular complex assembly…	binding;cytoskeletal protein binding;enzyme binding;identical protein binding;protein binding;RNA polymerase binding;tau protein binding	actin cytoskeleton;axon;axon part;axon terminus;cell part;cell projection;cell projection part;cerebellar mossy fiber;clathrin-coated vesicle;coated vesicle;contractile fiber part;cytoplasm;cytoplasmic membrane-bounded vesicle;cytoplasmic part;cytoplasmic vesicle;cytoskeleton;I band;initial segment;intracellular membrane-bounded organelle;intracellular non-membrane-bounded organelle;intracellular…
O00499	Myc box-dependent-interacting protein 1	O00499_S298	BIN1	AQPSDNAPAKGNKSPsPPDGSPAATPEIR;GNKSPsPPDGSPAATPEIR;GNKSPsPPDGsPAATPEIR;GNKsPsPPDGSPAATPEIR;GNKsPsPPDGsPAATPEIR;SPsPPDGSPAATPEIR;SPsPPDGsPAATPEIR;sPsPPDGSPAATPEIR	AKGNKSPSPPDGSPA			1.05335	0.708916	1.55536	2.64258	-0.707049	-1.52299	0.941	NaN	NaN	biological regulation;cell differentiation;cell proliferation;cellular component assembly;cellular component assembly at cellular level;cellular component organization;cellular component organization at cellular level;cellular component organization or biogenesis;cellular component organization or biogenesis at cellular level;cellular developmental process;cellular macromolecular complex assembly…	binding;cytoskeletal protein binding;enzyme binding;identical protein binding;protein binding;RNA polymerase binding;tau protein binding	actin cytoskeleton;axon;axon part;axon terminus;cell part;cell projection;cell projection part;cerebellar mossy fiber;clathrin-coated vesicle;coated vesicle;contractile fiber part;cytoplasm;cytoplasmic membrane-bounded vesicle;cytoplasmic part;cytoplasmic vesicle;cytoskeleton;I band;initial segment;intracellular membrane-bounded organelle;intracellular non-membrane-bounded organelle;intracellular…
O00499	Myc box-dependent-interacting protein 1	O00499_S203	BIN1	GNKSPsPPDGsPAATPEIR;GNKsPSPPDGsPAATPEIR;GNKsPsPPDGsPAATPEIR;SPSPPDGsPAATPEIR;SPSPPDGsPAAtPEIR;SPsPPDGsPAATPEIR;sPSPPDGsPAATPEIR	SPSPPDGSPAATPEI	+	R1_Pel_S1_Pel;R1_Pel_S2_Pel;R2_Pel_S1_Pel;R2_Pel_S2_Pel;R3_Pel_S1_Pel	3.31242	-1.06114	-0.83773	-0.530354	-0.0645291	-0.145708	0.941	NaN	NaN	biological regulation;cell differentiation;cell proliferation;cellular component assembly;cellular component assembly at cellular level;cellular component organization;cellular component organization at cellular level;cellular component organization or biogenesis;cellular component organization or biogenesis at cellular level;cellular developmental process;cellular macromolecular complex assembly…	binding;cytoskeletal protein binding;enzyme binding;identical protein binding;protein binding;RNA polymerase binding;tau protein binding	actin cytoskeleton;axon;axon part;axon terminus;cell part;cell projection;cell projection part;cerebellar mossy fiber;clathrin-coated vesicle;coated vesicle;contractile fiber part;cytoplasm;cytoplasmic membrane-bounded vesicle;cytoplasmic part;cytoplasmic vesicle;cytoskeleton;I band;initial segment;intracellular membrane-bounded organelle;intracellular non-membrane-bounded organelle;intracellular…
O00499	Myc box-dependent-interacting protein 1	O00499_T323	BIN1	VNHEPEPAGGAtPGATLPK	PEPAGGATPGATLPK	+	S1_Pel_R1_Pel;S1_Pel_R3_Pel;S3_Pel_R1_Pel;S3_Pel_R2_Pel;S3_Pel_R3_Pel;S3_Pel_S2_Pel	5.38001	2.06786	0.318671	4.12732	0.169307	-0.360916	0.941	NaN	NaN	biological regulation;cell differentiation;cell proliferation;cellular component assembly;cellular component assembly at cellular level;cellular component organization;cellular component organization at cellular level;cellular component organization or biogenesis;cellular component organization or biogenesis at cellular level;cellular developmental process;cellular macromolecular complex assembly…	binding;cytoskeletal protein binding;enzyme binding;identical protein binding;protein binding;RNA polymerase binding;tau protein binding	actin cytoskeleton;axon;axon part;axon terminus;cell part;cell projection;cell projection part;cerebellar mossy fiber;clathrin-coated vesicle;coated vesicle;contractile fiber part;cytoplasm;cytoplasmic membrane-bounded vesicle;cytoplasmic part;cytoplasmic vesicle;cytoskeleton;I band;initial segment;intracellular membrane-bounded organelle;intracellular non-membrane-bounded organelle;intracellular…
O00567	Nucleolar protein 56	O00567_S520	NOP56	EELMSsDLEETAGSTSIPK	SKEELMSSDLEETAG			0.56137	-1.33911	-0.0670185	-0.329774	-0.644416	-0.664041	0.792	NaN	NaN	cellular macromolecule metabolic process;cellular metabolic process;cellular nitrogen compound metabolic process;cellular process;macromolecule metabolic process;macromolecule modification;metabolic process;ncRNA metabolic process;ncRNA processing;nitrogen compound metabolic process;nucleic acid metabolic process;nucleobase-containing compound metabolic process;primary metabolic process;RNA metab…	binding;nucleic acid binding;RNA binding;snoRNA binding	box C/D snoRNP complex;cell part;cytoplasm;intracellular non-membrane-bounded organelle;intracellular organelle;intracellular organelle part;intracellular part;macromolecular complex;membrane;non-membrane-bounded organelle;nuclear part;nucleolar part;nucleolus;nucleoplasm;organelle;organelle part;preribosome;pre-snoRNP complex;ribonucleoprotein complex;small nucleolar ribonucleoprotein complex;sm…	Ribosome biogenesis in eukaryotes
O14558	Heat shock protein beta-6	O14558_S16	HSPB6	AsAPLPGLSAPGR;EIPVPVQPsWLRRAsAPLPGLSAPGR;RAsAPLPGLSAPGR	PSWLRRASAPLPGLS			1.34416	0.426344	0.42185	0.426975	0.00236225	-0.38468	0.947	NaN	NaN	biological regulation;regulation of biological process;regulation of multicellular organismal process;regulation of muscle contraction;regulation of muscle system process;regulation of system process	binding;identical protein binding;protein binding;protein dimerization activity;protein homodimerization activity;structural constituent of eye lens;structural molecule activity	cell part;cytoplasm;intracellular membrane-bounded organelle;intracellular organelle;intracellular part;membrane-bounded organelle;nucleus;organelle
O14558	Heat shock protein beta-6	O14558_S59	HSPB6	APsVALPVAQVPTDPGHFSVLLDVK	PYYLRAPSVALPVAQ		S1_Pel_R3_Pel;S2_Pel_R3_Pel	2.19448	0.92602	0.14823	0.988912	0.593666	-0.329857	0.927	NaN	NaN	biological regulation;regulation of biological process;regulation of multicellular organismal process;regulation of muscle contraction;regulation of muscle system process;regulation of system process	binding;identical protein binding;protein binding;protein dimerization activity;protein homodimerization activity;structural constituent of eye lens;structural molecule activity	cell part;cytoplasm;intracellular membrane-bounded organelle;intracellular organelle;intracellular part;membrane-bounded organelle;nucleus;organelle
O14639	Actin-binding LIM protein 1	O14639_S331	ABLIM1	TLsPTPSAEGYQDVR;TLsPTPsAEGYQDVR	GESPRTLSPTPSAEG			0.97301	0.0858955	-0.0955563	1.55779	0.0844186	-0.938662	0.941	NaN	NaN	anatomical structure formation involved in morphogenesis;anatomical structure morphogenesis;axon guidance;biological regulation;cell projection assembly;cell projection organization;cellular component assembly;cellular component assembly at cellular level;cellular component assembly involved in morphogenesis;cellular component organization;cellular component organization at cellular level;cellula…	actin binding;binding;cation binding;cytoskeletal protein binding;ion binding;metal ion binding;protein binding;transition metal ion binding;zinc ion binding	actin cytoskeleton;actin filament bundle;actomyosin;cell part;cell projection;cytoplasm;cytoskeletal part;cytoskeleton;intracellular non-membrane-bounded organelle;intracellular organelle;intracellular organelle part;intracellular part;lamellipodium;non-membrane-bounded organelle;organelle;organelle part;stress fiber	Axon guidance
O14639	Actin-binding LIM protein 1	O14639_S335	ABLIM1	TLsPTPsAEGYQDVR;tLSPTPsAEGYQDVR	RTLSPTPSAEGYQDV			0.672879	0.0637271	-1.03792	1.33325	0.615851	0.0635185	0.925	NaN	NaN	anatomical structure formation involved in morphogenesis;anatomical structure morphogenesis;axon guidance;biological regulation;cell projection assembly;cell projection organization;cellular component assembly;cellular component assembly at cellular level;cellular component assembly involved in morphogenesis;cellular component organization;cellular component organization at cellular level;cellula…	actin binding;binding;cation binding;cytoskeletal protein binding;ion binding;metal ion binding;protein binding;transition metal ion binding;zinc ion binding	actin cytoskeleton;actin filament bundle;actomyosin;cell part;cell projection;cytoplasm;cytoskeletal part;cytoskeleton;intracellular non-membrane-bounded organelle;intracellular organelle;intracellular organelle part;intracellular part;lamellipodium;non-membrane-bounded organelle;organelle;organelle part;stress fiber	Axon guidance
O14639	Actin-binding LIM protein 1	O14639_S586	ABLIM1	RsSGREEDDEELLR;sSGREEDDEELLR	GPDMKRRSSGREEDD			0.37918	-0.371852	-0.298875	1.35887	0.755914	-0.239295	0.905	NaN	NaN	anatomical structure formation involved in morphogenesis;anatomical structure morphogenesis;axon guidance;biological regulation;cell projection assembly;cell projection organization;cellular component assembly;cellular component assembly at cellular level;cellular component assembly involved in morphogenesis;cellular component organization;cellular component organization at cellular level;cellula…	actin binding;binding;cation binding;cytoskeletal protein binding;ion binding;metal ion binding;protein binding;transition metal ion binding;zinc ion binding	actin cytoskeleton;actin filament bundle;actomyosin;cell part;cell projection;cytoplasm;cytoskeletal part;cytoskeleton;intracellular non-membrane-bounded organelle;intracellular organelle;intracellular organelle part;intracellular part;lamellipodium;non-membrane-bounded organelle;organelle;organelle part;stress fiber	Axon guidance
O14737	Programmed cell death protein 5	O14737_S119	PDCD5	KVMDsDEDDDY	NRRKVMDSDEDDDY_			0.44775	-0.701934	0.870088	0.0525792	-1.23085	-0.561921	0.939	NaN	NaN	biological regulation;cellular process;cellular response to chemical stimulus;cellular response to endogenous stimulus;cellular response to growth factor stimulus;cellular response to organic substance;cellular response to stimulus;cellular response to transforming growth factor beta stimulus;negative regulation of biological process;negative regulation of cell proliferation;negative regulation o…	acetyltransferase activator activity;beta-tubulin binding;binding;carbohydrate binding;cytoskeletal protein binding;DNA binding;enzyme activator activity;enzyme regulator activity;glycosaminoglycan binding;heparin binding;nucleic acid binding;pattern binding;polysaccharide binding;protein binding;tubulin binding	cell part;cytoplasm;extracellular membrane-bounded organelle;extracellular organelle;extracellular region part;extracellular vesicular exosome;intracellular membrane-bounded organelle;intracellular organelle;intracellular part;membrane-bounded organelle;membrane-bounded vesicle;nucleus;organelle;vesicle
O14974	Protein phosphatase 1 regulatory subunit 12A	O14974_S871	PPP1R12A	STGVSFWTQDSDENEQEQQsDTEEGSNKK	ENEQEQQSDTEEGSN			0.628727	-0.541332	-0.631027	-0.791692	-0.298746	-0.489228	0.895	NaN	NaN	biological regulation;cell cycle;cell cycle phase;cell cycle process;cellular component organization;cellular component organization at cellular level;cellular component organization or biogenesis;cellular component organization or biogenesis at cellular level;cellular macromolecule metabolic process;cellular metabolic process;cellular process;cellular protein metabolic process;cellular response …	14-3-3 protein binding;binding;enzyme binding;enzyme inhibitor activity;enzyme regulator activity;kinase binding;molecular transducer activity;phosphatase regulator activity;protein binding;protein kinase binding;signal transducer activity	actin cytoskeleton;adherens junction;anchoring junction;cell junction;cell part;cell-substrate adherens junction;cell-substrate junction;centrosome;chromosomal part;contractile fiber;cytoplasm;cytoplasmic part;cytoskeletal part;cytoskeleton;cytosol;focal adhesion;intracellular non-membrane-bounded organelle;intracellular organelle;intracellular organelle part;intracellular part;kinetochore;macrom…	Focal adhesion;Long-term potentiation;Regulation of actin cytoskeleton;Vascular smooth muscle contraction
O15061	Synemin	O15061_S1044	SYNM	QRsPAPGSPDEEGGAEAPAAGIR;QRsPAPGsPDEEGGAEAPAAGIR;sPAPGSPDEEGGAEAPAAGIR;sPAPGsPDEEGGAEAPAAGIR	ESLSRQRSPAPGSPD	+	S1_Pel_R1_Pel;S1_Pel_R2_Pel;S1_Pel_R3_Pel;S2_Pel_R2_Pel;S2_Pel_R3_Pel;S3_Pel_R1_Pel;S3_Pel_R2_Pel;S3_Pel_R3_Pel	5.3807	0.676222	0.674582	1.09717	-0.159113	-0.360699	1	NaN	NaN	cellular component organization;cellular component organization at cellular level;cellular component organization or biogenesis;cellular component organization or biogenesis at cellular level;cellular process;cytoskeleton organization;intermediate filament cytoskeleton organization;intermediate filament-based process;organelle organization	binding;cytoskeletal protein binding;intermediate filament binding;protein binding;protein complex binding;structural constituent of cytoskeleton;structural constituent of muscle;structural molecule activity;vinculin binding	adherens junction;anchoring junction;cell junction;cell part;contractile fiber part;costamere;cytoplasmic part;cytoskeletal part;cytoskeleton;intermediate filament;intermediate filament cytoskeleton;intracellular non-membrane-bounded organelle;intracellular organelle;intracellular organelle part;intracellular part;macromolecular complex;membrane;neurofilament cytoskeleton;non-membrane-bounded org…
O15061	Synemin	O15061_S1049	SYNM	QRsPAPGsPDEEGGAEAPAAGIR;SPAPGsPDEEGGAEAPAAGIR;sPAPGsPDEEGGAEAPAAGIR	QRSPAPGSPDEEGGA	+	S1_Pel_R1_Pel;S1_Pel_R2_Pel;S1_Pel_R3_Pel;S2_Pel_R2_Pel;S2_Pel_R3_Pel;S3_Pel_R1_Pel;S3_Pel_R2_Pel;S3_Pel_R3_Pel	3.64144	3.69472	3.7835	4.07872	-0.366578	-0.336589	1	NaN	NaN	cellular component organization;cellular component organization at cellular level;cellular component organization or biogenesis;cellular component organization or biogenesis at cellular level;cellular process;cytoskeleton organization;intermediate filament cytoskeleton organization;intermediate filament-based process;organelle organization	binding;cytoskeletal protein binding;intermediate filament binding;protein binding;protein complex binding;structural constituent of cytoskeleton;structural constituent of muscle;structural molecule activity;vinculin binding	adherens junction;anchoring junction;cell junction;cell part;contractile fiber part;costamere;cytoplasmic part;cytoskeletal part;cytoskeleton;intermediate filament;intermediate filament cytoskeleton;intracellular non-membrane-bounded organelle;intracellular organelle;intracellular organelle part;intracellular part;macromolecular complex;membrane;neurofilament cytoskeleton;non-membrane-bounded org…
O15061	Synemin	O15061_S1107	SYNM	TPQGPVSATVEVSsPTGFAQSQVLEDVSQAAR	SATVEVSSPTGFAQS	+	S1_Pel_R1_Pel;S1_Pel_R3_Pel;S2_Pel_R1_Pel;S2_Pel_R3_Pel;S3_Pel_R1_Pel;S3_Pel_R3_Pel	5.30327	3.59005	2.52837	5.46146	1.03372	-1.6639	0.933	NaN	NaN	cellular component organization;cellular component organization at cellular level;cellular component organization or biogenesis;cellular component organization or biogenesis at cellular level;cellular process;cytoskeleton organization;intermediate filament cytoskeleton organization;intermediate filament-based process;organelle organization	binding;cytoskeletal protein binding;intermediate filament binding;protein binding;protein complex binding;structural constituent of cytoskeleton;structural constituent of muscle;structural molecule activity;vinculin binding	adherens junction;anchoring junction;cell junction;cell part;contractile fiber part;costamere;cytoplasmic part;cytoskeletal part;cytoskeleton;intermediate filament;intermediate filament cytoskeleton;intracellular non-membrane-bounded organelle;intracellular organelle;intracellular organelle part;intracellular part;macromolecular complex;membrane;neurofilament cytoskeleton;non-membrane-bounded org…
O15061	Synemin	O15061_S284	SYNM	APLASFNHSSALYSNLSGHRGsQTGTSIGGDAR	NLSGHRGSQTGTSIG			0.385806	-0.277362	-0.232499	-0.00150998	0.0743205	-0.478059	0.909	NaN	NaN	cellular component organization;cellular component organization at cellular level;cellular component organization or biogenesis;cellular component organization or biogenesis at cellular level;cellular process;cytoskeleton organization;intermediate filament cytoskeleton organization;intermediate filament-based process;organelle organization	binding;cytoskeletal protein binding;intermediate filament binding;protein binding;protein complex binding;structural constituent of cytoskeleton;structural constituent of muscle;structural molecule activity;vinculin binding	adherens junction;anchoring junction;cell junction;cell part;contractile fiber part;costamere;cytoplasmic part;cytoskeletal part;cytoskeleton;intermediate filament;intermediate filament cytoskeleton;intracellular non-membrane-bounded organelle;intracellular organelle;intracellular organelle part;intracellular part;macromolecular complex;membrane;neurofilament cytoskeleton;non-membrane-bounded org…
O15061	Synemin	O15061_S329	SYNM	TFsPTYGLLR	QTNVRTFSPTYGLLR			0.688783	-0.321537	-0.377095	-0.104522	-0.069718	-0.131414	0.937	NaN	NaN	cellular component organization;cellular component organization at cellular level;cellular component organization or biogenesis;cellular component organization or biogenesis at cellular level;cellular process;cytoskeleton organization;intermediate filament cytoskeleton organization;intermediate filament-based process;organelle organization	binding;cytoskeletal protein binding;intermediate filament binding;protein binding;protein complex binding;structural constituent of cytoskeleton;structural constituent of muscle;structural molecule activity;vinculin binding	adherens junction;anchoring junction;cell junction;cell part;contractile fiber part;costamere;cytoplasmic part;cytoskeletal part;cytoskeleton;intermediate filament;intermediate filament cytoskeleton;intracellular non-membrane-bounded organelle;intracellular organelle;intracellular organelle part;intracellular part;macromolecular complex;membrane;neurofilament cytoskeleton;non-membrane-bounded org…
O15061	Synemin	O15061_S653	SYNM	QFTQsPETEASADSFPDTK	ILKQFTQSPETEASA	+	S1_Pel_R1_Pel;S1_Pel_R2_Pel;S1_Pel_R3_Pel;S2_Pel_R1_Pel;S2_Pel_R2_Pel;S2_Pel_R3_Pel;S3_Pel_R1_Pel;S3_Pel_R2_Pel;S3_Pel_R3_Pel	6.23485	2.50066	2.33901	2.37714	-0.315358	-0.622229	0.922	NaN	NaN	cellular component organization;cellular component organization at cellular level;cellular component organization or biogenesis;cellular component organization or biogenesis at cellular level;cellular process;cytoskeleton organization;intermediate filament cytoskeleton organization;intermediate filament-based process;organelle organization	binding;cytoskeletal protein binding;intermediate filament binding;protein binding;protein complex binding;structural constituent of cytoskeleton;structural constituent of muscle;structural molecule activity;vinculin binding	adherens junction;anchoring junction;cell junction;cell part;contractile fiber part;costamere;cytoplasmic part;cytoskeletal part;cytoskeleton;intermediate filament;intermediate filament cytoskeleton;intracellular non-membrane-bounded organelle;intracellular organelle;intracellular organelle part;intracellular part;macromolecular complex;membrane;neurofilament cytoskeleton;non-membrane-bounded org…
O15061	Synemin	O15061_S777	SYNM	VEEVEDVsPGPWGLVK	VEEVEDVSPGPWGLV	+	S1_Pel_R1_Pel;S1_Pel_R2_Pel;S1_Pel_R3_Pel;S2_Pel_R3_Pel;S3_Pel_R1_Pel;S3_Pel_R2_Pel;S3_Pel_R3_Pel	5.09892	2.52105	1.56567	3.04349	0.130868	-0.468874	1	NaN	NaN	cellular component organization;cellular component organization at cellular level;cellular component organization or biogenesis;cellular component organization or biogenesis at cellular level;cellular process;cytoskeleton organization;intermediate filament cytoskeleton organization;intermediate filament-based process;organelle organization	binding;cytoskeletal protein binding;intermediate filament binding;protein binding;protein complex binding;structural constituent of cytoskeleton;structural constituent of muscle;structural molecule activity;vinculin binding	adherens junction;anchoring junction;cell junction;cell part;contractile fiber part;costamere;cytoplasmic part;cytoskeletal part;cytoskeleton;intermediate filament;intermediate filament cytoskeleton;intracellular non-membrane-bounded organelle;intracellular organelle;intracellular organelle part;intracellular part;macromolecular complex;membrane;neurofilament cytoskeleton;non-membrane-bounded org…
O15061	Synemin	O15061_T598	SYNM	GLQtPVKDAGGGTGR	VSPKGLQTPVKDAGG	+	S1_Pel_R1_Pel;S1_Pel_R2_Pel;S1_Pel_R3_Pel;S2_Pel_R1_Pel;S2_Pel_R2_Pel;S2_Pel_R3_Pel;S3_Pel_R1_Pel;S3_Pel_R2_Pel;S3_Pel_R3_Pel	6.03479	1.91049	2.22732	2.69204	-0.237938	-0.86648	0.94	NaN	NaN	cellular component organization;cellular component organization at cellular level;cellular component organization or biogenesis;cellular component organization or biogenesis at cellular level;cellular process;cytoskeleton organization;intermediate filament cytoskeleton organization;intermediate filament-based process;organelle organization	binding;cytoskeletal protein binding;intermediate filament binding;protein binding;protein complex binding;structural constituent of cytoskeleton;structural constituent of muscle;structural molecule activity;vinculin binding	adherens junction;anchoring junction;cell junction;cell part;contractile fiber part;costamere;cytoplasmic part;cytoskeletal part;cytoskeleton;intermediate filament;intermediate filament cytoskeleton;intracellular non-membrane-bounded organelle;intracellular organelle;intracellular organelle part;intracellular part;macromolecular complex;membrane;neurofilament cytoskeleton;non-membrane-bounded org…
O15273	Telethonin	O15273_S29	TCAP	DLTLSTRPEEGCsLHEEDTQR	TRPEEGCSLHEEDTQ			0.212822	0.417102	-0.845577	0.162549	1.82285	1.1839	0.893	NaN	NaN	actin cytoskeleton organization;actin filament organization;actin filament-based movement;actin filament-based process;actin-mediated cell contraction;actin-myosin filament sliding;actomyosin structure organization;adult heart development;anatomical structure development;anatomical structure formation involved in morphogenesis;anatomical structure morphogenesis;anterior/posterior pattern specific…	binding;binding, bridging;cytoskeletal protein binding;FATZ binding;ion channel binding;protein binding;protein binding, bridging;protein domain specific binding;structural constituent of muscle;structural molecule activity;titin binding;titin Z domain binding	cell part;contractile fiber part;cytoplasmic part;cytosol;I band;intracellular part;organelle part;Z disc
O15273	Telethonin	O15273_T109	TCAP	EDtPIQLQELLALETALGGQCVDR;EEREDtPIQLQELLALETALGGQCVDR;EEREDtPIQLQELLALEtALGGQCVDRQEVAEItK;MGATKEEREDtPIQLQELLALETALGGQCVDR	TKEEREDTPIQLQEL	+	R1_Pel_S1_Pel;R1_Pel_S2_Pel;R2_Pel_S1_Pel;R2_Pel_S2_Pel;R3_Pel_S1_Pel;R3_Pel_S2_Pel;S3_Pel_S1_Pel	5.54461	-0.700858	-0.548317	-0.333061	0.0310338	0.160409	1	NaN	NaN	actin cytoskeleton organization;actin filament organization;actin filament-based movement;actin filament-based process;actin-mediated cell contraction;actin-myosin filament sliding;actomyosin structure organization;adult heart development;anatomical structure development;anatomical structure formation involved in morphogenesis;anatomical structure morphogenesis;anterior/posterior pattern specific…	binding;binding, bridging;cytoskeletal protein binding;FATZ binding;ion channel binding;protein binding;protein binding, bridging;protein domain specific binding;structural constituent of muscle;structural molecule activity;titin binding;titin Z domain binding	cell part;contractile fiber part;cytoplasmic part;cytosol;I band;intracellular part;organelle part;Z disc
O43741	5'-AMP-activated protein kinase subunit beta-2	O43741_S108	PRKAB2	sHNDFVAILDLPEGEHQYK	TKIPLIKSHNDFVAI			0.1916	0.210535	-0.758652	-0.147791	0.724468	0.30253	0.899	NaN	NaN	amine transport;amino acid transmembrane transport;amino acid transport;betaine transport;biological regulation;biosynthetic process;carboxylic acid biosynthetic process;carboxylic acid metabolic process;carboxylic acid transport;carnitine shuttle;carnitine transport;cation transport;cell cycle arrest;cell cycle process;cell surface receptor linked signaling pathway;cellular biosynthetic process;…	binding;identical protein binding;protein binding	AMP-activated protein kinase complex;cell part;cytoplasmic part;cytosol;intracellular organelle part;intracellular part;macromolecular complex;nuclear part;nucleoplasm;organelle part;protein complex	Adipocytokine signaling pathway;Hypertrophic cardiomyopathy (HCM);Insulin signaling pathway
O43741	5'-AMP-activated protein kinase subunit beta-2	O43741_S183	PRKAB2	DLSsSPPGPYGQEMYAFR	TSCRDLSSSPPGPYG			0.231011	0.0447658	0.0862083	-0.513052	-0.118419	-0.126945	0.931	NaN	NaN	amine transport;amino acid transmembrane transport;amino acid transport;betaine transport;biological regulation;biosynthetic process;carboxylic acid biosynthetic process;carboxylic acid metabolic process;carboxylic acid transport;carnitine shuttle;carnitine transport;cation transport;cell cycle arrest;cell cycle process;cell surface receptor linked signaling pathway;cellular biosynthetic process;…	binding;identical protein binding;protein binding	AMP-activated protein kinase complex;cell part;cytoplasmic part;cytosol;intracellular organelle part;intracellular part;macromolecular complex;nuclear part;nucleoplasm;organelle part;protein complex	Adipocytokine signaling pathway;Hypertrophic cardiomyopathy (HCM);Insulin signaling pathway
O43741	5'-AMP-activated protein kinase subunit beta-2	O43741_S184	PRKAB2	DLSSsPPGPYGQEMYAFR	SCRDLSSSPPGPYGQ			0.088286	-0.28731	0.0269934	0.409426	-0.545889	-0.264693	0.924	NaN	NaN	amine transport;amino acid transmembrane transport;amino acid transport;betaine transport;biological regulation;biosynthetic process;carboxylic acid biosynthetic process;carboxylic acid metabolic process;carboxylic acid transport;carnitine shuttle;carnitine transport;cation transport;cell cycle arrest;cell cycle process;cell surface receptor linked signaling pathway;cellular biosynthetic process;…	binding;identical protein binding;protein binding	AMP-activated protein kinase complex;cell part;cytoplasmic part;cytosol;intracellular organelle part;intracellular part;macromolecular complex;nuclear part;nucleoplasm;organelle part;protein complex	Adipocytokine signaling pathway;Hypertrophic cardiomyopathy (HCM);Insulin signaling pathway
O43847	Nardilysin	O43847_S94	NRDC	RGsLSNAGDPEIVK	EEEGRRGSLSNAGDP	+	R2_Pel_R3_Pel;S3_Pel_R3_Pel	1.53073	-0.103271	-0.214037	0.751712	0.0425107	-0.694729	0.936	NaN	NaN	biological regulation;cell migration;cell motility;cell proliferation;cellular component movement;cellular component organization;cellular component organization or biogenesis;cellular process;locomotion;macromolecule metabolic process;metabolic process;neuromuscular junction development;positive regulation of biological process;positive regulation of catabolic process;positive regulation of cell…	binding;catalytic activity;cation binding;endopeptidase activity;epidermal growth factor binding;growth factor binding;hormone binding;hydrolase activity;ion binding;metal ion binding;metalloendopeptidase activity;metallopeptidase activity;peptidase activity;peptidase activity, acting on L-amino acid peptides;protein binding	cell part;cell surface;cytoplasmic part;cytosol;intracellular part
O60841	Eukaryotic translation initiation factor 5B	O60841_S214	EIF5B	NKPGPNIEsGNEDDDASFK	KPGPNIESGNEDDDA			0.590888	-0.162589	0.00635815	0.113091	-0.303731	-0.195462	0.94	NaN	NaN	biological regulation;biosynthetic process;cellular biosynthetic process;cellular macromolecule biosynthetic process;cellular macromolecule metabolic process;cellular metabolic process;cellular process;cellular protein metabolic process;gene expression;macromolecule biosynthetic process;macromolecule metabolic process;metabolic process;posttranscriptional regulation of gene expression;primary met…	binding;catalytic activity;GTP binding;GTPase activity;guanyl nucleotide binding;guanyl ribonucleotide binding;hydrolase activity;hydrolase activity, acting on acid anhydrides;hydrolase activity, acting on acid anhydrides, in phosphorus-containing anhydrides;nucleic acid binding;nucleoside-triphosphatase activity;nucleotide binding;purine nucleotide binding;purine ribonucleoside triphosphate bind…	cell part;cytoplasm;cytoplasmic part;cytosol;intracellular part	RNA transport
O60936	Nucleolar protein 3	O60936_T149	NOL3	ASDPDEAGGPEGSEAVQSGtPEEPEPELEAEASK	SEAVQSGTPEEPEPE			0.930178	0.0154244	-0.0383666	0.756836	-0.0775194	-0.676564	0.93	NaN	NaN	biological regulation;calcium ion homeostasis;calcium ion transport;calcium ion transport into cytosol;cation homeostasis;cation transport;cellular calcium ion homeostasis;cellular cation homeostasis;cellular chemical homeostasis;cellular component assembly;cellular component assembly at cellular level;cellular component organization;cellular component organization at cellular level;cellular comp…	binding;calcium ion binding;caspase inhibitor activity;caspase regulator activity;cation binding;cysteine-type endopeptidase inhibitor activity;endopeptidase inhibitor activity;endopeptidase regulator activity;enzyme inhibitor activity;enzyme regulator activity;identical protein binding;ion binding;metal ion binding;nucleic acid binding;peptidase inhibitor activity;peptidase regulator activity;pr…	cell part;cytoplasm;cytoplasmic part;cytosol;endoplasmic reticulum;intracellular membrane-bounded organelle;intracellular non-membrane-bounded organelle;intracellular organelle;intracellular organelle part;intracellular part;membrane-bounded organelle;mitochondrion;non-membrane-bounded organelle;nuclear part;nucleolus;organelle;organelle part;sarcoplasmic reticulum
O75112	LIM domain-binding protein 3	O75112_S243	LDB3	DLAVDSAsPVYQAVIK	DLAVDSASPVYQAVI	+	S1_Pel_R1_Pel;S1_Pel_R3_Pel	2.29349	0.883762	0.205461	0.859245	0.0690527	-0.0364612	0.937	NaN	NaN	actin cytoskeleton organization;actin filament-based process;actomyosin structure organization;cellular component organization;cellular component organization at cellular level;cellular component organization or biogenesis;cellular component organization or biogenesis at cellular level;cellular process;cytoskeleton organization;organelle organization;sarcomere organization	binding;cation binding;cytoskeletal protein binding;ion binding;metal ion binding;protein binding;transition metal ion binding;zinc ion binding	cell part;cell projection;contractile fiber part;cytoplasmic part;cytoskeleton;intracellular non-membrane-bounded organelle;intracellular organelle;intracellular part;non-membrane-bounded organelle;organelle;organelle part;perinuclear region of cytoplasm;pseudopodium;Z disc
O75112	LIM domain-binding protein 3	O75112_S34	LDB3	AAQSQLsQGDLVVAIDGVNTDTMTHLEAQNK	KAAQSQLSQGDLVVA			0.0338439	0.582221	-0.0661825	-0.257333	0.282579	0.744377	0.868	NaN	NaN	actin cytoskeleton organization;actin filament-based process;actomyosin structure organization;cellular component organization;cellular component organization at cellular level;cellular component organization or biogenesis;cellular component organization or biogenesis at cellular level;cellular process;cytoskeleton organization;organelle organization;sarcomere organization	binding;cation binding;cytoskeletal protein binding;ion binding;metal ion binding;protein binding;transition metal ion binding;zinc ion binding	cell part;cell projection;contractile fiber part;cytoplasmic part;cytoskeleton;intracellular non-membrane-bounded organelle;intracellular organelle;intracellular part;non-membrane-bounded organelle;organelle;organelle part;perinuclear region of cytoplasm;pseudopodium;Z disc
O75112	LIM domain-binding protein 3	O75112_T98	LDB3	RPIPISTTAPPVQtPLPVIPHQK;SKRPIPISTTAPPVQtPLPVIPHQK	TTAPPVQTPLPVIPH			0.56136	1.32094	-0.512468	1.94577	1.15467	0.474488	0.932	NaN	NaN	actin cytoskeleton organization;actin filament-based process;actomyosin structure organization;cellular component organization;cellular component organization at cellular level;cellular component organization or biogenesis;cellular component organization or biogenesis at cellular level;cellular process;cytoskeleton organization;organelle organization;sarcomere organization	binding;cation binding;cytoskeletal protein binding;ion binding;metal ion binding;protein binding;transition metal ion binding;zinc ion binding	cell part;cell projection;contractile fiber part;cytoplasmic part;cytoskeleton;intracellular non-membrane-bounded organelle;intracellular organelle;intracellular part;non-membrane-bounded organelle;organelle;organelle part;perinuclear region of cytoplasm;pseudopodium;Z disc
O75569	Interferon-inducible double-stranded RNA-dependent protein kinase activator A	O75569_S18	PRKRA	AEAPPLEREDsGTFSLGK;EDsGTFSLGK	PPLEREDSGTFSLGK	+	S3_Pel_R3_Pel	1.49545	0.752321	0.313568	1.34986	0.217902	-0.341762	0.94	NaN	NaN	anatomical structure morphogenesis;biological regulation;cellular macromolecule metabolic process;cellular metabolic process;cellular nitrogen compound metabolic process;cellular process;cellular protein metabolic process;cellular response to chemical stimulus;cellular response to dsRNA;cellular response to organic substance;cellular response to oxidative stress;cellular response to stimulus;cell…	binding;double-stranded RNA binding;enzyme activator activity;enzyme binding;enzyme regulator activity;identical protein binding;nucleic acid binding;protein binding;protein dimerization activity;protein homodimerization activity;RNA binding	cell part;cytoplasm;cytoplasmic part;cytosol;intracellular organelle part;intracellular part;membrane;nuclear part;nucleoplasm;organelle part;perinuclear region of cytoplasm
O75604	Ubiquitin carboxyl-terminal hydrolase 2	O75604_S207	USP2	KGsASQVPSQAPPSR	ENYGRKGSASQVPSQ			0.806517	-0.201812	-0.0769755	0.288714	-0.124061	-1.00737	0.93	NaN	NaN	anatomical structure development;behavior;biological regulation;catabolic process;cell cycle;cellular catabolic process;cellular macromolecule catabolic process;cellular macromolecule metabolic process;cellular metabolic process;cellular process;cellular protein metabolic process;circadian behavior;circadian regulation of gene expression;circadian rhythm;developmental process;entrainment of circa…	binding;catalytic activity;cation binding;cyclin binding;cysteine-type endopeptidase activity;cysteine-type peptidase activity;endopeptidase activity;enzyme binding;hydrolase activity;ion binding;metal ion binding;peptidase activity;peptidase activity, acting on L-amino acid peptides;protein binding;small conjugating protein-specific protease activity;ubiquitin protein ligase binding;ubiquitin-sp…	cell cortex;cell part;centrosome;cytoplasm;cytoplasmic part;cytoskeletal part;intracellular membrane-bounded organelle;intracellular non-membrane-bounded organelle;intracellular organelle;intracellular organelle part;intracellular part;membrane-bounded organelle;microtubule organizing center;non-membrane-bounded organelle;nucleus;organelle;organelle part;perinuclear region of cytoplasm
O75643	U5 small nuclear ribonucleoprotein 200 kDa helicase	O75643_S225	SNRNP200	EEAsDDDMEGDEAVVR	GEVREEASDDDMEGD			0.705104	-0.331637	-0.146	0.655266	-0.152131	-0.631627	1	NaN	NaN	cell differentiation;cellular component assembly;cellular component assembly at cellular level;cellular component organization;cellular component organization at cellular level;cellular component organization or biogenesis;cellular component organization or biogenesis at cellular level;cellular developmental process;cellular macromolecular complex assembly;cellular macromolecular complex subunit …	adenyl nucleotide binding;adenyl ribonucleotide binding;ATP binding;ATPase activity;ATPase activity, coupled;ATP-dependent helicase activity;ATP-dependent RNA helicase activity;binding;catalytic activity;helicase activity;hydrolase activity;hydrolase activity, acting on acid anhydrides;hydrolase activity, acting on acid anhydrides, in phosphorus-containing anhydrides;identical protein binding;nuc…	catalytic step 2 spliceosome;cell part;intracellular membrane-bounded organelle;intracellular organelle;intracellular organelle part;intracellular part;macromolecular complex;membrane;membrane-bounded organelle;nuclear part;nucleoplasm;nucleus;organelle;organelle part;ribonucleoprotein complex;small nuclear ribonucleoprotein complex;spliceosomal complex;U5 snRNP	Spliceosome
O94826	Mitochondrial import receptor subunit TOM70	O94826_S91	TOMM70	AsPAPGSGHPEGPGAHLDMNSLDR	KTPEGRASPAPGSGH	+	R1_Pel_S1_Pel;R1_Pel_S2_Pel;R1_Pel_S3_Pel;R2_Pel_S1_Pel;R2_Pel_S3_Pel;R3_Pel_S1_Pel	4.10645	-1.49612	-0.820848	-0.743925	-0.10883	-0.317052	0.933	NaN	NaN	cellular macromolecule metabolic process;cellular metabolic process;cellular process;cellular protein metabolic process;establishment of localization;establishment of localization in cell;establishment of protein localization;establishment of protein localization in mitochondrion;establishment of protein localization to organelle;intracellular protein transport;intracellular transport;macromolecu…	macromolecule transmembrane transporter activity;protein transmembrane transporter activity;protein transporter activity;substrate-specific transmembrane transporter activity;substrate-specific transporter activity;transmembrane transporter activity;transporter activity	cell part;cytoplasmic part;extracellular membrane-bounded organelle;extracellular organelle;extracellular region part;extracellular vesicular exosome;integral to membrane;intracellular membrane-bounded organelle;intracellular organelle;intracellular organelle part;intracellular part;intrinsic to membrane;macromolecular complex;membrane;membrane part;membrane-bounded organelle;membrane-bounded ves…
O94929	Actin-binding LIM protein 3	O94929_S272	ABLIM3	AsSPGYIDSPTYSR	DLRQRRASSPGYIDS			0.448366	0.478657	0.111731	0.738359	0.121289	-0.182402	0.915	NaN	NaN	actin cytoskeleton organization;actin filament-based process;anatomical structure formation involved in morphogenesis;axon guidance;biological regulation;biosynthetic process;cell projection assembly;cell projection organization;cellular biosynthetic process;cellular component assembly;cellular component assembly at cellular level;cellular component assembly involved in morphogenesis;cellular com…	binding;cation binding;ion binding;metal ion binding;transition metal ion binding;zinc ion binding	actin filament bundle;actomyosin;cell part;cell projection;cytoplasm;cytoskeletal part;intracellular organelle part;intracellular part;lamellipodium;organelle part;stress fiber	Axon guidance
O94929	Actin-binding LIM protein 3	O94929_S393	ABLIM3	YSPIYSPDPYYASESEYWTYHGsPK	EYWTYHGSPKVPRAR			0.00717973	-0.367394	0.113168	-0.190471	-0.266963	-0.159274	0.838	NaN	NaN	actin cytoskeleton organization;actin filament-based process;anatomical structure formation involved in morphogenesis;axon guidance;biological regulation;biosynthetic process;cell projection assembly;cell projection organization;cellular biosynthetic process;cellular component assembly;cellular component assembly at cellular level;cellular component assembly involved in morphogenesis;cellular com…	binding;cation binding;ion binding;metal ion binding;transition metal ion binding;zinc ion binding	actin filament bundle;actomyosin;cell part;cell projection;cytoplasm;cytoskeletal part;intracellular organelle part;intracellular part;lamellipodium;organelle part;stress fiber	Axon guidance
O94929	Actin-binding LIM protein 3	O94929_S503	ABLIM3	RFsSGGEEDDFDR	VPRARRFSSGGEEDD			0.282792	0.254737	-0.0830091	-0.574704	-0.205517	-0.432137	0.906	NaN	NaN	actin cytoskeleton organization;actin filament-based process;anatomical structure formation involved in morphogenesis;axon guidance;biological regulation;biosynthetic process;cell projection assembly;cell projection organization;cellular biosynthetic process;cellular component assembly;cellular component assembly at cellular level;cellular component assembly involved in morphogenesis;cellular com…	binding;cation binding;ion binding;metal ion binding;transition metal ion binding;zinc ion binding	actin filament bundle;actomyosin;cell part;cell projection;cytoplasm;cytoskeletal part;intracellular organelle part;intracellular part;lamellipodium;organelle part;stress fiber	Axon guidance
O95210	Starch-binding domain-containing protein 1	O95210_S211	STBD1	HSsWGDVGVGGSLK	EMVPRHSSWGDVGVG			1.14211	-1.33151	-0.70037	0.523566	0.136213	-0.886648	0.938	NaN	NaN	multicellular organismal process;muscle contraction;muscle system process;system process	binding;carbohydrate binding;pattern binding;polysaccharide binding;starch binding	cell part;integral to membrane;integral to plasma membrane;intrinsic to membrane;intrinsic to plasma membrane;membrane;membrane part;plasma membrane part
O95218	Zinc finger Ran-binding domain-containing protein 2	O95218_S120	ZRANB2	EEsDGEYDEFGR;EEsDGEYDEFGRK;ENVEYIEREEsDGEYDEFGR	EYIEREESDGEYDEF			0.140561	-0.127475	-0.142499	0.314305	-0.035429	-0.455967	0.945	NaN	NaN	biological regulation;cellular macromolecule metabolic process;cellular metabolic process;cellular nitrogen compound metabolic process;cellular process;macromolecule metabolic process;metabolic process;mRNA metabolic process;mRNA processing;nitrogen compound metabolic process;nucleic acid metabolic process;nucleobase-containing compound metabolic process;primary metabolic process;regulation of bi…	binding;cation binding;ion binding;metal ion binding;nucleic acid binding;nucleic acid binding transcription factor activity;RNA binding;sequence-specific DNA binding transcription factor activity;transition metal ion binding;zinc ion binding	cell part;intracellular membrane-bounded organelle;intracellular organelle;intracellular organelle part;intracellular part;membrane-bounded organelle;nuclear part;nucleoplasm;nucleus;organelle;organelle part
O95218	Zinc finger Ran-binding domain-containing protein 2	O95218_S153	ZRANB2	EVEDKEsEGEEEDEDEDLSK	KEVEDKESEGEEEDE			0.153729	-0.211597	-0.17324	0.285131	-0.0957737	-0.320938	0.92	NaN	NaN	biological regulation;cellular macromolecule metabolic process;cellular metabolic process;cellular nitrogen compound metabolic process;cellular process;macromolecule metabolic process;metabolic process;mRNA metabolic process;mRNA processing;nitrogen compound metabolic process;nucleic acid metabolic process;nucleobase-containing compound metabolic process;primary metabolic process;regulation of bi…	binding;cation binding;ion binding;metal ion binding;nucleic acid binding;nucleic acid binding transcription factor activity;RNA binding;sequence-specific DNA binding transcription factor activity;transition metal ion binding;zinc ion binding	cell part;intracellular membrane-bounded organelle;intracellular organelle;intracellular organelle part;intracellular part;membrane-bounded organelle;nuclear part;nucleoplasm;nucleus;organelle;organelle part
O95425	Supervillin	O95425_S1322	SVIL	sPVEMDEDFDVIFDPYAPK	VDYNMPRSPVEMDED			0.696515	-0.0330038	0.276249	1.27827	0.49798	-0.308886	0.905	NaN	NaN	anatomical structure development;biological regulation;cellular component organization;cellular component organization at cellular level;cellular component organization or biogenesis;cellular component organization or biogenesis at cellular level;cellular process;cytoskeleton organization;developmental process;muscle tissue development;organelle organization;positive regulation of biological proc…	actin binding;actin filament binding;binding;cytoskeletal protein binding;protein binding	actin cytoskeleton;adherens junction;anchoring junction;cell division site part;cell junction;cell part;cell projection;cell-substrate adherens junction;cell-substrate junction;cleavage furrow;contractile fiber part;costamere;cytoplasm;cytoplasmic part;cytoskeletal part;cytoskeleton;focal adhesion;intracellular membrane-bounded organelle;intracellular non-membrane-bounded organelle;intracellular …
O95425	Supervillin	O95425_S221	SVIL	QAHDLsPAAESSSTFSFSGR	TRQAHDLSPAAESSS			0.357032	0.00496705	0.0223322	0.464518	0.147366	-0.346968	0.937	NaN	NaN	anatomical structure development;biological regulation;cellular component organization;cellular component organization at cellular level;cellular component organization or biogenesis;cellular component organization or biogenesis at cellular level;cellular process;cytoskeleton organization;developmental process;muscle tissue development;organelle organization;positive regulation of biological proc…	actin binding;actin filament binding;binding;cytoskeletal protein binding;protein binding	actin cytoskeleton;adherens junction;anchoring junction;cell division site part;cell junction;cell part;cell projection;cell-substrate adherens junction;cell-substrate junction;cleavage furrow;contractile fiber part;costamere;cytoplasm;cytoplasmic part;cytoskeletal part;cytoskeleton;focal adhesion;intracellular membrane-bounded organelle;intracellular non-membrane-bounded organelle;intracellular …
O95425	Supervillin	O95425_S245	SVIL	DSSFTEVPRsPK	SFTEVPRSPKHAHSS	+	S1_Pel_R3_Pel;S3_Pel_R3_Pel	1.64095	1.60254	0.083621	2.86538	0.670666	-1.53989	0.938	NaN	NaN	anatomical structure development;biological regulation;cellular component organization;cellular component organization at cellular level;cellular component organization or biogenesis;cellular component organization or biogenesis at cellular level;cellular process;cytoskeleton organization;developmental process;muscle tissue development;organelle organization;positive regulation of biological proc…	actin binding;actin filament binding;binding;cytoskeletal protein binding;protein binding	actin cytoskeleton;adherens junction;anchoring junction;cell division site part;cell junction;cell part;cell projection;cell-substrate adherens junction;cell-substrate junction;cleavage furrow;contractile fiber part;costamere;cytoplasm;cytoplasmic part;cytoskeletal part;cytoskeleton;focal adhesion;intracellular membrane-bounded organelle;intracellular non-membrane-bounded organelle;intracellular …
O95425	Supervillin	O95425_S261	SVIL	sPSFGDPQLSPEAR;sPSFGDPQLSPEARPSTGKPK;sPSFGDPQLsPEAR	LQQAASRSPSFGDPQ	+	R1_Pel_S1_Pel;R2_Pel_S1_Pel	1.67547	-1.52669	-0.313197	0.0746409	-0.0920986	-0.351027	0.946	NaN	NaN	anatomical structure development;biological regulation;cellular component organization;cellular component organization at cellular level;cellular component organization or biogenesis;cellular component organization or biogenesis at cellular level;cellular process;cytoskeleton organization;developmental process;muscle tissue development;organelle organization;positive regulation of biological proc…	actin binding;actin filament binding;binding;cytoskeletal protein binding;protein binding	actin cytoskeleton;adherens junction;anchoring junction;cell division site part;cell junction;cell part;cell projection;cell-substrate adherens junction;cell-substrate junction;cleavage furrow;contractile fiber part;costamere;cytoplasm;cytoplasmic part;cytoskeletal part;cytoskeleton;focal adhesion;intracellular membrane-bounded organelle;intracellular non-membrane-bounded organelle;intracellular …
O95425	Supervillin	O95425_S270	SVIL	SPSFGDPQLsPEAR;SPSFGDPQLsPEARPSTGKPK;sPSFGDPQLsPEAR	SFGDPQLSPEARPST	+	S1_Pel_R1_Pel;S1_Pel_R2_Pel;S1_Pel_R3_Pel;S2_Pel_R1_Pel;S2_Pel_R2_Pel;S2_Pel_R3_Pel;S3_Pel_R1_Pel;S3_Pel_R2_Pel;S3_Pel_R3_Pel	7.73753	2.37104	1.73037	2.62694	0.255379	-0.54573	0.942	NaN	NaN	anatomical structure development;biological regulation;cellular component organization;cellular component organization at cellular level;cellular component organization or biogenesis;cellular component organization or biogenesis at cellular level;cellular process;cytoskeleton organization;developmental process;muscle tissue development;organelle organization;positive regulation of biological proc…	actin binding;actin filament binding;binding;cytoskeletal protein binding;protein binding	actin cytoskeleton;adherens junction;anchoring junction;cell division site part;cell junction;cell part;cell projection;cell-substrate adherens junction;cell-substrate junction;cleavage furrow;contractile fiber part;costamere;cytoplasm;cytoplasmic part;cytoskeletal part;cytoskeleton;focal adhesion;intracellular membrane-bounded organelle;intracellular non-membrane-bounded organelle;intracellular …
O95425	Supervillin	O95425_S219	SVIL	EESARNsPELASESVTQR;NsPELASESVTQR	KEESARNSPELASES	+	R1_Pel_S1_Pel;R1_Pel_S3_Pel	2.49217	-0.991582	-0.400605	-0.443594	-0.331093	-0.338083	0.94	NaN	NaN	anatomical structure development;biological regulation;cellular component organization;cellular component organization at cellular level;cellular component organization or biogenesis;cellular component organization or biogenesis at cellular level;cellular process;cytoskeleton organization;developmental process;muscle tissue development;organelle organization;positive regulation of biological proc…	actin binding;actin filament binding;binding;cytoskeletal protein binding;protein binding	actin cytoskeleton;adherens junction;anchoring junction;cell division site part;cell junction;cell part;cell projection;cell-substrate adherens junction;cell-substrate junction;cleavage furrow;contractile fiber part;costamere;cytoplasm;cytoplasmic part;cytoskeletal part;cytoskeleton;focal adhesion;intracellular membrane-bounded organelle;intracellular non-membrane-bounded organelle;intracellular …
O95425	Supervillin	O95425_S547	SVIL	TRsLSDFTGPPQLQALK;sLSDFTGPPQLQALK	KRKVRTRSLSDFTGP			0.0604291	-0.0278804	0.221603	0.192278	-0.0633615	-0.0564448	0.934	NaN	NaN	anatomical structure development;biological regulation;cellular component organization;cellular component organization at cellular level;cellular component organization or biogenesis;cellular component organization or biogenesis at cellular level;cellular process;cytoskeleton organization;developmental process;muscle tissue development;organelle organization;positive regulation of biological proc…	actin binding;actin filament binding;binding;cytoskeletal protein binding;protein binding	actin cytoskeleton;adherens junction;anchoring junction;cell division site part;cell junction;cell part;cell projection;cell-substrate adherens junction;cell-substrate junction;cleavage furrow;contractile fiber part;costamere;cytoplasm;cytoplasmic part;cytoskeletal part;cytoskeleton;focal adhesion;intracellular membrane-bounded organelle;intracellular non-membrane-bounded organelle;intracellular …
O95425	Supervillin	O95425_S549	SVIL	SLsDFTGPPQLQALK	KVRTRSLSDFTGPPQ			0.169272	-0.220916	0.114534	-0.21193	-0.254626	-0.107222	0.94	NaN	NaN	anatomical structure development;biological regulation;cellular component organization;cellular component organization at cellular level;cellular component organization or biogenesis;cellular component organization or biogenesis at cellular level;cellular process;cytoskeleton organization;developmental process;muscle tissue development;organelle organization;positive regulation of biological proc…	actin binding;actin filament binding;binding;cytoskeletal protein binding;protein binding	actin cytoskeleton;adherens junction;anchoring junction;cell division site part;cell junction;cell part;cell projection;cell-substrate adherens junction;cell-substrate junction;cleavage furrow;contractile fiber part;costamere;cytoplasm;cytoplasmic part;cytoskeletal part;cytoskeleton;focal adhesion;intracellular membrane-bounded organelle;intracellular non-membrane-bounded organelle;intracellular …
O95425	Supervillin	O95425_S707	SVIL	EMEKsFDEQNVPK;sFDEQNVPK	LFREMEKSFDEQNVP			0.723243	-0.572212	-0.331126	0.308624	-0.015988	-0.289378	1	NaN	NaN	anatomical structure development;biological regulation;cellular component organization;cellular component organization at cellular level;cellular component organization or biogenesis;cellular component organization or biogenesis at cellular level;cellular process;cytoskeleton organization;developmental process;muscle tissue development;organelle organization;positive regulation of biological proc…	actin binding;actin filament binding;binding;cytoskeletal protein binding;protein binding	actin cytoskeleton;adherens junction;anchoring junction;cell division site part;cell junction;cell part;cell projection;cell-substrate adherens junction;cell-substrate junction;cleavage furrow;contractile fiber part;costamere;cytoplasm;cytoplasmic part;cytoskeletal part;cytoskeleton;focal adhesion;intracellular membrane-bounded organelle;intracellular non-membrane-bounded organelle;intracellular …
O95425	Supervillin	O95425_S769	SVIL	LPsPTVAR	PVMARLPSPTVARSA	+	S1_Pel_R1_Pel;S1_Pel_R2_Pel;S1_Pel_R3_Pel;S2_Pel_R1_Pel;S2_Pel_R2_Pel;S2_Pel_R3_Pel;S3_Pel_R1_Pel;S3_Pel_R2_Pel;S3_Pel_R3_Pel	6.93486	0.977824	0.612194	1.24449	0.141795	-0.159156	0.945	NaN	NaN	anatomical structure development;biological regulation;cellular component organization;cellular component organization at cellular level;cellular component organization or biogenesis;cellular component organization or biogenesis at cellular level;cellular process;cytoskeleton organization;developmental process;muscle tissue development;organelle organization;positive regulation of biological proc…	actin binding;actin filament binding;binding;cytoskeletal protein binding;protein binding	actin cytoskeleton;adherens junction;anchoring junction;cell division site part;cell junction;cell part;cell projection;cell-substrate adherens junction;cell-substrate junction;cleavage furrow;contractile fiber part;costamere;cytoplasm;cytoplasmic part;cytoskeletal part;cytoskeleton;focal adhesion;intracellular membrane-bounded organelle;intracellular non-membrane-bounded organelle;intracellular …
O95425	Supervillin	O95425_S914	SVIL	FSSsIENSDSPVR	TDYKFSSSIENSDSP			0.381126	-0.325745	-0.225754	1.03138	0.537425	-0.460358	0.93	NaN	NaN	anatomical structure development;biological regulation;cellular component organization;cellular component organization at cellular level;cellular component organization or biogenesis;cellular component organization or biogenesis at cellular level;cellular process;cytoskeleton organization;developmental process;muscle tissue development;organelle organization;positive regulation of biological proc…	actin binding;actin filament binding;binding;cytoskeletal protein binding;protein binding	actin cytoskeleton;adherens junction;anchoring junction;cell division site part;cell junction;cell part;cell projection;cell-substrate adherens junction;cell-substrate junction;cleavage furrow;contractile fiber part;costamere;cytoplasm;cytoplasmic part;cytoskeletal part;cytoskeleton;focal adhesion;intracellular membrane-bounded organelle;intracellular non-membrane-bounded organelle;intracellular …
O95425	Supervillin	O95425_S968	SVIL	YGsFEEAEASYPILNR	SGMEKYGSFEEAEAS			0.30885	0.327872	0.125901	0.633518	0.289149	0.0272071	0.937	NaN	NaN	anatomical structure development;biological regulation;cellular component organization;cellular component organization at cellular level;cellular component organization or biogenesis;cellular component organization or biogenesis at cellular level;cellular process;cytoskeleton organization;developmental process;muscle tissue development;organelle organization;positive regulation of biological proc…	actin binding;actin filament binding;binding;cytoskeletal protein binding;protein binding	actin cytoskeleton;adherens junction;anchoring junction;cell division site part;cell junction;cell part;cell projection;cell-substrate adherens junction;cell-substrate junction;cleavage furrow;contractile fiber part;costamere;cytoplasm;cytoplasmic part;cytoskeletal part;cytoskeleton;focal adhesion;intracellular membrane-bounded organelle;intracellular non-membrane-bounded organelle;intracellular …
O95425	Supervillin	O95425_Y966	SVIL	yGSFEEAEASYPILNR	RDSGMEKYGSFEEAE			0.349778	-0.867504	-0.637312	1.434	-1.12085	-2.1369	0.93	NaN	NaN	anatomical structure development;biological regulation;cellular component organization;cellular component organization at cellular level;cellular component organization or biogenesis;cellular component organization or biogenesis at cellular level;cellular process;cytoskeleton organization;developmental process;muscle tissue development;organelle organization;positive regulation of biological proc…	actin binding;actin filament binding;binding;cytoskeletal protein binding;protein binding	actin cytoskeleton;adherens junction;anchoring junction;cell division site part;cell junction;cell part;cell projection;cell-substrate adherens junction;cell-substrate junction;cleavage furrow;contractile fiber part;costamere;cytoplasm;cytoplasmic part;cytoskeletal part;cytoskeleton;focal adhesion;intracellular membrane-bounded organelle;intracellular non-membrane-bounded organelle;intracellular …
O95817	BAG family molecular chaperone regulator 3	O95817_S171	BAG3	sQSPAASDCSSSSSSASLPSSGR	ASHGPERSQSPAASD		R1_Pel_S2_Pel;R3_Pel_S2_Pel	2.70192	-2.12152	-1.91391	-2.79209	-2.2192	0.187311	0.928	NaN	NaN	anatomical structure development;biological regulation;brain development;cellular macromolecule metabolic process;cellular metabolic process;cellular process;cellular protein metabolic process;cellular response to abiotic stimulus;cellular response to external stimulus;cellular response to heat;cellular response to mechanical stimulus;cellular response to stimulus;cellular response to stress;deve…		cell part;cell projection;contractile fiber part;cytoplasm;cytoplasmic part;cytosol;intracellular part;membrane;neuron projection;organelle part;plasma membrane;Z disc
O95817	BAG family molecular chaperone regulator 3	O95817_S173	BAG3	SQsPAASDCSSSSSSASLPSSGR	HGPERSQSPAASDCS	+	R1_Pel_S1_Pel;R2_Pel_S1_Pel	1.56483	-1.46643	-0.539915	-0.279609	-0.0348794	-0.278353	0.937	NaN	NaN	anatomical structure development;biological regulation;brain development;cellular macromolecule metabolic process;cellular metabolic process;cellular process;cellular protein metabolic process;cellular response to abiotic stimulus;cellular response to external stimulus;cellular response to heat;cellular response to mechanical stimulus;cellular response to stimulus;cellular response to stress;deve…		cell part;cell projection;contractile fiber part;cytoplasm;cytoplasmic part;cytosol;intracellular part;membrane;neuron projection;organelle part;plasma membrane;Z disc
O95817	BAG family molecular chaperone regulator 3	O95817_S277	BAG3	VPPAPVPCPPPsPGPSAVPSSPK;VPPAPVPCPPPsPGPSAVPSsPK;VPPAPVPCPPPsPGPSAVPsSPK	PVPCPPPSPGPSAVP			0.537768	-0.27527	-0.278254	0.254639	0.136431	-0.257708	0.936	NaN	NaN	anatomical structure development;biological regulation;brain development;cellular macromolecule metabolic process;cellular metabolic process;cellular process;cellular protein metabolic process;cellular response to abiotic stimulus;cellular response to external stimulus;cellular response to heat;cellular response to mechanical stimulus;cellular response to stimulus;cellular response to stress;deve…		cell part;cell projection;contractile fiber part;cytoplasm;cytoplasmic part;cytosol;intracellular part;membrane;neuron projection;organelle part;plasma membrane;Z disc
O95817	BAG family molecular chaperone regulator 3	O95817_S285	BAG3	VPPAPVPCPPPSPGPSAVPsSPK;VPPAPVPCPPPsPGPSAVPsSPK	PGPSAVPSSPKSVAT	+	S1_Pel_R3_Pel;S3_Pel_R3_Pel	2.33164	2.367	0.594152	2.77362	0.109228	-1.55974	0.895	NaN	NaN	anatomical structure development;biological regulation;brain development;cellular macromolecule metabolic process;cellular metabolic process;cellular process;cellular protein metabolic process;cellular response to abiotic stimulus;cellular response to external stimulus;cellular response to heat;cellular response to mechanical stimulus;cellular response to stimulus;cellular response to stress;deve…		cell part;cell projection;contractile fiber part;cytoplasm;cytoplasmic part;cytosol;intracellular part;membrane;neuron projection;organelle part;plasma membrane;Z disc
O95817	BAG family molecular chaperone regulator 3	O95817_S286	BAG3	VPPAPVPCPPPSPGPSAVPSsPK;VPPAPVPCPPPsPGPSAVPSsPK	GPSAVPSSPKSVATE	+	S1_Pel_R1_Pel;S1_Pel_R3_Pel;S3_Pel_R1_Pel;S3_Pel_R3_Pel	2.61467	2.47625	0.439728	2.52412	0.889667	0.0610428	0.933	NaN	NaN	anatomical structure development;biological regulation;brain development;cellular macromolecule metabolic process;cellular metabolic process;cellular process;cellular protein metabolic process;cellular response to abiotic stimulus;cellular response to external stimulus;cellular response to heat;cellular response to mechanical stimulus;cellular response to stimulus;cellular response to stress;deve…		cell part;cell projection;contractile fiber part;cytoplasm;cytoplasmic part;cytosol;intracellular part;membrane;neuron projection;organelle part;plasma membrane;Z disc
P00338	L-lactate dehydrogenase A chain	P00338_S210	LDHA	VTLTsEEEAR	LVKVTLTSEEEARLK			0.199886	0.346158	-0.140251	0.71707	0.566949	-0.0142034	0.931	NaN	NaN	alcohol catabolic process;alcohol metabolic process;anatomical structure development;carbohydrate catabolic process;carbohydrate metabolic process;carboxylic acid metabolic process;catabolic process;cell communication;cellular carbohydrate catabolic process;cellular carbohydrate metabolic process;cellular ketone metabolic process;cellular metabolic process;cellular process;cellular response to ex…	catalytic activity;lactate dehydrogenase activity;L-lactate dehydrogenase activity;oxidoreductase activity;oxidoreductase activity, acting on CH-OH group of donors;oxidoreductase activity, acting on the CH-OH group of donors, NAD or NADP as acceptor	cell part;cell projection part;cytoplasmic part;cytosol;extracellular membrane-bounded organelle;extracellular organelle;extracellular region part;extracellular vesicular exosome;flagellar fibrous sheath;flagellum part;intracellular membrane-bounded organelle;intracellular organelle;intracellular organelle part;intracellular part;membrane;membrane-bounded organelle;membrane-bounded vesicle;microt…	Cysteine and methionine metabolism;Glycolysis / Gluconeogenesis;Propanoate metabolism;Pyruvate metabolism
P00568	Adenylate kinase isoenzyme 1	P00568_S178	AK1	KVNAEGsVDSVFSQVCTHLDALK	RKVNAEGSVDSVFSQ			0.676439	-0.921267	-0.407219	0.188859	-0.0685813	-0.332596	0.919	NaN	NaN	ADP biosynthetic process;ADP metabolic process;AMP metabolic process;ATP metabolic process;biological regulation;biosynthetic process;cell cycle arrest;cell cycle process;cellular biosynthetic process;cellular metabolic process;cellular nitrogen compound biosynthetic process;cellular nitrogen compound metabolic process;cellular process;heterocycle biosynthetic process;heterocycle metabolic proces…	adenyl nucleotide binding;adenyl ribonucleotide binding;adenylate kinase activity;ATP binding;binding;catalytic activity;kinase activity;nucleobase-containing compound kinase activity;nucleoside diphosphate kinase activity;nucleotide binding;nucleotide kinase activity;phosphotransferase activity, phosphate group as acceptor;purine nucleotide binding;purine ribonucleoside triphosphate binding;puri…	axoneme part;cell part;cell projection part;cytoplasm;cytoplasmic part;cytosol;extracellular membrane-bounded organelle;extracellular organelle;extracellular region part;extracellular vesicular exosome;intracellular part;membrane;membrane-bounded organelle;membrane-bounded vesicle;organelle;organelle part;outer dense fiber;plasma membrane;vesicle	Purine metabolism
P00918	Carbonic anhydrase 2	P00918_S216	CA2	EPIsVSSEQVLK	IVLKEPISVSSEQVL			0.022692	0.0890678	-0.129219	0.188522	0.198371	-0.0921272	0.942	NaN	NaN	anatomical structure development;anatomical structure morphogenesis;anion transport;bicarbonate transport;biological regulation;cation homeostasis;cellular cation homeostasis;cellular chemical homeostasis;cellular homeostasis;cellular ion homeostasis;cellular metabolic process;cellular monovalent inorganic cation homeostasis;cellular process;cellular response to fluid shear stress;cellular respon…	arylesterase activity;binding;carbonate dehydratase activity;carbon-oxygen lyase activity;carboxylic ester hydrolase activity;catalytic activity;cation binding;hydrolase activity;hydrolase activity, acting on ester bonds;hydro-lyase activity;ion binding;lyase activity;metal ion binding;transition metal ion binding;zinc ion binding	apical part of cell;axon;basolateral plasma membrane;cell part;cell projection;cytoplasm;cytoplasmic part;cytosol;extracellular membrane-bounded organelle;extracellular organelle;extracellular region part;extracellular space;extracellular vesicular exosome;intracellular part;membrane;membrane part;membrane-bounded organelle;membrane-bounded vesicle;microvillus;myelin sheath;neuron projection;orga…	Nitrogen metabolism
P02144	Myoglobin	P02144_S3	MB	GLsDGEWQLVLNVWGK	____MGLSDGEWQLV			0.27704	-0.392057	-0.177114	-0.134888	0.32031	0.580084	1	NaN	NaN	anatomical structure development;brown fat cell differentiation;cell differentiation;cellular developmental process;cellular process;developmental process;enucleate erythrocyte differentiation;erythrocyte differentiation;fat cell differentiation;heart development;multicellular organismal process;muscle contraction;muscle system process;myeloid cell differentiation;organ development;response to ch…	binding;cation binding;heme binding;ion binding;iron ion binding;metal ion binding;oxygen binding;oxygen transporter activity;substrate-specific transporter activity;tetrapyrrole binding;transition metal ion binding;transporter activity	extracellular membrane-bounded organelle;extracellular organelle;extracellular region part;extracellular vesicular exosome;membrane-bounded organelle;membrane-bounded vesicle;organelle;vesicle
P02144	Myoglobin	P02144_T68	MB	HGAtVLTALGGILK	DLKKHGATVLTALGG			0.677887	-0.237848	-0.32278	0.0311756	0.0731697	0.017134	0.943	NaN	NaN	anatomical structure development;brown fat cell differentiation;cell differentiation;cellular developmental process;cellular process;developmental process;enucleate erythrocyte differentiation;erythrocyte differentiation;fat cell differentiation;heart development;multicellular organismal process;muscle contraction;muscle system process;myeloid cell differentiation;organ development;response to ch…	binding;cation binding;heme binding;ion binding;iron ion binding;metal ion binding;oxygen binding;oxygen transporter activity;substrate-specific transporter activity;tetrapyrrole binding;transition metal ion binding;transporter activity	extracellular membrane-bounded organelle;extracellular organelle;extracellular region part;extracellular vesicular exosome;membrane-bounded organelle;membrane-bounded vesicle;organelle;vesicle
P02144	Myoglobin	P02144_T71	MB	HGATVLtALGGILK	KHGATVLTALGGILK			0.269411	-0.0629543	-0.239657	1.01822	0.238341	-0.693077	0.944	NaN	NaN	anatomical structure development;brown fat cell differentiation;cell differentiation;cellular developmental process;cellular process;developmental process;enucleate erythrocyte differentiation;erythrocyte differentiation;fat cell differentiation;heart development;multicellular organismal process;muscle contraction;muscle system process;myeloid cell differentiation;organ development;response to ch…	binding;cation binding;heme binding;ion binding;iron ion binding;metal ion binding;oxygen binding;oxygen transporter activity;substrate-specific transporter activity;tetrapyrrole binding;transition metal ion binding;transporter activity	extracellular membrane-bounded organelle;extracellular organelle;extracellular region part;extracellular vesicular exosome;membrane-bounded organelle;membrane-bounded vesicle;organelle;vesicle
P02545	Lamin-A/C;Prelamin-A/C	P02545_S22	LMNA	SGAQASSTPLsPTR	QASSTPLSPTRITRL			0.804789	0.206414	-0.195739	1.10821	0.189243	-0.589195	0.931	NaN	NaN	anatomical structure development;apoptosis;biological regulation;cardiac cell development;cardiac muscle cell development;cell cycle;cell cycle process;cell death;cell development;cellular component disassembly;cellular component disassembly at cellular level;cellular component disassembly involved in apoptosis;cellular component organization;cellular component organization at cellular level;cell…	structural molecule activity	cell part;cytoplasm;cytoplasmic part;cytoskeletal part;cytosol;envelope;intermediate filament;intracellular membrane-bounded organelle;intracellular organelle;intracellular organelle part;intracellular part;lamin filament;macromolecular complex;membrane;membrane-bounded organelle;nuclear body;nuclear envelope;nuclear lamina;nuclear membrane;nuclear part;nuclear speck;nucleoplasm;nucleoplasm part;…	Arrhythmogenic right ventricular cardiomyopathy (ARVC);Dilated cardiomyopathy;Hypertrophic cardiomyopathy (HCM)
P02545	Lamin-A/C;Prelamin-A/C	P02545_S290	LMNA	LRLsPSPTSQR;LRLsPsPTSQR	EEERLRLSPSPTSQR			0.264239	-0.265998	0.710579	1.81723	-0.0381482	-1.71618	0.937	NaN	NaN	anatomical structure development;apoptosis;biological regulation;cardiac cell development;cardiac muscle cell development;cell cycle;cell cycle process;cell death;cell development;cellular component disassembly;cellular component disassembly at cellular level;cellular component disassembly involved in apoptosis;cellular component organization;cellular component organization at cellular level;cell…	structural molecule activity	cell part;cytoplasm;cytoplasmic part;cytoskeletal part;cytosol;envelope;intermediate filament;intracellular membrane-bounded organelle;intracellular organelle;intracellular organelle part;intracellular part;lamin filament;macromolecular complex;membrane;membrane-bounded organelle;nuclear body;nuclear envelope;nuclear lamina;nuclear membrane;nuclear part;nuclear speck;nucleoplasm;nucleoplasm part;…	Arrhythmogenic right ventricular cardiomyopathy (ARVC);Dilated cardiomyopathy;Hypertrophic cardiomyopathy (HCM)
P02585	Troponin C, skeletal muscle	P02585_S134	TNNC2	ASGEHVTDEEIEsLMK	VTDEEIESLMKDGDK			0.452819	-0.340426	-0.21905	0.161328	-0.28189	-0.265756	0.935	NaN	NaN	actin filament-based movement;actin filament-based process;actin-mediated cell contraction;actin-myosin filament sliding;biological regulation;cellular component movement;cellular process;multicellular organismal process;muscle contraction;muscle filament sliding;muscle system process;regulation of biological process;regulation of multicellular organismal process;regulation of muscle contraction;…	binding;calcium ion binding;cation binding;ion binding;metal ion binding	cell part;contractile fiber part;cytoplasmic part;cytoskeletal part;cytosol;intracellular organelle part;intracellular part;macromolecular complex;organelle part;protein complex;troponin complex	Calcium signaling pathway
P02585	Troponin C, skeletal muscle	P02585_S92	TNNC2	GKsEEELAECFR	KEDAKGKSEEELAEC			0.374758	-0.199746	-0.214225	0.541403	0.0113532	0.0154511	1	NaN	NaN	actin filament-based movement;actin filament-based process;actin-mediated cell contraction;actin-myosin filament sliding;biological regulation;cellular component movement;cellular process;multicellular organismal process;muscle contraction;muscle filament sliding;muscle system process;regulation of biological process;regulation of multicellular organismal process;regulation of muscle contraction;…	binding;calcium ion binding;cation binding;ion binding;metal ion binding	cell part;contractile fiber part;cytoplasmic part;cytoskeletal part;cytosol;intracellular organelle part;intracellular part;macromolecular complex;organelle part;protein complex;troponin complex	Calcium signaling pathway
P02730	Band 3 anion transport protein	P02730_S256	SLC4A1	YQSSPAKPDsSFYK	SSPAKPDSSFYKGLD			0.726344	0.569336	-0.617303	0.74475	0.591342	-0.491517	0.907	NaN	NaN	anion transport;bicarbonate transport;biological regulation;cation homeostasis;cellular cation homeostasis;cellular chemical homeostasis;cellular homeostasis;cellular ion homeostasis;cellular monovalent inorganic cation homeostasis;cellular process;chemical homeostasis;chloride transport;establishment of localization;homeostatic process;inorganic anion transport;ion homeostasis;ion transport;meta…	active transmembrane transporter activity;anion transmembrane transporter activity;anion:anion antiporter activity;ankyrin binding;antiporter activity;bicarbonate transmembrane transporter activity;binding;chloride transmembrane transporter activity;cytoskeletal protein binding;identical protein binding;inorganic anion exchanger activity;inorganic anion transmembrane transporter activity;ion tran…	basolateral plasma membrane;blood microparticle;cell cortex part;cell part;contractile fiber part;cortical cytoskeleton;cytoplasmic part;cytoskeleton;extracellular membrane-bounded organelle;extracellular organelle;extracellular region part;extracellular vesicular exosome;integral to membrane;integral to plasma membrane;intracellular non-membrane-bounded organelle;intracellular organelle;intracel…	Collecting duct acid secretion
P04075	Fructose-bisphosphate aldolase A	P04075_S26	ALDOA	GILAADEsTGSIAK;GILAADEsTGSIAKR	GILAADESTGSIAKR			0.103367	-0.191759	-0.0613826	-0.108408	-0.110472	0.0917603	0.942	NaN	NaN	actin cytoskeleton organization;actin filament organization;actin filament-based process;alcohol biosynthetic process;alcohol catabolic process;alcohol metabolic process;anatomical structure homeostasis;ATP biosynthetic process;ATP metabolic process;biological regulation;biosynthetic process;blood coagulation;carbohydrate biosynthetic process;carbohydrate catabolic process;carbohydrate metabolic …	actin binding;aldehyde-lyase activity;binding;carbohydrate binding;carbon-carbon lyase activity;catalytic activity;cytoskeletal protein binding;fructose binding;fructose-bisphosphate aldolase activity;identical protein binding;lyase activity;monosaccharide binding;protein binding;sugar binding;tubulin binding	actin cytoskeleton;cell part;contractile fiber part;cytoplasmic membrane-bounded vesicle lumen;cytoplasmic part;cytoplasmic vesicle part;cytoskeleton;cytosol;extracellular membrane-bounded organelle;extracellular organelle;extracellular region;extracellular region part;extracellular space;extracellular vesicular exosome;I band;intracellular membrane-bounded organelle;intracellular non-membrane-bo…	Carbon fixation in photosynthetic organisms;Fructose and mannose metabolism;Glycolysis / Gluconeogenesis;Pentose phosphate pathway
P04075	Fructose-bisphosphate aldolase A	P04075_S29	ALDOA	GILAADESTGsIAK;GILAADESTGsIAKR	AADESTGSIAKRLQS			0.152962	-0.193565	-0.0307671	-0.110332	-0.182161	-0.0358709	0.94	NaN	NaN	actin cytoskeleton organization;actin filament organization;actin filament-based process;alcohol biosynthetic process;alcohol catabolic process;alcohol metabolic process;anatomical structure homeostasis;ATP biosynthetic process;ATP metabolic process;biological regulation;biosynthetic process;blood coagulation;carbohydrate biosynthetic process;carbohydrate catabolic process;carbohydrate metabolic …	actin binding;aldehyde-lyase activity;binding;carbohydrate binding;carbon-carbon lyase activity;catalytic activity;cytoskeletal protein binding;fructose binding;fructose-bisphosphate aldolase activity;identical protein binding;lyase activity;monosaccharide binding;protein binding;sugar binding;tubulin binding	actin cytoskeleton;cell part;contractile fiber part;cytoplasmic membrane-bounded vesicle lumen;cytoplasmic part;cytoplasmic vesicle part;cytoskeleton;cytosol;extracellular membrane-bounded organelle;extracellular organelle;extracellular region;extracellular region part;extracellular space;extracellular vesicular exosome;I band;intracellular membrane-bounded organelle;intracellular non-membrane-bo…	Carbon fixation in photosynthetic organisms;Fructose and mannose metabolism;Glycolysis / Gluconeogenesis;Pentose phosphate pathway
P04075	Fructose-bisphosphate aldolase A	P04075_S36	ALDOA	LQsIGTENTEENR;LQsIGTENTEENRR;RLQsIGTENTEENR	SIAKRLQSIGTENTE			0.0381904	-0.169532	0.134596	-0.0731665	-0.30488	-0.296675	0.942	NaN	NaN	actin cytoskeleton organization;actin filament organization;actin filament-based process;alcohol biosynthetic process;alcohol catabolic process;alcohol metabolic process;anatomical structure homeostasis;ATP biosynthetic process;ATP metabolic process;biological regulation;biosynthetic process;blood coagulation;carbohydrate biosynthetic process;carbohydrate catabolic process;carbohydrate metabolic …	actin binding;aldehyde-lyase activity;binding;carbohydrate binding;carbon-carbon lyase activity;catalytic activity;cytoskeletal protein binding;fructose binding;fructose-bisphosphate aldolase activity;identical protein binding;lyase activity;monosaccharide binding;protein binding;sugar binding;tubulin binding	actin cytoskeleton;cell part;contractile fiber part;cytoplasmic membrane-bounded vesicle lumen;cytoplasmic part;cytoplasmic vesicle part;cytoskeleton;cytosol;extracellular membrane-bounded organelle;extracellular organelle;extracellular region;extracellular region part;extracellular space;extracellular vesicular exosome;I band;intracellular membrane-bounded organelle;intracellular non-membrane-bo…	Carbon fixation in photosynthetic organisms;Fructose and mannose metabolism;Glycolysis / Gluconeogenesis;Pentose phosphate pathway
P04406	Glyceraldehyde-3-phosphate dehydrogenase	P04406_S210	GAPDH	GALQNIIPAsTGAAK	LQNIIPASTGAAKAV			0.509382	-0.311117	-1.05943	-0.00707086	-0.21097	-0.0504913	0.944	NaN	NaN	alcohol biosynthetic process;alcohol metabolic process;apoptosis;biological regulation;biosynthetic process;carbohydrate biosynthetic process;carbohydrate metabolic process;cell death;cellular biosynthetic process;cellular carbohydrate biosynthetic process;cellular carbohydrate metabolic process;cellular component organization;cellular component organization at cellular level;cellular component o…	binding;catalytic activity;coenzyme binding;cofactor binding;cytoskeletal protein binding;glyceraldehyde-3-phosphate dehydrogenase (NAD+) (phosphorylating) activity;identical protein binding;microtubule binding;NAD binding;NADP binding;nucleotide binding;oxidoreductase activity;oxidoreductase activity, acting on the aldehyde or oxo group of donors;oxidoreductase activity, acting on the aldehyde o…	cell part;cytoplasm;cytoplasmic part;cytoskeleton;cytosol;extracellular membrane-bounded organelle;extracellular organelle;extracellular region part;extracellular vesicular exosome;intracellular membrane-bounded organelle;intracellular non-membrane-bounded organelle;intracellular organelle;intracellular organelle part;intracellular part;lipid particle;macromolecular complex;membrane;membrane-boun…	Alzheimer's disease;Glycolysis / Gluconeogenesis
P04406	Glyceraldehyde-3-phosphate dehydrogenase	P04406_T182	GAPDH	VIHDNFGIVEGLMTTVHAItATQK	MTTVHAITATQKTVD			0.0422392	-0.105546	-0.347074	-0.0870845	0.103384	0.108705	0.937	NaN	NaN	alcohol biosynthetic process;alcohol metabolic process;apoptosis;biological regulation;biosynthetic process;carbohydrate biosynthetic process;carbohydrate metabolic process;cell death;cellular biosynthetic process;cellular carbohydrate biosynthetic process;cellular carbohydrate metabolic process;cellular component organization;cellular component organization at cellular level;cellular component o…	binding;catalytic activity;coenzyme binding;cofactor binding;cytoskeletal protein binding;glyceraldehyde-3-phosphate dehydrogenase (NAD+) (phosphorylating) activity;identical protein binding;microtubule binding;NAD binding;NADP binding;nucleotide binding;oxidoreductase activity;oxidoreductase activity, acting on the aldehyde or oxo group of donors;oxidoreductase activity, acting on the aldehyde o…	cell part;cytoplasm;cytoplasmic part;cytoskeleton;cytosol;extracellular membrane-bounded organelle;extracellular organelle;extracellular region part;extracellular vesicular exosome;intracellular membrane-bounded organelle;intracellular non-membrane-bounded organelle;intracellular organelle;intracellular organelle part;intracellular part;lipid particle;macromolecular complex;membrane;membrane-boun…	Alzheimer's disease;Glycolysis / Gluconeogenesis
P04406	Glyceraldehyde-3-phosphate dehydrogenase	P04406_T184	GAPDH	VIHDNFGIVEGLMTTVHAITAtQK	TVHAITATQKTVDGP			0.663239	-0.53554	-0.106405	-0.229883	0.250297	0.456167	0.917	NaN	NaN	alcohol biosynthetic process;alcohol metabolic process;apoptosis;biological regulation;biosynthetic process;carbohydrate biosynthetic process;carbohydrate metabolic process;cell death;cellular biosynthetic process;cellular carbohydrate biosynthetic process;cellular carbohydrate metabolic process;cellular component organization;cellular component organization at cellular level;cellular component o…	binding;catalytic activity;coenzyme binding;cofactor binding;cytoskeletal protein binding;glyceraldehyde-3-phosphate dehydrogenase (NAD+) (phosphorylating) activity;identical protein binding;microtubule binding;NAD binding;NADP binding;nucleotide binding;oxidoreductase activity;oxidoreductase activity, acting on the aldehyde or oxo group of donors;oxidoreductase activity, acting on the aldehyde o…	cell part;cytoplasm;cytoplasmic part;cytoskeleton;cytosol;extracellular membrane-bounded organelle;extracellular organelle;extracellular region part;extracellular vesicular exosome;intracellular membrane-bounded organelle;intracellular non-membrane-bounded organelle;intracellular organelle;intracellular organelle part;intracellular part;lipid particle;macromolecular complex;membrane;membrane-boun…	Alzheimer's disease;Glycolysis / Gluconeogenesis
P04406	Glyceraldehyde-3-phosphate dehydrogenase	P04406_T211	GAPDH	GALQNIIPAStGAAK	QNIIPASTGAAKAVG			0.0807721	0.284198	0.0643733	-0.0433079	-0.256884	-1.20455	0.939	NaN	NaN	alcohol biosynthetic process;alcohol metabolic process;apoptosis;biological regulation;biosynthetic process;carbohydrate biosynthetic process;carbohydrate metabolic process;cell death;cellular biosynthetic process;cellular carbohydrate biosynthetic process;cellular carbohydrate metabolic process;cellular component organization;cellular component organization at cellular level;cellular component o…	binding;catalytic activity;coenzyme binding;cofactor binding;cytoskeletal protein binding;glyceraldehyde-3-phosphate dehydrogenase (NAD+) (phosphorylating) activity;identical protein binding;microtubule binding;NAD binding;NADP binding;nucleotide binding;oxidoreductase activity;oxidoreductase activity, acting on the aldehyde or oxo group of donors;oxidoreductase activity, acting on the aldehyde o…	cell part;cytoplasm;cytoplasmic part;cytoskeleton;cytosol;extracellular membrane-bounded organelle;extracellular organelle;extracellular region part;extracellular vesicular exosome;intracellular membrane-bounded organelle;intracellular non-membrane-bounded organelle;intracellular organelle;intracellular organelle part;intracellular part;lipid particle;macromolecular complex;membrane;membrane-boun…	Alzheimer's disease;Glycolysis / Gluconeogenesis
P04792	Heat shock protein beta-1	P04792_S199	HSPB1	AQLGGPEAAKsDETAAK	GGPEAAKSDETAAK_	+	S1_Pel_R1_Pel;S1_Pel_R2_Pel;S1_Pel_R3_Pel;S2_Pel_R1_Pel;S2_Pel_R2_Pel;S2_Pel_R3_Pel;S3_Pel_R1_Pel;S3_Pel_R2_Pel;S3_Pel_R3_Pel	9.07577	2.02419	1.33723	1.81901	0.0561034	-0.393617	0.934	NaN	NaN	anatomical structure homeostasis;biological adhesion;biological regulation;cell adhesion;cell surface receptor linked signaling pathway;cell-cell adhesion;cellular component movement;cellular process;cellular response to chemical stimulus;cellular response to growth factor stimulus;cellular response to organic substance;cellular response to stimulus;cellular response to vascular endothelial growt…	binding;enzyme binding;enzyme inhibitor activity;enzyme regulator activity;identical protein binding;kinase binding;kinase inhibitor activity;kinase regulator activity;protein binding;protein kinase binding;protein kinase C binding;protein kinase C inhibitor activity;protein kinase inhibitor activity;protein kinase regulator activity;protein serine/threonine kinase inhibitor activity;small conjug…	adherens junction;anchoring junction;cell junction;cell part;cell-substrate adherens junction;cell-substrate junction;contractile fiber part;cytoplasm;cytoplasmic part;cytoskeletal part;cytoskeleton;cytosol;extracellular membrane-bounded organelle;extracellular organelle;extracellular region part;extracellular space;extracellular vesicular exosome;focal adhesion;intracellular membrane-bounded org…	Amoebiasis;MAPK signaling pathway;VEGF signaling pathway
P04792	Heat shock protein beta-1	P04792_S65	HSPB1	LPEEWSQWLGGSSWPGYVRPLPPAAIEsPAVAAPAYSR;PLPPAAIEsPAVAAPAYSR	LPPAAIESPAVAAPA	+	S1_Pel_R1_Pel;S1_Pel_R2_Pel;S1_Pel_R3_Pel;S2_Pel_R1_Pel;S2_Pel_R2_Pel;S2_Pel_R3_Pel;S3_Pel_R1_Pel;S3_Pel_R2_Pel;S3_Pel_R3_Pel	12.2836	5.28525	3.89479	4.43379	0.133935	0.296898	0.935	NaN	NaN	anatomical structure homeostasis;biological adhesion;biological regulation;cell adhesion;cell surface receptor linked signaling pathway;cell-cell adhesion;cellular component movement;cellular process;cellular response to chemical stimulus;cellular response to growth factor stimulus;cellular response to organic substance;cellular response to stimulus;cellular response to vascular endothelial growt…	binding;enzyme binding;enzyme inhibitor activity;enzyme regulator activity;identical protein binding;kinase binding;kinase inhibitor activity;kinase regulator activity;protein binding;protein kinase binding;protein kinase C binding;protein kinase C inhibitor activity;protein kinase inhibitor activity;protein kinase regulator activity;protein serine/threonine kinase inhibitor activity;small conjug…	adherens junction;anchoring junction;cell junction;cell part;cell-substrate adherens junction;cell-substrate junction;contractile fiber part;cytoplasm;cytoplasmic part;cytoskeletal part;cytoskeleton;cytosol;extracellular membrane-bounded organelle;extracellular organelle;extracellular region part;extracellular space;extracellular vesicular exosome;focal adhesion;intracellular membrane-bounded org…	Amoebiasis;MAPK signaling pathway;VEGF signaling pathway
P05976	Myosin light chain 1/3, skeletal muscle isoform	P05976_S178	MYL1	HVLATLGEKMKEEEVEALMAGQEDsNGCINYEAFVK;LMAGQEDsNGCINYEAFVK;MKEEEVEALMAGQEDsNGCINYEAFVK	LMAGQEDSNGCINYE			0.366657	-0.335567	0.376214	-0.0165993	-0.6137	-0.378684	0.942	NaN	NaN	actin filament-based movement;actin filament-based process;actin-mediated cell contraction;actin-myosin filament sliding;cardiac muscle contraction;cellular component movement;cellular process;multicellular organismal process;muscle contraction;muscle filament sliding;muscle system process;striated muscle contraction;system process	binding;calcium ion binding;cation binding;ion binding;metal ion binding;structural constituent of muscle;structural molecule activity	cell part;contractile fiber;contractile fiber part;cytoplasmic part;cytoskeletal part;cytosol;intracellular non-membrane-bounded organelle;intracellular organelle;intracellular organelle part;intracellular part;macromolecular complex;muscle myosin complex;myofibril;myosin complex;myosin II complex;non-membrane-bounded organelle;organelle;organelle part;protein complex;sarcomere
P05976	Myosin light chain 1/3, skeletal muscle isoform	P05976_S73	MYL1	ITLsQVGDVLR	GDSKITLSQVGDVLR	+	R1_Pel_S1_Pel;R3_Pel_S1_Pel	2.01951	-0.613234	-0.320483	-0.230075	-0.141194	-0.0162732	0.93	NaN	NaN	actin filament-based movement;actin filament-based process;actin-mediated cell contraction;actin-myosin filament sliding;cardiac muscle contraction;cellular component movement;cellular process;multicellular organismal process;muscle contraction;muscle filament sliding;muscle system process;striated muscle contraction;system process	binding;calcium ion binding;cation binding;ion binding;metal ion binding;structural constituent of muscle;structural molecule activity	cell part;contractile fiber;contractile fiber part;cytoplasmic part;cytoskeletal part;cytosol;intracellular non-membrane-bounded organelle;intracellular organelle;intracellular organelle part;intracellular part;macromolecular complex;muscle myosin complex;myofibril;myosin complex;myosin II complex;non-membrane-bounded organelle;organelle;organelle part;protein complex;sarcomere
P05976	Myosin light chain 1/3, skeletal muscle isoform	P05976_S99	MYL1	KVLGNPsNEELNAK;VLGNPsNEELNAK;VLGNPsNEELNAKK	RKVLGNPSNEELNAK			0.603512	-0.365779	-0.157402	-0.108582	-0.191312	-0.0984805	1	NaN	NaN	actin filament-based movement;actin filament-based process;actin-mediated cell contraction;actin-myosin filament sliding;cardiac muscle contraction;cellular component movement;cellular process;multicellular organismal process;muscle contraction;muscle filament sliding;muscle system process;striated muscle contraction;system process	binding;calcium ion binding;cation binding;ion binding;metal ion binding;structural constituent of muscle;structural molecule activity	cell part;contractile fiber;contractile fiber part;cytoplasmic part;cytoskeletal part;cytosol;intracellular non-membrane-bounded organelle;intracellular organelle;intracellular organelle part;intracellular part;macromolecular complex;muscle myosin complex;myofibril;myosin complex;myosin II complex;non-membrane-bounded organelle;organelle;organelle part;protein complex;sarcomere
P06732	Creatine kinase M-type;Creatine kinase M-type, N-terminally processed	P06732_S128	CKM	GGDDLDPNYVLsSR	LDPNYVLSSRVRTGR			0.243746	-0.257581	-0.0890741	-0.0307048	-0.192904	-0.208861	0.93	NaN	NaN	amine biosynthetic process;amine metabolic process;biosynthetic process;carboxylic acid biosynthetic process;carboxylic acid metabolic process;cellular amine metabolic process;cellular amino acid biosynthetic process;cellular amino acid metabolic process;cellular biosynthetic process;cellular ketone metabolic process;cellular metabolic process;cellular modified amino acid biosynthetic process;cel…	adenyl nucleotide binding;adenyl ribonucleotide binding;ATP binding;binding;catalytic activity;creatine kinase activity;kinase activity;nucleotide binding;phosphotransferase activity, nitrogenous group as acceptor;purine nucleotide binding;purine ribonucleoside triphosphate binding;purine ribonucleotide binding;ribonucleotide binding;transferase activity;transferase activity, transferring phospho…	cell part;cytoplasmic part;cytosol;intracellular part	Arginine and proline metabolism
P06732	Creatine kinase M-type;Creatine kinase M-type, N-terminally processed	P06732_S164	CKM	LSVEALNsLTGEFK	LSVEALNSLTGEFKG			0.0936046	-0.2464	-0.700341	0.166566	-0.220095	-1.82381	0.918	NaN	NaN	amine biosynthetic process;amine metabolic process;biosynthetic process;carboxylic acid biosynthetic process;carboxylic acid metabolic process;cellular amine metabolic process;cellular amino acid biosynthetic process;cellular amino acid metabolic process;cellular biosynthetic process;cellular ketone metabolic process;cellular metabolic process;cellular modified amino acid biosynthetic process;cel…	adenyl nucleotide binding;adenyl ribonucleotide binding;ATP binding;binding;catalytic activity;creatine kinase activity;kinase activity;nucleotide binding;phosphotransferase activity, nitrogenous group as acceptor;purine nucleotide binding;purine ribonucleoside triphosphate binding;purine ribonucleotide binding;ribonucleotide binding;transferase activity;transferase activity, transferring phospho…	cell part;cytoplasmic part;cytosol;intracellular part	Arginine and proline metabolism
P06732	Creatine kinase M-type;Creatine kinase M-type, N-terminally processed	P06732_S199	CKM	EQQQLIDDHFLFDKPVsPLLLASGMAR	FLFDKPVSPLLLASG			0.410632	-0.0745681	-0.0769065	0.0472047	0.0491133	0.169952	0.937	NaN	NaN	amine biosynthetic process;amine metabolic process;biosynthetic process;carboxylic acid biosynthetic process;carboxylic acid metabolic process;cellular amine metabolic process;cellular amino acid biosynthetic process;cellular amino acid metabolic process;cellular biosynthetic process;cellular ketone metabolic process;cellular metabolic process;cellular modified amino acid biosynthetic process;cel…	adenyl nucleotide binding;adenyl ribonucleotide binding;ATP binding;binding;catalytic activity;creatine kinase activity;kinase activity;nucleotide binding;phosphotransferase activity, nitrogenous group as acceptor;purine nucleotide binding;purine ribonucleoside triphosphate binding;purine ribonucleotide binding;ribonucleotide binding;transferase activity;transferase activity, transferring phospho…	cell part;cytoplasmic part;cytosol;intracellular part	Arginine and proline metabolism
P06732	Creatine kinase M-type;Creatine kinase M-type, N-terminally processed	P06732_S24	CKM	LNYKPEEEYPDLsK	EEEYPDLSKHNNHMA			0.233613	-1.58486	-0.389205	0.203512	-1.54644	-1.0653	0.94	NaN	NaN	amine biosynthetic process;amine metabolic process;biosynthetic process;carboxylic acid biosynthetic process;carboxylic acid metabolic process;cellular amine metabolic process;cellular amino acid biosynthetic process;cellular amino acid metabolic process;cellular biosynthetic process;cellular ketone metabolic process;cellular metabolic process;cellular modified amino acid biosynthetic process;cel…	adenyl nucleotide binding;adenyl ribonucleotide binding;ATP binding;binding;catalytic activity;creatine kinase activity;kinase activity;nucleotide binding;phosphotransferase activity, nitrogenous group as acceptor;purine nucleotide binding;purine ribonucleoside triphosphate binding;purine ribonucleotide binding;ribonucleotide binding;transferase activity;transferase activity, transferring phospho…	cell part;cytoplasmic part;cytosol;intracellular part	Arginine and proline metabolism
P06732	Creatine kinase M-type;Creatine kinase M-type, N-terminally processed	P06732_S232	CKM	GTGGVDTAAVGsVFDVSNADR;LQKRGtGGVDtAAVGsVFDVSNADR;RGTGGVDTAAVGsVFDVSNADR	VDTAAVGSVFDVSNA			1.12813	-0.345272	-0.0823259	-0.0697581	-0.239334	-0.281704	0.943	NaN	NaN	amine biosynthetic process;amine metabolic process;biosynthetic process;carboxylic acid biosynthetic process;carboxylic acid metabolic process;cellular amine metabolic process;cellular amino acid biosynthetic process;cellular amino acid metabolic process;cellular biosynthetic process;cellular ketone metabolic process;cellular metabolic process;cellular modified amino acid biosynthetic process;cel…	adenyl nucleotide binding;adenyl ribonucleotide binding;ATP binding;binding;catalytic activity;creatine kinase activity;kinase activity;nucleotide binding;phosphotransferase activity, nitrogenous group as acceptor;purine nucleotide binding;purine ribonucleoside triphosphate binding;purine ribonucleotide binding;ribonucleotide binding;transferase activity;transferase activity, transferring phospho…	cell part;cytoplasmic part;cytosol;intracellular part	Arginine and proline metabolism
P06732	Creatine kinase M-type;Creatine kinase M-type, N-terminally processed	P06732_S272	CKM	GQsIDDMIPAQK	KKLEKGQSIDDMIPA			0.233383	-0.163335	-0.0462551	0.0668529	-0.233898	-0.256047	1	NaN	NaN	amine biosynthetic process;amine metabolic process;biosynthetic process;carboxylic acid biosynthetic process;carboxylic acid metabolic process;cellular amine metabolic process;cellular amino acid biosynthetic process;cellular amino acid metabolic process;cellular biosynthetic process;cellular ketone metabolic process;cellular metabolic process;cellular modified amino acid biosynthetic process;cel…	adenyl nucleotide binding;adenyl ribonucleotide binding;ATP binding;binding;catalytic activity;creatine kinase activity;kinase activity;nucleotide binding;phosphotransferase activity, nitrogenous group as acceptor;purine nucleotide binding;purine ribonucleoside triphosphate binding;purine ribonucleotide binding;ribonucleotide binding;transferase activity;transferase activity, transferring phospho…	cell part;cytoplasmic part;cytosol;intracellular part	Arginine and proline metabolism
P06732	Creatine kinase M-type;Creatine kinase M-type, N-terminally processed	P06732_S94	CKM	ELFDPIIsDR	ELFDPIISDRHGGYK			0.500094	-0.311511	0.210583	0.15833	-1.28152	-0.932703	1	NaN	NaN	amine biosynthetic process;amine metabolic process;biosynthetic process;carboxylic acid biosynthetic process;carboxylic acid metabolic process;cellular amine metabolic process;cellular amino acid biosynthetic process;cellular amino acid metabolic process;cellular biosynthetic process;cellular ketone metabolic process;cellular metabolic process;cellular modified amino acid biosynthetic process;cel…	adenyl nucleotide binding;adenyl ribonucleotide binding;ATP binding;binding;catalytic activity;creatine kinase activity;kinase activity;nucleotide binding;phosphotransferase activity, nitrogenous group as acceptor;purine nucleotide binding;purine ribonucleoside triphosphate binding;purine ribonucleotide binding;ribonucleotide binding;transferase activity;transferase activity, transferring phospho…	cell part;cytoplasmic part;cytosol;intracellular part	Arginine and proline metabolism
P06732	Creatine kinase M-type;Creatine kinase M-type, N-terminally processed	P06732_T166	CKM	LSVEALNSLtGEFK;LSVEALNSLtGEFKGK	VEALNSLTGEFKGKY			0.0563275	-0.103939	-0.0106236	0.519824	-0.0833581	-0.581317	0.927	NaN	NaN	amine biosynthetic process;amine metabolic process;biosynthetic process;carboxylic acid biosynthetic process;carboxylic acid metabolic process;cellular amine metabolic process;cellular amino acid biosynthetic process;cellular amino acid metabolic process;cellular biosynthetic process;cellular ketone metabolic process;cellular metabolic process;cellular modified amino acid biosynthetic process;cel…	adenyl nucleotide binding;adenyl ribonucleotide binding;ATP binding;binding;catalytic activity;creatine kinase activity;kinase activity;nucleotide binding;phosphotransferase activity, nitrogenous group as acceptor;purine nucleotide binding;purine ribonucleoside triphosphate binding;purine ribonucleotide binding;ribonucleotide binding;transferase activity;transferase activity, transferring phospho…	cell part;cytoplasmic part;cytosol;intracellular part	Arginine and proline metabolism
P06732	Creatine kinase M-type;Creatine kinase M-type, N-terminally processed	P06732_T313	CKM	FEEILtR	PKFEEILTRLRLQKR			0.0914929	0.981024	-0.678914	-0.0359863	1.04624	0.556936	1	NaN	NaN	amine biosynthetic process;amine metabolic process;biosynthetic process;carboxylic acid biosynthetic process;carboxylic acid metabolic process;cellular amine metabolic process;cellular amino acid biosynthetic process;cellular amino acid metabolic process;cellular biosynthetic process;cellular ketone metabolic process;cellular metabolic process;cellular modified amino acid biosynthetic process;cel…	adenyl nucleotide binding;adenyl ribonucleotide binding;ATP binding;binding;catalytic activity;creatine kinase activity;kinase activity;nucleotide binding;phosphotransferase activity, nitrogenous group as acceptor;purine nucleotide binding;purine ribonucleoside triphosphate binding;purine ribonucleotide binding;ribonucleotide binding;transferase activity;transferase activity, transferring phospho…	cell part;cytoplasmic part;cytosol;intracellular part	Arginine and proline metabolism
P06732	Creatine kinase M-type;Creatine kinase M-type, N-terminally processed	P06732_T322	CKM	GtGGVDTAAVGSVFDVSNADR;LQKRGtGGVDtAAVGsVFDVSNADR;RGtGGVDTAAVGSVFDVSNADR	LRLQKRGTGGVDTAA			0.532381	-0.245389	0.0839224	0.0929588	-0.305925	-0.374108	0.942	NaN	NaN	amine biosynthetic process;amine metabolic process;biosynthetic process;carboxylic acid biosynthetic process;carboxylic acid metabolic process;cellular amine metabolic process;cellular amino acid biosynthetic process;cellular amino acid metabolic process;cellular biosynthetic process;cellular ketone metabolic process;cellular metabolic process;cellular modified amino acid biosynthetic process;cel…	adenyl nucleotide binding;adenyl ribonucleotide binding;ATP binding;binding;catalytic activity;creatine kinase activity;kinase activity;nucleotide binding;phosphotransferase activity, nitrogenous group as acceptor;purine nucleotide binding;purine ribonucleoside triphosphate binding;purine ribonucleotide binding;ribonucleotide binding;transferase activity;transferase activity, transferring phospho…	cell part;cytoplasmic part;cytosol;intracellular part	Arginine and proline metabolism
P06732	Creatine kinase M-type;Creatine kinase M-type, N-terminally processed	P06732_Y125	CKM	GGDDLDPNyVLSSR	GDDLDPNYVLSSRVR			0.02322	-0.111754	0.0960385	0.0635993	-0.0852728	-0.226951	0.942	NaN	NaN	amine biosynthetic process;amine metabolic process;biosynthetic process;carboxylic acid biosynthetic process;carboxylic acid metabolic process;cellular amine metabolic process;cellular amino acid biosynthetic process;cellular amino acid metabolic process;cellular biosynthetic process;cellular ketone metabolic process;cellular metabolic process;cellular modified amino acid biosynthetic process;cel…	adenyl nucleotide binding;adenyl ribonucleotide binding;ATP binding;binding;catalytic activity;creatine kinase activity;kinase activity;nucleotide binding;phosphotransferase activity, nitrogenous group as acceptor;purine nucleotide binding;purine ribonucleoside triphosphate binding;purine ribonucleotide binding;ribonucleotide binding;transferase activity;transferase activity, transferring phospho…	cell part;cytoplasmic part;cytosol;intracellular part	Arginine and proline metabolism
P06732	Creatine kinase M-type;Creatine kinase M-type, N-terminally processed	P06732_Y20	CKM	LNYKPEEEyPDLSK	NYKPEEEYPDLSKHN			0.079937	-0.148858	0.0657918	0.22973	-0.247353	-0.393813	0.939	NaN	NaN	amine biosynthetic process;amine metabolic process;biosynthetic process;carboxylic acid biosynthetic process;carboxylic acid metabolic process;cellular amine metabolic process;cellular amino acid biosynthetic process;cellular amino acid metabolic process;cellular biosynthetic process;cellular ketone metabolic process;cellular metabolic process;cellular modified amino acid biosynthetic process;cel…	adenyl nucleotide binding;adenyl ribonucleotide binding;ATP binding;binding;catalytic activity;creatine kinase activity;kinase activity;nucleotide binding;phosphotransferase activity, nitrogenous group as acceptor;purine nucleotide binding;purine ribonucleoside triphosphate binding;purine ribonucleotide binding;ribonucleotide binding;transferase activity;transferase activity, transferring phospho…	cell part;cytoplasmic part;cytosol;intracellular part	Arginine and proline metabolism
P06733	Alpha-enolase	P06733_S141	ENO1	HIADLAGNsEVILPVPAFNVINGGSHAGNK	IADLAGNSEVILPVP	+	S2_Pel_R3_Pel;S3_Pel_R3_Pel	1.47081	-0.108098	0.80485	1.2822	-0.393225	-0.912863	0.81	NaN	NaN	alcohol biosynthetic process;alcohol metabolic process;biological regulation;biosynthetic process;carbohydrate biosynthetic process;carbohydrate metabolic process;cellular biosynthetic process;cellular carbohydrate biosynthetic process;cellular carbohydrate metabolic process;cellular macromolecule biosynthetic process;cellular macromolecule metabolic process;cellular metabolic process;cellular ni…	binding;carbon-oxygen lyase activity;catalytic activity;cation binding;DNA binding;enzyme binding;GTPase binding;hydro-lyase activity;ion binding;lyase activity;magnesium ion binding;metal ion binding;nucleic acid binding;nucleic acid binding transcription factor activity;phosphopyruvate hydratase activity;protein binding;protein binding transcription factor activity;sequence-specific DNA binding…	cell part;contractile fiber part;cytoplasm;cytoplasmic part;cytosol;cytosolic part;extracellular membrane-bounded organelle;extracellular organelle;extracellular region part;extracellular space;extracellular vesicular exosome;intracellular membrane-bounded organelle;intracellular organelle;intracellular part;M band;macromolecular complex;membrane;membrane-bounded organelle;membrane-bounded vesicl…	Glycolysis / Gluconeogenesis;Methane metabolism;RNA degradation
P06733	Alpha-enolase	P06733_S272	ENO1	YIsPDQLADLYK	DDPSRYISPDQLADL			0.520587	-0.454005	-0.893636	0.191374	0.117512	-0.300938	0.931	NaN	NaN	alcohol biosynthetic process;alcohol metabolic process;biological regulation;biosynthetic process;carbohydrate biosynthetic process;carbohydrate metabolic process;cellular biosynthetic process;cellular carbohydrate biosynthetic process;cellular carbohydrate metabolic process;cellular macromolecule biosynthetic process;cellular macromolecule metabolic process;cellular metabolic process;cellular ni…	binding;carbon-oxygen lyase activity;catalytic activity;cation binding;DNA binding;enzyme binding;GTPase binding;hydro-lyase activity;ion binding;lyase activity;magnesium ion binding;metal ion binding;nucleic acid binding;nucleic acid binding transcription factor activity;phosphopyruvate hydratase activity;protein binding;protein binding transcription factor activity;sequence-specific DNA binding…	cell part;contractile fiber part;cytoplasm;cytoplasmic part;cytosol;cytosolic part;extracellular membrane-bounded organelle;extracellular organelle;extracellular region part;extracellular space;extracellular vesicular exosome;intracellular membrane-bounded organelle;intracellular organelle;intracellular part;M band;macromolecular complex;membrane;membrane-bounded organelle;membrane-bounded vesicl…	Glycolysis / Gluconeogenesis;Methane metabolism;RNA degradation
P06748	Nucleophosmin	P06748_S125	NPM1	CGSGPVHISGQHLVAVEEDAEsEDEEEEDVK	AVEEDAESEDEEEED			0.700755	-1.03388	0.295074	-0.705063	-0.191648	0.0598946	0.926	NaN	NaN	aging;ATP-dependent chromatin remodeling;biological regulation;cell aging;cell cycle process;cellular component assembly;cellular component assembly at cellular level;cellular component organization;cellular component organization at cellular level;cellular component organization or biogenesis;cellular component organization or biogenesis at cellular level;cellular macromolecular complex assembly…	binding;enzyme binding;enzyme inhibitor activity;enzyme regulator activity;histone binding;identical protein binding;kinase binding;kinase inhibitor activity;kinase regulator activity;NF-kappaB binding;nucleic acid binding;protein binding;protein binding transcription factor activity;protein dimerization activity;protein heterodimerization activity;protein homodimerization activity;protein kinase…	adherens junction;anchoring junction;cell junction;cell part;cell-substrate adherens junction;cell-substrate junction;centrosome;cytoplasm;cytoplasmic part;cytoskeletal part;cytosol;focal adhesion;intracellular membrane-bounded organelle;intracellular non-membrane-bounded organelle;intracellular organelle;intracellular organelle part;intracellular part;macromolecular complex;membrane;membrane-bou…
P06753	Tropomyosin alpha-3 chain	P06753_S192	TPM3	AELAESKCsELEEELK;AELAESKCsELEEELKNVTNNLK	ELAESKCSELEEELK			0.034233	0.174917	0.100822	0.0765174	0.0657514	-0.1118	0.933	NaN	NaN	actin filament-based movement;actin filament-based process;actin-mediated cell contraction;actin-myosin filament sliding;cellular component movement;cellular process;multicellular organismal process;muscle contraction;muscle filament sliding;muscle system process;system process		actin filament bundle;actomyosin;cell part;contractile fiber part;cytoplasmic part;cytoskeletal part;cytoskeleton;cytosol;extracellular membrane-bounded organelle;extracellular organelle;extracellular region part;extracellular vesicular exosome;intracellular non-membrane-bounded organelle;intracellular organelle;intracellular organelle part;intracellular part;membrane-bounded organelle;membrane-b…	Cardiac muscle contraction;Dilated cardiomyopathy;Hypertrophic cardiomyopathy (HCM);Pathways in cancer;Thyroid cancer
P06753	Tropomyosin alpha-3 chain	P06753_S88	TPM3	AADAEAEVAsLNR;AADAEAEVAsLNRR;KAADAEAEVAsLNR	DAEAEVASLNRRIQL			0.420813	-0.383568	0.132645	0.111408	-0.369594	-0.405293	1	NaN	NaN	actin filament-based movement;actin filament-based process;actin-mediated cell contraction;actin-myosin filament sliding;cellular component movement;cellular process;multicellular organismal process;muscle contraction;muscle filament sliding;muscle system process;system process		actin filament bundle;actomyosin;cell part;contractile fiber part;cytoplasmic part;cytoskeletal part;cytoskeleton;cytosol;extracellular membrane-bounded organelle;extracellular organelle;extracellular region part;extracellular vesicular exosome;intracellular non-membrane-bounded organelle;intracellular organelle;intracellular organelle part;intracellular part;membrane-bounded organelle;membrane-b…	Cardiac muscle contraction;Dilated cardiomyopathy;Hypertrophic cardiomyopathy (HCM);Pathways in cancer;Thyroid cancer
P06753	Tropomyosin alpha-3 chain	P06753_T253	TPM3	LEKtIDDLEDELYAQK;tIDDLEDELYAQK	SVAKLEKTIDDLEDE			0.837385	-0.308413	-0.644937	0.382222	-0.0370963	-0.530847	0.921	NaN	NaN	actin filament-based movement;actin filament-based process;actin-mediated cell contraction;actin-myosin filament sliding;cellular component movement;cellular process;multicellular organismal process;muscle contraction;muscle filament sliding;muscle system process;system process		actin filament bundle;actomyosin;cell part;contractile fiber part;cytoplasmic part;cytoskeletal part;cytoskeleton;cytosol;extracellular membrane-bounded organelle;extracellular organelle;extracellular region part;extracellular vesicular exosome;intracellular non-membrane-bounded organelle;intracellular organelle;intracellular organelle part;intracellular part;membrane-bounded organelle;membrane-b…	Cardiac muscle contraction;Dilated cardiomyopathy;Hypertrophic cardiomyopathy (HCM);Pathways in cancer;Thyroid cancer
P06753	Tropomyosin alpha-3 chain	P06753_Y163	TPM3	HIAEEADRKyEEVAR	AEEADRKYEEVARKL			0.167727	-1.02984	0.137621	0.121768	-0.815545	-1.01289	1	NaN	NaN	actin filament-based movement;actin filament-based process;actin-mediated cell contraction;actin-myosin filament sliding;cellular component movement;cellular process;multicellular organismal process;muscle contraction;muscle filament sliding;muscle system process;system process		actin filament bundle;actomyosin;cell part;contractile fiber part;cytoplasmic part;cytoskeletal part;cytoskeleton;cytosol;extracellular membrane-bounded organelle;extracellular organelle;extracellular region part;extracellular vesicular exosome;intracellular non-membrane-bounded organelle;intracellular organelle;intracellular organelle part;intracellular part;membrane-bounded organelle;membrane-b…	Cardiac muscle contraction;Dilated cardiomyopathy;Hypertrophic cardiomyopathy (HCM);Pathways in cancer;Thyroid cancer
P07451	Carbonic anhydrase 3	P07451_S227	CA3	LRsLLSSAENEPPVPLVSNWRPPQPINNR;sLLSSAENEPPVPLVSNWRPPQPINNR	DQMAKLRSLLSSAEN			0.508558	-0.407701	-0.18375	0.0557086	0.146742	0.0778081	0.925	NaN	NaN	anion transport;bicarbonate transport;cellular metabolic process;cellular process;establishment of localization;inorganic anion transport;ion transport;metabolic process;one-carbon metabolic process;organic anion transport;response to chemical stimulus;response to ethanol;response to organic substance;response to oxidative stress;response to stimulus;response to stress;small molecule metabolic pr…	binding;carbonate dehydratase activity;carbon-oxygen lyase activity;catalytic activity;cation binding;hydro-lyase activity;ion binding;lyase activity;metal ion binding;nickel ion binding;transition metal ion binding;zinc ion binding	cell part;cytoplasmic part;cytosol;intracellular part	Nitrogen metabolism
P07451	Carbonic anhydrase 3	P07451_S242	CA3	SLLSSAENEPPVPLVsNWRPPQPINNR	EPPVPLVSNWRPPQP			0.805401	-0.43585	-0.0935911	-0.0385714	-0.11105	-0.03064	0.897	NaN	NaN	anion transport;bicarbonate transport;cellular metabolic process;cellular process;establishment of localization;inorganic anion transport;ion transport;metabolic process;one-carbon metabolic process;organic anion transport;response to chemical stimulus;response to ethanol;response to organic substance;response to oxidative stress;response to stimulus;response to stress;small molecule metabolic pr…	binding;carbonate dehydratase activity;carbon-oxygen lyase activity;catalytic activity;cation binding;hydro-lyase activity;ion binding;lyase activity;metal ion binding;nickel ion binding;transition metal ion binding;zinc ion binding	cell part;cytoplasmic part;cytosol;intracellular part	Nitrogen metabolism
P07451	Carbonic anhydrase 3	P07451_S38	CA3	HDPSLQPWsVSYDGGSAK	DPSLQPWSVSYDGGS			0.469653	-0.351087	-0.100684	0.111938	-0.27625	-0.214249	0.917	NaN	NaN	anion transport;bicarbonate transport;cellular metabolic process;cellular process;establishment of localization;inorganic anion transport;ion transport;metabolic process;one-carbon metabolic process;organic anion transport;response to chemical stimulus;response to ethanol;response to organic substance;response to oxidative stress;response to stimulus;response to stress;small molecule metabolic pr…	binding;carbonate dehydratase activity;carbon-oxygen lyase activity;catalytic activity;cation binding;hydro-lyase activity;ion binding;lyase activity;metal ion binding;nickel ion binding;transition metal ion binding;zinc ion binding	cell part;cytoplasmic part;cytosol;intracellular part	Nitrogen metabolism
P07900	Heat shock protein HSP 90-alpha	P07900_S263	HSP90AA1	ESEDKPEIEDVGsDEEEEK;ESEDKPEIEDVGsDEEEEKK	PEIEDVGSDEEEEKK			0.0571876	0.161861	-0.00854556	0.226124	0.0707417	-0.154343	0.941	NaN	NaN	apoptosis;axon guidance;biological regulation;cardiac muscle cell apoptosis;cell cycle;cell cycle process;cell death;cell migration;cell motility;cell surface receptor linked signaling pathway;cellular component assembly;cellular component assembly at cellular level;cellular component movement;cellular component organization;cellular component organization at cellular level;cellular component org…	adenyl deoxyribonucleotide binding;adenyl nucleotide binding;adenyl ribonucleotide binding;antigen binding;ATP binding;ATPase activity;binding;catalytic activity;CTP binding;dATP binding;deoxyribonucleotide binding;enzyme binding;enzyme regulator activity;GTP binding;GTPase binding;guanyl nucleotide binding;guanyl ribonucleotide binding;hydrolase activity;hydrolase activity, acting on acid anhydr…	apical plasma membrane;basolateral plasma membrane;brush border membrane;cell body;cell part;cell projection;cell projection membrane;cell projection part;cell surface;cytoplasm;cytoplasmic membrane-bounded vesicle;cytoplasmic membrane-bounded vesicle lumen;cytoplasmic part;cytoplasmic vesicle;cytoplasmic vesicle part;cytosol;endocytic vesicle lumen;extracellular matrix;extracellular membrane-bou…	Antigen processing and presentation;NOD-like receptor signaling pathway;Pathways in cancer;Plant-pathogen interaction;Progesterone-mediated oocyte maturation;Prostate cancer;Protein processing in endoplasmic reticulum
P07910	Heterogeneous nuclear ribonucleoproteins C1/C2	P07910_S260	HNRNPC	MESEGGADDsAEEGDLLDDDDNEDR;MESEGGADDsAEEGDLLDDDDNEDRGDDQLELIK;MESEGGADDsAEEGDLLDDDDNEDRGDDQLELIKDDEK;MEsEGGADDsAEEGDLLDDDDNEDRGDDQLELIKDDEK	SEGGADDSAEEGDLL			0.540854	-0.212753	-0.319432	0.41318	0.207825	-0.18207	1	NaN	NaN	3'-UTR-mediated mRNA stabilization;ATP-dependent chromatin remodeling;biological regulation;cell differentiation;cellular component organization;cellular component organization at cellular level;cellular component organization or biogenesis;cellular component organization or biogenesis at cellular level;cellular developmental process;cellular macromolecule metabolic process;cellular metabolic pro…	binding;chromatin binding;chromatin DNA binding;core promoter proximal region DNA binding;core promoter proximal region sequence-specific DNA binding;DNA binding;enhancer binding;enhancer sequence-specific DNA binding;identical protein binding;mRNA 3'-UTR binding;mRNA binding;nucleic acid binding;nucleosomal DNA binding;nucleosome binding;nucleotide binding;poly(U) RNA binding;poly-pyrimidine tra…	catalytic step 2 spliceosome;cell part;chromatin;chromosomal part;cytoplasmic part;cytosol;extracellular membrane-bounded organelle;extracellular organelle;extracellular region part;extracellular vesicular exosome;intracellular membrane-bounded organelle;intracellular organelle;intracellular organelle part;intracellular part;macromolecular complex;membrane;membrane-bounded organelle;membrane-boun…	Spliceosome
P07951	Tropomyosin beta chain	P07951_S179	TPM2	LVILEGELERsEER	LEGELERSEERAEVA			0.0463384	0.266221	-0.351091	0.263863	-0.122101	-0.541536	1	NaN	NaN	actin filament-based movement;actin filament-based process;actin-mediated cell contraction;actin-myosin filament sliding;biological regulation;cellular component movement;cellular process;multicellular organismal process;muscle contraction;muscle filament sliding;muscle system process;regulation of ATPase activity;regulation of biological process;regulation of catabolic process;regulation of cata…	actin binding;binding;cytoskeletal protein binding;protein binding;structural constituent of muscle;structural molecule activity	cell part;contractile fiber part;cytoplasmic part;cytoskeletal part;cytosol;intracellular organelle part;intracellular part;muscle thin filament tropomyosin;organelle part	Cardiac muscle contraction;Dilated cardiomyopathy;Hypertrophic cardiomyopathy (HCM)
P07951	Tropomyosin beta chain	P07951_S206	TPM2	IVTNNLKsLEAQADK;sLEAQADKYSTK	IVTNNLKSLEAQADK			0.0539281	0.449994	-0.980494	-0.126629	1.35574	0.819291	0.902	NaN	NaN	actin filament-based movement;actin filament-based process;actin-mediated cell contraction;actin-myosin filament sliding;biological regulation;cellular component movement;cellular process;multicellular organismal process;muscle contraction;muscle filament sliding;muscle system process;regulation of ATPase activity;regulation of biological process;regulation of catabolic process;regulation of cata…	actin binding;binding;cytoskeletal protein binding;protein binding;structural constituent of muscle;structural molecule activity	cell part;contractile fiber part;cytoplasmic part;cytoskeletal part;cytosol;intracellular organelle part;intracellular part;muscle thin filament tropomyosin;organelle part	Cardiac muscle contraction;Dilated cardiomyopathy;Hypertrophic cardiomyopathy (HCM)
P07951	Tropomyosin beta chain	P07951_S283	TPM2	AISEELDNALNDITsL	NALNDITSL______			0.264439	-0.383369	-0.268783	-0.046059	0.302663	0.143405	0.937	NaN	NaN	actin filament-based movement;actin filament-based process;actin-mediated cell contraction;actin-myosin filament sliding;biological regulation;cellular component movement;cellular process;multicellular organismal process;muscle contraction;muscle filament sliding;muscle system process;regulation of ATPase activity;regulation of biological process;regulation of catabolic process;regulation of cata…	actin binding;binding;cytoskeletal protein binding;protein binding;structural constituent of muscle;structural molecule activity	cell part;contractile fiber part;cytoplasmic part;cytoskeletal part;cytosol;intracellular organelle part;intracellular part;muscle thin filament tropomyosin;organelle part	Cardiac muscle contraction;Dilated cardiomyopathy;Hypertrophic cardiomyopathy (HCM)
P07951	Tropomyosin beta chain	P07951_S61	TPM2	GTEDEVEKYsESVK;GTEDEVEKYsESVKEAQEK;LKGTEDEVEKYsESVK	EDEVEKYSESVKEAQ			1.10181	1.21683	1.35346	-2.15492	-0.795011	1.3758	0.926	NaN	NaN	actin filament-based movement;actin filament-based process;actin-mediated cell contraction;actin-myosin filament sliding;biological regulation;cellular component movement;cellular process;multicellular organismal process;muscle contraction;muscle filament sliding;muscle system process;regulation of ATPase activity;regulation of biological process;regulation of catabolic process;regulation of cata…	actin binding;binding;cytoskeletal protein binding;protein binding;structural constituent of muscle;structural molecule activity	cell part;contractile fiber part;cytoplasmic part;cytoskeletal part;cytosol;intracellular organelle part;intracellular part;muscle thin filament tropomyosin;organelle part	Cardiac muscle contraction;Dilated cardiomyopathy;Hypertrophic cardiomyopathy (HCM)
P07951	Tropomyosin beta chain	P07951_T252	TPM2	LEKtIDDLEDEVYAQK;tIDDLEDEVYAQK	SVAKLEKTIDDLEDE			0.306831	-0.23433	-0.124048	-0.0140673	-0.181735	-0.159629	0.943	NaN	NaN	actin filament-based movement;actin filament-based process;actin-mediated cell contraction;actin-myosin filament sliding;biological regulation;cellular component movement;cellular process;multicellular organismal process;muscle contraction;muscle filament sliding;muscle system process;regulation of ATPase activity;regulation of biological process;regulation of catabolic process;regulation of cata…	actin binding;binding;cytoskeletal protein binding;protein binding;structural constituent of muscle;structural molecule activity	cell part;contractile fiber part;cytoplasmic part;cytoskeletal part;cytosol;intracellular organelle part;intracellular part;muscle thin filament tropomyosin;organelle part	Cardiac muscle contraction;Dilated cardiomyopathy;Hypertrophic cardiomyopathy (HCM)
P07951	Tropomyosin beta chain	P07951_Y162	TPM2	HIAEDSDRKyEEVAR	AEDSDRKYEEVARKL			0.234514	-0.142122	-0.875947	0.798402	0.478974	-0.184883	0.937	NaN	NaN	actin filament-based movement;actin filament-based process;actin-mediated cell contraction;actin-myosin filament sliding;biological regulation;cellular component movement;cellular process;multicellular organismal process;muscle contraction;muscle filament sliding;muscle system process;regulation of ATPase activity;regulation of biological process;regulation of catabolic process;regulation of cata…	actin binding;binding;cytoskeletal protein binding;protein binding;structural constituent of muscle;structural molecule activity	cell part;contractile fiber part;cytoplasmic part;cytoskeletal part;cytosol;intracellular organelle part;intracellular part;muscle thin filament tropomyosin;organelle part	Cardiac muscle contraction;Dilated cardiomyopathy;Hypertrophic cardiomyopathy (HCM)
P07951	Tropomyosin beta chain	P07951_Y261	TPM2	TIDDLEDEVyAQK	DDLEDEVYAQKMKYK			0.337841	-0.158159	0.857406	-0.828191	-0.891156	0.26131	0.941	NaN	NaN	actin filament-based movement;actin filament-based process;actin-mediated cell contraction;actin-myosin filament sliding;biological regulation;cellular component movement;cellular process;multicellular organismal process;muscle contraction;muscle filament sliding;muscle system process;regulation of ATPase activity;regulation of biological process;regulation of catabolic process;regulation of cata…	actin binding;binding;cytoskeletal protein binding;protein binding;structural constituent of muscle;structural molecule activity	cell part;contractile fiber part;cytoplasmic part;cytoskeletal part;cytosol;intracellular organelle part;intracellular part;muscle thin filament tropomyosin;organelle part	Cardiac muscle contraction;Dilated cardiomyopathy;Hypertrophic cardiomyopathy (HCM)
P07951	Tropomyosin beta chain	P07951_Y60	TPM2	GTEDEVEKySESVK	TEDEVEKYSESVKEA			0.371597	-0.794043	-0.995585	-0.0411002	0.938211	-0.440008	0.91	NaN	NaN	actin filament-based movement;actin filament-based process;actin-mediated cell contraction;actin-myosin filament sliding;biological regulation;cellular component movement;cellular process;multicellular organismal process;muscle contraction;muscle filament sliding;muscle system process;regulation of ATPase activity;regulation of biological process;regulation of catabolic process;regulation of cata…	actin binding;binding;cytoskeletal protein binding;protein binding;structural constituent of muscle;structural molecule activity	cell part;contractile fiber part;cytoplasmic part;cytoskeletal part;cytosol;intracellular organelle part;intracellular part;muscle thin filament tropomyosin;organelle part	Cardiac muscle contraction;Dilated cardiomyopathy;Hypertrophic cardiomyopathy (HCM)
P08237	ATP-dependent 6-phosphofructokinase, muscle type	P08237_S277	PFKM	GRsFMNNWEVYK;sFMNNWEVYK	ALKLRGRSFMNNWEV			0.241245	-0.666374	-0.0404091	0.633595	-0.467437	-0.723313	0.941	NaN	NaN	alcohol catabolic process;alcohol metabolic process;anatomical structure homeostasis;biological regulation;carbohydrate catabolic process;carbohydrate homeostasis;carbohydrate metabolic process;carbohydrate phosphorylation;catabolic process;cellular carbohydrate catabolic process;cellular carbohydrate metabolic process;cellular component assembly;cellular component organization;cellular component…	6-phosphofructokinase activity;adenyl nucleotide binding;adenyl ribonucleotide binding;ATP binding;binding;carbohydrate binding;carbohydrate kinase activity;catalytic activity;cation binding;enzyme binding;fructose binding;identical protein binding;ion binding;kinase activity;kinase binding;metal ion binding;monosaccharide binding;nucleotide binding;phosphofructokinase activity;phosphotransferase…	6-phosphofructokinase complex;apical plasma membrane;cell part;cytoplasmic part;cytosol;cytosolic part;extracellular membrane-bounded organelle;extracellular organelle;extracellular region part;extracellular vesicular exosome;intracellular part;macromolecular complex;membrane part;membrane-bounded organelle;membrane-bounded vesicle;organelle;plasma membrane part;protein complex;vesicle	Fructose and mannose metabolism;Galactose metabolism;Glycolysis / Gluconeogenesis;Methane metabolism;Pentose phosphate pathway
P08238	Heat shock protein HSP 90-beta	P08238_S226	HSP90AB1	EKEIsDDEAEEEKGEK	KEREKEISDDEAEEE			0.244604	0.38937	-0.297592	0.644926	0.174073	-0.566126	1	NaN	NaN	anatomical structure development;axon guidance;biological regulation;cellular macromolecule metabolic process;cellular metabolic process;cellular process;cellular protein metabolic process;cellular response to chemical stimulus;cellular response to cytokine stimulus;cellular response to heat;cellular response to interleukin-4;cellular response to organic substance;cellular response to stimulus;ce…	adenyl nucleotide binding;adenyl ribonucleotide binding;antigen binding;ATP binding;binding;double-stranded RNA binding;enzyme binding;enzyme regulator activity;kinase binding;MHC class II protein complex binding;MHC protein complex binding;nitric-oxide synthase regulator activity;nucleic acid binding;nucleotide binding;protein binding;protein domain specific binding;purine nucleotide binding;pur…	cell part;cytoplasm;cytoplasmic membrane-bounded vesicle;cytoplasmic part;cytoplasmic vesicle;cytosol;extracellular membrane-bounded organelle;extracellular organelle;extracellular region part;extracellular vesicular exosome;intracellular membrane-bounded organelle;intracellular organelle;intracellular organelle part;intracellular part;melanosome;membrane;membrane-bounded organelle;membrane-bound…	Antigen processing and presentation;NOD-like receptor signaling pathway;Pathways in cancer;Plant-pathogen interaction;Progesterone-mediated oocyte maturation;Prostate cancer;Protein processing in endoplasmic reticulum
P08238	Heat shock protein HSP 90-beta	P08238_S255	HSP90AB1	IEDVGsDEEDDSGKDK;IEDVGsDEEDDSGKDKK	PKIEDVGSDEEDDSG			0.274564	-1.41325	-0.2849	0.628023	-0.377959	-0.956011	0.939	NaN	NaN	anatomical structure development;axon guidance;biological regulation;cellular macromolecule metabolic process;cellular metabolic process;cellular process;cellular protein metabolic process;cellular response to chemical stimulus;cellular response to cytokine stimulus;cellular response to heat;cellular response to interleukin-4;cellular response to organic substance;cellular response to stimulus;ce…	adenyl nucleotide binding;adenyl ribonucleotide binding;antigen binding;ATP binding;binding;double-stranded RNA binding;enzyme binding;enzyme regulator activity;kinase binding;MHC class II protein complex binding;MHC protein complex binding;nitric-oxide synthase regulator activity;nucleic acid binding;nucleotide binding;protein binding;protein domain specific binding;purine nucleotide binding;pur…	cell part;cytoplasm;cytoplasmic membrane-bounded vesicle;cytoplasmic part;cytoplasmic vesicle;cytosol;extracellular membrane-bounded organelle;extracellular organelle;extracellular region part;extracellular vesicular exosome;intracellular membrane-bounded organelle;intracellular organelle;intracellular organelle part;intracellular part;melanosome;membrane;membrane-bounded organelle;membrane-bound…	Antigen processing and presentation;NOD-like receptor signaling pathway;Pathways in cancer;Plant-pathogen interaction;Progesterone-mediated oocyte maturation;Prostate cancer;Protein processing in endoplasmic reticulum
P08590	Myosin light chain 3	P08590_T113	MYL3	MMDFEtFLPMLQHISK	TKMMDFETFLPMLQH			0.328973	-0.228486	-0.302597	0.179548	0.0912631	-0.188845	0.929	NaN	NaN	actin filament-based movement;actin filament-based process;actin-mediated cell contraction;actin-myosin filament sliding;anatomical structure development;anatomical structure morphogenesis;biological regulation;cardiac muscle contraction;cardiac muscle tissue morphogenesis;cellular component movement;cellular process;developmental process;multicellular organismal process;muscle contraction;muscle…	actin binding;actin monomer binding;binding;calcium ion binding;catalytic activity;cation binding;cytoskeletal protein binding;hydrolase activity;hydrolase activity, acting on acid anhydrides;hydrolase activity, acting on acid anhydrides, in phosphorus-containing anhydrides;ion binding;metal ion binding;motor activity;myosin binding;myosin heavy chain binding;myosin II binding;myosin II heavy cha…	A band;cell part;contractile fiber part;cytoplasmic part;cytoskeletal part;cytosol;I band;intracellular organelle part;intracellular part;macromolecular complex;muscle myosin complex;myosin complex;myosin II complex;organelle part;protein complex;sarcomere	Cardiac muscle contraction;Dilated cardiomyopathy;Hypertrophic cardiomyopathy (HCM)
P08590	Myosin light chain 3	P08590_T127	MYL3	NKDtGTYEDFVEGLR	HISKNKDTGTYEDFV			0.063647	-0.0589193	0.688274	0.0330737	-0.223223	0.0624329	0.931	NaN	NaN	actin filament-based movement;actin filament-based process;actin-mediated cell contraction;actin-myosin filament sliding;anatomical structure development;anatomical structure morphogenesis;biological regulation;cardiac muscle contraction;cardiac muscle tissue morphogenesis;cellular component movement;cellular process;developmental process;multicellular organismal process;muscle contraction;muscle…	actin binding;actin monomer binding;binding;calcium ion binding;catalytic activity;cation binding;cytoskeletal protein binding;hydrolase activity;hydrolase activity, acting on acid anhydrides;hydrolase activity, acting on acid anhydrides, in phosphorus-containing anhydrides;ion binding;metal ion binding;motor activity;myosin binding;myosin heavy chain binding;myosin II binding;myosin II heavy cha…	A band;cell part;contractile fiber part;cytoplasmic part;cytoskeletal part;cytosol;I band;intracellular organelle part;intracellular part;macromolecular complex;muscle myosin complex;myosin complex;myosin II complex;organelle part;protein complex;sarcomere	Cardiac muscle contraction;Dilated cardiomyopathy;Hypertrophic cardiomyopathy (HCM)
P08590	Myosin light chain 3	P08590_T129	MYL3	NKDTGtYEDFVEGLR	SKNKDTGTYEDFVEG		R1_Pel_S2_Pel;R1_Pel_S3_Pel	2.4515	-0.78876	-1.34987	-0.490569	-1.01677	-1.12662	0.921	NaN	NaN	actin filament-based movement;actin filament-based process;actin-mediated cell contraction;actin-myosin filament sliding;anatomical structure development;anatomical structure morphogenesis;biological regulation;cardiac muscle contraction;cardiac muscle tissue morphogenesis;cellular component movement;cellular process;developmental process;multicellular organismal process;muscle contraction;muscle…	actin binding;actin monomer binding;binding;calcium ion binding;catalytic activity;cation binding;cytoskeletal protein binding;hydrolase activity;hydrolase activity, acting on acid anhydrides;hydrolase activity, acting on acid anhydrides, in phosphorus-containing anhydrides;ion binding;metal ion binding;motor activity;myosin binding;myosin heavy chain binding;myosin II binding;myosin II heavy cha…	A band;cell part;contractile fiber part;cytoplasmic part;cytoskeletal part;cytosol;I band;intracellular organelle part;intracellular part;macromolecular complex;muscle myosin complex;myosin complex;myosin II complex;organelle part;protein complex;sarcomere	Cardiac muscle contraction;Dilated cardiomyopathy;Hypertrophic cardiomyopathy (HCM)
P08590	Myosin light chain 3	P08590_Y73	MYL3	ITyGQCGDVLR	KCEMKITYGQCGDVL			0.0279723	-0.265516	0.0202303	-0.291893	0.0273943	0.0287663	0.938	NaN	NaN	actin filament-based movement;actin filament-based process;actin-mediated cell contraction;actin-myosin filament sliding;anatomical structure development;anatomical structure morphogenesis;biological regulation;cardiac muscle contraction;cardiac muscle tissue morphogenesis;cellular component movement;cellular process;developmental process;multicellular organismal process;muscle contraction;muscle…	actin binding;actin monomer binding;binding;calcium ion binding;catalytic activity;cation binding;cytoskeletal protein binding;hydrolase activity;hydrolase activity, acting on acid anhydrides;hydrolase activity, acting on acid anhydrides, in phosphorus-containing anhydrides;ion binding;metal ion binding;motor activity;myosin binding;myosin heavy chain binding;myosin II binding;myosin II heavy cha…	A band;cell part;contractile fiber part;cytoplasmic part;cytoskeletal part;cytosol;I band;intracellular organelle part;intracellular part;macromolecular complex;muscle myosin complex;myosin complex;myosin II complex;organelle part;protein complex;sarcomere	Cardiac muscle contraction;Dilated cardiomyopathy;Hypertrophic cardiomyopathy (HCM)
P08670	Vimentin	P08670_S29	VIM	TYsLGSALRPSTSR	TTSTRTYSLGSALRP		R2_Pel_S1_Pel	1.58953	-1.23712	-1.95364	0.402375	1.43982	0.386042	0.932	NaN	NaN	actin filament-based movement;actin filament-based process;actin-mediated cell contraction;actin-myosin filament sliding;anatomical structure development;apoptosis;astrocyte development;astrocyte differentiation;Bergmann glial cell differentiation;biological regulation;cell death;cell development;cell differentiation;cellular component disassembly;cellular component disassembly at cellular level;…	binding;double-stranded RNA binding;glycoprotein binding;identical protein binding;nucleic acid binding;protein binding;protein C-terminus binding;RNA binding;scaffold protein binding;structural constituent of cytoskeleton;structural constituent of eye lens;structural molecule activity	adherens junction;anchoring junction;cell junction;cell leading edge;cell part;cell projection;cell-substrate adherens junction;cell-substrate junction;cytoplasm;cytoplasmic part;cytoskeletal part;cytoskeleton;cytosol;extracellular membrane-bounded organelle;extracellular organelle;extracellular region part;extracellular vesicular exosome;focal adhesion;intermediate filament;intermediate filament…
P09493	Tropomyosin alpha-1 chain	P09493_S174	TPM1	KLVIIEsDLER;KLVIIEsDLERAEER;LVIIEsDLER;LVIIEsDLERAEER	RKLVIIESDLERAEE			1.01862	-0.299573	-0.264812	0.114232	-0.14429	-0.0398588	1	NaN	NaN	actin cytoskeleton organization;actin filament-based movement;actin filament-based process;actin-mediated cell contraction;actin-myosin filament sliding;actomyosin structure organization;anatomical structure morphogenesis;biological regulation;cardiac muscle contraction;cardiac muscle tissue morphogenesis;cell projection organization;cellular component movement;cellular component organization;cel…	actin binding;binding;cytoskeletal protein binding;protein binding;structural constituent of cytoskeleton;structural constituent of muscle;structural molecule activity	actin filament bundle;actomyosin;bleb;cell part;cell projection;cell projection membrane;cell projection part;contractile fiber part;cytoplasmic part;cytoskeletal part;cytoskeleton;cytosol;filamentous actin;intracellular non-membrane-bounded organelle;intracellular organelle;intracellular organelle part;intracellular part;leading edge membrane;macromolecular complex;membrane part;muscle thin fila…	Cardiac muscle contraction;Dilated cardiomyopathy;Hypertrophic cardiomyopathy (HCM)
P09493	Tropomyosin alpha-1 chain	P09493_S252	TPM1	LEKsIDDLEDELYAQK;sIDDLEDELYAQK	SVTKLEKSIDDLEDE			0.986851	-0.395412	-0.141769	-0.104422	-0.380864	-0.190578	0.94	NaN	NaN	actin cytoskeleton organization;actin filament-based movement;actin filament-based process;actin-mediated cell contraction;actin-myosin filament sliding;actomyosin structure organization;anatomical structure morphogenesis;biological regulation;cardiac muscle contraction;cardiac muscle tissue morphogenesis;cell projection organization;cellular component movement;cellular component organization;cel…	actin binding;binding;cytoskeletal protein binding;protein binding;structural constituent of cytoskeleton;structural constituent of muscle;structural molecule activity	actin filament bundle;actomyosin;bleb;cell part;cell projection;cell projection membrane;cell projection part;contractile fiber part;cytoplasmic part;cytoskeletal part;cytoskeleton;cytosol;filamentous actin;intracellular non-membrane-bounded organelle;intracellular organelle;intracellular organelle part;intracellular part;leading edge membrane;macromolecular complex;membrane part;muscle thin fila…	Cardiac muscle contraction;Dilated cardiomyopathy;Hypertrophic cardiomyopathy (HCM)
P09493	Tropomyosin alpha-1 chain	P09493_S283	TPM1	AISEELDHALNDMTsI;LKyKAISEELDHALNDMTsI	HALNDMTSI______			0.234066	-0.202841	-0.0673768	-0.0675694	0.123429	-0.0792163	0.941	NaN	NaN	actin cytoskeleton organization;actin filament-based movement;actin filament-based process;actin-mediated cell contraction;actin-myosin filament sliding;actomyosin structure organization;anatomical structure morphogenesis;biological regulation;cardiac muscle contraction;cardiac muscle tissue morphogenesis;cell projection organization;cellular component movement;cellular component organization;cel…	actin binding;binding;cytoskeletal protein binding;protein binding;structural constituent of cytoskeleton;structural constituent of muscle;structural molecule activity	actin filament bundle;actomyosin;bleb;cell part;cell projection;cell projection membrane;cell projection part;contractile fiber part;cytoplasmic part;cytoskeletal part;cytoskeleton;cytosol;filamentous actin;intracellular non-membrane-bounded organelle;intracellular organelle;intracellular organelle part;intracellular part;leading edge membrane;macromolecular complex;membrane part;muscle thin fila…	Cardiac muscle contraction;Dilated cardiomyopathy;Hypertrophic cardiomyopathy (HCM)
P09493	Tropomyosin alpha-1 chain	P09493_S61	TPM1	GTEDELDKYsEALK;GTEDELDKYsEALKDAQEK;LKGTEDELDKYsEALK	EDELDKYSEALKDAQ			0.331907	0.747393	-0.517393	0.823198	0.132552	0.0351795	0.926	NaN	NaN	actin cytoskeleton organization;actin filament-based movement;actin filament-based process;actin-mediated cell contraction;actin-myosin filament sliding;actomyosin structure organization;anatomical structure morphogenesis;biological regulation;cardiac muscle contraction;cardiac muscle tissue morphogenesis;cell projection organization;cellular component movement;cellular component organization;cel…	actin binding;binding;cytoskeletal protein binding;protein binding;structural constituent of cytoskeleton;structural constituent of muscle;structural molecule activity	actin filament bundle;actomyosin;bleb;cell part;cell projection;cell projection membrane;cell projection part;contractile fiber part;cytoplasmic part;cytoskeletal part;cytoskeleton;cytosol;filamentous actin;intracellular non-membrane-bounded organelle;intracellular organelle;intracellular organelle part;intracellular part;leading edge membrane;macromolecular complex;membrane part;muscle thin fila…	Cardiac muscle contraction;Dilated cardiomyopathy;Hypertrophic cardiomyopathy (HCM)
P09493	Tropomyosin alpha-1 chain	P09493_S87	TPM1	ATDAEADVAsLNR;ATDAEADVAsLNRR;KATDAEADVAsLNR;KATDAEADVAsLNRR	DAEADVASLNRRIQL			0.879877	-0.334094	-0.0367581	0.0758499	-0.384418	-0.2604	0.93	NaN	NaN	actin cytoskeleton organization;actin filament-based movement;actin filament-based process;actin-mediated cell contraction;actin-myosin filament sliding;actomyosin structure organization;anatomical structure morphogenesis;biological regulation;cardiac muscle contraction;cardiac muscle tissue morphogenesis;cell projection organization;cellular component movement;cellular component organization;cel…	actin binding;binding;cytoskeletal protein binding;protein binding;structural constituent of cytoskeleton;structural constituent of muscle;structural molecule activity	actin filament bundle;actomyosin;bleb;cell part;cell projection;cell projection membrane;cell projection part;contractile fiber part;cytoplasmic part;cytoskeletal part;cytoskeleton;cytosol;filamentous actin;intracellular non-membrane-bounded organelle;intracellular organelle;intracellular organelle part;intracellular part;leading edge membrane;macromolecular complex;membrane part;muscle thin fila…	Cardiac muscle contraction;Dilated cardiomyopathy;Hypertrophic cardiomyopathy (HCM)
P09493	Tropomyosin alpha-1 chain	P09493_T108	TPM1	LAtALQK	RAQERLATALQKLEE			0.444572	0.498114	-2.76354	-1.00163	2.18487	0.910662	1	NaN	NaN	actin cytoskeleton organization;actin filament-based movement;actin filament-based process;actin-mediated cell contraction;actin-myosin filament sliding;actomyosin structure organization;anatomical structure morphogenesis;biological regulation;cardiac muscle contraction;cardiac muscle tissue morphogenesis;cell projection organization;cellular component movement;cellular component organization;cel…	actin binding;binding;cytoskeletal protein binding;protein binding;structural constituent of cytoskeleton;structural constituent of muscle;structural molecule activity	actin filament bundle;actomyosin;bleb;cell part;cell projection;cell projection membrane;cell projection part;contractile fiber part;cytoplasmic part;cytoskeletal part;cytoskeleton;cytosol;filamentous actin;intracellular non-membrane-bounded organelle;intracellular organelle;intracellular organelle part;intracellular part;leading edge membrane;macromolecular complex;membrane part;muscle thin fila…	Cardiac muscle contraction;Dilated cardiomyopathy;Hypertrophic cardiomyopathy (HCM)
P09493	Tropomyosin alpha-1 chain	P09493_T237	TPM1	EAEtRAEFAER	DKLKEAETRAEFAER			0.35793	-0.0101261	-0.0497484	0.655439	-0.0847572	-0.917063	1	NaN	NaN	actin cytoskeleton organization;actin filament-based movement;actin filament-based process;actin-mediated cell contraction;actin-myosin filament sliding;actomyosin structure organization;anatomical structure morphogenesis;biological regulation;cardiac muscle contraction;cardiac muscle tissue morphogenesis;cell projection organization;cellular component movement;cellular component organization;cel…	actin binding;binding;cytoskeletal protein binding;protein binding;structural constituent of cytoskeleton;structural constituent of muscle;structural molecule activity	actin filament bundle;actomyosin;bleb;cell part;cell projection;cell projection membrane;cell projection part;contractile fiber part;cytoplasmic part;cytoskeletal part;cytoskeleton;cytosol;filamentous actin;intracellular non-membrane-bounded organelle;intracellular organelle;intracellular organelle part;intracellular part;leading edge membrane;macromolecular complex;membrane part;muscle thin fila…	Cardiac muscle contraction;Dilated cardiomyopathy;Hypertrophic cardiomyopathy (HCM)
P09493	Tropomyosin alpha-1 chain	P09493_T79	TPM1	AtDAEADVASLNR;KAtDAEADVASLNR;KAtDAEADVASLNRR	ELAEKKATDAEADVA			0.899844	-0.521997	-0.219537	0.0731204	-0.319035	-0.2998	0.942	NaN	NaN	actin cytoskeleton organization;actin filament-based movement;actin filament-based process;actin-mediated cell contraction;actin-myosin filament sliding;actomyosin structure organization;anatomical structure morphogenesis;biological regulation;cardiac muscle contraction;cardiac muscle tissue morphogenesis;cell projection organization;cellular component movement;cellular component organization;cel…	actin binding;binding;cytoskeletal protein binding;protein binding;structural constituent of cytoskeleton;structural constituent of muscle;structural molecule activity	actin filament bundle;actomyosin;bleb;cell part;cell projection;cell projection membrane;cell projection part;contractile fiber part;cytoplasmic part;cytoskeletal part;cytoskeleton;cytosol;filamentous actin;intracellular non-membrane-bounded organelle;intracellular organelle;intracellular organelle part;intracellular part;leading edge membrane;macromolecular complex;membrane part;muscle thin fila…	Cardiac muscle contraction;Dilated cardiomyopathy;Hypertrophic cardiomyopathy (HCM)
P09493	Tropomyosin alpha-1 chain	P09493_Y162	TPM1	HIAEDADRKyEEVAR	AEDADRKYEEVARKL			1.03564	0.0685158	-1.46014	0.258934	0.0755221	0.425385	1	NaN	NaN	actin cytoskeleton organization;actin filament-based movement;actin filament-based process;actin-mediated cell contraction;actin-myosin filament sliding;actomyosin structure organization;anatomical structure morphogenesis;biological regulation;cardiac muscle contraction;cardiac muscle tissue morphogenesis;cell projection organization;cellular component movement;cellular component organization;cel…	actin binding;binding;cytoskeletal protein binding;protein binding;structural constituent of cytoskeleton;structural constituent of muscle;structural molecule activity	actin filament bundle;actomyosin;bleb;cell part;cell projection;cell projection membrane;cell projection part;contractile fiber part;cytoplasmic part;cytoskeletal part;cytoskeleton;cytosol;filamentous actin;intracellular non-membrane-bounded organelle;intracellular organelle;intracellular organelle part;intracellular part;leading edge membrane;macromolecular complex;membrane part;muscle thin fila…	Cardiac muscle contraction;Dilated cardiomyopathy;Hypertrophic cardiomyopathy (HCM)
P09493	Tropomyosin alpha-1 chain	P09493_Y261	TPM1	SIDDLEDELyAQK	DDLEDELYAQKLKYK			0.332482	-0.49129	-0.446297	0.242199	-0.551489	-0.512339	0.934	NaN	NaN	actin cytoskeleton organization;actin filament-based movement;actin filament-based process;actin-mediated cell contraction;actin-myosin filament sliding;actomyosin structure organization;anatomical structure morphogenesis;biological regulation;cardiac muscle contraction;cardiac muscle tissue morphogenesis;cell projection organization;cellular component movement;cellular component organization;cel…	actin binding;binding;cytoskeletal protein binding;protein binding;structural constituent of cytoskeleton;structural constituent of muscle;structural molecule activity	actin filament bundle;actomyosin;bleb;cell part;cell projection;cell projection membrane;cell projection part;contractile fiber part;cytoplasmic part;cytoskeletal part;cytoskeleton;cytosol;filamentous actin;intracellular non-membrane-bounded organelle;intracellular organelle;intracellular organelle part;intracellular part;leading edge membrane;macromolecular complex;membrane part;muscle thin fila…	Cardiac muscle contraction;Dilated cardiomyopathy;Hypertrophic cardiomyopathy (HCM)
P09651	Heterogeneous nuclear ribonucleoprotein A1;Heterogeneous nuclear ribonucleoprotein A1, N-terminally processed	P09651_S6	HNRNPA1	SEsPKEPEQLR;sEsPKEPEQLR	__MSKSESPKEPEQL			0.171251	0.900077	-0.186068	0.243634	1.1052	0.405388	1	NaN	NaN	alternative nuclear mRNA splicing, via spliceosome;cellular macromolecule metabolic process;cellular metabolic process;cellular nitrogen compound metabolic process;cellular process;establishment of localization;establishment of localization in cell;establishment of RNA localization;gene expression;intracellular transport;macromolecule metabolic process;metabolic process;mRNA metabolic process;mRN…	binding;DNA binding;nucleic acid binding;nucleotide binding;RNA binding;single-stranded DNA binding;single-stranded RNA binding;structure-specific DNA binding	catalytic step 2 spliceosome;cell part;cytoplasm;cytoskeleton;extracellular membrane-bounded organelle;extracellular organelle;extracellular region part;extracellular vesicular exosome;intermediate filament cytoskeleton;intracellular non-membrane-bounded organelle;intracellular organelle;intracellular organelle part;intracellular part;macromolecular complex;membrane;membrane-bounded organelle;mem…	Spliceosome
P10636	Microtubule-associated protein tau	P10636_S516	MAPT	SGYSsPGSPGTPGSR;TPPSSGEPPKsGDRSGYSsPGSPGTPGSR	GDRSGYSSPGSPGTP	+	S1_Pel_R3_Pel;S1_Pel_S2_Pel	1.57987	0.942983	-0.922611	1.46723	-0.261375	-1.20542	0.93	NaN	NaN	adult behavior;adult locomotory behavior;adult walking behavior;apoptosis;axon cargo transport;axon extension;behavior;biological regulation;cell death;cell differentiation;cell growth;cell migration;cell motility;cellular component disassembly;cellular component disassembly at cellular level;cellular component disassembly involved in apoptosis;cellular component movement;cellular component organ…	apolipoprotein binding;binding;cytoskeletal protein binding;enzyme binding;lipoprotein particle binding;microtubule binding;protein binding;protein domain specific binding;protein-lipid complex binding;SH3 domain binding;structural constituent of cytoskeleton;structural molecule activity;tubulin binding	axon;axoneme;cell part;cell projection;cell projection part;cytoplasmic part;cytoskeletal part;cytosol;growth cone;intracellular organelle part;intracellular part;macromolecular complex;membrane;microtubule;microtubule associated complex;neuron projection;nuclear part;nuclear periphery;organelle part;plasma membrane;protein complex;site of polarized growth;tubulin complex	Alzheimer's disease;MAPK signaling pathway
P10636	Microtubule-associated protein tau	P10636_S519	MAPT	SGYSSPGsPGTPGSR	SGYSSPGSPGTPGSR			0.389513	0.199017	0.362371	0.701063	0.907906	0.298988	0.847	NaN	NaN	adult behavior;adult locomotory behavior;adult walking behavior;apoptosis;axon cargo transport;axon extension;behavior;biological regulation;cell death;cell differentiation;cell growth;cell migration;cell motility;cellular component disassembly;cellular component disassembly at cellular level;cellular component disassembly involved in apoptosis;cellular component movement;cellular component organ…	apolipoprotein binding;binding;cytoskeletal protein binding;enzyme binding;lipoprotein particle binding;microtubule binding;protein binding;protein domain specific binding;protein-lipid complex binding;SH3 domain binding;structural constituent of cytoskeleton;structural molecule activity;tubulin binding	axon;axoneme;cell part;cell projection;cell projection part;cytoplasmic part;cytoskeletal part;cytosol;growth cone;intracellular organelle part;intracellular part;macromolecular complex;membrane;microtubule;microtubule associated complex;neuron projection;nuclear part;nuclear periphery;organelle part;plasma membrane;protein complex;site of polarized growth;tubulin complex	Alzheimer's disease;MAPK signaling pathway
P10644	cAMP-dependent protein kinase type I-alpha regulatory subunit;cAMP-dependent protein kinase type I-alpha regulatory subunit, N-terminally processed	P10644_S77	PRKAR1A	TDsREDEISPPPPNPVVK;TDsREDEIsPPPPNPVVK	KAGTRTDSREDEISP			0.386629	1.81132	-0.226293	0.170708	0.440332	-0.0358416	0.933	NaN	NaN	actin cytoskeleton organization;actin filament-based process;activation of phospholipase C activity;activation of protein kinase A activity;activation of protein kinase activity;actomyosin structure organization;anatomical structure formation involved in morphogenesis;biological regulation;blood coagulation;cardiac muscle cell proliferation;cell cycle phase;cell cycle process;cell proliferation;c…	adenyl nucleotide binding;adenyl ribonucleotide binding;AMP binding;binding;cAMP binding;cAMP-dependent protein kinase inhibitor activity;cAMP-dependent protein kinase regulator activity;cyclic nucleotide binding;enzyme binding;enzyme inhibitor activity;enzyme regulator activity;kinase binding;kinase inhibitor activity;kinase regulator activity;nucleotide binding;protein binding;protein kinase A …	AMP-activated protein kinase complex;cAMP-dependent protein kinase complex;cell part;cytoplasmic part;cytosol;intracellular part;macromolecular complex;membrane;neuromuscular junction;plasma membrane;protein complex;synapse	Apoptosis;Insulin signaling pathway
P10916	Myosin regulatory light chain 2, ventricular/cardiac muscle isoform	P10916_S15	MYL2	AGGANsNVFSMFEQTQIQEFK;AGGANsNVFSMFEQtQIQEFK;AGGANsNVFsMFEQTQIQEFK;KRAGGANsNVFSMFEQTQIQEFK;RAGGANsNVFSMFEQTQIQEFK	KRAGGANSNVFSMFE			1.12739	-0.980965	-0.22507	-0.837456	-0.505027	0.0424496	0.937	NaN	NaN	actin cytoskeleton organization;actin filament-based movement;actin filament-based process;actin-mediated cell contraction;actin-myosin filament sliding;actomyosin structure organization;anatomical structure development;anatomical structure formation involved in morphogenesis;anatomical structure morphogenesis;biological regulation;cardiac muscle contraction;cardiac muscle tissue morphogenesis;ca…	actin binding;actin monomer binding;binding;calcium ion binding;cation binding;cytoskeletal protein binding;ion binding;metal ion binding;myosin binding;myosin heavy chain binding;protein binding;structural constituent of muscle;structural molecule activity	A band;cell part;contractile fiber;contractile fiber part;cytoplasmic part;cytoskeletal part;cytoskeleton;cytosol;intracellular non-membrane-bounded organelle;intracellular organelle;intracellular organelle part;intracellular part;macromolecular complex;myofibril;myosin complex;non-membrane-bounded organelle;organelle;organelle part;protein complex;sarcomere	Cardiac muscle contraction;Dilated cardiomyopathy;Focal adhesion;Hypertrophic cardiomyopathy (HCM);Leukocyte transendothelial migration;Regulation of actin cytoskeleton;Tight junction
P10916	Myosin regulatory light chain 2, ventricular/cardiac muscle isoform	P10916_S19	MYL2	AGGANSNVFsMFEQTQIQEFK;AGGANsNVFsMFEQTQIQEFK;KRAGGANSNVFsMFEQTQIQEFK;RAGGANSNVFsMFEQTQIQEFK	GANSNVFSMFEQTQI			0.892981	0.208814	-2.28597	-1.99127	0.312826	1.13213	0.924	NaN	NaN	actin cytoskeleton organization;actin filament-based movement;actin filament-based process;actin-mediated cell contraction;actin-myosin filament sliding;actomyosin structure organization;anatomical structure development;anatomical structure formation involved in morphogenesis;anatomical structure morphogenesis;biological regulation;cardiac muscle contraction;cardiac muscle tissue morphogenesis;ca…	actin binding;actin monomer binding;binding;calcium ion binding;cation binding;cytoskeletal protein binding;ion binding;metal ion binding;myosin binding;myosin heavy chain binding;protein binding;structural constituent of muscle;structural molecule activity	A band;cell part;contractile fiber;contractile fiber part;cytoplasmic part;cytoskeletal part;cytoskeleton;cytosol;intracellular non-membrane-bounded organelle;intracellular organelle;intracellular organelle part;intracellular part;macromolecular complex;myofibril;myosin complex;non-membrane-bounded organelle;organelle;organelle part;protein complex;sarcomere	Cardiac muscle contraction;Dilated cardiomyopathy;Focal adhesion;Hypertrophic cardiomyopathy (HCM);Leukocyte transendothelial migration;Regulation of actin cytoskeleton;Tight junction
P10916	Myosin regulatory light chain 2, ventricular/cardiac muscle isoform	P10916_T80	MYL2	EAPGPINFtVFLTMFGEK	APGPINFTVFLTMFG			0.01068	-0.0898638	0.0595353	-0.29472	0.0376631	0.259702	0.911	NaN	NaN	actin cytoskeleton organization;actin filament-based movement;actin filament-based process;actin-mediated cell contraction;actin-myosin filament sliding;actomyosin structure organization;anatomical structure development;anatomical structure formation involved in morphogenesis;anatomical structure morphogenesis;biological regulation;cardiac muscle contraction;cardiac muscle tissue morphogenesis;ca…	actin binding;actin monomer binding;binding;calcium ion binding;cation binding;cytoskeletal protein binding;ion binding;metal ion binding;myosin binding;myosin heavy chain binding;protein binding;structural constituent of muscle;structural molecule activity	A band;cell part;contractile fiber;contractile fiber part;cytoplasmic part;cytoskeletal part;cytoskeleton;cytosol;intracellular non-membrane-bounded organelle;intracellular organelle;intracellular organelle part;intracellular part;macromolecular complex;myofibril;myosin complex;non-membrane-bounded organelle;organelle;organelle part;protein complex;sarcomere	Cardiac muscle contraction;Dilated cardiomyopathy;Focal adhesion;Hypertrophic cardiomyopathy (HCM);Leukocyte transendothelial migration;Regulation of actin cytoskeleton;Tight junction
P11217	Glycogen phosphorylase, muscle form	P11217_S514	PYGM	IGEDFIsDLDQLRK	RIGEDFISDLDQLRK	+	R1_Pel_S1_Pel;R1_Pel_S2_Pel	2.49721	-0.52449	-0.415479	-0.368357	-0.112139	-0.0496079	1	NaN	NaN	alcohol metabolic process;carbohydrate catabolic process;carbohydrate metabolic process;catabolic process;cellular carbohydrate catabolic process;cellular carbohydrate metabolic process;cellular glucan metabolic process;cellular macromolecule metabolic process;cellular metabolic process;cellular polysaccharide catabolic process;cellular polysaccharide metabolic process;cellular process;energy der…	binding;catalytic activity;cofactor binding;glycogen phosphorylase activity;nucleotide binding;phosphorylase activity;pyridoxal phosphate binding;transferase activity;transferase activity, transferring glycosyl groups;transferase activity, transferring hexosyl groups;vitamin B6 binding;vitamin binding	cell part;cytoplasm;cytoplasmic part;cytosol;extracellular membrane-bounded organelle;extracellular organelle;extracellular region part;extracellular vesicular exosome;intracellular part;membrane-bounded organelle;membrane-bounded vesicle;organelle;vesicle	Insulin signaling pathway;Starch and sucrose metabolism
P11217	Glycogen phosphorylase, muscle form	P11217_S524	PYGM	LLsFVDDEAFIR	DQLRKLLSFVDDEAF			1.40757	-1.21742	-0.615875	0.194297	-0.523947	-0.116857	1	NaN	NaN	alcohol metabolic process;carbohydrate catabolic process;carbohydrate metabolic process;catabolic process;cellular carbohydrate catabolic process;cellular carbohydrate metabolic process;cellular glucan metabolic process;cellular macromolecule metabolic process;cellular metabolic process;cellular polysaccharide catabolic process;cellular polysaccharide metabolic process;cellular process;energy der…	binding;catalytic activity;cofactor binding;glycogen phosphorylase activity;nucleotide binding;phosphorylase activity;pyridoxal phosphate binding;transferase activity;transferase activity, transferring glycosyl groups;transferase activity, transferring hexosyl groups;vitamin B6 binding;vitamin binding	cell part;cytoplasm;cytoplasmic part;cytosol;extracellular membrane-bounded organelle;extracellular organelle;extracellular region part;extracellular vesicular exosome;intracellular part;membrane-bounded organelle;membrane-bounded vesicle;organelle;vesicle	Insulin signaling pathway;Starch and sucrose metabolism
P11277	Spectrin beta chain, erythrocytic	P11277_S2124	SPTB	LSsSWESLQPEPSHPY	SLWSRLSSSWESLQP			0.339184	-0.315684	-0.982764	0.191818	0.317234	-0.806283	0.915	NaN	NaN	actin filament capping;anatomical structure development;axon guidance;biological regulation;biosynthetic process;cellular biosynthetic process;cellular component organization;cellular component organization or biogenesis;cellular membrane organization;cellular metabolic process;cellular nitrogen compound biosynthetic process;cellular nitrogen compound metabolic process;cellular process;chemotaxis…	actin binding;actin filament binding;ankyrin binding;binding;cytoskeletal protein binding;protein binding;structural constituent of cytoskeleton;structural molecule activity	actin cytoskeleton;cell cortex part;cell part;cell surface;cytoplasm;cytoplasmic part;cytoskeletal part;cytoskeleton;cytosol;intracellular non-membrane-bounded organelle;intracellular organelle;intracellular organelle part;intracellular part;intrinsic to internal side of plasma membrane;intrinsic to membrane;intrinsic to plasma membrane;macromolecular complex;membrane part;non-membrane-bounded or…
P11277	Spectrin beta chain, erythrocytic	P11277_T2113	SPTB	tSPVSLWSR	HHAATERTSPVSLWS			0.346185	-0.17593	-0.455152	0.368136	-1.00601	-1.79807	0.93	NaN	NaN	actin filament capping;anatomical structure development;axon guidance;biological regulation;biosynthetic process;cellular biosynthetic process;cellular component organization;cellular component organization or biogenesis;cellular membrane organization;cellular metabolic process;cellular nitrogen compound biosynthetic process;cellular nitrogen compound metabolic process;cellular process;chemotaxis…	actin binding;actin filament binding;ankyrin binding;binding;cytoskeletal protein binding;protein binding;structural constituent of cytoskeleton;structural molecule activity	actin cytoskeleton;cell cortex part;cell part;cell surface;cytoplasm;cytoplasmic part;cytoskeletal part;cytoskeleton;cytosol;intracellular non-membrane-bounded organelle;intracellular organelle;intracellular organelle part;intracellular part;intrinsic to internal side of plasma membrane;intrinsic to membrane;intrinsic to plasma membrane;macromolecular complex;membrane part;non-membrane-bounded or…
P11532	Dystrophin	P11532_S2437	DMD	AKQPDLAPGLTTIGAsPTQTVTLVTQPVVTK;QPDLAPGLTTIGAsPTQTVTLVTQPVVTK	GLTTIGASPTQTVTL	+	S1_Pel_R1_Pel;S1_Pel_R2_Pel;S1_Pel_R3_Pel;S2_Pel_R1_Pel;S2_Pel_R2_Pel;S2_Pel_R3_Pel;S3_Pel_R1_Pel;S3_Pel_R2_Pel;S3_Pel_R3_Pel	9.05479	2.70207	2.05123	2.84096	0.000529925	0.444932	0.909	NaN	NaN	actin filament-based movement;actin filament-based process;actin-mediated cell contraction;actin-myosin filament sliding;anatomical structure development;anatomical structure homeostasis;biological regulation;biosynthetic process;calcium-mediated signaling;cardiac muscle contraction;cell development;cellular biosynthetic process;cellular component assembly;cellular component assembly at cellular …	actin binding;binding;cation binding;cytoskeletal protein binding;dystroglycan binding;enzyme binding;glycoprotein binding;ion binding;metal ion binding;myosin binding;nitric-oxide synthase binding;protein binding;structural constituent of cytoskeleton;structural constituent of muscle;structural molecule activity;transition metal ion binding;vinculin binding;zinc ion binding	cell junction;cell part;cell projection;cell projection membrane;cell projection part;cell surface;cell-substrate junction;contractile fiber part;costamere;cytoplasmic part;cytoskeleton;cytosol;dystrophin-associated glycoprotein complex;filopodium;filopodium membrane;intracellular membrane-bounded organelle;intracellular non-membrane-bounded organelle;intracellular organelle;intracellular part;ma…	Arrhythmogenic right ventricular cardiomyopathy (ARVC);Dilated cardiomyopathy;Hypertrophic cardiomyopathy (HCM);Viral myocarditis
P11532	Dystrophin	P11532_S2490	DMD	sPAQILISLESEER	SPLSQPRSPAQILIS	+	S1_Pel_R1_Pel;S3_Pel_R1_Pel;S3_Pel_R2_Pel;S3_Pel_R3_Pel	3.03911	2.61315	1.45329	2.67932	0.512265	0.485176	0.933	NaN	NaN	actin filament-based movement;actin filament-based process;actin-mediated cell contraction;actin-myosin filament sliding;anatomical structure development;anatomical structure homeostasis;biological regulation;biosynthetic process;calcium-mediated signaling;cardiac muscle contraction;cell development;cellular biosynthetic process;cellular component assembly;cellular component assembly at cellular …	actin binding;binding;cation binding;cytoskeletal protein binding;dystroglycan binding;enzyme binding;glycoprotein binding;ion binding;metal ion binding;myosin binding;nitric-oxide synthase binding;protein binding;structural constituent of cytoskeleton;structural constituent of muscle;structural molecule activity;transition metal ion binding;vinculin binding;zinc ion binding	cell junction;cell part;cell projection;cell projection membrane;cell projection part;cell surface;cell-substrate junction;contractile fiber part;costamere;cytoplasmic part;cytoskeleton;cytosol;dystrophin-associated glycoprotein complex;filopodium;filopodium membrane;intracellular membrane-bounded organelle;intracellular non-membrane-bounded organelle;intracellular organelle;intracellular part;ma…	Arrhythmogenic right ventricular cardiomyopathy (ARVC);Dilated cardiomyopathy;Hypertrophic cardiomyopathy (HCM);Viral myocarditis
P11532	Dystrophin	P11532_S2623	DMD	SDsSQPMLLR	TSLQRSDSSQPMLLR			0.983832	-0.118244	0.279015	0.584783	-0.279825	-0.353668	0.938	NaN	NaN	actin filament-based movement;actin filament-based process;actin-mediated cell contraction;actin-myosin filament sliding;anatomical structure development;anatomical structure homeostasis;biological regulation;biosynthetic process;calcium-mediated signaling;cardiac muscle contraction;cell development;cellular biosynthetic process;cellular component assembly;cellular component assembly at cellular …	actin binding;binding;cation binding;cytoskeletal protein binding;dystroglycan binding;enzyme binding;glycoprotein binding;ion binding;metal ion binding;myosin binding;nitric-oxide synthase binding;protein binding;structural constituent of cytoskeleton;structural constituent of muscle;structural molecule activity;transition metal ion binding;vinculin binding;zinc ion binding	cell junction;cell part;cell projection;cell projection membrane;cell projection part;cell surface;cell-substrate junction;contractile fiber part;costamere;cytoplasmic part;cytoskeleton;cytosol;dystrophin-associated glycoprotein complex;filopodium;filopodium membrane;intracellular membrane-bounded organelle;intracellular non-membrane-bounded organelle;intracellular organelle;intracellular part;ma…	Arrhythmogenic right ventricular cardiomyopathy (ARVC);Dilated cardiomyopathy;Hypertrophic cardiomyopathy (HCM);Viral myocarditis
P12235	ADP/ATP translocase 1	P12235_S7	SLC25A4	GDHAWsFLK;GDHAWsFLKDFLAGGVAAAVSK				0.194442	0.019426	-0.218292	0.230684	0.430839	-0.0549873	1	NaN	NaN	adenine transport;apoptotic mitochondrial changes;biological regulation;cellular component organization;cellular component organization at cellular level;cellular component organization or biogenesis;cellular component organization or biogenesis at cellular level;cellular metabolic process;cellular process;energy derivation by oxidation of organic compounds;energy reserve metabolic process;establ…	adenine transmembrane transporter activity;nucleobase transmembrane transporter activity;nucleobase-containing compound transmembrane transporter activity;purine base transmembrane transporter activity;substrate-specific transmembrane transporter activity;substrate-specific transporter activity;transmembrane transporter activity;transporter activity	cell part;cytoplasmic part;integral to membrane;integral to plasma membrane;intracellular membrane-bounded organelle;intracellular organelle;intracellular organelle part;intracellular part;intrinsic to membrane;intrinsic to plasma membrane;membrane;membrane part;membrane-bounded organelle;mitochondrial inner membrane;mitochondrial membrane;mitochondrial part;mitochondrion;nucleus;organelle;organe…	Calcium signaling pathway;Huntington's disease;Parkinson's disease
P12235	ADP/ATP translocase 1	P12235_T84	SLC25A4	YFPtQALNFAFK	NVIRYFPTQALNFAF			0.134087	-0.385691	-0.881917	0.495214	0.475834	-0.227012	0.939	NaN	NaN	adenine transport;apoptotic mitochondrial changes;biological regulation;cellular component organization;cellular component organization at cellular level;cellular component organization or biogenesis;cellular component organization or biogenesis at cellular level;cellular metabolic process;cellular process;energy derivation by oxidation of organic compounds;energy reserve metabolic process;establ…	adenine transmembrane transporter activity;nucleobase transmembrane transporter activity;nucleobase-containing compound transmembrane transporter activity;purine base transmembrane transporter activity;substrate-specific transmembrane transporter activity;substrate-specific transporter activity;transmembrane transporter activity;transporter activity	cell part;cytoplasmic part;integral to membrane;integral to plasma membrane;intracellular membrane-bounded organelle;intracellular organelle;intracellular organelle part;intracellular part;intrinsic to membrane;intrinsic to plasma membrane;membrane;membrane part;membrane-bounded organelle;mitochondrial inner membrane;mitochondrial membrane;mitochondrial part;mitochondrion;nucleus;organelle;organe…	Calcium signaling pathway;Huntington's disease;Parkinson's disease
P12235	ADP/ATP translocase 1	P12235_Y195	SLC25A4	AAYFGVyDTAK	RAAYFGVYDTAKGML			0.0936342	0.482825	-0.0328817	0.27218	0.49077	-0.107346	0.906	NaN	NaN	adenine transport;apoptotic mitochondrial changes;biological regulation;cellular component organization;cellular component organization at cellular level;cellular component organization or biogenesis;cellular component organization or biogenesis at cellular level;cellular metabolic process;cellular process;energy derivation by oxidation of organic compounds;energy reserve metabolic process;establ…	adenine transmembrane transporter activity;nucleobase transmembrane transporter activity;nucleobase-containing compound transmembrane transporter activity;purine base transmembrane transporter activity;substrate-specific transmembrane transporter activity;substrate-specific transporter activity;transmembrane transporter activity;transporter activity	cell part;cytoplasmic part;integral to membrane;integral to plasma membrane;intracellular membrane-bounded organelle;intracellular organelle;intracellular organelle part;intracellular part;intrinsic to membrane;intrinsic to plasma membrane;membrane;membrane part;membrane-bounded organelle;mitochondrial inner membrane;mitochondrial membrane;mitochondrial part;mitochondrion;nucleus;organelle;organe…	Calcium signaling pathway;Huntington's disease;Parkinson's disease
P12694	2-oxoisovalerate dehydrogenase subunit alpha, mitochondrial	P12694_S247	BCKDHA	sVDEVNYWDK	DDSSAYRSVDEVNYW			0.163501	-0.157166	-0.276981	0.320867	-0.0765384	-0.719226	0.944	NaN	NaN	amine catabolic process;amine metabolic process;branched chain family amino acid catabolic process;branched chain family amino acid metabolic process;carboxylic acid catabolic process;carboxylic acid metabolic process;catabolic process;cellular amine metabolic process;cellular amino acid catabolic process;cellular amino acid metabolic process;cellular catabolic process;cellular ketone metabolic p…	3-methyl-2-oxobutanoate dehydrogenase (2-methylpropanoyl-transferring) activity;alpha-ketoacid dehydrogenase activity;binding;carbon-carbon lyase activity;carboxy-lyase activity;catalytic activity;cation binding;ion binding;lyase activity;metal ion binding;oxidoreductase activity;oxidoreductase activity, acting on the aldehyde or oxo group of donors;oxidoreductase activity, acting on the aldehyde…	cell part;cytoplasmic part;dihydrolipoyl dehydrogenase complex;intracellular membrane-bounded organelle;intracellular organelle;intracellular organelle lumen;intracellular organelle part;intracellular part;macromolecular complex;membrane-bounded organelle;membrane-enclosed lumen;mitochondrial alpha-ketoglutarate dehydrogenase complex;mitochondrial matrix;mitochondrial part;mitochondrial tricarbox…	Valine, leucine and isoleucine degradation
P12882	Myosin-1	P12882_S1331	MYH1	sALAHALQSSR	EEEIKAKSALAHALQ			0.196315	-0.290482	-1.42339	-0.940202	0.256669	0.592523	0.94	NaN	NaN	multicellular organismal process;muscle contraction;muscle system process;system process	adenyl nucleotide binding;adenyl ribonucleotide binding;ATP binding;binding;catalytic activity;hydrolase activity;hydrolase activity, acting on acid anhydrides;hydrolase activity, acting on acid anhydrides, in phosphorus-containing anhydrides;motor activity;nucleoside-triphosphatase activity;nucleotide binding;purine nucleotide binding;purine ribonucleoside triphosphate binding;purine ribonucleot…	A band;cell junction;cell part;cell-cell contact zone;cell-cell junction;contractile fiber part;cytoplasmic part;cytoskeletal part;intercalated disc;intracellular organelle part;intracellular part;macromolecular complex;muscle myosin complex;myosin complex;myosin filament;myosin II complex;organelle part;protein complex	Tight junction;Viral myocarditis
P12882	Myosin-1	P12882_S1542	MYH1	QVEQEKsELQAALEEAEASLEHEEGK;QVEQEKsELQAALEEAEAsLEHEEGK;sELQAALEEAEASLEHEEGK	KQVEQEKSELQAALE			0.531719	-0.472826	-0.445378	-0.33474	0.0913273	0.144104	1	NaN	NaN	multicellular organismal process;muscle contraction;muscle system process;system process	adenyl nucleotide binding;adenyl ribonucleotide binding;ATP binding;binding;catalytic activity;hydrolase activity;hydrolase activity, acting on acid anhydrides;hydrolase activity, acting on acid anhydrides, in phosphorus-containing anhydrides;motor activity;nucleoside-triphosphatase activity;nucleotide binding;purine nucleotide binding;purine ribonucleoside triphosphate binding;purine ribonucleot…	A band;cell junction;cell part;cell-cell contact zone;cell-cell junction;contractile fiber part;cytoplasmic part;cytoskeletal part;intercalated disc;intracellular organelle part;intracellular part;macromolecular complex;muscle myosin complex;myosin complex;myosin filament;myosin II complex;organelle part;protein complex	Tight junction;Viral myocarditis
P12882	Myosin-1	P12882_S1554	MYH1	QVEQEKsELQAALEEAEAsLEHEEGK;SELQAALEEAEAsLEHEEGK	ALEEAEASLEHEEGK			0.333342	-0.540921	-0.923852	-0.525664	0.264593	0.553015	1	NaN	NaN	multicellular organismal process;muscle contraction;muscle system process;system process	adenyl nucleotide binding;adenyl ribonucleotide binding;ATP binding;binding;catalytic activity;hydrolase activity;hydrolase activity, acting on acid anhydrides;hydrolase activity, acting on acid anhydrides, in phosphorus-containing anhydrides;motor activity;nucleoside-triphosphatase activity;nucleotide binding;purine nucleotide binding;purine ribonucleoside triphosphate binding;purine ribonucleot…	A band;cell junction;cell part;cell-cell contact zone;cell-cell junction;contractile fiber part;cytoplasmic part;cytoskeletal part;intercalated disc;intracellular organelle part;intracellular part;macromolecular complex;muscle myosin complex;myosin complex;myosin filament;myosin II complex;organelle part;protein complex	Tight junction;Viral myocarditis
P12882	Myosin-1	P12882_S1667	MYH1	DTQLHLDDALRsQEDLKEQLAMVER	HLDDALRSQEDLKEQ			0.178624	-0.257829	-0.284861	0.192172	-0.0925271	-0.258037	0.92	NaN	NaN	multicellular organismal process;muscle contraction;muscle system process;system process	adenyl nucleotide binding;adenyl ribonucleotide binding;ATP binding;binding;catalytic activity;hydrolase activity;hydrolase activity, acting on acid anhydrides;hydrolase activity, acting on acid anhydrides, in phosphorus-containing anhydrides;motor activity;nucleoside-triphosphatase activity;nucleotide binding;purine nucleotide binding;purine ribonucleoside triphosphate binding;purine ribonucleot…	A band;cell junction;cell part;cell-cell contact zone;cell-cell junction;contractile fiber part;cytoplasmic part;cytoskeletal part;intercalated disc;intracellular organelle part;intracellular part;macromolecular complex;muscle myosin complex;myosin complex;myosin filament;myosin II complex;organelle part;protein complex	Tight junction;Viral myocarditis
P12882	Myosin-1	P12882_S1739	MYH1	KKLETDIsQIQGEMEDIIQEAR;KLETDIsQIQGEMEDIIQEAR;KLEtDIsQIQGEMEDIIQEAR;LETDIsQIQGEMEDIIQEAR;LEtDIsQIQGEMEDIIQEAR	KKLETDISQIQGEME			0.161499	-0.36318	-0.239286	-0.22014	-0.323971	0.375387	1	NaN	NaN	multicellular organismal process;muscle contraction;muscle system process;system process	adenyl nucleotide binding;adenyl ribonucleotide binding;ATP binding;binding;catalytic activity;hydrolase activity;hydrolase activity, acting on acid anhydrides;hydrolase activity, acting on acid anhydrides, in phosphorus-containing anhydrides;motor activity;nucleoside-triphosphatase activity;nucleotide binding;purine nucleotide binding;purine ribonucleoside triphosphate binding;purine ribonucleot…	A band;cell junction;cell part;cell-cell contact zone;cell-cell junction;contractile fiber part;cytoplasmic part;cytoskeletal part;intercalated disc;intracellular organelle part;intracellular part;macromolecular complex;muscle myosin complex;myosin complex;myosin filament;myosin II complex;organelle part;protein complex	Tight junction;Viral myocarditis
P12882	Myosin-1	P12882_T1241	MYH1	MEIDDLASNMEtVSK	DLASNMETVSKAKGN			0.0408298	0.0913922	-0.63173	-0.15243	0.231524	0.213739	0.885	NaN	NaN	multicellular organismal process;muscle contraction;muscle system process;system process	adenyl nucleotide binding;adenyl ribonucleotide binding;ATP binding;binding;catalytic activity;hydrolase activity;hydrolase activity, acting on acid anhydrides;hydrolase activity, acting on acid anhydrides, in phosphorus-containing anhydrides;motor activity;nucleoside-triphosphatase activity;nucleotide binding;purine nucleotide binding;purine ribonucleoside triphosphate binding;purine ribonucleot…	A band;cell junction;cell part;cell-cell contact zone;cell-cell junction;contractile fiber part;cytoplasmic part;cytoskeletal part;intercalated disc;intracellular organelle part;intracellular part;macromolecular complex;muscle myosin complex;myosin complex;myosin filament;myosin II complex;organelle part;protein complex	Tight junction;Viral myocarditis
P12882	Myosin-1	P12882_T1736	MYH1	KLEtDISQIQGEMEDIIQEAR;KLEtDIsQIQGEMEDIIQEAR;LEtDISQIQGEMEDIIQEAR;LEtDIsQIQGEMEDIIQEAR	NTKKKLETDISQIQG			0.256145	-0.671109	-0.493878	-0.364568	-0.683139	-0.16104	1	NaN	NaN	multicellular organismal process;muscle contraction;muscle system process;system process	adenyl nucleotide binding;adenyl ribonucleotide binding;ATP binding;binding;catalytic activity;hydrolase activity;hydrolase activity, acting on acid anhydrides;hydrolase activity, acting on acid anhydrides, in phosphorus-containing anhydrides;motor activity;nucleoside-triphosphatase activity;nucleotide binding;purine nucleotide binding;purine ribonucleoside triphosphate binding;purine ribonucleot…	A band;cell junction;cell part;cell-cell contact zone;cell-cell junction;contractile fiber part;cytoplasmic part;cytoskeletal part;intercalated disc;intracellular organelle part;intracellular part;macromolecular complex;muscle myosin complex;myosin complex;myosin filament;myosin II complex;organelle part;protein complex	Tight junction;Viral myocarditis
P12883	Myosin-7	P12883_S1037	MYH7	LEQQVDDLEGsLEQEK;LEQQVDDLEGsLEQEKK;VKLEQQVDDLEGsLEQEK;VKLEQQVDDLEGsLEQEKK	QVDDLEGSLEQEKKV			0.198727	-0.290541	-0.034263	-0.0938508	-0.281763	-0.288216	1	NaN	NaN	actin filament-based movement;actin filament-based process;actin-mediated cell contraction;actin-myosin filament sliding;adult heart development;anatomical structure development;anatomical structure morphogenesis;biological regulation;cardiac muscle contraction;cardiac muscle tissue morphogenesis;cellular component movement;cellular process;developmental process;heart development;metabolic proces…	actin-dependent ATPase activity;adenyl nucleotide binding;adenyl ribonucleotide binding;ATP binding;ATPase activity;ATPase activity, coupled;binding;catalytic activity;hydrolase activity;hydrolase activity, acting on acid anhydrides;hydrolase activity, acting on acid anhydrides, in phosphorus-containing anhydrides;microfilament motor activity;motor activity;nucleoside-triphosphatase activity;nucl…	actin filament bundle;actomyosin;adherens junction;anchoring junction;cell junction;cell part;cell-substrate adherens junction;cell-substrate junction;contractile fiber part;cytoplasm;cytoplasmic part;cytoskeletal part;focal adhesion;intracellular organelle part;intracellular part;macromolecular complex;muscle myosin complex;myosin complex;myosin filament;myosin II complex;nuclear part;nucleoplas…	Tight junction;Viral myocarditis
P12883	Myosin-7	P12883_S1065	MYH7	LEGDLKLtQEsIMDLENDKQQLDER;LTQEsIMDLENDKQQLDER	DLKLTQESIMDLEND			0.595288	-0.279527	-0.015981	-0.0953093	-0.291751	-0.412417	1	NaN	NaN	actin filament-based movement;actin filament-based process;actin-mediated cell contraction;actin-myosin filament sliding;adult heart development;anatomical structure development;anatomical structure morphogenesis;biological regulation;cardiac muscle contraction;cardiac muscle tissue morphogenesis;cellular component movement;cellular process;developmental process;heart development;metabolic proces…	actin-dependent ATPase activity;adenyl nucleotide binding;adenyl ribonucleotide binding;ATP binding;ATPase activity;ATPase activity, coupled;binding;catalytic activity;hydrolase activity;hydrolase activity, acting on acid anhydrides;hydrolase activity, acting on acid anhydrides, in phosphorus-containing anhydrides;microfilament motor activity;motor activity;nucleoside-triphosphatase activity;nucl…	actin filament bundle;actomyosin;adherens junction;anchoring junction;cell junction;cell part;cell-substrate adherens junction;cell-substrate junction;contractile fiber part;cytoplasm;cytoplasmic part;cytoskeletal part;focal adhesion;intracellular organelle part;intracellular part;macromolecular complex;muscle myosin complex;myosin complex;myosin filament;myosin II complex;nuclear part;nucleoplas…	Tight junction;Viral myocarditis
P12883	Myosin-7	P12883_S1102	MYH7	IEDEQALGsQLQK;IEDEQALGsQLQKK	EDEQALGSQLQKKLK			0.612744	-0.284513	0.233921	0.0370893	-0.448863	-0.52454	1	NaN	NaN	actin filament-based movement;actin filament-based process;actin-mediated cell contraction;actin-myosin filament sliding;adult heart development;anatomical structure development;anatomical structure morphogenesis;biological regulation;cardiac muscle contraction;cardiac muscle tissue morphogenesis;cellular component movement;cellular process;developmental process;heart development;metabolic proces…	actin-dependent ATPase activity;adenyl nucleotide binding;adenyl ribonucleotide binding;ATP binding;ATPase activity;ATPase activity, coupled;binding;catalytic activity;hydrolase activity;hydrolase activity, acting on acid anhydrides;hydrolase activity, acting on acid anhydrides, in phosphorus-containing anhydrides;microfilament motor activity;motor activity;nucleoside-triphosphatase activity;nucl…	actin filament bundle;actomyosin;adherens junction;anchoring junction;cell junction;cell part;cell-substrate adherens junction;cell-substrate junction;contractile fiber part;cytoplasm;cytoplasmic part;cytoskeletal part;focal adhesion;intracellular organelle part;intracellular part;macromolecular complex;muscle myosin complex;myosin complex;myosin filament;myosin II complex;nuclear part;nucleoplas…	Tight junction;Viral myocarditis
P12883	Myosin-7	P12883_S1137	MYH7	sDLSRELEEISER	AKVEKLRSDLSRELE			0.44272	-0.964049	0.0808083	0.270175	-1.07201	-1.64279	0.921	NaN	NaN	actin filament-based movement;actin filament-based process;actin-mediated cell contraction;actin-myosin filament sliding;adult heart development;anatomical structure development;anatomical structure morphogenesis;biological regulation;cardiac muscle contraction;cardiac muscle tissue morphogenesis;cellular component movement;cellular process;developmental process;heart development;metabolic proces…	actin-dependent ATPase activity;adenyl nucleotide binding;adenyl ribonucleotide binding;ATP binding;ATPase activity;ATPase activity, coupled;binding;catalytic activity;hydrolase activity;hydrolase activity, acting on acid anhydrides;hydrolase activity, acting on acid anhydrides, in phosphorus-containing anhydrides;microfilament motor activity;motor activity;nucleoside-triphosphatase activity;nucl…	actin filament bundle;actomyosin;adherens junction;anchoring junction;cell junction;cell part;cell-substrate adherens junction;cell-substrate junction;contractile fiber part;cytoplasm;cytoplasmic part;cytoskeletal part;focal adhesion;intracellular organelle part;intracellular part;macromolecular complex;muscle myosin complex;myosin complex;myosin filament;myosin II complex;nuclear part;nucleoplas…	Tight junction;Viral myocarditis
P12883	Myosin-7	P12883_S1140	MYH7	LRSDLsRELEEISER;SDLsRELEEISER	EKLRSDLSRELEEIS			0.339029	-0.31784	-0.171735	-0.177268	-0.149545	-0.367534	0.935	NaN	NaN	actin filament-based movement;actin filament-based process;actin-mediated cell contraction;actin-myosin filament sliding;adult heart development;anatomical structure development;anatomical structure morphogenesis;biological regulation;cardiac muscle contraction;cardiac muscle tissue morphogenesis;cellular component movement;cellular process;developmental process;heart development;metabolic proces…	actin-dependent ATPase activity;adenyl nucleotide binding;adenyl ribonucleotide binding;ATP binding;ATPase activity;ATPase activity, coupled;binding;catalytic activity;hydrolase activity;hydrolase activity, acting on acid anhydrides;hydrolase activity, acting on acid anhydrides, in phosphorus-containing anhydrides;microfilament motor activity;motor activity;nucleoside-triphosphatase activity;nucl…	actin filament bundle;actomyosin;adherens junction;anchoring junction;cell junction;cell part;cell-substrate adherens junction;cell-substrate junction;contractile fiber part;cytoplasm;cytoplasmic part;cytoskeletal part;focal adhesion;intracellular organelle part;intracellular part;macromolecular complex;muscle myosin complex;myosin complex;myosin filament;myosin II complex;nuclear part;nucleoplas…	Tight junction;Viral myocarditis
P12883	Myosin-7	P12883_S1199	MYH7	HADsVAELGEQIDNLQR;KHADsVAELGEQIDNLQR	LRKKHADSVAELGEQ			1.40343	-0.3519	-0.24678	-0.0513096	-0.115553	-0.190913	1	NaN	NaN	actin filament-based movement;actin filament-based process;actin-mediated cell contraction;actin-myosin filament sliding;adult heart development;anatomical structure development;anatomical structure morphogenesis;biological regulation;cardiac muscle contraction;cardiac muscle tissue morphogenesis;cellular component movement;cellular process;developmental process;heart development;metabolic proces…	actin-dependent ATPase activity;adenyl nucleotide binding;adenyl ribonucleotide binding;ATP binding;ATPase activity;ATPase activity, coupled;binding;catalytic activity;hydrolase activity;hydrolase activity, acting on acid anhydrides;hydrolase activity, acting on acid anhydrides, in phosphorus-containing anhydrides;microfilament motor activity;motor activity;nucleoside-triphosphatase activity;nucl…	actin filament bundle;actomyosin;adherens junction;anchoring junction;cell junction;cell part;cell-substrate adherens junction;cell-substrate junction;contractile fiber part;cytoplasm;cytoplasmic part;cytoskeletal part;focal adhesion;intracellular organelle part;intracellular part;macromolecular complex;muscle myosin complex;myosin complex;myosin filament;myosin II complex;nuclear part;nucleoplas…	Tight junction;Viral myocarditis
P12883	Myosin-7	P12883_S1222	MYH7	EKsEFKLELDDVTSNMEQIIK;sEFKLELDDVTSNMEQIIK	QKLEKEKSEFKLELD			0.300316	-0.336857	-0.0783831	0.0439727	0.0043265	-0.374029	0.93	NaN	NaN	actin filament-based movement;actin filament-based process;actin-mediated cell contraction;actin-myosin filament sliding;adult heart development;anatomical structure development;anatomical structure morphogenesis;biological regulation;cardiac muscle contraction;cardiac muscle tissue morphogenesis;cellular component movement;cellular process;developmental process;heart development;metabolic proces…	actin-dependent ATPase activity;adenyl nucleotide binding;adenyl ribonucleotide binding;ATP binding;ATPase activity;ATPase activity, coupled;binding;catalytic activity;hydrolase activity;hydrolase activity, acting on acid anhydrides;hydrolase activity, acting on acid anhydrides, in phosphorus-containing anhydrides;microfilament motor activity;motor activity;nucleoside-triphosphatase activity;nucl…	actin filament bundle;actomyosin;adherens junction;anchoring junction;cell junction;cell part;cell-substrate adherens junction;cell-substrate junction;contractile fiber part;cytoplasm;cytoplasmic part;cytoskeletal part;focal adhesion;intracellular organelle part;intracellular part;macromolecular complex;muscle myosin complex;myosin complex;myosin filament;myosin II complex;nuclear part;nucleoplas…	Tight junction;Viral myocarditis
P12883	Myosin-7	P12883_S1233	MYH7	LELDDVTsNMEQIIK;SEFKLELDDVTsNMEQIIK	LELDDVTSNMEQIIK			0.104256	-0.287013	0.0678015	-0.0479711	-0.189696	-0.272933	0.922	NaN	NaN	actin filament-based movement;actin filament-based process;actin-mediated cell contraction;actin-myosin filament sliding;adult heart development;anatomical structure development;anatomical structure morphogenesis;biological regulation;cardiac muscle contraction;cardiac muscle tissue morphogenesis;cellular component movement;cellular process;developmental process;heart development;metabolic proces…	actin-dependent ATPase activity;adenyl nucleotide binding;adenyl ribonucleotide binding;ATP binding;ATPase activity;ATPase activity, coupled;binding;catalytic activity;hydrolase activity;hydrolase activity, acting on acid anhydrides;hydrolase activity, acting on acid anhydrides, in phosphorus-containing anhydrides;microfilament motor activity;motor activity;nucleoside-triphosphatase activity;nucl…	actin filament bundle;actomyosin;adherens junction;anchoring junction;cell junction;cell part;cell-substrate adherens junction;cell-substrate junction;contractile fiber part;cytoplasm;cytoplasmic part;cytoskeletal part;focal adhesion;intracellular organelle part;intracellular part;macromolecular complex;muscle myosin complex;myosin complex;myosin filament;myosin II complex;nuclear part;nucleoplas…	Tight junction;Viral myocarditis
P12883	Myosin-7	P12883_S1299	MYH7	EALIsQLTR	DEKEALISQLTRGKL			0.45697	-0.361593	0.058012	-0.242288	-0.335792	-0.322432	0.945	NaN	NaN	actin filament-based movement;actin filament-based process;actin-mediated cell contraction;actin-myosin filament sliding;adult heart development;anatomical structure development;anatomical structure morphogenesis;biological regulation;cardiac muscle contraction;cardiac muscle tissue morphogenesis;cellular component movement;cellular process;developmental process;heart development;metabolic proces…	actin-dependent ATPase activity;adenyl nucleotide binding;adenyl ribonucleotide binding;ATP binding;ATPase activity;ATPase activity, coupled;binding;catalytic activity;hydrolase activity;hydrolase activity, acting on acid anhydrides;hydrolase activity, acting on acid anhydrides, in phosphorus-containing anhydrides;microfilament motor activity;motor activity;nucleoside-triphosphatase activity;nucl…	actin filament bundle;actomyosin;adherens junction;anchoring junction;cell junction;cell part;cell-substrate adherens junction;cell-substrate junction;contractile fiber part;cytoplasm;cytoplasmic part;cytoskeletal part;focal adhesion;intracellular organelle part;intracellular part;macromolecular complex;muscle myosin complex;myosin complex;myosin filament;myosin II complex;nuclear part;nucleoplas…	Tight junction;Viral myocarditis
P12883	Myosin-7	P12883_S1366	MYH7	ANsEVAQWR	RVLSKANSEVAQWRT			0.532409	-0.356888	0.0364246	-0.161861	-0.307607	-0.337543	1	NaN	NaN	actin filament-based movement;actin filament-based process;actin-mediated cell contraction;actin-myosin filament sliding;adult heart development;anatomical structure development;anatomical structure morphogenesis;biological regulation;cardiac muscle contraction;cardiac muscle tissue morphogenesis;cellular component movement;cellular process;developmental process;heart development;metabolic proces…	actin-dependent ATPase activity;adenyl nucleotide binding;adenyl ribonucleotide binding;ATP binding;ATPase activity;ATPase activity, coupled;binding;catalytic activity;hydrolase activity;hydrolase activity, acting on acid anhydrides;hydrolase activity, acting on acid anhydrides, in phosphorus-containing anhydrides;microfilament motor activity;motor activity;nucleoside-triphosphatase activity;nucl…	actin filament bundle;actomyosin;adherens junction;anchoring junction;cell junction;cell part;cell-substrate adherens junction;cell-substrate junction;contractile fiber part;cytoplasm;cytoplasmic part;cytoskeletal part;focal adhesion;intracellular organelle part;intracellular part;macromolecular complex;muscle myosin complex;myosin complex;myosin filament;myosin II complex;nuclear part;nucleoplas…	Tight junction;Viral myocarditis
P12883	Myosin-7	P12883_S1465	MYH7	QKYEESQsELESSQK;YEESQsELESSQK;yEEsQsELESSQK	QKYEESQSELESSQK			0.693658	-0.415016	0.162995	0.0143013	-0.538472	-0.746317	0.932	NaN	NaN	actin filament-based movement;actin filament-based process;actin-mediated cell contraction;actin-myosin filament sliding;adult heart development;anatomical structure development;anatomical structure morphogenesis;biological regulation;cardiac muscle contraction;cardiac muscle tissue morphogenesis;cellular component movement;cellular process;developmental process;heart development;metabolic proces…	actin-dependent ATPase activity;adenyl nucleotide binding;adenyl ribonucleotide binding;ATP binding;ATPase activity;ATPase activity, coupled;binding;catalytic activity;hydrolase activity;hydrolase activity, acting on acid anhydrides;hydrolase activity, acting on acid anhydrides, in phosphorus-containing anhydrides;microfilament motor activity;motor activity;nucleoside-triphosphatase activity;nucl…	actin filament bundle;actomyosin;adherens junction;anchoring junction;cell junction;cell part;cell-substrate adherens junction;cell-substrate junction;contractile fiber part;cytoplasm;cytoplasmic part;cytoskeletal part;focal adhesion;intracellular organelle part;intracellular part;macromolecular complex;muscle myosin complex;myosin complex;myosin filament;myosin II complex;nuclear part;nucleoplas…	Tight junction;Viral myocarditis
P12883	Myosin-7	P12883_S1469	MYH7	QKYEESQSELEsSQK;YEESQSELEsSQK	ESQSELESSQKEARS			0.461613	-0.557127	0.0890636	0.107857	-0.522541	-0.778786	0.938	NaN	NaN	actin filament-based movement;actin filament-based process;actin-mediated cell contraction;actin-myosin filament sliding;adult heart development;anatomical structure development;anatomical structure morphogenesis;biological regulation;cardiac muscle contraction;cardiac muscle tissue morphogenesis;cellular component movement;cellular process;developmental process;heart development;metabolic proces…	actin-dependent ATPase activity;adenyl nucleotide binding;adenyl ribonucleotide binding;ATP binding;ATPase activity;ATPase activity, coupled;binding;catalytic activity;hydrolase activity;hydrolase activity, acting on acid anhydrides;hydrolase activity, acting on acid anhydrides, in phosphorus-containing anhydrides;microfilament motor activity;motor activity;nucleoside-triphosphatase activity;nucl…	actin filament bundle;actomyosin;adherens junction;anchoring junction;cell junction;cell part;cell-substrate adherens junction;cell-substrate junction;contractile fiber part;cytoplasm;cytoplasmic part;cytoskeletal part;focal adhesion;intracellular organelle part;intracellular part;macromolecular complex;muscle myosin complex;myosin complex;myosin filament;myosin II complex;nuclear part;nucleoplas…	Tight junction;Viral myocarditis
P12883	Myosin-7	P12883_S1476	MYH7	sLSTELFK	SSQKEARSLSTELFK			0.236692	-0.237768	0.00595888	-0.232832	-0.191567	-0.141665	0.941	NaN	NaN	actin filament-based movement;actin filament-based process;actin-mediated cell contraction;actin-myosin filament sliding;adult heart development;anatomical structure development;anatomical structure morphogenesis;biological regulation;cardiac muscle contraction;cardiac muscle tissue morphogenesis;cellular component movement;cellular process;developmental process;heart development;metabolic proces…	actin-dependent ATPase activity;adenyl nucleotide binding;adenyl ribonucleotide binding;ATP binding;ATPase activity;ATPase activity, coupled;binding;catalytic activity;hydrolase activity;hydrolase activity, acting on acid anhydrides;hydrolase activity, acting on acid anhydrides, in phosphorus-containing anhydrides;microfilament motor activity;motor activity;nucleoside-triphosphatase activity;nucl…	actin filament bundle;actomyosin;adherens junction;anchoring junction;cell junction;cell part;cell-substrate adherens junction;cell-substrate junction;contractile fiber part;cytoplasm;cytoplasmic part;cytoskeletal part;focal adhesion;intracellular organelle part;intracellular part;macromolecular complex;muscle myosin complex;myosin complex;myosin filament;myosin II complex;nuclear part;nucleoplas…	Tight junction;Viral myocarditis
P12883	Myosin-7	P12883_S1478	MYH7	SLsTELFK	QKEARSLSTELFKLK			0.115817	0.715122	-1.72349	0.0240746	0.164676	-1.26701	0.887	NaN	NaN	actin filament-based movement;actin filament-based process;actin-mediated cell contraction;actin-myosin filament sliding;adult heart development;anatomical structure development;anatomical structure morphogenesis;biological regulation;cardiac muscle contraction;cardiac muscle tissue morphogenesis;cellular component movement;cellular process;developmental process;heart development;metabolic proces…	actin-dependent ATPase activity;adenyl nucleotide binding;adenyl ribonucleotide binding;ATP binding;ATPase activity;ATPase activity, coupled;binding;catalytic activity;hydrolase activity;hydrolase activity, acting on acid anhydrides;hydrolase activity, acting on acid anhydrides, in phosphorus-containing anhydrides;microfilament motor activity;motor activity;nucleoside-triphosphatase activity;nucl…	actin filament bundle;actomyosin;adherens junction;anchoring junction;cell junction;cell part;cell-substrate adherens junction;cell-substrate junction;contractile fiber part;cytoplasm;cytoplasmic part;cytoskeletal part;focal adhesion;intracellular organelle part;intracellular part;macromolecular complex;muscle myosin complex;myosin complex;myosin filament;myosin II complex;nuclear part;nucleoplas…	Tight junction;Viral myocarditis
P12883	Myosin-7	P12883_S1491	MYH7	NAYEEsLEHLETFK	LKNAYEESLEHLETF			0.0686478	0.304207	-0.95968	-0.550615	0.440699	0.501851	0.842	NaN	NaN	actin filament-based movement;actin filament-based process;actin-mediated cell contraction;actin-myosin filament sliding;adult heart development;anatomical structure development;anatomical structure morphogenesis;biological regulation;cardiac muscle contraction;cardiac muscle tissue morphogenesis;cellular component movement;cellular process;developmental process;heart development;metabolic proces…	actin-dependent ATPase activity;adenyl nucleotide binding;adenyl ribonucleotide binding;ATP binding;ATPase activity;ATPase activity, coupled;binding;catalytic activity;hydrolase activity;hydrolase activity, acting on acid anhydrides;hydrolase activity, acting on acid anhydrides, in phosphorus-containing anhydrides;microfilament motor activity;motor activity;nucleoside-triphosphatase activity;nucl…	actin filament bundle;actomyosin;adherens junction;anchoring junction;cell junction;cell part;cell-substrate adherens junction;cell-substrate junction;contractile fiber part;cytoplasm;cytoplasmic part;cytoskeletal part;focal adhesion;intracellular organelle part;intracellular part;macromolecular complex;muscle myosin complex;myosin complex;myosin filament;myosin II complex;nuclear part;nucleoplas…	Tight junction;Viral myocarditis
P12883	Myosin-7	P12883_S1510	MYH7	ENKNLQEEIsDLTEQLGSSGK;NLQEEIsDLTEQLGSSGK	KNLQEEISDLTEQLG			0.244813	-0.531577	0.481768	-0.21765	-0.773144	-0.230563	0.938	NaN	NaN	actin filament-based movement;actin filament-based process;actin-mediated cell contraction;actin-myosin filament sliding;adult heart development;anatomical structure development;anatomical structure morphogenesis;biological regulation;cardiac muscle contraction;cardiac muscle tissue morphogenesis;cellular component movement;cellular process;developmental process;heart development;metabolic proces…	actin-dependent ATPase activity;adenyl nucleotide binding;adenyl ribonucleotide binding;ATP binding;ATPase activity;ATPase activity, coupled;binding;catalytic activity;hydrolase activity;hydrolase activity, acting on acid anhydrides;hydrolase activity, acting on acid anhydrides, in phosphorus-containing anhydrides;microfilament motor activity;motor activity;nucleoside-triphosphatase activity;nucl…	actin filament bundle;actomyosin;adherens junction;anchoring junction;cell junction;cell part;cell-substrate adherens junction;cell-substrate junction;contractile fiber part;cytoplasm;cytoplasmic part;cytoskeletal part;focal adhesion;intracellular organelle part;intracellular part;macromolecular complex;muscle myosin complex;myosin complex;myosin filament;myosin II complex;nuclear part;nucleoplas…	Tight junction;Viral myocarditis
P12883	Myosin-7	P12883_S1518	MYH7	NLQEEISDLTEQLGsSGK	DLTEQLGSSGKTIHE			0.159537	-0.486419	-0.0432822	-0.266876	-0.207974	-0.212727	0.934	NaN	NaN	actin filament-based movement;actin filament-based process;actin-mediated cell contraction;actin-myosin filament sliding;adult heart development;anatomical structure development;anatomical structure morphogenesis;biological regulation;cardiac muscle contraction;cardiac muscle tissue morphogenesis;cellular component movement;cellular process;developmental process;heart development;metabolic proces…	actin-dependent ATPase activity;adenyl nucleotide binding;adenyl ribonucleotide binding;ATP binding;ATPase activity;ATPase activity, coupled;binding;catalytic activity;hydrolase activity;hydrolase activity, acting on acid anhydrides;hydrolase activity, acting on acid anhydrides, in phosphorus-containing anhydrides;microfilament motor activity;motor activity;nucleoside-triphosphatase activity;nucl…	actin filament bundle;actomyosin;adherens junction;anchoring junction;cell junction;cell part;cell-substrate adherens junction;cell-substrate junction;contractile fiber part;cytoplasm;cytoplasmic part;cytoskeletal part;focal adhesion;intracellular organelle part;intracellular part;macromolecular complex;muscle myosin complex;myosin complex;myosin filament;myosin II complex;nuclear part;nucleoplas…	Tight junction;Viral myocarditis
P12883	Myosin-7	P12883_S1542	MYH7	KQLEAEKMELQsALEEAEASLEHEEGK;MELQsALEEAEASLEHEEGK;QLEAEKMELQsALEEAEASLEHEEGK	AEKMELQSALEEAEA			0.180763	-0.478289	-0.169649	-0.101959	-0.07197	-0.204994	0.942	NaN	NaN	actin filament-based movement;actin filament-based process;actin-mediated cell contraction;actin-myosin filament sliding;adult heart development;anatomical structure development;anatomical structure morphogenesis;biological regulation;cardiac muscle contraction;cardiac muscle tissue morphogenesis;cellular component movement;cellular process;developmental process;heart development;metabolic proces…	actin-dependent ATPase activity;adenyl nucleotide binding;adenyl ribonucleotide binding;ATP binding;ATPase activity;ATPase activity, coupled;binding;catalytic activity;hydrolase activity;hydrolase activity, acting on acid anhydrides;hydrolase activity, acting on acid anhydrides, in phosphorus-containing anhydrides;microfilament motor activity;motor activity;nucleoside-triphosphatase activity;nucl…	actin filament bundle;actomyosin;adherens junction;anchoring junction;cell junction;cell part;cell-substrate adherens junction;cell-substrate junction;contractile fiber part;cytoplasm;cytoplasmic part;cytoskeletal part;focal adhesion;intracellular organelle part;intracellular part;macromolecular complex;muscle myosin complex;myosin complex;myosin filament;myosin II complex;nuclear part;nucleoplas…	Tight junction;Viral myocarditis
P12883	Myosin-7	P12883_S1550	MYH7	MELQSALEEAEAsLEHEEGK	ALEEAEASLEHEEGK			0.309078	-0.392263	0.0305783	-0.159976	-0.32017	-0.279477	0.9	NaN	NaN	actin filament-based movement;actin filament-based process;actin-mediated cell contraction;actin-myosin filament sliding;adult heart development;anatomical structure development;anatomical structure morphogenesis;biological regulation;cardiac muscle contraction;cardiac muscle tissue morphogenesis;cellular component movement;cellular process;developmental process;heart development;metabolic proces…	actin-dependent ATPase activity;adenyl nucleotide binding;adenyl ribonucleotide binding;ATP binding;ATPase activity;ATPase activity, coupled;binding;catalytic activity;hydrolase activity;hydrolase activity, acting on acid anhydrides;hydrolase activity, acting on acid anhydrides, in phosphorus-containing anhydrides;microfilament motor activity;motor activity;nucleoside-triphosphatase activity;nucl…	actin filament bundle;actomyosin;adherens junction;anchoring junction;cell junction;cell part;cell-substrate adherens junction;cell-substrate junction;contractile fiber part;cytoplasm;cytoplasmic part;cytoskeletal part;focal adhesion;intracellular organelle part;intracellular part;macromolecular complex;muscle myosin complex;myosin complex;myosin filament;myosin II complex;nuclear part;nucleoplas…	Tight junction;Viral myocarditis
P12883	Myosin-7	P12883_S1596	MYH7	VVDsLQTSLDAETR	NHLRVVDSLQTSLDA			0.750491	-1.13918	-0.503557	3.11334	1.69496	-1.27597	0.938	NaN	NaN	actin filament-based movement;actin filament-based process;actin-mediated cell contraction;actin-myosin filament sliding;adult heart development;anatomical structure development;anatomical structure morphogenesis;biological regulation;cardiac muscle contraction;cardiac muscle tissue morphogenesis;cellular component movement;cellular process;developmental process;heart development;metabolic proces…	actin-dependent ATPase activity;adenyl nucleotide binding;adenyl ribonucleotide binding;ATP binding;ATPase activity;ATPase activity, coupled;binding;catalytic activity;hydrolase activity;hydrolase activity, acting on acid anhydrides;hydrolase activity, acting on acid anhydrides, in phosphorus-containing anhydrides;microfilament motor activity;motor activity;nucleoside-triphosphatase activity;nucl…	actin filament bundle;actomyosin;adherens junction;anchoring junction;cell junction;cell part;cell-substrate adherens junction;cell-substrate junction;contractile fiber part;cytoplasm;cytoplasmic part;cytoskeletal part;focal adhesion;intracellular organelle part;intracellular part;macromolecular complex;muscle myosin complex;myosin complex;myosin filament;myosin II complex;nuclear part;nucleoplas…	Tight junction;Viral myocarditis
P12883	Myosin-7	P12883_S1600	MYH7	VVDSLQTsLDAETR	VVDSLQTSLDAETRS			0.599194	0.720075	1.91451	0.388553	1.22661	1.57707	0.91	NaN	NaN	actin filament-based movement;actin filament-based process;actin-mediated cell contraction;actin-myosin filament sliding;adult heart development;anatomical structure development;anatomical structure morphogenesis;biological regulation;cardiac muscle contraction;cardiac muscle tissue morphogenesis;cellular component movement;cellular process;developmental process;heart development;metabolic proces…	actin-dependent ATPase activity;adenyl nucleotide binding;adenyl ribonucleotide binding;ATP binding;ATPase activity;ATPase activity, coupled;binding;catalytic activity;hydrolase activity;hydrolase activity, acting on acid anhydrides;hydrolase activity, acting on acid anhydrides, in phosphorus-containing anhydrides;microfilament motor activity;motor activity;nucleoside-triphosphatase activity;nucl…	actin filament bundle;actomyosin;adherens junction;anchoring junction;cell junction;cell part;cell-substrate adherens junction;cell-substrate junction;contractile fiber part;cytoplasm;cytoplasmic part;cytoskeletal part;focal adhesion;intracellular organelle part;intracellular part;macromolecular complex;muscle myosin complex;myosin complex;myosin filament;myosin II complex;nuclear part;nucleoplas…	Tight junction;Viral myocarditis
P12883	Myosin-7	P12883_S1630	MYH7	KMEGDLNEMEIQLsHANR;MEGDLNEMEIQLsHANR	NEMEIQLSHANRMAA			0.64018	-0.330281	0.0858771	-0.131983	-0.372338	-0.403346	1	NaN	NaN	actin filament-based movement;actin filament-based process;actin-mediated cell contraction;actin-myosin filament sliding;adult heart development;anatomical structure development;anatomical structure morphogenesis;biological regulation;cardiac muscle contraction;cardiac muscle tissue morphogenesis;cellular component movement;cellular process;developmental process;heart development;metabolic proces…	actin-dependent ATPase activity;adenyl nucleotide binding;adenyl ribonucleotide binding;ATP binding;ATPase activity;ATPase activity, coupled;binding;catalytic activity;hydrolase activity;hydrolase activity, acting on acid anhydrides;hydrolase activity, acting on acid anhydrides, in phosphorus-containing anhydrides;microfilament motor activity;motor activity;nucleoside-triphosphatase activity;nucl…	actin filament bundle;actomyosin;adherens junction;anchoring junction;cell junction;cell part;cell-substrate adherens junction;cell-substrate junction;contractile fiber part;cytoplasm;cytoplasmic part;cytoskeletal part;focal adhesion;intracellular organelle part;intracellular part;macromolecular complex;muscle myosin complex;myosin complex;myosin filament;myosin II complex;nuclear part;nucleoplas…	Tight junction;Viral myocarditis
P12883	Myosin-7	P12883_S1645	MYH7	sLQSLLK	EAQKQVKSLQSLLKD			0.485364	-0.312708	0.143007	-0.10886	-0.385294	-0.419397	0.933	NaN	NaN	actin filament-based movement;actin filament-based process;actin-mediated cell contraction;actin-myosin filament sliding;adult heart development;anatomical structure development;anatomical structure morphogenesis;biological regulation;cardiac muscle contraction;cardiac muscle tissue morphogenesis;cellular component movement;cellular process;developmental process;heart development;metabolic proces…	actin-dependent ATPase activity;adenyl nucleotide binding;adenyl ribonucleotide binding;ATP binding;ATPase activity;ATPase activity, coupled;binding;catalytic activity;hydrolase activity;hydrolase activity, acting on acid anhydrides;hydrolase activity, acting on acid anhydrides, in phosphorus-containing anhydrides;microfilament motor activity;motor activity;nucleoside-triphosphatase activity;nucl…	actin filament bundle;actomyosin;adherens junction;anchoring junction;cell junction;cell part;cell-substrate adherens junction;cell-substrate junction;contractile fiber part;cytoplasm;cytoplasmic part;cytoskeletal part;focal adhesion;intracellular organelle part;intracellular part;macromolecular complex;muscle myosin complex;myosin complex;myosin filament;myosin II complex;nuclear part;nucleoplas…	Tight junction;Viral myocarditis
P12883	Myosin-7	P12883_S1648	MYH7	SLQsLLK;SLQsLLKDTQIQLDDAVR	KQVKSLQSLLKDTQI			0.980501	-1.88978	0.350124	-2.2588	-1.72856	-0.259989	0.935	NaN	NaN	actin filament-based movement;actin filament-based process;actin-mediated cell contraction;actin-myosin filament sliding;adult heart development;anatomical structure development;anatomical structure morphogenesis;biological regulation;cardiac muscle contraction;cardiac muscle tissue morphogenesis;cellular component movement;cellular process;developmental process;heart development;metabolic proces…	actin-dependent ATPase activity;adenyl nucleotide binding;adenyl ribonucleotide binding;ATP binding;ATPase activity;ATPase activity, coupled;binding;catalytic activity;hydrolase activity;hydrolase activity, acting on acid anhydrides;hydrolase activity, acting on acid anhydrides, in phosphorus-containing anhydrides;microfilament motor activity;motor activity;nucleoside-triphosphatase activity;nucl…	actin filament bundle;actomyosin;adherens junction;anchoring junction;cell junction;cell part;cell-substrate adherens junction;cell-substrate junction;contractile fiber part;cytoplasm;cytoplasmic part;cytoskeletal part;focal adhesion;intracellular organelle part;intracellular part;macromolecular complex;muscle myosin complex;myosin complex;myosin filament;myosin II complex;nuclear part;nucleoplas…	Tight junction;Viral myocarditis
P12883	Myosin-7	P12883_S1710	MYH7	KLAEQELIETsER;LAEQELIETsER	EQELIETSERVQLLH			0.213633	-0.715927	-0.972003	0.527595	0.478061	-0.511425	0.937	NaN	NaN	actin filament-based movement;actin filament-based process;actin-mediated cell contraction;actin-myosin filament sliding;adult heart development;anatomical structure development;anatomical structure morphogenesis;biological regulation;cardiac muscle contraction;cardiac muscle tissue morphogenesis;cellular component movement;cellular process;developmental process;heart development;metabolic proces…	actin-dependent ATPase activity;adenyl nucleotide binding;adenyl ribonucleotide binding;ATP binding;ATPase activity;ATPase activity, coupled;binding;catalytic activity;hydrolase activity;hydrolase activity, acting on acid anhydrides;hydrolase activity, acting on acid anhydrides, in phosphorus-containing anhydrides;microfilament motor activity;motor activity;nucleoside-triphosphatase activity;nucl…	actin filament bundle;actomyosin;adherens junction;anchoring junction;cell junction;cell part;cell-substrate adherens junction;cell-substrate junction;contractile fiber part;cytoplasm;cytoplasmic part;cytoskeletal part;focal adhesion;intracellular organelle part;intracellular part;macromolecular complex;muscle myosin complex;myosin complex;myosin filament;myosin II complex;nuclear part;nucleoplas…	Tight junction;Viral myocarditis
P12883	Myosin-7	P12883_S1718	MYH7	VQLLHsQNTSLINQK	ERVQLLHSQNTSLIN			0.207936	-0.513726	0.691903	0.737955	-1.02132	-1.36354	0.939	NaN	NaN	actin filament-based movement;actin filament-based process;actin-mediated cell contraction;actin-myosin filament sliding;adult heart development;anatomical structure development;anatomical structure morphogenesis;biological regulation;cardiac muscle contraction;cardiac muscle tissue morphogenesis;cellular component movement;cellular process;developmental process;heart development;metabolic proces…	actin-dependent ATPase activity;adenyl nucleotide binding;adenyl ribonucleotide binding;ATP binding;ATPase activity;ATPase activity, coupled;binding;catalytic activity;hydrolase activity;hydrolase activity, acting on acid anhydrides;hydrolase activity, acting on acid anhydrides, in phosphorus-containing anhydrides;microfilament motor activity;motor activity;nucleoside-triphosphatase activity;nucl…	actin filament bundle;actomyosin;adherens junction;anchoring junction;cell junction;cell part;cell-substrate adherens junction;cell-substrate junction;contractile fiber part;cytoplasm;cytoplasmic part;cytoskeletal part;focal adhesion;intracellular organelle part;intracellular part;macromolecular complex;muscle myosin complex;myosin complex;myosin filament;myosin II complex;nuclear part;nucleoplas…	Tight junction;Viral myocarditis
P12883	Myosin-7	P12883_S1894	MYH7	QAEEAEEQANTNLsK;QAEEAEEQANTNLsKFR;RQAEEAEEQANTNLsK	EQANTNLSKFRKVQH			0.648498	-0.54589	0.0321096	-0.159233	-0.565947	-0.829278	0.939	NaN	NaN	actin filament-based movement;actin filament-based process;actin-mediated cell contraction;actin-myosin filament sliding;adult heart development;anatomical structure development;anatomical structure morphogenesis;biological regulation;cardiac muscle contraction;cardiac muscle tissue morphogenesis;cellular component movement;cellular process;developmental process;heart development;metabolic proces…	actin-dependent ATPase activity;adenyl nucleotide binding;adenyl ribonucleotide binding;ATP binding;ATPase activity;ATPase activity, coupled;binding;catalytic activity;hydrolase activity;hydrolase activity, acting on acid anhydrides;hydrolase activity, acting on acid anhydrides, in phosphorus-containing anhydrides;microfilament motor activity;motor activity;nucleoside-triphosphatase activity;nucl…	actin filament bundle;actomyosin;adherens junction;anchoring junction;cell junction;cell part;cell-substrate adherens junction;cell-substrate junction;contractile fiber part;cytoplasm;cytoplasmic part;cytoskeletal part;focal adhesion;intracellular organelle part;intracellular part;macromolecular complex;muscle myosin complex;myosin complex;myosin filament;myosin II complex;nuclear part;nucleoplas…	Tight junction;Viral myocarditis
P12883	Myosin-7	P12883_S210	MYH7	DQsPGKGTLEDQIIQANPALEAFGNAK;KDQsPGKGTLEDQIIQANPALEAFGNAK	DRSKKDQSPGKGTLE			0.140914	0.24344	-0.0785246	0.546954	0.124564	-0.262237	0.943	NaN	NaN	actin filament-based movement;actin filament-based process;actin-mediated cell contraction;actin-myosin filament sliding;adult heart development;anatomical structure development;anatomical structure morphogenesis;biological regulation;cardiac muscle contraction;cardiac muscle tissue morphogenesis;cellular component movement;cellular process;developmental process;heart development;metabolic proces…	actin-dependent ATPase activity;adenyl nucleotide binding;adenyl ribonucleotide binding;ATP binding;ATPase activity;ATPase activity, coupled;binding;catalytic activity;hydrolase activity;hydrolase activity, acting on acid anhydrides;hydrolase activity, acting on acid anhydrides, in phosphorus-containing anhydrides;microfilament motor activity;motor activity;nucleoside-triphosphatase activity;nucl…	actin filament bundle;actomyosin;adherens junction;anchoring junction;cell junction;cell part;cell-substrate adherens junction;cell-substrate junction;contractile fiber part;cytoplasm;cytoplasmic part;cytoskeletal part;focal adhesion;intracellular organelle part;intracellular part;macromolecular complex;muscle myosin complex;myosin complex;myosin filament;myosin II complex;nuclear part;nucleoplas…	Tight junction;Viral myocarditis
P12883	Myosin-7	P12883_S3	MYH7	GDsEMAVFGAAAPYLR	____MGDSEMAVFGA			0.697786	-1.35594	-0.00059255	-0.510216	-0.496037	-0.0304232	0.931	NaN	NaN	actin filament-based movement;actin filament-based process;actin-mediated cell contraction;actin-myosin filament sliding;adult heart development;anatomical structure development;anatomical structure morphogenesis;biological regulation;cardiac muscle contraction;cardiac muscle tissue morphogenesis;cellular component movement;cellular process;developmental process;heart development;metabolic proces…	actin-dependent ATPase activity;adenyl nucleotide binding;adenyl ribonucleotide binding;ATP binding;ATPase activity;ATPase activity, coupled;binding;catalytic activity;hydrolase activity;hydrolase activity, acting on acid anhydrides;hydrolase activity, acting on acid anhydrides, in phosphorus-containing anhydrides;microfilament motor activity;motor activity;nucleoside-triphosphatase activity;nucl…	actin filament bundle;actomyosin;adherens junction;anchoring junction;cell junction;cell part;cell-substrate adherens junction;cell-substrate junction;contractile fiber part;cytoplasm;cytoplasmic part;cytoskeletal part;focal adhesion;intracellular organelle part;intracellular part;macromolecular complex;muscle myosin complex;myosin complex;myosin filament;myosin II complex;nuclear part;nucleoplas…	Tight junction;Viral myocarditis
P12883	Myosin-7	P12883_S680	MYH7	sPGVMDNPLVMHQLR	IIPNETKSPGVMDNP			0.259699	-0.159179	0.0741847	-0.0262308	-0.33647	-0.274219	1	NaN	NaN	actin filament-based movement;actin filament-based process;actin-mediated cell contraction;actin-myosin filament sliding;adult heart development;anatomical structure development;anatomical structure morphogenesis;biological regulation;cardiac muscle contraction;cardiac muscle tissue morphogenesis;cellular component movement;cellular process;developmental process;heart development;metabolic proces…	actin-dependent ATPase activity;adenyl nucleotide binding;adenyl ribonucleotide binding;ATP binding;ATPase activity;ATPase activity, coupled;binding;catalytic activity;hydrolase activity;hydrolase activity, acting on acid anhydrides;hydrolase activity, acting on acid anhydrides, in phosphorus-containing anhydrides;microfilament motor activity;motor activity;nucleoside-triphosphatase activity;nucl…	actin filament bundle;actomyosin;adherens junction;anchoring junction;cell junction;cell part;cell-substrate adherens junction;cell-substrate junction;contractile fiber part;cytoplasm;cytoplasmic part;cytoskeletal part;focal adhesion;intracellular organelle part;intracellular part;macromolecular complex;muscle myosin complex;myosin complex;myosin filament;myosin II complex;nuclear part;nucleoplas…	Tight junction;Viral myocarditis
P12883	Myosin-7	P12883_S738	MYH7	ILNPAAIPEGQFIDsR	PEGQFIDSRKGAEKL			0.415526	-0.350221	-0.0535129	-0.319012	-0.192212	-0.0892944	1	NaN	NaN	actin filament-based movement;actin filament-based process;actin-mediated cell contraction;actin-myosin filament sliding;adult heart development;anatomical structure development;anatomical structure morphogenesis;biological regulation;cardiac muscle contraction;cardiac muscle tissue morphogenesis;cellular component movement;cellular process;developmental process;heart development;metabolic proces…	actin-dependent ATPase activity;adenyl nucleotide binding;adenyl ribonucleotide binding;ATP binding;ATPase activity;ATPase activity, coupled;binding;catalytic activity;hydrolase activity;hydrolase activity, acting on acid anhydrides;hydrolase activity, acting on acid anhydrides, in phosphorus-containing anhydrides;microfilament motor activity;motor activity;nucleoside-triphosphatase activity;nucl…	actin filament bundle;actomyosin;adherens junction;anchoring junction;cell junction;cell part;cell-substrate adherens junction;cell-substrate junction;contractile fiber part;cytoplasm;cytoplasmic part;cytoskeletal part;focal adhesion;intracellular organelle part;intracellular part;macromolecular complex;muscle myosin complex;myosin complex;myosin filament;myosin II complex;nuclear part;nucleoplas…	Tight junction;Viral myocarditis
P12883	Myosin-7	P12883_S879	MYH7	MVsLLQEK;MVsLLQEKNDLQLQVQAEQDNLADAEER	ELEEKMVSLLQEKND			0.332036	-0.424864	0.0702798	-0.0946595	-0.40096	-1.11259	1	NaN	NaN	actin filament-based movement;actin filament-based process;actin-mediated cell contraction;actin-myosin filament sliding;adult heart development;anatomical structure development;anatomical structure morphogenesis;biological regulation;cardiac muscle contraction;cardiac muscle tissue morphogenesis;cellular component movement;cellular process;developmental process;heart development;metabolic proces…	actin-dependent ATPase activity;adenyl nucleotide binding;adenyl ribonucleotide binding;ATP binding;ATPase activity;ATPase activity, coupled;binding;catalytic activity;hydrolase activity;hydrolase activity, acting on acid anhydrides;hydrolase activity, acting on acid anhydrides, in phosphorus-containing anhydrides;microfilament motor activity;motor activity;nucleoside-triphosphatase activity;nucl…	actin filament bundle;actomyosin;adherens junction;anchoring junction;cell junction;cell part;cell-substrate adherens junction;cell-substrate junction;contractile fiber part;cytoplasm;cytoplasmic part;cytoskeletal part;focal adhesion;intracellular organelle part;intracellular part;macromolecular complex;muscle myosin complex;myosin complex;myosin filament;myosin II complex;nuclear part;nucleoplas…	Tight junction;Viral myocarditis
P12883	Myosin-7	P12883_T1019	MYH7	ALQEAHQQALDDLQAEEDKVNtLTK	AEEDKVNTLTKAKVK			0.6546	-0.36303	-0.0844135	0.06003	-0.286739	-0.514756	0.941	NaN	NaN	actin filament-based movement;actin filament-based process;actin-mediated cell contraction;actin-myosin filament sliding;adult heart development;anatomical structure development;anatomical structure morphogenesis;biological regulation;cardiac muscle contraction;cardiac muscle tissue morphogenesis;cellular component movement;cellular process;developmental process;heart development;metabolic proces…	actin-dependent ATPase activity;adenyl nucleotide binding;adenyl ribonucleotide binding;ATP binding;ATPase activity;ATPase activity, coupled;binding;catalytic activity;hydrolase activity;hydrolase activity, acting on acid anhydrides;hydrolase activity, acting on acid anhydrides, in phosphorus-containing anhydrides;microfilament motor activity;motor activity;nucleoside-triphosphatase activity;nucl…	actin filament bundle;actomyosin;adherens junction;anchoring junction;cell junction;cell part;cell-substrate adherens junction;cell-substrate junction;contractile fiber part;cytoplasm;cytoplasmic part;cytoskeletal part;focal adhesion;intracellular organelle part;intracellular part;macromolecular complex;muscle myosin complex;myosin complex;myosin filament;myosin II complex;nuclear part;nucleoplas…	Tight junction;Viral myocarditis
P12883	Myosin-7	P12883_T1021	MYH7	ALQEAHQQALDDLQAEEDKVNTLtK;KALQEAHQQALDDLQAEEDKVNTLtK	EDKVNTLTKAKVKLE			0.220521	0.183601	-0.507696	-0.699663	-0.287339	-0.792331	0.939	NaN	NaN	actin filament-based movement;actin filament-based process;actin-mediated cell contraction;actin-myosin filament sliding;adult heart development;anatomical structure development;anatomical structure morphogenesis;biological regulation;cardiac muscle contraction;cardiac muscle tissue morphogenesis;cellular component movement;cellular process;developmental process;heart development;metabolic proces…	actin-dependent ATPase activity;adenyl nucleotide binding;adenyl ribonucleotide binding;ATP binding;ATPase activity;ATPase activity, coupled;binding;catalytic activity;hydrolase activity;hydrolase activity, acting on acid anhydrides;hydrolase activity, acting on acid anhydrides, in phosphorus-containing anhydrides;microfilament motor activity;motor activity;nucleoside-triphosphatase activity;nucl…	actin filament bundle;actomyosin;adherens junction;anchoring junction;cell junction;cell part;cell-substrate adherens junction;cell-substrate junction;contractile fiber part;cytoplasm;cytoplasmic part;cytoskeletal part;focal adhesion;intracellular organelle part;intracellular part;macromolecular complex;muscle myosin complex;myosin complex;myosin filament;myosin II complex;nuclear part;nucleoplas…	Tight junction;Viral myocarditis
P12883	Myosin-7	P12883_T1127	MYH7	IEELEEELEAERtAR	EELEAERTARAKVEK			0.0323757	0.403376	0.293466	0.0358696	0.307645	0.226012	1	NaN	NaN	actin filament-based movement;actin filament-based process;actin-mediated cell contraction;actin-myosin filament sliding;adult heart development;anatomical structure development;anatomical structure morphogenesis;biological regulation;cardiac muscle contraction;cardiac muscle tissue morphogenesis;cellular component movement;cellular process;developmental process;heart development;metabolic proces…	actin-dependent ATPase activity;adenyl nucleotide binding;adenyl ribonucleotide binding;ATP binding;ATPase activity;ATPase activity, coupled;binding;catalytic activity;hydrolase activity;hydrolase activity, acting on acid anhydrides;hydrolase activity, acting on acid anhydrides, in phosphorus-containing anhydrides;microfilament motor activity;motor activity;nucleoside-triphosphatase activity;nucl…	actin filament bundle;actomyosin;adherens junction;anchoring junction;cell junction;cell part;cell-substrate adherens junction;cell-substrate junction;contractile fiber part;cytoplasm;cytoplasmic part;cytoskeletal part;focal adhesion;intracellular organelle part;intracellular part;macromolecular complex;muscle myosin complex;myosin complex;myosin filament;myosin II complex;nuclear part;nucleoplas…	Tight junction;Viral myocarditis
P12883	Myosin-7	P12883_T1182	MYH7	DLEEAtLQHEATAAALR	RRDLEEATLQHEATA			0.237023	0.0419044	0.463002	-0.806766	-0.786077	0.0544478	0.942	NaN	NaN	actin filament-based movement;actin filament-based process;actin-mediated cell contraction;actin-myosin filament sliding;adult heart development;anatomical structure development;anatomical structure morphogenesis;biological regulation;cardiac muscle contraction;cardiac muscle tissue morphogenesis;cellular component movement;cellular process;developmental process;heart development;metabolic proces…	actin-dependent ATPase activity;adenyl nucleotide binding;adenyl ribonucleotide binding;ATP binding;ATPase activity;ATPase activity, coupled;binding;catalytic activity;hydrolase activity;hydrolase activity, acting on acid anhydrides;hydrolase activity, acting on acid anhydrides, in phosphorus-containing anhydrides;microfilament motor activity;motor activity;nucleoside-triphosphatase activity;nucl…	actin filament bundle;actomyosin;adherens junction;anchoring junction;cell junction;cell part;cell-substrate adherens junction;cell-substrate junction;contractile fiber part;cytoplasm;cytoplasmic part;cytoskeletal part;focal adhesion;intracellular organelle part;intracellular part;macromolecular complex;muscle myosin complex;myosin complex;myosin filament;myosin II complex;nuclear part;nucleoplas…	Tight junction;Viral myocarditis
P12883	Myosin-7	P12883_T1188	MYH7	DLEEATLQHEAtAAALR;RDLEEATLQHEAtAAALR	ATLQHEATAAALRKK			0.41459	-0.328332	0.12781	-0.103327	-0.318999	-0.272399	0.931	NaN	NaN	actin filament-based movement;actin filament-based process;actin-mediated cell contraction;actin-myosin filament sliding;adult heart development;anatomical structure development;anatomical structure morphogenesis;biological regulation;cardiac muscle contraction;cardiac muscle tissue morphogenesis;cellular component movement;cellular process;developmental process;heart development;metabolic proces…	actin-dependent ATPase activity;adenyl nucleotide binding;adenyl ribonucleotide binding;ATP binding;ATPase activity;ATPase activity, coupled;binding;catalytic activity;hydrolase activity;hydrolase activity, acting on acid anhydrides;hydrolase activity, acting on acid anhydrides, in phosphorus-containing anhydrides;microfilament motor activity;motor activity;nucleoside-triphosphatase activity;nucl…	actin filament bundle;actomyosin;adherens junction;anchoring junction;cell junction;cell part;cell-substrate adherens junction;cell-substrate junction;contractile fiber part;cytoplasm;cytoplasmic part;cytoskeletal part;focal adhesion;intracellular organelle part;intracellular part;macromolecular complex;muscle myosin complex;myosin complex;myosin filament;myosin II complex;nuclear part;nucleoplas…	Tight junction;Viral myocarditis
P12883	Myosin-7	P12883_T1302	MYH7	EALISQLtR	EALISQLTRGKLTYT			0.208642	-0.755709	0.102171	-0.441918	-0.674887	-0.227812	0.929	NaN	NaN	actin filament-based movement;actin filament-based process;actin-mediated cell contraction;actin-myosin filament sliding;adult heart development;anatomical structure development;anatomical structure morphogenesis;biological regulation;cardiac muscle contraction;cardiac muscle tissue morphogenesis;cellular component movement;cellular process;developmental process;heart development;metabolic proces…	actin-dependent ATPase activity;adenyl nucleotide binding;adenyl ribonucleotide binding;ATP binding;ATPase activity;ATPase activity, coupled;binding;catalytic activity;hydrolase activity;hydrolase activity, acting on acid anhydrides;hydrolase activity, acting on acid anhydrides, in phosphorus-containing anhydrides;microfilament motor activity;motor activity;nucleoside-triphosphatase activity;nucl…	actin filament bundle;actomyosin;adherens junction;anchoring junction;cell junction;cell part;cell-substrate adherens junction;cell-substrate junction;contractile fiber part;cytoplasm;cytoplasmic part;cytoskeletal part;focal adhesion;intracellular organelle part;intracellular part;macromolecular complex;muscle myosin complex;myosin complex;myosin filament;myosin II complex;nuclear part;nucleoplas…	Tight junction;Viral myocarditis
P12883	Myosin-7	P12883_T1307	MYH7	GKLtYTQQLEDLK;GKLtYTQQLEDLKR;LtYTQQLEDLK;LtYTQQLEDLKR	QLTRGKLTYTQQLED			0.0794553	0.089187	-0.148112	-0.937753	0.159153	1.24199	0.93	NaN	NaN	actin filament-based movement;actin filament-based process;actin-mediated cell contraction;actin-myosin filament sliding;adult heart development;anatomical structure development;anatomical structure morphogenesis;biological regulation;cardiac muscle contraction;cardiac muscle tissue morphogenesis;cellular component movement;cellular process;developmental process;heart development;metabolic proces…	actin-dependent ATPase activity;adenyl nucleotide binding;adenyl ribonucleotide binding;ATP binding;ATPase activity;ATPase activity, coupled;binding;catalytic activity;hydrolase activity;hydrolase activity, acting on acid anhydrides;hydrolase activity, acting on acid anhydrides, in phosphorus-containing anhydrides;microfilament motor activity;motor activity;nucleoside-triphosphatase activity;nucl…	actin filament bundle;actomyosin;adherens junction;anchoring junction;cell junction;cell part;cell-substrate adherens junction;cell-substrate junction;contractile fiber part;cytoplasm;cytoplasmic part;cytoskeletal part;focal adhesion;intracellular organelle part;intracellular part;macromolecular complex;muscle myosin complex;myosin complex;myosin filament;myosin II complex;nuclear part;nucleoplas…	Tight junction;Viral myocarditis
P12883	Myosin-7	P12883_T1309	MYH7	LTYtQQLEDLK;LTYtQQLEDLKR	TRGKLTYTQQLEDLK			0.0312178	0.41316	0.0577841	0.29967	0.450994	-0.0437552	0.932	NaN	NaN	actin filament-based movement;actin filament-based process;actin-mediated cell contraction;actin-myosin filament sliding;adult heart development;anatomical structure development;anatomical structure morphogenesis;biological regulation;cardiac muscle contraction;cardiac muscle tissue morphogenesis;cellular component movement;cellular process;developmental process;heart development;metabolic proces…	actin-dependent ATPase activity;adenyl nucleotide binding;adenyl ribonucleotide binding;ATP binding;ATPase activity;ATPase activity, coupled;binding;catalytic activity;hydrolase activity;hydrolase activity, acting on acid anhydrides;hydrolase activity, acting on acid anhydrides, in phosphorus-containing anhydrides;microfilament motor activity;motor activity;nucleoside-triphosphatase activity;nucl…	actin filament bundle;actomyosin;adherens junction;anchoring junction;cell junction;cell part;cell-substrate adherens junction;cell-substrate junction;contractile fiber part;cytoplasm;cytoplasmic part;cytoskeletal part;focal adhesion;intracellular organelle part;intracellular part;macromolecular complex;muscle myosin complex;myosin complex;myosin filament;myosin II complex;nuclear part;nucleoplas…	Tight junction;Viral myocarditis
P12883	Myosin-7	P12883_T1351	MYH7	EQYEEEtEAKAELQR	REQYEEETEAKAELQ			0.470648	-0.700637	-0.452995	0.177931	-0.345017	-0.529382	0.929	NaN	NaN	actin filament-based movement;actin filament-based process;actin-mediated cell contraction;actin-myosin filament sliding;adult heart development;anatomical structure development;anatomical structure morphogenesis;biological regulation;cardiac muscle contraction;cardiac muscle tissue morphogenesis;cellular component movement;cellular process;developmental process;heart development;metabolic proces…	actin-dependent ATPase activity;adenyl nucleotide binding;adenyl ribonucleotide binding;ATP binding;ATPase activity;ATPase activity, coupled;binding;catalytic activity;hydrolase activity;hydrolase activity, acting on acid anhydrides;hydrolase activity, acting on acid anhydrides, in phosphorus-containing anhydrides;microfilament motor activity;motor activity;nucleoside-triphosphatase activity;nucl…	actin filament bundle;actomyosin;adherens junction;anchoring junction;cell junction;cell part;cell-substrate adherens junction;cell-substrate junction;contractile fiber part;cytoplasm;cytoplasmic part;cytoskeletal part;focal adhesion;intracellular organelle part;intracellular part;macromolecular complex;muscle myosin complex;myosin complex;myosin filament;myosin II complex;nuclear part;nucleoplas…	Tight junction;Viral myocarditis
P12883	Myosin-7	P12883_T1373	MYH7	tKYETDAIQR	SEVAQWRTKYETDAI			0.355152	-0.913339	0.245219	0.871183	-0.189073	-1.5765	0.941	NaN	NaN	actin filament-based movement;actin filament-based process;actin-mediated cell contraction;actin-myosin filament sliding;adult heart development;anatomical structure development;anatomical structure morphogenesis;biological regulation;cardiac muscle contraction;cardiac muscle tissue morphogenesis;cellular component movement;cellular process;developmental process;heart development;metabolic proces…	actin-dependent ATPase activity;adenyl nucleotide binding;adenyl ribonucleotide binding;ATP binding;ATPase activity;ATPase activity, coupled;binding;catalytic activity;hydrolase activity;hydrolase activity, acting on acid anhydrides;hydrolase activity, acting on acid anhydrides, in phosphorus-containing anhydrides;microfilament motor activity;motor activity;nucleoside-triphosphatase activity;nucl…	actin filament bundle;actomyosin;adherens junction;anchoring junction;cell junction;cell part;cell-substrate adherens junction;cell-substrate junction;contractile fiber part;cytoplasm;cytoplasmic part;cytoskeletal part;focal adhesion;intracellular organelle part;intracellular part;macromolecular complex;muscle myosin complex;myosin complex;myosin filament;myosin II complex;nuclear part;nucleoplas…	Tight junction;Viral myocarditis
P12883	Myosin-7	P12883_T1383	MYH7	TKYETDAIQRtEELEEAK;YETDAIQRtEELEEAK	ETDAIQRTEELEEAK			1.26668	-1.1629	-1.28105	-1.1259	-0.512169	-0.62676	0.936	NaN	NaN	actin filament-based movement;actin filament-based process;actin-mediated cell contraction;actin-myosin filament sliding;adult heart development;anatomical structure development;anatomical structure morphogenesis;biological regulation;cardiac muscle contraction;cardiac muscle tissue morphogenesis;cellular component movement;cellular process;developmental process;heart development;metabolic proces…	actin-dependent ATPase activity;adenyl nucleotide binding;adenyl ribonucleotide binding;ATP binding;ATPase activity;ATPase activity, coupled;binding;catalytic activity;hydrolase activity;hydrolase activity, acting on acid anhydrides;hydrolase activity, acting on acid anhydrides, in phosphorus-containing anhydrides;microfilament motor activity;motor activity;nucleoside-triphosphatase activity;nucl…	actin filament bundle;actomyosin;adherens junction;anchoring junction;cell junction;cell part;cell-substrate adherens junction;cell-substrate junction;contractile fiber part;cytoplasm;cytoplasmic part;cytoskeletal part;focal adhesion;intracellular organelle part;intracellular part;macromolecular complex;muscle myosin complex;myosin complex;myosin filament;myosin II complex;nuclear part;nucleoplas…	Tight junction;Viral myocarditis
P12883	Myosin-7	P12883_T1479	MYH7	SLStELFK	KEARSLSTELFKLKN			0.160855	-1.21354	-1.00578	0.635459	-0.246789	-1.19839	0.936	NaN	NaN	actin filament-based movement;actin filament-based process;actin-mediated cell contraction;actin-myosin filament sliding;adult heart development;anatomical structure development;anatomical structure morphogenesis;biological regulation;cardiac muscle contraction;cardiac muscle tissue morphogenesis;cellular component movement;cellular process;developmental process;heart development;metabolic proces…	actin-dependent ATPase activity;adenyl nucleotide binding;adenyl ribonucleotide binding;ATP binding;ATPase activity;ATPase activity, coupled;binding;catalytic activity;hydrolase activity;hydrolase activity, acting on acid anhydrides;hydrolase activity, acting on acid anhydrides, in phosphorus-containing anhydrides;microfilament motor activity;motor activity;nucleoside-triphosphatase activity;nucl…	actin filament bundle;actomyosin;adherens junction;anchoring junction;cell junction;cell part;cell-substrate adherens junction;cell-substrate junction;contractile fiber part;cytoplasm;cytoplasmic part;cytoskeletal part;focal adhesion;intracellular organelle part;intracellular part;macromolecular complex;muscle myosin complex;myosin complex;myosin filament;myosin II complex;nuclear part;nucleoplas…	Tight junction;Viral myocarditis
P12883	Myosin-7	P12883_T1497	MYH7	NAYEESLEHLEtFK;NAYEESLEHLEtFKR	ESLEHLETFKRENKN			0.19456	-0.938137	0.08863	-0.558656	-0.70693	-0.320482	0.929	NaN	NaN	actin filament-based movement;actin filament-based process;actin-mediated cell contraction;actin-myosin filament sliding;adult heart development;anatomical structure development;anatomical structure morphogenesis;biological regulation;cardiac muscle contraction;cardiac muscle tissue morphogenesis;cellular component movement;cellular process;developmental process;heart development;metabolic proces…	actin-dependent ATPase activity;adenyl nucleotide binding;adenyl ribonucleotide binding;ATP binding;ATPase activity;ATPase activity, coupled;binding;catalytic activity;hydrolase activity;hydrolase activity, acting on acid anhydrides;hydrolase activity, acting on acid anhydrides, in phosphorus-containing anhydrides;microfilament motor activity;motor activity;nucleoside-triphosphatase activity;nucl…	actin filament bundle;actomyosin;adherens junction;anchoring junction;cell junction;cell part;cell-substrate adherens junction;cell-substrate junction;contractile fiber part;cytoplasm;cytoplasmic part;cytoskeletal part;focal adhesion;intracellular organelle part;intracellular part;macromolecular complex;muscle myosin complex;myosin complex;myosin filament;myosin II complex;nuclear part;nucleoplas…	Tight junction;Viral myocarditis
P12883	Myosin-7	P12883_T1513	MYH7	ENKNLQEEISDLtEQLGSSGK;NLQEEISDLtEQLGSSGK	QEEISDLTEQLGSSG			0.0724122	-0.481242	-0.636128	-0.517487	0.0244621	-0.543399	0.935	NaN	NaN	actin filament-based movement;actin filament-based process;actin-mediated cell contraction;actin-myosin filament sliding;adult heart development;anatomical structure development;anatomical structure morphogenesis;biological regulation;cardiac muscle contraction;cardiac muscle tissue morphogenesis;cellular component movement;cellular process;developmental process;heart development;metabolic proces…	actin-dependent ATPase activity;adenyl nucleotide binding;adenyl ribonucleotide binding;ATP binding;ATPase activity;ATPase activity, coupled;binding;catalytic activity;hydrolase activity;hydrolase activity, acting on acid anhydrides;hydrolase activity, acting on acid anhydrides, in phosphorus-containing anhydrides;microfilament motor activity;motor activity;nucleoside-triphosphatase activity;nucl…	actin filament bundle;actomyosin;adherens junction;anchoring junction;cell junction;cell part;cell-substrate adherens junction;cell-substrate junction;contractile fiber part;cytoplasm;cytoplasmic part;cytoskeletal part;focal adhesion;intracellular organelle part;intracellular part;macromolecular complex;muscle myosin complex;myosin complex;myosin filament;myosin II complex;nuclear part;nucleoplas…	Tight junction;Viral myocarditis
P12883	Myosin-7	P12883_T1522	MYH7	NLQEEISDLTEQLGSSGKtIHELEK	QLGSSGKTIHELEKV			0.0815713	0.128722	-0.423107	-0.0204058	0.242963	-0.296426	0.804	NaN	NaN	actin filament-based movement;actin filament-based process;actin-mediated cell contraction;actin-myosin filament sliding;adult heart development;anatomical structure development;anatomical structure morphogenesis;biological regulation;cardiac muscle contraction;cardiac muscle tissue morphogenesis;cellular component movement;cellular process;developmental process;heart development;metabolic proces…	actin-dependent ATPase activity;adenyl nucleotide binding;adenyl ribonucleotide binding;ATP binding;ATPase activity;ATPase activity, coupled;binding;catalytic activity;hydrolase activity;hydrolase activity, acting on acid anhydrides;hydrolase activity, acting on acid anhydrides, in phosphorus-containing anhydrides;microfilament motor activity;motor activity;nucleoside-triphosphatase activity;nucl…	actin filament bundle;actomyosin;adherens junction;anchoring junction;cell junction;cell part;cell-substrate adherens junction;cell-substrate junction;contractile fiber part;cytoplasm;cytoplasmic part;cytoskeletal part;focal adhesion;intracellular organelle part;intracellular part;macromolecular complex;muscle myosin complex;myosin complex;myosin filament;myosin II complex;nuclear part;nucleoplas…	Tight junction;Viral myocarditis
P12883	Myosin-7	P12883_T1709	MYH7	KLAEQELIEtSER;LAEQELIEtSER	AEQELIETSERVQLL			0.439632	0.556824	-0.773865	0.444952	0.334478	-0.907475	0.94	NaN	NaN	actin filament-based movement;actin filament-based process;actin-mediated cell contraction;actin-myosin filament sliding;adult heart development;anatomical structure development;anatomical structure morphogenesis;biological regulation;cardiac muscle contraction;cardiac muscle tissue morphogenesis;cellular component movement;cellular process;developmental process;heart development;metabolic proces…	actin-dependent ATPase activity;adenyl nucleotide binding;adenyl ribonucleotide binding;ATP binding;ATPase activity;ATPase activity, coupled;binding;catalytic activity;hydrolase activity;hydrolase activity, acting on acid anhydrides;hydrolase activity, acting on acid anhydrides, in phosphorus-containing anhydrides;microfilament motor activity;motor activity;nucleoside-triphosphatase activity;nucl…	actin filament bundle;actomyosin;adherens junction;anchoring junction;cell junction;cell part;cell-substrate adherens junction;cell-substrate junction;contractile fiber part;cytoplasm;cytoplasmic part;cytoskeletal part;focal adhesion;intracellular organelle part;intracellular part;macromolecular complex;muscle myosin complex;myosin complex;myosin filament;myosin II complex;nuclear part;nucleoplas…	Tight junction;Viral myocarditis
P12883	Myosin-7	P12883_T1721	MYH7	VQLLHSQNtSLINQK	QLLHSQNTSLINQKK			0.0656313	-0.318988	0.0192693	0.482791	0.251372	-0.0603835	0.938	NaN	NaN	actin filament-based movement;actin filament-based process;actin-mediated cell contraction;actin-myosin filament sliding;adult heart development;anatomical structure development;anatomical structure morphogenesis;biological regulation;cardiac muscle contraction;cardiac muscle tissue morphogenesis;cellular component movement;cellular process;developmental process;heart development;metabolic proces…	actin-dependent ATPase activity;adenyl nucleotide binding;adenyl ribonucleotide binding;ATP binding;ATPase activity;ATPase activity, coupled;binding;catalytic activity;hydrolase activity;hydrolase activity, acting on acid anhydrides;hydrolase activity, acting on acid anhydrides, in phosphorus-containing anhydrides;microfilament motor activity;motor activity;nucleoside-triphosphatase activity;nucl…	actin filament bundle;actomyosin;adherens junction;anchoring junction;cell junction;cell part;cell-substrate adherens junction;cell-substrate junction;contractile fiber part;cytoplasm;cytoplasmic part;cytoskeletal part;focal adhesion;intracellular organelle part;intracellular part;macromolecular complex;muscle myosin complex;myosin complex;myosin filament;myosin II complex;nuclear part;nucleoplas…	Tight junction;Viral myocarditis
P12883	Myosin-7	P12883_T1760	MYH7	AItDAAMMAEELK;AItDAAMMAEELKK	EKAKKAITDAAMMAE			0.946415	-0.338277	-0.185448	-0.0220772	-0.2429	-0.260189	1	NaN	NaN	actin filament-based movement;actin filament-based process;actin-mediated cell contraction;actin-myosin filament sliding;adult heart development;anatomical structure development;anatomical structure morphogenesis;biological regulation;cardiac muscle contraction;cardiac muscle tissue morphogenesis;cellular component movement;cellular process;developmental process;heart development;metabolic proces…	actin-dependent ATPase activity;adenyl nucleotide binding;adenyl ribonucleotide binding;ATP binding;ATPase activity;ATPase activity, coupled;binding;catalytic activity;hydrolase activity;hydrolase activity, acting on acid anhydrides;hydrolase activity, acting on acid anhydrides, in phosphorus-containing anhydrides;microfilament motor activity;motor activity;nucleoside-triphosphatase activity;nucl…	actin filament bundle;actomyosin;adherens junction;anchoring junction;cell junction;cell part;cell-substrate adherens junction;cell-substrate junction;contractile fiber part;cytoplasm;cytoplasmic part;cytoskeletal part;focal adhesion;intracellular organelle part;intracellular part;macromolecular complex;muscle myosin complex;myosin complex;myosin filament;myosin II complex;nuclear part;nucleoplas…	Tight junction;Viral myocarditis
P12883	Myosin-7	P12883_T1851	MYH7	ELtYQTEEDR;ELtYQTEEDRK;IKELtYQTEEDR;IKELtyQTEEDRK	ERRIKELTYQTEEDR			0.443277	-0.478656	-0.0315145	0.544519	-0.512225	-1.14459	0.942	NaN	NaN	actin filament-based movement;actin filament-based process;actin-mediated cell contraction;actin-myosin filament sliding;adult heart development;anatomical structure development;anatomical structure morphogenesis;biological regulation;cardiac muscle contraction;cardiac muscle tissue morphogenesis;cellular component movement;cellular process;developmental process;heart development;metabolic proces…	actin-dependent ATPase activity;adenyl nucleotide binding;adenyl ribonucleotide binding;ATP binding;ATPase activity;ATPase activity, coupled;binding;catalytic activity;hydrolase activity;hydrolase activity, acting on acid anhydrides;hydrolase activity, acting on acid anhydrides, in phosphorus-containing anhydrides;microfilament motor activity;motor activity;nucleoside-triphosphatase activity;nucl…	actin filament bundle;actomyosin;adherens junction;anchoring junction;cell junction;cell part;cell-substrate adherens junction;cell-substrate junction;contractile fiber part;cytoplasm;cytoplasmic part;cytoskeletal part;focal adhesion;intracellular organelle part;intracellular part;macromolecular complex;muscle myosin complex;myosin complex;myosin filament;myosin II complex;nuclear part;nucleoplas…	Tight junction;Viral myocarditis
P12883	Myosin-7	P12883_T1891	MYH7	QAEEAEEQANtNLSK	EAEEQANTNLSKFRK			0.788081	-0.662604	0.203855	1.15902	-0.531904	-1.53447	0.94	NaN	NaN	actin filament-based movement;actin filament-based process;actin-mediated cell contraction;actin-myosin filament sliding;adult heart development;anatomical structure development;anatomical structure morphogenesis;biological regulation;cardiac muscle contraction;cardiac muscle tissue morphogenesis;cellular component movement;cellular process;developmental process;heart development;metabolic proces…	actin-dependent ATPase activity;adenyl nucleotide binding;adenyl ribonucleotide binding;ATP binding;ATPase activity;ATPase activity, coupled;binding;catalytic activity;hydrolase activity;hydrolase activity, acting on acid anhydrides;hydrolase activity, acting on acid anhydrides, in phosphorus-containing anhydrides;microfilament motor activity;motor activity;nucleoside-triphosphatase activity;nucl…	actin filament bundle;actomyosin;adherens junction;anchoring junction;cell junction;cell part;cell-substrate adherens junction;cell-substrate junction;contractile fiber part;cytoplasm;cytoplasmic part;cytoskeletal part;focal adhesion;intracellular organelle part;intracellular part;macromolecular complex;muscle myosin complex;myosin complex;myosin filament;myosin II complex;nuclear part;nucleoplas…	Tight junction;Viral myocarditis
P12883	Myosin-7	P12883_T215	MYH7	DQSPGKGtLEDQIIQANPALEAFGNAK;KDQSPGKGtLEDQIIQANPALEAFGNAK	DQSPGKGTLEDQIIQ			0.165122	0.77148	-0.779714	0.243901	0.983691	0.0999212	0.93	NaN	NaN	actin filament-based movement;actin filament-based process;actin-mediated cell contraction;actin-myosin filament sliding;adult heart development;anatomical structure development;anatomical structure morphogenesis;biological regulation;cardiac muscle contraction;cardiac muscle tissue morphogenesis;cellular component movement;cellular process;developmental process;heart development;metabolic proces…	actin-dependent ATPase activity;adenyl nucleotide binding;adenyl ribonucleotide binding;ATP binding;ATPase activity;ATPase activity, coupled;binding;catalytic activity;hydrolase activity;hydrolase activity, acting on acid anhydrides;hydrolase activity, acting on acid anhydrides, in phosphorus-containing anhydrides;microfilament motor activity;motor activity;nucleoside-triphosphatase activity;nucl…	actin filament bundle;actomyosin;adherens junction;anchoring junction;cell junction;cell part;cell-substrate adherens junction;cell-substrate junction;contractile fiber part;cytoplasm;cytoplasmic part;cytoskeletal part;focal adhesion;intracellular organelle part;intracellular part;macromolecular complex;muscle myosin complex;myosin complex;myosin filament;myosin II complex;nuclear part;nucleoplas…	Tight junction;Viral myocarditis
P12883	Myosin-7	P12883_T378	MYH7	EEQAEPDGtEEADKSAYLMGLNSADLLK;LKQREEQAEPDGtEEADK;QREEQAEPDGtEEADKSAYLMGLNSADLLK	EQAEPDGTEEADKSA			0.277286	-0.427119	0.0957066	-0.0236848	-0.469572	-0.819919	1	NaN	NaN	actin filament-based movement;actin filament-based process;actin-mediated cell contraction;actin-myosin filament sliding;adult heart development;anatomical structure development;anatomical structure morphogenesis;biological regulation;cardiac muscle contraction;cardiac muscle tissue morphogenesis;cellular component movement;cellular process;developmental process;heart development;metabolic proces…	actin-dependent ATPase activity;adenyl nucleotide binding;adenyl ribonucleotide binding;ATP binding;ATPase activity;ATPase activity, coupled;binding;catalytic activity;hydrolase activity;hydrolase activity, acting on acid anhydrides;hydrolase activity, acting on acid anhydrides, in phosphorus-containing anhydrides;microfilament motor activity;motor activity;nucleoside-triphosphatase activity;nucl…	actin filament bundle;actomyosin;adherens junction;anchoring junction;cell junction;cell part;cell-substrate adherens junction;cell-substrate junction;contractile fiber part;cytoplasm;cytoplasmic part;cytoskeletal part;focal adhesion;intracellular organelle part;intracellular part;macromolecular complex;muscle myosin complex;myosin complex;myosin filament;myosin II complex;nuclear part;nucleoplas…	Tight junction;Viral myocarditis
P12883	Myosin-7	P12883_T441	MYH7	MFNWMVtR	RMFNWMVTRINATLE			0.213014	-0.256238	0.0678848	0.488509	-0.0606515	-0.771967	1	NaN	NaN	actin filament-based movement;actin filament-based process;actin-mediated cell contraction;actin-myosin filament sliding;adult heart development;anatomical structure development;anatomical structure morphogenesis;biological regulation;cardiac muscle contraction;cardiac muscle tissue morphogenesis;cellular component movement;cellular process;developmental process;heart development;metabolic proces…	actin-dependent ATPase activity;adenyl nucleotide binding;adenyl ribonucleotide binding;ATP binding;ATPase activity;ATPase activity, coupled;binding;catalytic activity;hydrolase activity;hydrolase activity, acting on acid anhydrides;hydrolase activity, acting on acid anhydrides, in phosphorus-containing anhydrides;microfilament motor activity;motor activity;nucleoside-triphosphatase activity;nucl…	actin filament bundle;actomyosin;adherens junction;anchoring junction;cell junction;cell part;cell-substrate adherens junction;cell-substrate junction;contractile fiber part;cytoplasm;cytoplasmic part;cytoskeletal part;focal adhesion;intracellular organelle part;intracellular part;macromolecular complex;muscle myosin complex;myosin complex;myosin filament;myosin II complex;nuclear part;nucleoplas…	Tight junction;Viral myocarditis
P12883	Myosin-7	P12883_T619	MYH7	LLStLFANYAGADAPIEK	SSLKLLSTLFANYAG			0.0924791	-0.387941	-0.699666	-0.394512	0.477836	0.661752	0.808	NaN	NaN	actin filament-based movement;actin filament-based process;actin-mediated cell contraction;actin-myosin filament sliding;adult heart development;anatomical structure development;anatomical structure morphogenesis;biological regulation;cardiac muscle contraction;cardiac muscle tissue morphogenesis;cellular component movement;cellular process;developmental process;heart development;metabolic proces…	actin-dependent ATPase activity;adenyl nucleotide binding;adenyl ribonucleotide binding;ATP binding;ATPase activity;ATPase activity, coupled;binding;catalytic activity;hydrolase activity;hydrolase activity, acting on acid anhydrides;hydrolase activity, acting on acid anhydrides, in phosphorus-containing anhydrides;microfilament motor activity;motor activity;nucleoside-triphosphatase activity;nucl…	actin filament bundle;actomyosin;adherens junction;anchoring junction;cell junction;cell part;cell-substrate adherens junction;cell-substrate junction;contractile fiber part;cytoplasm;cytoplasmic part;cytoskeletal part;focal adhesion;intracellular organelle part;intracellular part;macromolecular complex;muscle myosin complex;myosin complex;myosin filament;myosin II complex;nuclear part;nucleoplas…	Tight junction;Viral myocarditis
P12883	Myosin-7	P12883_T68	MYH7	tVTVKEDQVMQQNPPK;tVTVKEDQVMQQNPPKFDK	AETEYGKTVTVKEDQ			0.0976186	-0.977228	-0.0197458	-0.775925	-0.745105	-0.168853	0.931	NaN	NaN	actin filament-based movement;actin filament-based process;actin-mediated cell contraction;actin-myosin filament sliding;adult heart development;anatomical structure development;anatomical structure morphogenesis;biological regulation;cardiac muscle contraction;cardiac muscle tissue morphogenesis;cellular component movement;cellular process;developmental process;heart development;metabolic proces…	actin-dependent ATPase activity;adenyl nucleotide binding;adenyl ribonucleotide binding;ATP binding;ATPase activity;ATPase activity, coupled;binding;catalytic activity;hydrolase activity;hydrolase activity, acting on acid anhydrides;hydrolase activity, acting on acid anhydrides, in phosphorus-containing anhydrides;microfilament motor activity;motor activity;nucleoside-triphosphatase activity;nucl…	actin filament bundle;actomyosin;adherens junction;anchoring junction;cell junction;cell part;cell-substrate adherens junction;cell-substrate junction;contractile fiber part;cytoplasm;cytoplasmic part;cytoskeletal part;focal adhesion;intracellular organelle part;intracellular part;macromolecular complex;muscle myosin complex;myosin complex;myosin filament;myosin II complex;nuclear part;nucleoplas…	Tight junction;Viral myocarditis
P12883	Myosin-7	P12883_T70	MYH7	TVtVKEDQVMQQNPPK;TVtVKEDQVMQQNPPKFDK	TEYGKTVTVKEDQVM			0.188705	-0.301272	-0.0438553	-0.188934	-0.236888	-0.218807	0.939	NaN	NaN	actin filament-based movement;actin filament-based process;actin-mediated cell contraction;actin-myosin filament sliding;adult heart development;anatomical structure development;anatomical structure morphogenesis;biological regulation;cardiac muscle contraction;cardiac muscle tissue morphogenesis;cellular component movement;cellular process;developmental process;heart development;metabolic proces…	actin-dependent ATPase activity;adenyl nucleotide binding;adenyl ribonucleotide binding;ATP binding;ATPase activity;ATPase activity, coupled;binding;catalytic activity;hydrolase activity;hydrolase activity, acting on acid anhydrides;hydrolase activity, acting on acid anhydrides, in phosphorus-containing anhydrides;microfilament motor activity;motor activity;nucleoside-triphosphatase activity;nucl…	actin filament bundle;actomyosin;adherens junction;anchoring junction;cell junction;cell part;cell-substrate adherens junction;cell-substrate junction;contractile fiber part;cytoplasm;cytoplasmic part;cytoskeletal part;focal adhesion;intracellular organelle part;intracellular part;macromolecular complex;muscle myosin complex;myosin complex;myosin filament;myosin II complex;nuclear part;nucleoplas…	Tight junction;Viral myocarditis
P12883	Myosin-7	P12883_T960	MYH7	DIDDLELtLAK	DIDDLELTLAKVEKE			0.584115	0.881065	-1.72319	-0.494913	2.79595	1.94045	1	NaN	NaN	actin filament-based movement;actin filament-based process;actin-mediated cell contraction;actin-myosin filament sliding;adult heart development;anatomical structure development;anatomical structure morphogenesis;biological regulation;cardiac muscle contraction;cardiac muscle tissue morphogenesis;cellular component movement;cellular process;developmental process;heart development;metabolic proces…	actin-dependent ATPase activity;adenyl nucleotide binding;adenyl ribonucleotide binding;ATP binding;ATPase activity;ATPase activity, coupled;binding;catalytic activity;hydrolase activity;hydrolase activity, acting on acid anhydrides;hydrolase activity, acting on acid anhydrides, in phosphorus-containing anhydrides;microfilament motor activity;motor activity;nucleoside-triphosphatase activity;nucl…	actin filament bundle;actomyosin;adherens junction;anchoring junction;cell junction;cell part;cell-substrate adherens junction;cell-substrate junction;contractile fiber part;cytoplasm;cytoplasmic part;cytoskeletal part;focal adhesion;intracellular organelle part;intracellular part;macromolecular complex;muscle myosin complex;myosin complex;myosin filament;myosin II complex;nuclear part;nucleoplas…	Tight junction;Viral myocarditis
P12883	Myosin-7	P12883_T979	MYH7	NLtEEMAGLDEIIAK	ENKVKNLTEEMAGLD		R2_Pel_S1_Pel	1.30264	-1.32346	-0.530061	-0.0127948	1.27026	0.283695	1	NaN	NaN	actin filament-based movement;actin filament-based process;actin-mediated cell contraction;actin-myosin filament sliding;adult heart development;anatomical structure development;anatomical structure morphogenesis;biological regulation;cardiac muscle contraction;cardiac muscle tissue morphogenesis;cellular component movement;cellular process;developmental process;heart development;metabolic proces…	actin-dependent ATPase activity;adenyl nucleotide binding;adenyl ribonucleotide binding;ATP binding;ATPase activity;ATPase activity, coupled;binding;catalytic activity;hydrolase activity;hydrolase activity, acting on acid anhydrides;hydrolase activity, acting on acid anhydrides, in phosphorus-containing anhydrides;microfilament motor activity;motor activity;nucleoside-triphosphatase activity;nucl…	actin filament bundle;actomyosin;adherens junction;anchoring junction;cell junction;cell part;cell-substrate adherens junction;cell-substrate junction;contractile fiber part;cytoplasm;cytoplasmic part;cytoskeletal part;focal adhesion;intracellular organelle part;intracellular part;macromolecular complex;muscle myosin complex;myosin complex;myosin filament;myosin II complex;nuclear part;nucleoplas…	Tight junction;Viral myocarditis
P12883	Myosin-7	P12883_T993	MYH7	NLTEEMAGLDEIIAKLtK	DEIIAKLTKEKKALQ			0.804709	-0.861505	-0.0975498	-0.186361	-0.146308	-0.204355	0.94	NaN	NaN	actin filament-based movement;actin filament-based process;actin-mediated cell contraction;actin-myosin filament sliding;adult heart development;anatomical structure development;anatomical structure morphogenesis;biological regulation;cardiac muscle contraction;cardiac muscle tissue morphogenesis;cellular component movement;cellular process;developmental process;heart development;metabolic proces…	actin-dependent ATPase activity;adenyl nucleotide binding;adenyl ribonucleotide binding;ATP binding;ATPase activity;ATPase activity, coupled;binding;catalytic activity;hydrolase activity;hydrolase activity, acting on acid anhydrides;hydrolase activity, acting on acid anhydrides, in phosphorus-containing anhydrides;microfilament motor activity;motor activity;nucleoside-triphosphatase activity;nucl…	actin filament bundle;actomyosin;adherens junction;anchoring junction;cell junction;cell part;cell-substrate adherens junction;cell-substrate junction;contractile fiber part;cytoplasm;cytoplasmic part;cytoskeletal part;focal adhesion;intracellular organelle part;intracellular part;macromolecular complex;muscle myosin complex;myosin complex;myosin filament;myosin II complex;nuclear part;nucleoplas…	Tight junction;Viral myocarditis
P12883	Myosin-7	P12883_Y103	MYH7	FDKIEDMAMLTFLHEPAVLyNLK;IEDMAMLTFLHEPAVLyNLK	LHEPAVLYNLKDRYG			0.186794	-0.617348	-0.0955982	-0.0354484	-0.375161	-0.0914431	0.909	NaN	NaN	actin filament-based movement;actin filament-based process;actin-mediated cell contraction;actin-myosin filament sliding;adult heart development;anatomical structure development;anatomical structure morphogenesis;biological regulation;cardiac muscle contraction;cardiac muscle tissue morphogenesis;cellular component movement;cellular process;developmental process;heart development;metabolic proces…	actin-dependent ATPase activity;adenyl nucleotide binding;adenyl ribonucleotide binding;ATP binding;ATPase activity;ATPase activity, coupled;binding;catalytic activity;hydrolase activity;hydrolase activity, acting on acid anhydrides;hydrolase activity, acting on acid anhydrides, in phosphorus-containing anhydrides;microfilament motor activity;motor activity;nucleoside-triphosphatase activity;nucl…	actin filament bundle;actomyosin;adherens junction;anchoring junction;cell junction;cell part;cell-substrate adherens junction;cell-substrate junction;contractile fiber part;cytoplasm;cytoplasmic part;cytoskeletal part;focal adhesion;intracellular organelle part;intracellular part;macromolecular complex;muscle myosin complex;myosin complex;myosin filament;myosin II complex;nuclear part;nucleoplas…	Tight junction;Viral myocarditis
P12883	Myosin-7	P12883_Y1308	MYH7	GKLTyTQQLEDLK;LTyTQQLEDLK;LTyTQQLEDLKR	LTRGKLTYTQQLEDL			0.436489	-0.320101	0.0813516	-0.18515	-0.323869	-0.275208	0.943	NaN	NaN	actin filament-based movement;actin filament-based process;actin-mediated cell contraction;actin-myosin filament sliding;adult heart development;anatomical structure development;anatomical structure morphogenesis;biological regulation;cardiac muscle contraction;cardiac muscle tissue morphogenesis;cellular component movement;cellular process;developmental process;heart development;metabolic proces…	actin-dependent ATPase activity;adenyl nucleotide binding;adenyl ribonucleotide binding;ATP binding;ATPase activity;ATPase activity, coupled;binding;catalytic activity;hydrolase activity;hydrolase activity, acting on acid anhydrides;hydrolase activity, acting on acid anhydrides, in phosphorus-containing anhydrides;microfilament motor activity;motor activity;nucleoside-triphosphatase activity;nucl…	actin filament bundle;actomyosin;adherens junction;anchoring junction;cell junction;cell part;cell-substrate adherens junction;cell-substrate junction;contractile fiber part;cytoplasm;cytoplasmic part;cytoskeletal part;focal adhesion;intracellular organelle part;intracellular part;macromolecular complex;muscle myosin complex;myosin complex;myosin filament;myosin II complex;nuclear part;nucleoplas…	Tight junction;Viral myocarditis
P12883	Myosin-7	P12883_Y1460	MYH7	ILAEWKQKyEEsQSELESSQK;QKyEESQSELESSQK;yEEsQsELESSQK	LAEWKQKYEESQSEL			0.224329	-0.903117	0.0828851	0.151027	-0.485964	-1.23201	0.941	NaN	NaN	actin filament-based movement;actin filament-based process;actin-mediated cell contraction;actin-myosin filament sliding;adult heart development;anatomical structure development;anatomical structure morphogenesis;biological regulation;cardiac muscle contraction;cardiac muscle tissue morphogenesis;cellular component movement;cellular process;developmental process;heart development;metabolic proces…	actin-dependent ATPase activity;adenyl nucleotide binding;adenyl ribonucleotide binding;ATP binding;ATPase activity;ATPase activity, coupled;binding;catalytic activity;hydrolase activity;hydrolase activity, acting on acid anhydrides;hydrolase activity, acting on acid anhydrides, in phosphorus-containing anhydrides;microfilament motor activity;motor activity;nucleoside-triphosphatase activity;nucl…	actin filament bundle;actomyosin;adherens junction;anchoring junction;cell junction;cell part;cell-substrate adherens junction;cell-substrate junction;contractile fiber part;cytoplasm;cytoplasmic part;cytoskeletal part;focal adhesion;intracellular organelle part;intracellular part;macromolecular complex;muscle myosin complex;myosin complex;myosin filament;myosin II complex;nuclear part;nucleoplas…	Tight junction;Viral myocarditis
P12883	Myosin-7	P12883_Y422	MYH7	GQNVQQVIyATGALAK	QNVQQVIYATGALAK			1.132	-0.370811	-0.0101678	-0.15309	-0.255212	-0.305255	0.945	NaN	NaN	actin filament-based movement;actin filament-based process;actin-mediated cell contraction;actin-myosin filament sliding;adult heart development;anatomical structure development;anatomical structure morphogenesis;biological regulation;cardiac muscle contraction;cardiac muscle tissue morphogenesis;cellular component movement;cellular process;developmental process;heart development;metabolic proces…	actin-dependent ATPase activity;adenyl nucleotide binding;adenyl ribonucleotide binding;ATP binding;ATPase activity;ATPase activity, coupled;binding;catalytic activity;hydrolase activity;hydrolase activity, acting on acid anhydrides;hydrolase activity, acting on acid anhydrides, in phosphorus-containing anhydrides;microfilament motor activity;motor activity;nucleoside-triphosphatase activity;nucl…	actin filament bundle;actomyosin;adherens junction;anchoring junction;cell junction;cell part;cell-substrate adherens junction;cell-substrate junction;contractile fiber part;cytoplasm;cytoplasmic part;cytoskeletal part;focal adhesion;intracellular organelle part;intracellular part;macromolecular complex;muscle myosin complex;myosin complex;myosin filament;myosin II complex;nuclear part;nucleoplas…	Tight junction;Viral myocarditis
P13805	Troponin T, slow skeletal muscle	P13805_S155	TNNT1	VLsNMGAHFGGYLVK	AKKKKVLSNMGAHFG			0.810529	0.155708	-0.271545	1.16859	0.867562	0.0830154	0.933	NaN	NaN	actin filament-based movement;actin filament-based process;actin-mediated cell contraction;actin-myosin filament sliding;biological regulation;cellular component movement;cellular process;multicellular organismal process;muscle contraction;muscle filament sliding;muscle system process;negative regulation of biological process;negative regulation of multicellular organismal process;negative regula…	binding;cytoskeletal protein binding;protein binding;tropomyosin binding	cell part;contractile fiber part;cytoplasmic part;cytoskeletal part;cytosol;intracellular organelle part;intracellular part;macromolecular complex;organelle part;protein complex;troponin complex
P13805	Troponin T, slow skeletal muscle	P13805_S2	TNNT1	MsDTEEQEYEEEQPEEEAAEEEEEAPEEPEPVAEPEEERPK;MsDTEEQEyEEEQPEEEAAEEEEEAPEEPEPVAEPEEERPK;MsDtEEQEYEEEQPEEEAAEEEEEAPEEPEPVAEPEEERPK;MsDtEEQEyEEEQPEEEAAEEEEEAPEEPEPVAEPEEERPK;sDTEEQEyEEEQPEEEAAEEEEEAPEEPEPVAEPEEERPK;sDtEEQEYEEEQPEEEAAEEEEEAPEEPEPVAEPEEER;sDtEEQEYEEEQPEEEAAEEEEEAPEEPEPVAEPEEERPK	______MSDTEEQEY			0.232287	-0.556269	-0.247192	0.951712	-0.256088	-1.24177	1	NaN	NaN	actin filament-based movement;actin filament-based process;actin-mediated cell contraction;actin-myosin filament sliding;biological regulation;cellular component movement;cellular process;multicellular organismal process;muscle contraction;muscle filament sliding;muscle system process;negative regulation of biological process;negative regulation of multicellular organismal process;negative regula…	binding;cytoskeletal protein binding;protein binding;tropomyosin binding	cell part;contractile fiber part;cytoplasmic part;cytoskeletal part;cytosol;intracellular organelle part;intracellular part;macromolecular complex;organelle part;protein complex;troponin complex
P13805	Troponin T, slow skeletal muscle	P13805_T4	TNNT1	MSDtEEQEYEEEQPEEEAAEEEEEAPEEPEPVAEPEEERPK;MSDtEEQEyEEEQPEEEAAEEEEEAPEEPEPVAEPEEERPK;MsDtEEQEYEEEQPEEEAAEEEEEAPEEPEPVAEPEEERPK;MsDtEEQEyEEEQPEEEAAEEEEEAPEEPEPVAEPEEERPK;SDtEEQEYEEEQPEEEAAEEEEEAPEEPEPVAEPEEER;SDtEEQEYEEEQPEEEAAEEEEEAPEEPEPVAEPEEERPK;SDtEEQEyEEEQPEEEAAEEEEEAPEEPEPVAEPEEER;SDtEEQEyEEEQPEEEAAEEEEEAPEEPEPVAEPEEERPK;sDtEEQEYEEEQPEEEAAEEEEEAPEEPEPVAEPEEER;sDtEEQEYEEEQPEEEAAEEEEEAPEEPEPVA…	____MSDTEEQEYEE			0.214533	-0.315766	0.0301256	-0.220506	-0.274131	-0.206256	1	NaN	NaN	actin filament-based movement;actin filament-based process;actin-mediated cell contraction;actin-myosin filament sliding;biological regulation;cellular component movement;cellular process;multicellular organismal process;muscle contraction;muscle filament sliding;muscle system process;negative regulation of biological process;negative regulation of multicellular organismal process;negative regula…	binding;cytoskeletal protein binding;protein binding;tropomyosin binding	cell part;contractile fiber part;cytoplasmic part;cytoskeletal part;cytosol;intracellular organelle part;intracellular part;macromolecular complex;organelle part;protein complex;troponin complex
P13805	Troponin T, slow skeletal muscle	P13805_Y9	TNNT1	MSDTEEQEyEEEQPEEEAAEEEEEAPEEPEPVAEPEEERPK;MSDtEEQEyEEEQPEEEAAEEEEEAPEEPEPVAEPEEERPK;MsDTEEQEyEEEQPEEEAAEEEEEAPEEPEPVAEPEEERPK;MsDtEEQEyEEEQPEEEAAEEEEEAPEEPEPVAEPEEERPK;SDTEEQEyEEEQPEEEAAEEEEEAPEEPEPVAEPEEERPK;SDtEEQEyEEEQPEEEAAEEEEEAPEEPEPVAEPEEER;SDtEEQEyEEEQPEEEAAEEEEEAPEEPEPVAEPEEERPK;sDTEEQEyEEEQPEEEAAEEEEEAPEEPEPVAEPEEERPK	SDTEEQEYEEEQPEE			0.67096	1.08546	0.0709778	-0.565643	0.889191	0.340302	1	NaN	NaN	actin filament-based movement;actin filament-based process;actin-mediated cell contraction;actin-myosin filament sliding;biological regulation;cellular component movement;cellular process;multicellular organismal process;muscle contraction;muscle filament sliding;muscle system process;negative regulation of biological process;negative regulation of multicellular organismal process;negative regula…	binding;cytoskeletal protein binding;protein binding;tropomyosin binding	cell part;contractile fiber part;cytoplasmic part;cytoskeletal part;cytosol;intracellular organelle part;intracellular part;macromolecular complex;organelle part;protein complex;troponin complex
P13807	Glycogen [starch] synthase, muscle	P13807_S312	GYS1	KLYESLLVGsLPDMNK;LYESLLVGsLPDMNK	YESLLVGSLPDMNKM			1.20019	0.076362	-0.377884	0.212363	-0.0563685	-0.723467	0.934	NaN	NaN	alcohol metabolic process;anatomical structure development;biosynthetic process;carbohydrate biosynthetic process;carbohydrate metabolic process;cellular biosynthetic process;cellular carbohydrate biosynthetic process;cellular carbohydrate metabolic process;cellular glucan metabolic process;cellular macromolecule biosynthetic process;cellular macromolecule metabolic process;cellular metabolic pro…	binding;carbohydrate binding;catalytic activity;enzyme binding;glucose binding;glucosyltransferase activity;glycogen (starch) synthase activity;kinase binding;monosaccharide binding;protein binding;protein kinase binding;sugar binding;transferase activity;transferase activity, transferring glycosyl groups;transferase activity, transferring hexosyl groups;UDP-glucosyltransferase activity;UDP-glyco…	cell part;cytoplasm;cytoplasmic part;cytosol;inclusion body;intracellular part;membrane	Insulin signaling pathway;Starch and sucrose metabolism
P13807	Glycogen [starch] synthase, muscle	P13807_S641	GYS1	PAsVPPsPSLSR;YPRPAsVPPsPSLSR;YPRPAsVPPsPSLsR;YPRPAsVPPsPsLSR	YRYPRPASVPPSPSL	+	R1_Pel_S1_Pel;R1_Pel_S3_Pel	1.8179	-6.23089	-0.197832	-1.75404	-3.48646	-3.47447	0.939	NaN	NaN	alcohol metabolic process;anatomical structure development;biosynthetic process;carbohydrate biosynthetic process;carbohydrate metabolic process;cellular biosynthetic process;cellular carbohydrate biosynthetic process;cellular carbohydrate metabolic process;cellular glucan metabolic process;cellular macromolecule biosynthetic process;cellular macromolecule metabolic process;cellular metabolic pro…	binding;carbohydrate binding;catalytic activity;enzyme binding;glucose binding;glucosyltransferase activity;glycogen (starch) synthase activity;kinase binding;monosaccharide binding;protein binding;protein kinase binding;sugar binding;transferase activity;transferase activity, transferring glycosyl groups;transferase activity, transferring hexosyl groups;UDP-glucosyltransferase activity;UDP-glyco…	cell part;cytoplasm;cytoplasmic part;cytosol;inclusion body;intracellular part;membrane	Insulin signaling pathway;Starch and sucrose metabolism
P13807	Glycogen [starch] synthase, muscle	P13807_S710	GYS1	RNsVDTATSSSLSTPSEPLSPTSSLGEER;RNsVDTATSSSLSTPSEPLSPTSSLGEERN;RNsVDTATSSSLSTPSEPLsPTSSLGEER;RNsVDTATSSSLSTPSEPLsPTSSLGEERN	TSGSKRNSVDTATSS	+	R1_Pel_S1_Pel;R1_Pel_S3_Pel	2.86493	-1.01117	-0.321676	-0.718438	-0.304431	-0.30872	0.92	NaN	NaN	alcohol metabolic process;anatomical structure development;biosynthetic process;carbohydrate biosynthetic process;carbohydrate metabolic process;cellular biosynthetic process;cellular carbohydrate biosynthetic process;cellular carbohydrate metabolic process;cellular glucan metabolic process;cellular macromolecule biosynthetic process;cellular macromolecule metabolic process;cellular metabolic pro…	binding;carbohydrate binding;catalytic activity;enzyme binding;glucose binding;glucosyltransferase activity;glycogen (starch) synthase activity;kinase binding;monosaccharide binding;protein binding;protein kinase binding;sugar binding;transferase activity;transferase activity, transferring glycosyl groups;transferase activity, transferring hexosyl groups;UDP-glucosyltransferase activity;UDP-glyco…	cell part;cytoplasm;cytoplasmic part;cytosol;inclusion body;intracellular part;membrane	Insulin signaling pathway;Starch and sucrose metabolism
P13807	Glycogen [starch] synthase, muscle	P13807_S727	GYS1	NSVDTATSSSLSTPSEPLsPTSSLGEER;NSVDTATSSSLSTPSEPLsPTSSLGEERN;RNSVDTATSSSLSTPSEPLsPTSSLGEER;RNSVDTATSSSLSTPSEPLsPTSSLGEERN;RNsVDTATSSSLSTPSEPLsPTSSLGEER;RNsVDTATSSSLSTPSEPLsPTSSLGEERN	STPSEPLSPTSSLGE	+	S1_Pel_R1_Pel;S1_Pel_R2_Pel;S1_Pel_R3_Pel;S2_Pel_R1_Pel;S2_Pel_R2_Pel;S2_Pel_R3_Pel;S3_Pel_R1_Pel;S3_Pel_R2_Pel;S3_Pel_R3_Pel	6.52134	1.41662	1.42389	1.72944	-0.0317545	-0.582906	0.914	NaN	NaN	alcohol metabolic process;anatomical structure development;biosynthetic process;carbohydrate biosynthetic process;carbohydrate metabolic process;cellular biosynthetic process;cellular carbohydrate biosynthetic process;cellular carbohydrate metabolic process;cellular glucan metabolic process;cellular macromolecule biosynthetic process;cellular macromolecule metabolic process;cellular metabolic pro…	binding;carbohydrate binding;catalytic activity;enzyme binding;glucose binding;glucosyltransferase activity;glycogen (starch) synthase activity;kinase binding;monosaccharide binding;protein binding;protein kinase binding;sugar binding;transferase activity;transferase activity, transferring glycosyl groups;transferase activity, transferring hexosyl groups;UDP-glucosyltransferase activity;UDP-glyco…	cell part;cytoplasm;cytoplasmic part;cytosol;inclusion body;intracellular part;membrane	Insulin signaling pathway;Starch and sucrose metabolism
P13861	cAMP-dependent protein kinase type II-alpha regulatory subunit	P13861_S99	PRKAR2A	RVsVCAETYNPDEEEEDTDPR	SRFNRRVSVCAETYN			0.767915	-0.448513	-0.0630763	0.203935	-0.291806	-0.482073	0.937	NaN	NaN	activation of phospholipase C activity;activation of protein kinase A activity;activation of protein kinase activity;biological regulation;blood coagulation;cell surface receptor linked signaling pathway;cellular metabolic process;cellular process;cellular response to chemical stimulus;cellular response to endogenous stimulus;cellular response to fibroblast growth factor stimulus;cellular respons…	adenyl nucleotide binding;adenyl ribonucleotide binding;AMP binding;binding;cAMP binding;cAMP-dependent protein kinase inhibitor activity;cAMP-dependent protein kinase regulator activity;cyclic nucleotide binding;enzyme binding;enzyme inhibitor activity;enzyme regulator activity;kinase binding;kinase inhibitor activity;kinase regulator activity;nucleotide binding;protein binding;protein kinase A …	adherens junction;AMP-activated protein kinase complex;anchoring junction;cAMP-dependent protein kinase complex;cell junction;cell part;cell-substrate adherens junction;cell-substrate junction;centrosome;cytoplasm;cytoplasmic part;cytoskeletal part;cytosol;extracellular membrane-bounded organelle;extracellular organelle;extracellular region part;extracellular vesicular exosome;focal adhesion;intr…	Apoptosis;Insulin signaling pathway
P13929	Beta-enolase	P13929_S176	ENO3	LAMQEFMILPVGAsSFK	MILPVGASSFKEAMR			1.02232	-0.255094	-0.252748	0.0699755	0.237124	0.149405	0.938	NaN	NaN	aging;alcohol biosynthetic process;alcohol metabolic process;anatomical structure development;anatomical structure morphogenesis;biosynthetic process;carbohydrate biosynthetic process;carbohydrate metabolic process;cellular biosynthetic process;cellular carbohydrate biosynthetic process;cellular carbohydrate metabolic process;cellular metabolic process;cellular process;developmental growth;develo…	binding;carbon-oxygen lyase activity;catalytic activity;cation binding;hydro-lyase activity;ion binding;lyase activity;magnesium ion binding;metal ion binding;phosphopyruvate hydratase activity	cell part;cytoplasm;cytoplasmic part;cytosol;cytosolic part;extracellular membrane-bounded organelle;extracellular organelle;extracellular region part;extracellular space;extracellular vesicular exosome;intracellular part;macromolecular complex;membrane;membrane-bounded organelle;membrane-bounded vesicle;organelle;phosphopyruvate hydratase complex;plasma membrane;protein complex;vesicle	Glycolysis / Gluconeogenesis;Methane metabolism;RNA degradation
P13929	Beta-enolase	P13929_S177	ENO3	LAMQEFMILPVGASsFK	ILPVGASSFKEAMRI			0.104989	-1.00026	-0.0494604	0.25264	-0.565643	-0.639603	0.859	NaN	NaN	aging;alcohol biosynthetic process;alcohol metabolic process;anatomical structure development;anatomical structure morphogenesis;biosynthetic process;carbohydrate biosynthetic process;carbohydrate metabolic process;cellular biosynthetic process;cellular carbohydrate biosynthetic process;cellular carbohydrate metabolic process;cellular metabolic process;cellular process;developmental growth;develo…	binding;carbon-oxygen lyase activity;catalytic activity;cation binding;hydro-lyase activity;ion binding;lyase activity;magnesium ion binding;metal ion binding;phosphopyruvate hydratase activity	cell part;cytoplasm;cytoplasmic part;cytosol;cytosolic part;extracellular membrane-bounded organelle;extracellular organelle;extracellular region part;extracellular space;extracellular vesicular exosome;intracellular part;macromolecular complex;membrane;membrane-bounded organelle;membrane-bounded vesicle;organelle;phosphopyruvate hydratase complex;plasma membrane;protein complex;vesicle	Glycolysis / Gluconeogenesis;Methane metabolism;RNA degradation
P13929	Beta-enolase	P13929_S27	ENO3	AAVPsGASTGIYEALELR	RFRAAVPSGASTGIY			0.717932	-1.86822	-1.45674	0.154329	0.887082	-1.06329	0.884	NaN	NaN	aging;alcohol biosynthetic process;alcohol metabolic process;anatomical structure development;anatomical structure morphogenesis;biosynthetic process;carbohydrate biosynthetic process;carbohydrate metabolic process;cellular biosynthetic process;cellular carbohydrate biosynthetic process;cellular carbohydrate metabolic process;cellular metabolic process;cellular process;developmental growth;develo…	binding;carbon-oxygen lyase activity;catalytic activity;cation binding;hydro-lyase activity;ion binding;lyase activity;magnesium ion binding;metal ion binding;phosphopyruvate hydratase activity	cell part;cytoplasm;cytoplasmic part;cytosol;cytosolic part;extracellular membrane-bounded organelle;extracellular organelle;extracellular region part;extracellular space;extracellular vesicular exosome;intracellular part;macromolecular complex;membrane;membrane-bounded organelle;membrane-bounded vesicle;organelle;phosphopyruvate hydratase complex;plasma membrane;protein complex;vesicle	Glycolysis / Gluconeogenesis;Methane metabolism;RNA degradation
P13929	Beta-enolase	P13929_S30	ENO3	AAVPSGAsTGIYEALELR	AAVPSGASTGIYEAL			0.453914	-0.111756	0.92773	0.209049	-0.86942	0.248321	0.904	NaN	NaN	aging;alcohol biosynthetic process;alcohol metabolic process;anatomical structure development;anatomical structure morphogenesis;biosynthetic process;carbohydrate biosynthetic process;carbohydrate metabolic process;cellular biosynthetic process;cellular carbohydrate biosynthetic process;cellular carbohydrate metabolic process;cellular metabolic process;cellular process;developmental growth;develo…	binding;carbon-oxygen lyase activity;catalytic activity;cation binding;hydro-lyase activity;ion binding;lyase activity;magnesium ion binding;metal ion binding;phosphopyruvate hydratase activity	cell part;cytoplasm;cytoplasmic part;cytosol;cytosolic part;extracellular membrane-bounded organelle;extracellular organelle;extracellular region part;extracellular space;extracellular vesicular exosome;intracellular part;macromolecular complex;membrane;membrane-bounded organelle;membrane-bounded vesicle;organelle;phosphopyruvate hydratase complex;plasma membrane;protein complex;vesicle	Glycolysis / Gluconeogenesis;Methane metabolism;RNA degradation
P14618	Pyruvate kinase PKM	P14618_T41	PKM	LDIDSPPItAR	DIDSPPITARNTGII			0.144239	-0.875811	0.0445429	-0.183192	-0.842633	-0.714905	0.913	NaN	NaN	alcohol metabolic process;carbohydrate metabolic process;cell death;cellular carbohydrate metabolic process;cellular metabolic process;cellular process;death;glucose metabolic process;hexose metabolic process;metabolic process;monosaccharide metabolic process;primary metabolic process;programmed cell death;small molecule metabolic process	adenyl nucleotide binding;adenyl ribonucleotide binding;alkali metal ion binding;antigen binding;ATP binding;binding;catalytic activity;cation binding;ion binding;kinase activity;magnesium ion binding;metal ion binding;MHC class II protein complex binding;MHC protein complex binding;nucleotide binding;phosphotransferase activity, alcohol group as acceptor;potassium ion binding;purine nucleotide b…	cell part;cell projection;cilium;cytoplasm;cytoplasmic part;cytosol;extracellular matrix;extracellular membrane-bounded organelle;extracellular organelle;extracellular region part;extracellular vesicular exosome;intracellular membrane-bounded organelle;intracellular organelle;intracellular part;membrane;membrane-bounded organelle;membrane-bounded vesicle;mitochondrion;nucleus;organelle;plasma mem…	Carbon fixation in photosynthetic organisms;Glycolysis / Gluconeogenesis;Purine metabolism;Pyruvate metabolism;Type II diabetes mellitus
P15259	Phosphoglycerate mutase 2	P15259_Y92	PGAM2	HyGGLTGLNK	WRLNERHYGGLTGLN			0.277239	-1.04137	0.42206	-0.227088	-0.426193	-0.23141	0.94	NaN	NaN	alcohol biosynthetic process;alcohol catabolic process;alcohol metabolic process;biosynthetic process;carbohydrate biosynthetic process;carbohydrate catabolic process;carbohydrate metabolic process;catabolic process;cellular biosynthetic process;cellular carbohydrate biosynthetic process;cellular carbohydrate catabolic process;cellular carbohydrate metabolic process;cellular metabolic process;cel…	2,3-bisphosphoglycerate-dependent phosphoglycerate mutase activity;binding;bisphosphoglycerate 2-phosphatase activity;bisphosphoglycerate mutase activity;bisphosphoglycerate phosphatase activity;catalytic activity;cofactor binding;hydrolase activity;hydrolase activity, acting on ester bonds;intramolecular transferase activity;intramolecular transferase activity, phosphotransferases;isomerase acti…	cell part;cytoplasmic part;cytosol;extracellular membrane-bounded organelle;extracellular organelle;extracellular region part;extracellular vesicular exosome;intracellular membrane-bounded organelle;intracellular organelle;intracellular part;membrane-bounded organelle;membrane-bounded vesicle;nucleus;organelle;vesicle	Glycolysis / Gluconeogenesis;Methane metabolism
P16403	Histone H1.2	P16403_T4	H1-2	SEtAPAAPAAAPPAEK	____MSETAPAAPAA			0.111604	-0.898517	-0.116067	0.119306	-0.273336	0.664499	0.929	NaN	NaN	cellular component assembly;cellular component assembly at cellular level;cellular component organization;cellular component organization at cellular level;cellular component organization or biogenesis;cellular component organization or biogenesis at cellular level;cellular macromolecular complex assembly;cellular macromolecular complex subunit organization;cellular process;chromatin assembly;chr…	binding;chromatin binding;chromatin DNA binding;DNA binding;nucleic acid binding;structure-specific DNA binding	cell part;chromatin;chromosomal part;euchromatin;intracellular membrane-bounded organelle;intracellular organelle;intracellular organelle part;intracellular part;macromolecular complex;membrane-bounded organelle;nuclear chromatin;nuclear chromosome part;nuclear euchromatin;nuclear part;nucleosome;nucleus;organelle;organelle part;protein-DNA complex
P16615	Sarcoplasmic/endoplasmic reticulum calcium ATPase 2	P16615_S553	ATP2A2	EWGsGSDTLR	SVIREWGSGSDTLRC			0.0302157	-0.272928	0.373171	-0.249191	-0.610668	-0.377582	0.938	NaN	NaN	anatomical structure development;biological adhesion;biological regulation;blood coagulation;calcium ion homeostasis;calcium ion transmembrane transport;calcium ion transport;calcium-mediated signaling;cation homeostasis;cation transport;cell adhesion;cellular calcium ion homeostasis;cellular cation homeostasis;cellular chemical homeostasis;cellular divalent inorganic cation homeostasis;cellular …	active transmembrane transporter activity;adenyl nucleotide binding;adenyl ribonucleotide binding;ATP binding;ATPase activity;ATPase activity, coupled;ATPase activity, coupled to movement of substances;ATPase activity, coupled to transmembrane movement of ions;ATPase activity, coupled to transmembrane movement of ions, phosphorylative mechanism;ATPase activity, coupled to transmembrane movement o…	cell part;cytoplasmic part;endoplasmic reticulum;endoplasmic reticulum membrane;endoplasmic reticulum part;integral to membrane;integral to plasma membrane;intracellular membrane-bounded organelle;intracellular organelle;intracellular organelle part;intracellular part;intrinsic to membrane;intrinsic to plasma membrane;longitudinal sarcoplasmic reticulum;membrane;membrane part;membrane-bounded org…	Alzheimer's disease;Calcium signaling pathway;Pancreatic secretion
P16615	Sarcoplasmic/endoplasmic reticulum calcium ATPase 2	P16615_S663	ATP2A2	EFDELNPsAQR	EFDELNPSAQRDACL			0.539434	-0.150669	0.237693	-0.0221472	-0.357477	-0.423257	1	NaN	NaN	anatomical structure development;biological adhesion;biological regulation;blood coagulation;calcium ion homeostasis;calcium ion transmembrane transport;calcium ion transport;calcium-mediated signaling;cation homeostasis;cation transport;cell adhesion;cellular calcium ion homeostasis;cellular cation homeostasis;cellular chemical homeostasis;cellular divalent inorganic cation homeostasis;cellular …	active transmembrane transporter activity;adenyl nucleotide binding;adenyl ribonucleotide binding;ATP binding;ATPase activity;ATPase activity, coupled;ATPase activity, coupled to movement of substances;ATPase activity, coupled to transmembrane movement of ions;ATPase activity, coupled to transmembrane movement of ions, phosphorylative mechanism;ATPase activity, coupled to transmembrane movement o…	cell part;cytoplasmic part;endoplasmic reticulum;endoplasmic reticulum membrane;endoplasmic reticulum part;integral to membrane;integral to plasma membrane;intracellular membrane-bounded organelle;intracellular organelle;intracellular organelle part;intracellular part;intrinsic to membrane;intrinsic to plasma membrane;longitudinal sarcoplasmic reticulum;membrane;membrane part;membrane-bounded org…	Alzheimer's disease;Calcium signaling pathway;Pancreatic secretion
P17540	Creatine kinase S-type, mitochondrial	P17540_T151	CKMT2	ItQGQFDEHYVLSSR	DLDASKITQGQFDEH			0.224561	-0.41533	-0.333075	-0.0161114	-0.564789	-0.922578	0.909	NaN	NaN	amine metabolic process;carboxylic acid metabolic process;cellular amine metabolic process;cellular amino acid metabolic process;cellular ketone metabolic process;cellular metabolic process;cellular modified amino acid metabolic process;cellular nitrogen compound metabolic process;cellular process;creatine metabolic process;metabolic process;multicellular organismal process;muscle contraction;mus…	adenyl nucleotide binding;adenyl ribonucleotide binding;ATP binding;binding;catalytic activity;creatine kinase activity;kinase activity;nucleotide binding;phosphotransferase activity, nitrogenous group as acceptor;purine nucleotide binding;purine ribonucleoside triphosphate binding;purine ribonucleotide binding;ribonucleotide binding;transferase activity;transferase activity, transferring phospho…	cell part;cytoplasmic part;intracellular membrane-bounded organelle;intracellular organelle;intracellular organelle part;intracellular part;membrane;membrane-bounded organelle;mitochondrial inner membrane;mitochondrial membrane;mitochondrial part;mitochondrion;organelle;organelle inner membrane;organelle membrane;organelle part	Arginine and proline metabolism
[truncated: 2,488 more rows]
