# Supplementary material for: Fractionated proteomics identifies a protein network mitigating resistance exercise-induced damage in human skeletal muscle
Source: Nat Commun. 2026 Jul 28;17:7110. doi: 10.1038/s41467-026-75501-y (PMC13415819; doi:10.1038/s41467-026-75501-y)
Supplement: Supplementary file 6 — Supplementary Data 4 [file 41467_2026_75501_MOESM6_ESM.xlsx]

## Sheet: Sup_Data_4_Supernatant_Phospho
Protein	Protein name	Index	Gene	Peptide	Site +-7AA	ANOVA Significant	Significant pairs	=-Log ANOVA p value	log2(S1/R1) supernatant	log2(S2/R2) supernatant	log2(S3/R3) supernatant	log2(R2/R1) supernatant	log2(R3/R1) supernatant	Best Localization Probability	Log2 (PostRE/PreRE) Blazev 2022	Log2 (RErecovery/PreRE) Blazev 2022	GOBP name	GOMF name	GOCC name	KEGG name
A2RRP1	Neuroblastoma-amplified sequence	A2RRP1_S473	NBAS	AGEEDEGEEDsDSDYEISAK	EDEGEEDSDSDYEIS			0.26141	-0.372031	-0.237852	-0.0277952	-0.039257	-0.00341988	0.937	NaN	NaN	biological regulation;catabolic process;cellular catabolic process;cellular macromolecule catabolic process;cellular macromolecule metabolic process;cellular metabolic process;cellular nitrogen compound metabolic process;cellular process;establishment of localization;establishment of localization in cell;Golgi vesicle transport;intracellular transport;macromolecule catabolic process;macromolecule…		cell part;cytoplasm;cytoplasmic part;Golgi apparatus;intracellular membrane-bounded organelle;intracellular non-membrane-bounded organelle;intracellular organelle;intracellular organelle part;intracellular part;membrane;membrane-bounded organelle;non-membrane-bounded organelle;nuclear membrane;nuclear part;nucleolus;organelle;organelle membrane;organelle part
A4UGR9	Xin actin-binding repeat-containing protein 2	A4UGR9_S1629	XIRP2	TVsETDIIPGDVHNTVK	SLVERTVSETDIIPG			0.252344	-0.505908	0.239964	0.0274598	-0.410322	-0.839994	0.926	NaN	NaN	actin cytoskeleton organization;actin filament-based process;anatomical structure development;anatomical structure morphogenesis;cardiac muscle tissue morphogenesis;cardiac septum development;cell junction organization;cell-cell junction organization;cellular component organization;cellular component organization at cellular level;cellular component organization or biogenesis;cellular component o…		cell junction;cell part;contractile fiber part;cytoplasmic part;intracellular part;organelle part;Z disc
A4UGR9	Xin actin-binding repeat-containing protein 2	A4UGR9_S2945	XIRP2	TRPPsPTFITIESTAR	SLKTRPPSPTFITIE			0.571322	-0.450308	-0.123798	-1.17121	0.135201	0.818018	0.939	NaN	NaN	actin cytoskeleton organization;actin filament-based process;anatomical structure development;anatomical structure morphogenesis;cardiac muscle tissue morphogenesis;cardiac septum development;cell junction organization;cell-cell junction organization;cellular component organization;cellular component organization at cellular level;cellular component organization or biogenesis;cellular component o…		cell junction;cell part;contractile fiber part;cytoplasmic part;intracellular part;organelle part;Z disc
A8MU46	Smoothelin-like protein 1	A8MU46_S16	SMTNL1	LSEDGTTVsPAADNPEMSGGGAPAEETK;LSEDGTTVsPAADNPEMSGGGAPAEETKGTAGK	SEDGTTVSPAADNPE	+	S1_Sup_R1_Sup;S1_Sup_R2_Sup;S1_Sup_R3_Sup;S2_Sup_R1_Sup;S2_Sup_R2_Sup;S2_Sup_R3_Sup;S3_Sup_R1_Sup;S3_Sup_R2_Sup;S3_Sup_R3_Sup	8.20544	3.76951	2.41192	2.68534	0.809219	0.540764	0.93	NaN	NaN	biological regulation;negative regulation of biological process;negative regulation of multicellular organismal process;negative regulation of vasodilation;positive regulation of biological process;positive regulation of multicellular organismal process;positive regulation of vasoconstriction;regulation of biological process;regulation of multicellular organismal process;regulation of system proc…		cell part;contractile fiber;contractile fiber part;cytoplasm;cytoplasmic part;I band;intracellular membrane-bounded organelle;intracellular non-membrane-bounded organelle;intracellular organelle;intracellular part;M band;membrane-bounded organelle;non-membrane-bounded organelle;nucleus;organelle;organelle part
A8MU46	Smoothelin-like protein 1	A8MU46_S248	SMTNL1	EEADAKEEAEDAEEAEPGsPSEEQEQDVEK;EEAEDAEEAEPGsPSEEQEQDVEK	AEEAEPGSPSEEQEQ	+	S1_Sup_R3_Sup;S2_Sup_R3_Sup;S3_Sup_R3_Sup	2.77905	0.911722	0.306002	1.01883	0.496872	-0.460691	0.942	NaN	NaN	biological regulation;negative regulation of biological process;negative regulation of multicellular organismal process;negative regulation of vasodilation;positive regulation of biological process;positive regulation of multicellular organismal process;positive regulation of vasoconstriction;regulation of biological process;regulation of multicellular organismal process;regulation of system proc…		cell part;contractile fiber;contractile fiber part;cytoplasm;cytoplasmic part;I band;intracellular membrane-bounded organelle;intracellular non-membrane-bounded organelle;intracellular organelle;intracellular part;M band;membrane-bounded organelle;non-membrane-bounded organelle;nucleus;organelle;organelle part
D6RIA3		D6RIA3_S1187	C4orf54	VLNSSsPEGTVLVHR	SRVLNSSSPEGTVLV			0.91614	-1.16416	-0.574181	-1.11102	-0.328547	-0.105873	0.93	NaN	NaN
E7EW31	Proline-rich basic protein 1	E7EW31_S179	PROB1	GPsPAAPAQFECVEVALEEGAAPARPR	ELRPRGPSPAAPAQF			0.42994	-0.324932	-0.0620031	-0.115187	-0.0516949	0.0748749	1	NaN	NaN
E7EW31	Proline-rich basic protein 1	E7EW31_S260	PROB1	KLsPEAPAPSSATFGSTGR	TALARKLSPEAPAPS			0.173503	0.0157894	-0.103861	0.0464999	0.0891705	0.155621	0.945	NaN	NaN
E7EW31	Proline-rich basic protein 1	E7EW31_S372	PROB1	ARsPPFECR	RTVQRARSPPFECRI			0.523635	-0.14376	-0.975616	0.199782	0.2078	0.0893784	1	NaN	NaN
E7EW31	Proline-rich basic protein 1	E7EW31_S426	PROB1	RVsSPLFPEASSEWENQNPAVEETVSR;RVsSPLFPEASSEWENQNPAVEETVSRR;RVssPLFPEASSEWENQNPAVEETVSR;RVssPLFPEASSEWENQNPAVEETVSRR;VsSPLFPEASSEWENQNPAVEETVSR	DRTTRRVSSPLFPEA			0.58483	-0.105669	-0.150438	-0.0151342	0.216387	0.147791	0.917	NaN	NaN
E7EW31	Proline-rich basic protein 1	E7EW31_S427	PROB1	RVSsPLFPEASSEWENQNPAVEETVSR;RVSsPLFPEASSEWENQNPAVEETVSRR;RVssPLFPEASSEWENQNPAVEETVSR;RVssPLFPEASSEWENQNPAVEETVSRR;VSsPLFPEASSEWENQNPAVEETVSR	RTTRRVSSPLFPEAS			0.449737	-0.172524	-0.126268	0.0403503	0.0966682	0.0278263	0.92	NaN	NaN
E7EW31	Proline-rich basic protein 1	E7EW31_S470	PROB1	sPSLEAPSLWEIPHSAVADAVEPR	QCVAGERSPSLEAPS			0.226628	-0.328069	-1.01507	0.849546	0.627529	-0.695915	0.927	NaN	NaN
E7EW31	Proline-rich basic protein 1	E7EW31_S803	PROB1	SPRPGsPQMQASPSPGIAPK;SPRPGsPQMQASPSPGIAPKPK;SPRPGsPQMQASPsPGIAPKPK;sPRPGsPQMQASPSPGIAPKPK	VRSPRPGSPQMQASP			0.204997	-0.0597658	0.0422119	0.229291	0.003685	-0.100479	0.937	-0.581031	-0.0717597
E7EW31	Proline-rich basic protein 1	E7EW31_S811	PROB1	SPRPGsPQMQASPsPGIAPKPK	PQMQASPSPGIAPKP	+	R1_Sup_S2_Sup;R2_Sup_S2_Sup	2.12763	-0.976199	-1.44651	-0.958912	0.023016	-0.381992	0.887	-0.55561	-0.0798157
E7EW31	Proline-rich basic protein 1	E7EW31_S855	PROB1	AAsAPPTDRSPQSPSQGAR;AAsAPPTDRSPQsPSQGAR;AAsAPPTDRsPQSPSQGAR	PAQPRAASAPPTDRS			0.848507	-0.693614	-1.01379	-0.0178811	0.119308	-0.231188	0.944	NaN	NaN
E7EW31	Proline-rich basic protein 1	E7EW31_S862	PROB1	AASAPPTDRsPQSPSQGAR;AASAPPTDRsPQsPSQGAR;AAsAPPTDRsPQSPSQGAR	SAPPTDRSPQSPSQG			0.74078	-0.308686	-1.83638	-0.367915	-0.0541592	-0.132021	0.926	NaN	NaN
E7EW31	Proline-rich basic protein 1	E7EW31_S921	PROB1	LRVLFDPESGQYVEVLLPPsSPGPPHR;VLFDPESGQYVEVLLPPsSPGPPHR	VEVLLPPSSPGPPHR			1.45871	0.618548	-1.15168	0.0506814	0.869419	0.862852	0.912	NaN	NaN
E7EW31	Proline-rich basic protein 1	E7EW31_S922	PROB1	LRVLFDPESGQYVEVLLPPSsPGPPHR;VLFDPESGQYVEVLLPPSsPGPPHR	EVLLPPSSPGPPHRV			0.0481157	0.206906	0.39201	0.108566	0.0155907	-0.294685	0.911	NaN	NaN
E7EW31	Proline-rich basic protein 1	E7EW31_T776	PROB1	LVPDGDGRtSPLGGAR	VPDGDGRTSPLGGAR			0.610778	-0.388481	-0.407742	0.0653934	-0.0214901	-0.231462	0.944	NaN	NaN
E7EW31	Proline-rich basic protein 1	E7EW31_T820	PROB1	PKtPPTAPEPAAAVQAPLPR;tPPTAPEPAAAVQAPLPR	GIAPKPKTPPTAPEP		R3_Sup_S1_Sup	2.0919	-0.435173	-0.250542	-0.306947	0.0616798	0.256596	0.94	NaN	NaN
E7EW31	Proline-rich basic protein 1	E7EW31_T823	PROB1	TPPtAPEPAAAVQAPLPR	PKPKTPPTAPEPAAA			0.35232	-0.427553	-0.892089	0.222124	0.915504	-0.336763	0.938	NaN	NaN
E9PAV3	Nascent polypeptide-associated complex subunit alpha, muscle-specific form	E9PAV3_S1018	NACA	GAPTPPAVTPPsPK;GAPTPPAVTPPsPKGsPAATPFPK;GAPTPPAVtPPsPK	PPAVTPPSPKGSPAA	+	S1_Sup_R1_Sup;S1_Sup_R2_Sup;S1_Sup_R3_Sup;S2_Sup_R1_Sup;S2_Sup_R2_Sup;S2_Sup_R3_Sup;S3_Sup_R1_Sup;S3_Sup_R2_Sup;S3_Sup_R3_Sup	9.3291	2.02325	1.36253	2.04082	0.361197	0.0278683	0.928	NaN	NaN	biological regulation;biosynthetic process;cellular biosynthetic process;cellular macromolecule biosynthetic process;cellular macromolecule metabolic process;cellular metabolic process;cellular nitrogen compound metabolic process;cellular process;macromolecule biosynthetic process;macromolecule metabolic process;metabolic process;nitrogen compound metabolic process;nucleic acid metabolic process;…	binding;DNA binding;nucleic acid binding	cell part;cytoplasm;intracellular membrane-bounded organelle;intracellular organelle;intracellular part;membrane-bounded organelle;nucleus;organelle
E9PAV3	Nascent polypeptide-associated complex subunit alpha, muscle-specific form	E9PAV3_S1042	NACA	GASTPPAATPPsPK;GASTPPAATPPsPKGsPAATPLPK;GAStPPAATPPsPK;GAStPPAATPPsPKGsPAATPLPK;GAsTPPAATPPsPK	PPAATPPSPKGSPAA	+	S1_Sup_R1_Sup;S1_Sup_R2_Sup;S1_Sup_R3_Sup;S2_Sup_R1_Sup;S2_Sup_R3_Sup;S3_Sup_R1_Sup;S3_Sup_R2_Sup;S3_Sup_R3_Sup	4.23342	1.46889	0.953051	1.46418	0.169313	-0.006464	0.94	NaN	NaN	biological regulation;biosynthetic process;cellular biosynthetic process;cellular macromolecule biosynthetic process;cellular macromolecule metabolic process;cellular metabolic process;cellular nitrogen compound metabolic process;cellular process;macromolecule biosynthetic process;macromolecule metabolic process;metabolic process;nitrogen compound metabolic process;nucleic acid metabolic process;…	binding;DNA binding;nucleic acid binding	cell part;cytoplasm;intracellular membrane-bounded organelle;intracellular organelle;intracellular part;membrane-bounded organelle;nucleus;organelle
E9PAV3	Nascent polypeptide-associated complex subunit alpha, muscle-specific form	E9PAV3_S1066	NACA	GAPTTPAATLPsPK;GAPTtPAATLPsPK;GAPtTPAATLPsPK	TPAATLPSPKGGPAT	+	S1_Sup_R1_Sup;S1_Sup_R2_Sup;S1_Sup_R3_Sup;S2_Sup_R1_Sup;S2_Sup_R2_Sup;S2_Sup_R3_Sup;S3_Sup_R1_Sup;S3_Sup_R2_Sup;S3_Sup_R3_Sup	9.4448	4.98736	3.71318	4.38435	0.700792	0.308481	0.942	NaN	NaN	biological regulation;biosynthetic process;cellular biosynthetic process;cellular macromolecule biosynthetic process;cellular macromolecule metabolic process;cellular metabolic process;cellular nitrogen compound metabolic process;cellular process;macromolecule biosynthetic process;macromolecule metabolic process;metabolic process;nitrogen compound metabolic process;nucleic acid metabolic process;…	binding;DNA binding;nucleic acid binding	cell part;cytoplasm;intracellular membrane-bounded organelle;intracellular organelle;intracellular part;membrane-bounded organelle;nucleus;organelle
E9PAV3	Nascent polypeptide-associated complex subunit alpha, muscle-specific form	E9PAV3_S1112	NACA	GAPMPPAATPPsPK	PPAATPPSPKGGLAT			0.211906	1.75173	0.170221	1.16781	0.313704	0.247622	0.941	NaN	NaN	biological regulation;biosynthetic process;cellular biosynthetic process;cellular macromolecule biosynthetic process;cellular macromolecule metabolic process;cellular metabolic process;cellular nitrogen compound metabolic process;cellular process;macromolecule biosynthetic process;macromolecule metabolic process;metabolic process;nitrogen compound metabolic process;nucleic acid metabolic process;…	binding;DNA binding;nucleic acid binding	cell part;cytoplasm;intracellular membrane-bounded organelle;intracellular organelle;intracellular part;membrane-bounded organelle;nucleus;organelle
E9PAV3	Nascent polypeptide-associated complex subunit alpha, muscle-specific form	E9PAV3_S1135	NACA	GAPTTPAATPPsPK;GAPTTPAAtPPsPK;GAPTtPAATPPsPK;GAPtTPAATPPsPK	TPAATPPSPKGGLAT			1.66815	0.88233	0.344016	1.12066	0.0976524	0.0529957	0.939	NaN	NaN	biological regulation;biosynthetic process;cellular biosynthetic process;cellular macromolecule biosynthetic process;cellular macromolecule metabolic process;cellular metabolic process;cellular nitrogen compound metabolic process;cellular process;macromolecule biosynthetic process;macromolecule metabolic process;metabolic process;nitrogen compound metabolic process;nucleic acid metabolic process;…	binding;DNA binding;nucleic acid binding	cell part;cytoplasm;intracellular membrane-bounded organelle;intracellular organelle;intracellular part;membrane-bounded organelle;nucleus;organelle
E9PAV3	Nascent polypeptide-associated complex subunit alpha, muscle-specific form	E9PAV3_S1296	NACA	GAPNPAVVTPPsPK	PAVVTPPSPKGGPAT	+	S1_Sup_R1_Sup;S1_Sup_R2_Sup;S1_Sup_R3_Sup;S2_Sup_R1_Sup;S2_Sup_R3_Sup;S3_Sup_R1_Sup;S3_Sup_R2_Sup;S3_Sup_R3_Sup	5.46366	1.79063	1.0526	1.59561	0.189272	0.0822124	0.945	NaN	NaN	biological regulation;biosynthetic process;cellular biosynthetic process;cellular macromolecule biosynthetic process;cellular macromolecule metabolic process;cellular metabolic process;cellular nitrogen compound metabolic process;cellular process;macromolecule biosynthetic process;macromolecule metabolic process;metabolic process;nitrogen compound metabolic process;nucleic acid metabolic process;…	binding;DNA binding;nucleic acid binding	cell part;cytoplasm;intracellular membrane-bounded organelle;intracellular organelle;intracellular part;membrane-bounded organelle;nucleus;organelle
E9PAV3	Nascent polypeptide-associated complex subunit alpha, muscle-specific form	E9PAV3_S1388	NACA	EGPTPPAATPSHKGGPAMTPPsPK;GGPAMTPPsPK;GGPAMtPPsPK	GPAMTPPSPKRGPAI			0.95583	0.810947	0.0589012	2.56593	-0.450516	-1.02239	1	NaN	NaN	biological regulation;biosynthetic process;cellular biosynthetic process;cellular macromolecule biosynthetic process;cellular macromolecule metabolic process;cellular metabolic process;cellular nitrogen compound metabolic process;cellular process;macromolecule biosynthetic process;macromolecule metabolic process;metabolic process;nitrogen compound metabolic process;nucleic acid metabolic process;…	binding;DNA binding;nucleic acid binding	cell part;cytoplasm;intracellular membrane-bounded organelle;intracellular organelle;intracellular part;membrane-bounded organelle;nucleus;organelle
E9PAV3	Nascent polypeptide-associated complex subunit alpha, muscle-specific form	E9PAV3_S1404	NACA	GDPTsPAVIPLSPK;GDPTsPAVIPLsPK;RGPAIPsPKGDPTsPAVIPLsPK	SPKGDPTSPAVIPLS	+	S3_Sup_R1_Sup;S3_Sup_R2_Sup;S3_Sup_R3_Sup	2.76519	3.00439	2.06041	4.12151	0.494448	-0.167984	0.94	NaN	NaN	biological regulation;biosynthetic process;cellular biosynthetic process;cellular macromolecule biosynthetic process;cellular macromolecule metabolic process;cellular metabolic process;cellular nitrogen compound metabolic process;cellular process;macromolecule biosynthetic process;macromolecule metabolic process;metabolic process;nitrogen compound metabolic process;nucleic acid metabolic process;…	binding;DNA binding;nucleic acid binding	cell part;cytoplasm;intracellular membrane-bounded organelle;intracellular organelle;intracellular part;membrane-bounded organelle;nucleus;organelle
E9PAV3	Nascent polypeptide-associated complex subunit alpha, muscle-specific form	E9PAV3_S1411	NACA	GDPTSPAVIPLsPK;GDPTsPAVIPLsPK;GDPtSPAVIPLsPK;RGPAIPsPKGDPTSPAVIPLsPK;RGPAIPsPKGDPTsPAVIPLsPK;RGPAIPsPKGDPtSPAVIPLsPK	SPAVIPLSPKKAPAT			0.516023	1.36834	0.850129	0.832182	0.203215	-0.336655	0.94	NaN	NaN	biological regulation;biosynthetic process;cellular biosynthetic process;cellular macromolecule biosynthetic process;cellular macromolecule metabolic process;cellular metabolic process;cellular nitrogen compound metabolic process;cellular process;macromolecule biosynthetic process;macromolecule metabolic process;metabolic process;nitrogen compound metabolic process;nucleic acid metabolic process;…	binding;DNA binding;nucleic acid binding	cell part;cytoplasm;intracellular membrane-bounded organelle;intracellular organelle;intracellular part;membrane-bounded organelle;nucleus;organelle
E9PAV3	Nascent polypeptide-associated complex subunit alpha, muscle-specific form	E9PAV3_S1474	NACA	GDPTLPAVTPPsPK;GDPTLPAVTPPsPKEPPAPK;GGPATPSSKGDPTLPAVTPPsPK;GGPATPSSKGDPTLPAVTPPsPKEPPAPK	LPAVTPPSPKEPPAP	+	S1_Sup_R1_Sup;S1_Sup_R2_Sup;S1_Sup_R3_Sup;S2_Sup_R1_Sup;S2_Sup_R2_Sup;S2_Sup_R3_Sup;S3_Sup_R1_Sup;S3_Sup_R2_Sup;S3_Sup_R3_Sup	8.76435	1.87333	1.46286	1.60335	0.115854	0.231339	0.94	NaN	NaN	biological regulation;biosynthetic process;cellular biosynthetic process;cellular macromolecule biosynthetic process;cellular macromolecule metabolic process;cellular metabolic process;cellular nitrogen compound metabolic process;cellular process;macromolecule biosynthetic process;macromolecule metabolic process;metabolic process;nitrogen compound metabolic process;nucleic acid metabolic process;…	binding;DNA binding;nucleic acid binding	cell part;cytoplasm;intracellular membrane-bounded organelle;intracellular organelle;intracellular part;membrane-bounded organelle;nucleus;organelle
E9PAV3	Nascent polypeptide-associated complex subunit alpha, muscle-specific form	E9PAV3_S1511	NACA	KAPATPAPMGAPTLPAVIPsSPK;KAPATPAPMGAPTLPAVIPsSPKEVPATPSSR	TLPAVIPSSPKEVPA	+	S1_Sup_R1_Sup;S2_Sup_R1_Sup;S3_Sup_R1_Sup;S3_Sup_R2_Sup;S3_Sup_R3_Sup	3.52266	2.65866	1.58559	2.91412	1.15578	0.69986	0.894	NaN	NaN	biological regulation;biosynthetic process;cellular biosynthetic process;cellular macromolecule biosynthetic process;cellular macromolecule metabolic process;cellular metabolic process;cellular nitrogen compound metabolic process;cellular process;macromolecule biosynthetic process;macromolecule metabolic process;metabolic process;nitrogen compound metabolic process;nucleic acid metabolic process;…	binding;DNA binding;nucleic acid binding	cell part;cytoplasm;intracellular membrane-bounded organelle;intracellular organelle;intracellular part;membrane-bounded organelle;nucleus;organelle
E9PAV3	Nascent polypeptide-associated complex subunit alpha, muscle-specific form	E9PAV3_S1512	NACA	KAPATPAPMGAPTLPAVIPSsPK;KAPATPAPMGAPTLPAVIPSsPKEVPATPSSR	LPAVIPSSPKEVPAT	+	S1_Sup_R3_Sup;S2_Sup_R1_Sup;S2_Sup_R3_Sup;S3_Sup_R1_Sup;S3_Sup_R3_Sup	3.90422	1.24401	1.56935	3.1733	0.481474	-0.780054	0.924	NaN	NaN	biological regulation;biosynthetic process;cellular biosynthetic process;cellular macromolecule biosynthetic process;cellular macromolecule metabolic process;cellular metabolic process;cellular nitrogen compound metabolic process;cellular process;macromolecule biosynthetic process;macromolecule metabolic process;metabolic process;nitrogen compound metabolic process;nucleic acid metabolic process;…	binding;DNA binding;nucleic acid binding	cell part;cytoplasm;intracellular membrane-bounded organelle;intracellular organelle;intracellular part;membrane-bounded organelle;nucleus;organelle
E9PAV3	Nascent polypeptide-associated complex subunit alpha, muscle-specific form	E9PAV3_S1580	NACA	EAsSPPAVTPSTYK	TPSSKEASSPPAVTP			1.26812	-0.551538	2.66038	-1.73229	-1.05917	-0.541058	0.934	NaN	NaN	biological regulation;biosynthetic process;cellular biosynthetic process;cellular macromolecule biosynthetic process;cellular macromolecule metabolic process;cellular metabolic process;cellular nitrogen compound metabolic process;cellular process;macromolecule biosynthetic process;macromolecule metabolic process;metabolic process;nitrogen compound metabolic process;nucleic acid metabolic process;…	binding;DNA binding;nucleic acid binding	cell part;cytoplasm;intracellular membrane-bounded organelle;intracellular organelle;intracellular part;membrane-bounded organelle;nucleus;organelle
E9PAV3	Nascent polypeptide-associated complex subunit alpha, muscle-specific form	E9PAV3_S1581	NACA	EASsPPAVTPSTYK	PSSKEASSPPAVTPS	+	R1_Sup_S2_Sup;S1_Sup_S2_Sup;S3_Sup_S2_Sup	3.67907	1.02184	-2.83144	2.29746	-0.816566	-0.7761	0.936	NaN	NaN	biological regulation;biosynthetic process;cellular biosynthetic process;cellular macromolecule biosynthetic process;cellular macromolecule metabolic process;cellular metabolic process;cellular nitrogen compound metabolic process;cellular process;macromolecule biosynthetic process;macromolecule metabolic process;metabolic process;nitrogen compound metabolic process;nucleic acid metabolic process;…	binding;DNA binding;nucleic acid binding	cell part;cytoplasm;intracellular membrane-bounded organelle;intracellular organelle;intracellular part;membrane-bounded organelle;nucleus;organelle
E9PAV3	Nascent polypeptide-associated complex subunit alpha, muscle-specific form	E9PAV3_S1623	NACA	EAPTPPAVTPPsPEKGPATPAPK;EAPtPPAVTPPsPEKGPATPAPK;EAPtPPAVTPPsPEKGPAtPAPK	PPAVTPPSPEKGPAT	+	S1_Sup_R1_Sup;S1_Sup_R2_Sup;S1_Sup_R3_Sup;S2_Sup_R1_Sup;S2_Sup_R2_Sup;S2_Sup_R3_Sup;S3_Sup_R1_Sup;S3_Sup_R2_Sup;S3_Sup_R3_Sup	8.53881	1.76795	1.44325	1.58418	-0.0260525	0.141695	0.925	NaN	NaN	biological regulation;biosynthetic process;cellular biosynthetic process;cellular macromolecule biosynthetic process;cellular macromolecule metabolic process;cellular metabolic process;cellular nitrogen compound metabolic process;cellular process;macromolecule biosynthetic process;macromolecule metabolic process;metabolic process;nitrogen compound metabolic process;nucleic acid metabolic process;…	binding;DNA binding;nucleic acid binding	cell part;cytoplasm;intracellular membrane-bounded organelle;intracellular organelle;intracellular part;membrane-bounded organelle;nucleus;organelle
E9PAV3	Nascent polypeptide-associated complex subunit alpha, muscle-specific form	E9PAV3_S1639	NACA	GTPTsPPVTPSSLK;GTPTsPPVTPSSLKDSPTSPASVTCK;GTPTsPPVTPSSLKDSPTsPASVTCK;GTPTsPPVTPSSLKDSPtSPASVTCK;GTPTsPPVTPsSLKDsPTSPASVTCK	APKGTPTSPPVTPSS	+	S1_Sup_R1_Sup	1.94573	2.28003	1.15058	1.21386	0.294535	0.737068	0.935	NaN	NaN	biological regulation;biosynthetic process;cellular biosynthetic process;cellular macromolecule biosynthetic process;cellular macromolecule metabolic process;cellular metabolic process;cellular nitrogen compound metabolic process;cellular process;macromolecule biosynthetic process;macromolecule metabolic process;metabolic process;nitrogen compound metabolic process;nucleic acid metabolic process;…	binding;DNA binding;nucleic acid binding	cell part;cytoplasm;intracellular membrane-bounded organelle;intracellular organelle;intracellular part;membrane-bounded organelle;nucleus;organelle
E9PAV3	Nascent polypeptide-associated complex subunit alpha, muscle-specific form	E9PAV3_S1653	NACA	DSPTsPASVTCK;GTPTSPPVTPSSLKDSPTsPASVTCK;GTPTSPPVTPsSLKDSPTsPASVTCK;GTPTsPPVTPSSLKDSPTsPASVTCK	SLKDSPTSPASVTCK	+	S1_Sup_R1_Sup;S1_Sup_R2_Sup;S1_Sup_R3_Sup;S2_Sup_R1_Sup;S2_Sup_R2_Sup;S2_Sup_R3_Sup;S3_Sup_R1_Sup;S3_Sup_R2_Sup;S3_Sup_R3_Sup	4.70802	2.45643	2.05905	2.75473	0.371019	0.327351	0.934	NaN	NaN	biological regulation;biosynthetic process;cellular biosynthetic process;cellular macromolecule biosynthetic process;cellular macromolecule metabolic process;cellular metabolic process;cellular nitrogen compound metabolic process;cellular process;macromolecule biosynthetic process;macromolecule metabolic process;metabolic process;nitrogen compound metabolic process;nucleic acid metabolic process;…	binding;DNA binding;nucleic acid binding	cell part;cytoplasm;intracellular membrane-bounded organelle;intracellular organelle;intracellular part;membrane-bounded organelle;nucleus;organelle
E9PAV3	Nascent polypeptide-associated complex subunit alpha, muscle-specific form	E9PAV3_S2029	NACA	FKVQGEAVSNIQENTQTPTVQEEsEEEEVDETGVEVK;VQGEAVSNIQENTQTPTVQEEsEEEEVDETGVEVK	TPTVQEESEEEEVDE			0.185977	-0.0458431	0.265573	-0.578241	-0.116695	0.229561	0.937	NaN	NaN	biological regulation;biosynthetic process;cellular biosynthetic process;cellular macromolecule biosynthetic process;cellular macromolecule metabolic process;cellular metabolic process;cellular nitrogen compound metabolic process;cellular process;macromolecule biosynthetic process;macromolecule metabolic process;metabolic process;nitrogen compound metabolic process;nucleic acid metabolic process;…	binding;DNA binding;nucleic acid binding	cell part;cytoplasm;intracellular membrane-bounded organelle;intracellular organelle;intracellular part;membrane-bounded organelle;nucleus;organelle
E9PAV3	Nascent polypeptide-associated complex subunit alpha, muscle-specific form	E9PAV3_S506	NACA	IPVsPPLPDPEDLK;IPVsPPLPDPEDLKNLPSSVLVK	TTLRIPVSPPLPDPE	+	S1_Sup_R1_Sup;S1_Sup_R2_Sup;S1_Sup_R3_Sup;S3_Sup_R2_Sup	2.93497	2.04644	1.58186	1.60995	-0.266994	0.163103	1	NaN	NaN	biological regulation;biosynthetic process;cellular biosynthetic process;cellular macromolecule biosynthetic process;cellular macromolecule metabolic process;cellular metabolic process;cellular nitrogen compound metabolic process;cellular process;macromolecule biosynthetic process;macromolecule metabolic process;metabolic process;nitrogen compound metabolic process;nucleic acid metabolic process;…	binding;DNA binding;nucleic acid binding	cell part;cytoplasm;intracellular membrane-bounded organelle;intracellular organelle;intracellular part;membrane-bounded organelle;nucleus;organelle
E9PAV3	Nascent polypeptide-associated complex subunit alpha, muscle-specific form	E9PAV3_S585	NACA	NSPSFQSTSSSPEIPLsPEATLAK;NSPSFQSTSSSPEIPLsPEATLAKK;NSPSFQSTSSsPEIPLsPEATLAKK;NSPSFQSTSsSPEIPLsPEATLAKK	SSPEIPLSPEATLAK	+	S1_Sup_R1_Sup;S1_Sup_R2_Sup;S1_Sup_R3_Sup;S2_Sup_R1_Sup;S2_Sup_R2_Sup;S2_Sup_R3_Sup;S3_Sup_R1_Sup;S3_Sup_R2_Sup;S3_Sup_R3_Sup	13.1817	2.03524	2.06872	1.74879	-0.0671139	-0.0298882	0.93	NaN	NaN	biological regulation;biosynthetic process;cellular biosynthetic process;cellular macromolecule biosynthetic process;cellular macromolecule metabolic process;cellular metabolic process;cellular nitrogen compound metabolic process;cellular process;macromolecule biosynthetic process;macromolecule metabolic process;metabolic process;nitrogen compound metabolic process;nucleic acid metabolic process;…	binding;DNA binding;nucleic acid binding	cell part;cytoplasm;intracellular membrane-bounded organelle;intracellular organelle;intracellular part;membrane-bounded organelle;nucleus;organelle
E9PAV3	Nascent polypeptide-associated complex subunit alpha, muscle-specific form	E9PAV3_S802	NACA	GTLTYLADSPSPLGVSVsPQTK;GTLTYLADSPsPLGVSVsPQTK	SPLGVSVSPQTKRPP			1.02719	-0.0803086	-0.255395	0.240114	0.251625	0.197201	0.917	NaN	NaN	biological regulation;biosynthetic process;cellular biosynthetic process;cellular macromolecule biosynthetic process;cellular macromolecule metabolic process;cellular metabolic process;cellular nitrogen compound metabolic process;cellular process;macromolecule biosynthetic process;macromolecule metabolic process;metabolic process;nitrogen compound metabolic process;nucleic acid metabolic process;…	binding;DNA binding;nucleic acid binding	cell part;cytoplasm;intracellular membrane-bounded organelle;intracellular organelle;intracellular part;membrane-bounded organelle;nucleus;organelle
E9PAV3	Nascent polypeptide-associated complex subunit alpha, muscle-specific form	E9PAV3_S826	NACA	GSAGPDTPIGNLSsPVsPVEASFLPENSLSFQGSK;KGSAGPDTPIGNLSsPVSPVEASFLPENSLSFQGSK;KGSAGPDTPIGNLSsPVsPVEASFLPENSLSFQGSK;KGSAGPDTPIGNLssPVSPVEASFLPENSLSFQGSK	TPIGNLSSPVSPVEA	+	S1_Sup_R1_Sup;S1_Sup_R2_Sup;S1_Sup_R3_Sup;S2_Sup_R1_Sup;S2_Sup_R2_Sup;S2_Sup_R3_Sup;S3_Sup_R1_Sup;S3_Sup_R2_Sup;S3_Sup_R3_Sup	11.1906	3.25276	3.27542	2.43406	-0.37133	0.267187	0.93	NaN	NaN	biological regulation;biosynthetic process;cellular biosynthetic process;cellular macromolecule biosynthetic process;cellular macromolecule metabolic process;cellular metabolic process;cellular nitrogen compound metabolic process;cellular process;macromolecule biosynthetic process;macromolecule metabolic process;metabolic process;nitrogen compound metabolic process;nucleic acid metabolic process;…	binding;DNA binding;nucleic acid binding	cell part;cytoplasm;intracellular membrane-bounded organelle;intracellular organelle;intracellular part;membrane-bounded organelle;nucleus;organelle
E9PAV3	Nascent polypeptide-associated complex subunit alpha, muscle-specific form	E9PAV3_S829	NACA	GSAGPDTPIGNLSSPVsPVEASFLPENSLSFQGSK;GSAGPDTPIGNLSSPVsPVEASFLPENSLSFQGSKDSPATTHSPTPPSPK;GSAGPDTPIGNLSSPVsPVEASFLPENSLSFQGSKDSPATTHSPTPPsPK;GSAGPDTPIGNLSsPVsPVEASFLPENSLSFQGSK;KGSAGPDTPIGNLSSPVsPVEASFLPENSLSFQGSK;KGSAGPDTPIGNLSsPVsPVEASFLPENSLSFQGSK;KGSAGPDTPIGNLsSPVsPVEASFLPENSLSFQGSK	GNLSSPVSPVEASFL	+	S1_Sup_R1_Sup;S1_Sup_R2_Sup;S1_Sup_R3_Sup;S2_Sup_R1_Sup;S2_Sup_R2_Sup;S2_Sup_R3_Sup;S3_Sup_R1_Sup;S3_Sup_R2_Sup;S3_Sup_R3_Sup	6.52911	2.33044	2.27082	1.92298	-0.0667973	0.0496902	0.929	NaN	NaN	biological regulation;biosynthetic process;cellular biosynthetic process;cellular macromolecule biosynthetic process;cellular macromolecule metabolic process;cellular metabolic process;cellular nitrogen compound metabolic process;cellular process;macromolecule biosynthetic process;macromolecule metabolic process;metabolic process;nitrogen compound metabolic process;nucleic acid metabolic process;…	binding;DNA binding;nucleic acid binding	cell part;cytoplasm;intracellular membrane-bounded organelle;intracellular organelle;intracellular part;membrane-bounded organelle;nucleus;organelle
E9PAV3	Nascent polypeptide-associated complex subunit alpha, muscle-specific form	E9PAV3_S855	NACA	DSPATTHsPTPPSPK;DSPATTHsPTPPsPK	DSPATTHSPTPPSPK	+	S1_Sup_R1_Sup;S2_Sup_R1_Sup;S3_Sup_R1_Sup	2.91136	2.12046	1.62377	1.79368	0.874472	0.971838	0.943	NaN	NaN	biological regulation;biosynthetic process;cellular biosynthetic process;cellular macromolecule biosynthetic process;cellular macromolecule metabolic process;cellular metabolic process;cellular nitrogen compound metabolic process;cellular process;macromolecule biosynthetic process;macromolecule metabolic process;metabolic process;nitrogen compound metabolic process;nucleic acid metabolic process;…	binding;DNA binding;nucleic acid binding	cell part;cytoplasm;intracellular membrane-bounded organelle;intracellular organelle;intracellular part;membrane-bounded organelle;nucleus;organelle
E9PAV3	Nascent polypeptide-associated complex subunit alpha, muscle-specific form	E9PAV3_S860	NACA	DSPATTHSPTPPsPK;DSPATTHsPTPPsPK;DSPATtHSPTPPsPK;GSAGPDTPIGNLSSPVsPVEASFLPENSLSFQGSKDSPATTHSPTPPsPK	THSPTPPSPKGAPTP	+	S1_Sup_R1_Sup;S1_Sup_R2_Sup;S1_Sup_R3_Sup;S2_Sup_R1_Sup;S2_Sup_R2_Sup;S2_Sup_R3_Sup;S3_Sup_R1_Sup;S3_Sup_R2_Sup;S3_Sup_R3_Sup	6.91294	2.37074	1.57184	1.73898	0.434261	0.65633	0.942	NaN	NaN	biological regulation;biosynthetic process;cellular biosynthetic process;cellular macromolecule biosynthetic process;cellular macromolecule metabolic process;cellular metabolic process;cellular nitrogen compound metabolic process;cellular process;macromolecule biosynthetic process;macromolecule metabolic process;metabolic process;nitrogen compound metabolic process;nucleic acid metabolic process;…	binding;DNA binding;nucleic acid binding	cell part;cytoplasm;intracellular membrane-bounded organelle;intracellular organelle;intracellular part;membrane-bounded organelle;nucleus;organelle
E9PAV3	Nascent polypeptide-associated complex subunit alpha, muscle-specific form	E9PAV3_S874	NACA	GAPTPSAVTPLsPK;GAPTPSAVtPLsPK;GAPtPSAVTPLsPK;GAPtPSAVtPLsPK	PSAVTPLSPKGVTLP	+	S1_Sup_R1_Sup;S1_Sup_R2_Sup;S1_Sup_R3_Sup;S2_Sup_R1_Sup;S2_Sup_R2_Sup;S2_Sup_R3_Sup;S3_Sup_R1_Sup;S3_Sup_R2_Sup;S3_Sup_R3_Sup	11.2886	3.38135	2.61971	2.75619	0.31007	0.213577	0.941	NaN	NaN	biological regulation;biosynthetic process;cellular biosynthetic process;cellular macromolecule biosynthetic process;cellular macromolecule metabolic process;cellular metabolic process;cellular nitrogen compound metabolic process;cellular process;macromolecule biosynthetic process;macromolecule metabolic process;metabolic process;nitrogen compound metabolic process;nucleic acid metabolic process;…	binding;DNA binding;nucleic acid binding	cell part;cytoplasm;intracellular membrane-bounded organelle;intracellular organelle;intracellular part;membrane-bounded organelle;nucleus;organelle
E9PAV3	Nascent polypeptide-associated complex subunit alpha, muscle-specific form	E9PAV3_S917	NACA	QAPALSMTSSsPK;QAPALSMTSSsPKK	ALSMTSSSPKKARAT			0.883818	-1.70886	-0.975562	0.154308	-0.56576	-0.483395	0.935	NaN	NaN	biological regulation;biosynthetic process;cellular biosynthetic process;cellular macromolecule biosynthetic process;cellular macromolecule metabolic process;cellular metabolic process;cellular nitrogen compound metabolic process;cellular process;macromolecule biosynthetic process;macromolecule metabolic process;metabolic process;nitrogen compound metabolic process;nucleic acid metabolic process;…	binding;DNA binding;nucleic acid binding	cell part;cytoplasm;intracellular membrane-bounded organelle;intracellular organelle;intracellular part;membrane-bounded organelle;nucleus;organelle
E9PAV3	Nascent polypeptide-associated complex subunit alpha, muscle-specific form	E9PAV3_S949	NACA	GAPTPPAATPPsPK;GAPTPPAAtPPsPK	PPAATPPSPKGGPAT	+	S1_Sup_R1_Sup;S1_Sup_R2_Sup;S1_Sup_R3_Sup;S2_Sup_R1_Sup;S2_Sup_R2_Sup;S2_Sup_R3_Sup;S3_Sup_R1_Sup;S3_Sup_R2_Sup;S3_Sup_R3_Sup	6.29023	1.778	1.12038	1.73046	0.175127	0.0163822	0.934	NaN	NaN	biological regulation;biosynthetic process;cellular biosynthetic process;cellular macromolecule biosynthetic process;cellular macromolecule metabolic process;cellular metabolic process;cellular nitrogen compound metabolic process;cellular process;macromolecule biosynthetic process;macromolecule metabolic process;metabolic process;nitrogen compound metabolic process;nucleic acid metabolic process;…	binding;DNA binding;nucleic acid binding	cell part;cytoplasm;intracellular membrane-bounded organelle;intracellular organelle;intracellular part;membrane-bounded organelle;nucleus;organelle
E9PAV3	Nascent polypeptide-associated complex subunit alpha, muscle-specific form	E9PAV3_S972	NACA	WAPTPPAATPPsPK	PPAATPPSPKGGPAT	+	S1_Sup_R3_Sup;S2_Sup_R3_Sup;S3_Sup_R1_Sup;S3_Sup_R3_Sup	4.0244	1.60092	1.01143	2.71837	0.217106	-1.02985	0.915	NaN	NaN	biological regulation;biosynthetic process;cellular biosynthetic process;cellular macromolecule biosynthetic process;cellular macromolecule metabolic process;cellular metabolic process;cellular nitrogen compound metabolic process;cellular process;macromolecule biosynthetic process;macromolecule metabolic process;metabolic process;nitrogen compound metabolic process;nucleic acid metabolic process;…	binding;DNA binding;nucleic acid binding	cell part;cytoplasm;intracellular membrane-bounded organelle;intracellular organelle;intracellular part;membrane-bounded organelle;nucleus;organelle
E9PAV3	Nascent polypeptide-associated complex subunit alpha, muscle-specific form	E9PAV3_T1385	NACA	GGPAMtPPSPK;GGPAMtPPsPK	HKGGPAMTPPSPKRG			0.493782	-0.407165	-0.836348	0.991538	0.175014	0.141024	1	NaN	NaN	biological regulation;biosynthetic process;cellular biosynthetic process;cellular macromolecule biosynthetic process;cellular macromolecule metabolic process;cellular metabolic process;cellular nitrogen compound metabolic process;cellular process;macromolecule biosynthetic process;macromolecule metabolic process;metabolic process;nitrogen compound metabolic process;nucleic acid metabolic process;…	binding;DNA binding;nucleic acid binding	cell part;cytoplasm;intracellular membrane-bounded organelle;intracellular organelle;intracellular part;membrane-bounded organelle;nucleus;organelle
E9PAV3	Nascent polypeptide-associated complex subunit alpha, muscle-specific form	E9PAV3_T1434	NACA	EGAATPSKGDLtPPAVTPVSLK;EGAATPSKGDLtPPAVTPVSLKK	TPSKGDLTPPAVTPV			0.189812	-0.0555449	-0.243439	0.445623	-0.646633	-0.0580883	0.916	NaN	NaN	biological regulation;biosynthetic process;cellular biosynthetic process;cellular macromolecule biosynthetic process;cellular macromolecule metabolic process;cellular metabolic process;cellular nitrogen compound metabolic process;cellular process;macromolecule biosynthetic process;macromolecule metabolic process;metabolic process;nitrogen compound metabolic process;nucleic acid metabolic process;…	binding;DNA binding;nucleic acid binding	cell part;cytoplasm;intracellular membrane-bounded organelle;intracellular organelle;intracellular part;membrane-bounded organelle;nucleus;organelle
E9PB15	Putative protein PTGES3L	E9PB15_S157	PTGES3L	RPPPAMDDLDDDsDsADDATSN;VSTKRPPPAMDDLDDDsDSADDAtSN;VSTKRPPPAMDDLDDDsDsADDATSN	MDDLDDDSDSADDAT			0.109302	-0.0757583	-0.47812	-0.566331	0.616083	-0.0963326	0.942	NaN	NaN
E9PB15	Putative protein PTGES3L	E9PB15_S159	PTGES3L	RPPPAMDDLDDDSDsADDATSN;RPPPAMDDLDDDsDsADDATSN;VSTKRPPPAMDDLDDDsDsADDATSN	DLDDDSDSADDATSN			0.0983791	0.0270691	-0.589528	-0.639064	0.628399	0.0652542	0.943	NaN	NaN
O00168	Phospholemman	O00168_S82	FXYD1	TGEPDEEEGTFRsSIR;TGEPDEEEGTFRssIR	EEEGTFRSSIRRLST	+	S1_Sup_R1_Sup;S2_Sup_R1_Sup	1.99362	2.83208	1.09935	0.248048	1.21611	1.97017	0.932	NaN	NaN	anion transport;biological regulation;calcium ion homeostasis;cation homeostasis;cellular calcium ion homeostasis;cellular cation homeostasis;cellular chemical homeostasis;cellular divalent inorganic cation homeostasis;cellular homeostasis;cellular ion homeostasis;cellular metal ion homeostasis;cellular process;chemical homeostasis;chloride transport;divalent inorganic cation homeostasis;establis…	anion channel activity;anion transmembrane transporter activity;binding;channel activity;channel regulator activity;chloride channel activity;ion channel activity;ion channel binding;ion transmembrane transporter activity;passive transmembrane transporter activity;protein binding;sodium channel regulator activity;substrate-specific channel activity;substrate-specific transmembrane transporter act…	cell part;chloride channel complex;integral to membrane;integral to plasma membrane;intrinsic to membrane;intrinsic to plasma membrane;ion channel complex;macromolecular complex;membrane;membrane part;plasma membrane;plasma membrane part;protein complex;sarcolemma;sodium:potassium-exchanging ATPase complex
O00168	Phospholemman	O00168_S83	FXYD1	TGEPDEEEGTFRSsIR;TGEPDEEEGTFRSsIRR;TGEPDEEEGTFRssIR	EEGTFRSSIRRLSTR			0.299056	-0.101482	0.918265	-0.45728	-1.03224	0.325432	0.934	NaN	NaN	anion transport;biological regulation;calcium ion homeostasis;cation homeostasis;cellular calcium ion homeostasis;cellular cation homeostasis;cellular chemical homeostasis;cellular divalent inorganic cation homeostasis;cellular homeostasis;cellular ion homeostasis;cellular metal ion homeostasis;cellular process;chemical homeostasis;chloride transport;divalent inorganic cation homeostasis;establis…	anion channel activity;anion transmembrane transporter activity;binding;channel activity;channel regulator activity;chloride channel activity;ion channel activity;ion channel binding;ion transmembrane transporter activity;passive transmembrane transporter activity;protein binding;sodium channel regulator activity;substrate-specific channel activity;substrate-specific transmembrane transporter act…	cell part;chloride channel complex;integral to membrane;integral to plasma membrane;intrinsic to membrane;intrinsic to plasma membrane;ion channel complex;macromolecular complex;membrane;membrane part;plasma membrane;plasma membrane part;protein complex;sarcolemma;sodium:potassium-exchanging ATPase complex
O00193	Small acidic protein	O00193_S15	SMAP	sASPDDDLGSSNWEAADLGNEER;sASPDDDLGSSNWEAADLGNEERK	HPHGVKRSASPDDDL			0.379665	-0.501152	0.138308	-0.351896	-0.0319443	0.207405	0.932	NaN	NaN
O00193	Small acidic protein	O00193_S17	SMAP	SAsPDDDLGSSNWEAADLGNEER;SAsPDDDLGSSNWEAADLGNEERK	HGVKRSASPDDDLGS			0.371278	-0.227091	0.0492919	-0.515396	0.462816	0.525362	0.922	NaN	NaN
O00264	Membrane-associated progesterone receptor component 1	O00264_S181	PGRMC1	EGEEPTVYsDEEEPK;EGEEPTVYsDEEEPKDESAR;EGEEPTVYsDEEEPKDESARK;LLKEGEEPTVYsDEEEPK;LLKEGEEPTVYsDEEEPKDESAR	GEEPTVYSDEEEPKD			0.172255	-0.04715	-0.252988	0.176364	0.196247	0.122229	0.941	NaN	NaN	axon guidance;chemotaxis;locomotion;response to chemical stimulus;response to external stimulus;response to stimulus;taxis	binding;cation binding;heme binding;ion binding;iron ion binding;lipid binding;metal ion binding;steroid binding;tetrapyrrole binding;transition metal ion binding	cell part;cytoplasmic part;endoplasmic reticulum;endoplasmic reticulum membrane;endoplasmic reticulum part;extracellular membrane-bounded organelle;extracellular organelle;extracellular region part;extracellular vesicular exosome;integral to membrane;intracellular membrane-bounded organelle;intracellular non-membrane-bounded organelle;intracellular organelle;intracellular organelle part;intracell…
O00418	Eukaryotic elongation factor 2 kinase	O00418_S445	EEF2K	ESENSGDSGYPsEKRGELDDPEPR	SGDSGYPSEKRGELD			1.06561	-0.67507	-0.592817	-0.560678	-0.0655251	-0.429575	0.933	-1.23433	0.103625	biological regulation;biosynthetic process;cell surface receptor linked signaling pathway;cellular biosynthetic process;cellular macromolecule biosynthetic process;cellular macromolecule metabolic process;cellular metabolic process;cellular process;cellular protein metabolic process;cellular response to chemical stimulus;cellular response to endogenous stimulus;cellular response to hormone stimul…	adenyl nucleotide binding;adenyl ribonucleotide binding;ATP binding;binding;calcium ion binding;calmodulin binding;calmodulin-dependent protein kinase activity;catalytic activity;cation binding;elongation factor-2 kinase activity;ion binding;kinase activity;metal ion binding;nucleic acid binding;nucleotide binding;phosphotransferase activity, alcohol group as acceptor;protein binding;protein kina…	cell part;cytoplasm;cytoplasmic part;cytosol;intracellular part
O00418	Eukaryotic elongation factor 2 kinase	O00418_S470	EEF2K	KYEsDEDsLGSSGR	YSNRKYESDEDSLGS			0.594797	0.520266	0.621003	0.367418	-0.468216	-0.375185	0.944	NaN	NaN	biological regulation;biosynthetic process;cell surface receptor linked signaling pathway;cellular biosynthetic process;cellular macromolecule biosynthetic process;cellular macromolecule metabolic process;cellular metabolic process;cellular process;cellular protein metabolic process;cellular response to chemical stimulus;cellular response to endogenous stimulus;cellular response to hormone stimul…	adenyl nucleotide binding;adenyl ribonucleotide binding;ATP binding;binding;calcium ion binding;calmodulin binding;calmodulin-dependent protein kinase activity;catalytic activity;cation binding;elongation factor-2 kinase activity;ion binding;kinase activity;metal ion binding;nucleic acid binding;nucleotide binding;phosphotransferase activity, alcohol group as acceptor;protein binding;protein kina…	cell part;cytoplasm;cytoplasmic part;cytosol;intracellular part
O00418	Eukaryotic elongation factor 2 kinase	O00418_S474	EEF2K	KYESDEDsLGSSGR;KYEsDEDsLGSSGR	KYESDEDSLGSSGRV			1.5392	0.485546	1.01208	0.51821	-0.460798	-0.311684	0.944	NaN	NaN	biological regulation;biosynthetic process;cell surface receptor linked signaling pathway;cellular biosynthetic process;cellular macromolecule biosynthetic process;cellular macromolecule metabolic process;cellular metabolic process;cellular process;cellular protein metabolic process;cellular response to chemical stimulus;cellular response to endogenous stimulus;cellular response to hormone stimul…	adenyl nucleotide binding;adenyl ribonucleotide binding;ATP binding;binding;calcium ion binding;calmodulin binding;calmodulin-dependent protein kinase activity;catalytic activity;cation binding;elongation factor-2 kinase activity;ion binding;kinase activity;metal ion binding;nucleic acid binding;nucleotide binding;phosphotransferase activity, alcohol group as acceptor;protein binding;protein kina…	cell part;cytoplasm;cytoplasmic part;cytosol;intracellular part
O00429	Dynamin-1-like protein	O00429_S616	DNM1L	SKPIPIMPAsPQK	PIPIMPASPQKGHAV	+	S1_Sup_R1_Sup;S1_Sup_R2_Sup;S1_Sup_R3_Sup;S2_Sup_R1_Sup;S2_Sup_R2_Sup;S2_Sup_R3_Sup;S3_Sup_R1_Sup;S3_Sup_R2_Sup;S3_Sup_R3_Sup	11.9408	2.75127	2.62131	2.85335	-0.236433	-0.245092	0.892	NaN	NaN	anatomical structure morphogenesis;apoptosis;apoptotic mitochondrial changes;biological regulation;cell death;cell part morphogenesis;cellular component assembly;cellular component assembly at cellular level;cellular component disassembly;cellular component disassembly at cellular level;cellular component disassembly involved in apoptosis;cellular component morphogenesis;cellular component organi…	binding;catalytic activity;enzyme binding;GTP binding;GTPase activity;guanyl nucleotide binding;guanyl ribonucleotide binding;hydrolase activity;hydrolase activity, acting on acid anhydrides;hydrolase activity, acting on acid anhydrides, in phosphorus-containing anhydrides;identical protein binding;lipid binding;nucleoside-triphosphatase activity;nucleotide binding;protein binding;protein dimeriz…	cell junction;cell part;clathrin coated vesicle membrane;coated pit;coated vesicle membrane;cytoplasm;cytoplasmic part;cytoplasmic vesicle membrane;cytoplasmic vesicle part;cytoskeletal part;cytosol;Golgi apparatus;intracellular membrane-bounded organelle;intracellular organelle;intracellular organelle part;intracellular part;macromolecular complex;membrane;membrane part;membrane-bounded organell…	Bacterial invasion of epithelial cells;Endocrine and other factor-regulated calcium reabsorption;Endocytosis;Fc gamma R-mediated phagocytosis
O00461	Golgi integral membrane protein 4	O00461_Y673	GOLIM4	GREEHyEEEEEEEEDGAAVAEK	PKGREEHYEEEEEEE			0.23031	-0.00121625	-0.0980349	-0.163324	0.0997505	0.178507	1	NaN	NaN	establishment of localization;transport		cell part;cis-Golgi network;cytoplasmic membrane-bounded vesicle;cytoplasmic part;cytoplasmic vesicle;endocytic vesicle;endosomal part;endosome membrane;Golgi apparatus;Golgi apparatus part;Golgi cisterna membrane;Golgi lumen;Golgi membrane;integral to membrane;intracellular membrane-bounded organelle;intracellular organelle;intracellular organelle lumen;intracellular organelle part;intracellular…
O00499	Myc box-dependent-interacting protein 1	O00499_S296	BIN1	AQPSDNAPAKGNKsPSPPDGSPAATPEIR;AQPsDNAPAKGNKsPsPPDGSPAATPEIR;GNKsPSPPDGSPAATPEIR;GNKsPSPPDGsPAATPEIR;GNKsPSPPDGsPAAtPEIR;GNKsPsPPDGSPAATPEIR;GNKsPsPPDGsPAATPEIR;GNKsPsPPDGsPAATPEIRVNHEPEPAGGATPGATLPK;sPSPPDGSPAATPEIR;sPSPPDGSPAATPEIRVNHEPEPAGGATPGATLPK;sPSPPDGSPAAtPEIRVNHEPEPAGGATPGATLPK;sPSPPDGsPAATPEIR;sPSPPDGsPAAtPEIR	APAKGNKSPSPPDGS			1.10427	0.467269	0.276956	0.387475	0.122765	0.0588207	0.957	NaN	NaN	biological regulation;cell differentiation;cell proliferation;cellular component assembly;cellular component assembly at cellular level;cellular component organization;cellular component organization at cellular level;cellular component organization or biogenesis;cellular component organization or biogenesis at cellular level;cellular developmental process;cellular macromolecular complex assembly…	binding;cytoskeletal protein binding;enzyme binding;identical protein binding;protein binding;RNA polymerase binding;tau protein binding	actin cytoskeleton;axon;axon part;axon terminus;cell part;cell projection;cell projection part;cerebellar mossy fiber;clathrin-coated vesicle;coated vesicle;contractile fiber part;cytoplasm;cytoplasmic membrane-bounded vesicle;cytoplasmic part;cytoplasmic vesicle;cytoskeleton;I band;initial segment;intracellular membrane-bounded organelle;intracellular non-membrane-bounded organelle;intracellular…
O00499	Myc box-dependent-interacting protein 1	O00499_S298	BIN1	AQPsDNAPAKGNKSPsPPDGsPAATPEIR;AQPsDNAPAKGNKsPsPPDGSPAATPEIR;GNKSPsPPDGSPAATPEIR;GNKSPsPPDGsPAATPEIR;GNKSPsPPDGsPAAtPEIR;GNKsPsPPDGSPAATPEIR;GNKsPsPPDGsPAATPEIR;GNKsPsPPDGsPAATPEIRVNHEPEPAGGATPGATLPK;SPsPPDGSPAATPEIR;SPsPPDGsPAATPEIR;SPsPPDGsPAAtPEIR	AKGNKSPSPPDGSPA			0.122787	0.116676	0.0122347	0.174509	-0.0293846	-0.108261	0.952	NaN	NaN	biological regulation;cell differentiation;cell proliferation;cellular component assembly;cellular component assembly at cellular level;cellular component organization;cellular component organization at cellular level;cellular component organization or biogenesis;cellular component organization or biogenesis at cellular level;cellular developmental process;cellular macromolecular complex assembly…	binding;cytoskeletal protein binding;enzyme binding;identical protein binding;protein binding;RNA polymerase binding;tau protein binding	actin cytoskeleton;axon;axon part;axon terminus;cell part;cell projection;cell projection part;cerebellar mossy fiber;clathrin-coated vesicle;coated vesicle;contractile fiber part;cytoplasm;cytoplasmic membrane-bounded vesicle;cytoplasmic part;cytoplasmic vesicle;cytoskeleton;I band;initial segment;intracellular membrane-bounded organelle;intracellular non-membrane-bounded organelle;intracellular…
O00499	Myc box-dependent-interacting protein 1	O00499_S303	BIN1	AQPsDNAPAKGNKSPsPPDGsPAATPEIR;GNKSPSPPDGsPAATPEIRVNHEPEPAGGATPGATLPK;GNKSPsPPDGsPAATPEIR;GNKSPsPPDGsPAAtPEIR;GNKsPSPPDGsPAATPEIR;GNKsPSPPDGsPAAtPEIR;GNKsPsPPDGsPAATPEIR;GNKsPsPPDGsPAATPEIRVNHEPEPAGGATPGATLPK;SPSPPDGsPAATPEIR;SPSPPDGsPAATPEIRVNHEPEPAGGATPGATLPK;SPSPPDGsPAAtPEIR;SPsPPDGsPAATPEIR;SPsPPDGsPAAtPEIR;sPSPPDGsPAATPEIR;sPSPPDGsPAAtPEIR	SPSPPDGSPAATPEI			0.51381	-0.209937	-0.438219	-0.0791721	0.0498314	-0.0576649	0.952	NaN	NaN	biological regulation;cell differentiation;cell proliferation;cellular component assembly;cellular component assembly at cellular level;cellular component organization;cellular component organization at cellular level;cellular component organization or biogenesis;cellular component organization or biogenesis at cellular level;cellular developmental process;cellular macromolecular complex assembly…	binding;cytoskeletal protein binding;enzyme binding;identical protein binding;protein binding;RNA polymerase binding;tau protein binding	actin cytoskeleton;axon;axon part;axon terminus;cell part;cell projection;cell projection part;cerebellar mossy fiber;clathrin-coated vesicle;coated vesicle;contractile fiber part;cytoplasm;cytoplasmic membrane-bounded vesicle;cytoplasmic part;cytoplasmic vesicle;cytoskeleton;I band;initial segment;intracellular membrane-bounded organelle;intracellular non-membrane-bounded organelle;intracellular…
O00499	Myc box-dependent-interacting protein 1	O00499_S331	BIN1	VNHEPEPAGGATPGATLPKsPSQLR	PGATLPKSPSQLRKG			0.116888	-0.521711	-0.576295	0.135306	0.0971279	-0.229799	0.919	NaN	NaN	biological regulation;cell differentiation;cell proliferation;cellular component assembly;cellular component assembly at cellular level;cellular component organization;cellular component organization at cellular level;cellular component organization or biogenesis;cellular component organization or biogenesis at cellular level;cellular developmental process;cellular macromolecular complex assembly…	binding;cytoskeletal protein binding;enzyme binding;identical protein binding;protein binding;RNA polymerase binding;tau protein binding	actin cytoskeleton;axon;axon part;axon terminus;cell part;cell projection;cell projection part;cerebellar mossy fiber;clathrin-coated vesicle;coated vesicle;contractile fiber part;cytoplasm;cytoplasmic membrane-bounded vesicle;cytoplasmic part;cytoplasmic vesicle;cytoskeleton;I band;initial segment;intracellular membrane-bounded organelle;intracellular non-membrane-bounded organelle;intracellular…
O00499	Myc box-dependent-interacting protein 1	O00499_T307	BIN1	GNKSPsPPDGsPAAtPEIR;GNKsPSPPDGsPAAtPEIR;SPSPPDGSPAAtPEIRVNHEPEPAGGATPGATLPK;SPSPPDGsPAAtPEIR;SPsPPDGsPAAtPEIR;sPSPPDGSPAAtPEIRVNHEPEPAGGATPGATLPK;sPSPPDGsPAAtPEIR	PDGSPAATPEIRVNH	+	R1_Sup_S1_Sup;R1_Sup_S2_Sup;R1_Sup_S3_Sup;R2_Sup_S1_Sup;R2_Sup_S2_Sup;R3_Sup_S1_Sup;R3_Sup_S2_Sup;R3_Sup_S3_Sup	5.69315	-4.20829	-2.6212	-2.47654	-0.468294	0.154106	0.95	NaN	NaN	biological regulation;cell differentiation;cell proliferation;cellular component assembly;cellular component assembly at cellular level;cellular component organization;cellular component organization at cellular level;cellular component organization or biogenesis;cellular component organization or biogenesis at cellular level;cellular developmental process;cellular macromolecular complex assembly…	binding;cytoskeletal protein binding;enzyme binding;identical protein binding;protein binding;RNA polymerase binding;tau protein binding	actin cytoskeleton;axon;axon part;axon terminus;cell part;cell projection;cell projection part;cerebellar mossy fiber;clathrin-coated vesicle;coated vesicle;contractile fiber part;cytoplasm;cytoplasmic membrane-bounded vesicle;cytoplasmic part;cytoplasmic vesicle;cytoskeleton;I band;initial segment;intracellular membrane-bounded organelle;intracellular non-membrane-bounded organelle;intracellular…
O00499	Myc box-dependent-interacting protein 1	O00499_T323	BIN1	VNHEPEPAGGAtPGATLPK	PEPAGGATPGATLPK			1.0345	1.69601	1.65453	1.11901	-0.172312	0.173536	0.944	NaN	NaN	biological regulation;cell differentiation;cell proliferation;cellular component assembly;cellular component assembly at cellular level;cellular component organization;cellular component organization at cellular level;cellular component organization or biogenesis;cellular component organization or biogenesis at cellular level;cellular developmental process;cellular macromolecular complex assembly…	binding;cytoskeletal protein binding;enzyme binding;identical protein binding;protein binding;RNA polymerase binding;tau protein binding	actin cytoskeleton;axon;axon part;axon terminus;cell part;cell projection;cell projection part;cerebellar mossy fiber;clathrin-coated vesicle;coated vesicle;contractile fiber part;cytoplasm;cytoplasmic membrane-bounded vesicle;cytoplasmic part;cytoplasmic vesicle;cytoskeleton;I band;initial segment;intracellular membrane-bounded organelle;intracellular non-membrane-bounded organelle;intracellular…
O00505	Importin subunit alpha-4	O00505_S60	KPNA3	NVPQEESLEDsDVDADFK;NVPQEEsLEDsDVDADFK	QEESLEDSDVDADFK			0.318728	-0.235634	-0.0356239	-0.495035	-0.0963078	0.290199	1	-0.317377	-0.177951	biological regulation;cell surface receptor linked signaling pathway;cellular component assembly;cellular component organization;cellular component organization or biogenesis;cellular process;cellular response to chemical stimulus;cellular response to cytokine stimulus;cellular response to organic substance;cellular response to stimulus;cytokine-mediated signaling pathway;entry into cell of other…	binding;nuclear localization sequence binding;peptide binding;protein transporter activity;signal sequence binding;substrate-specific transporter activity;transporter activity	cell part;cytoplasmic part;cytosol;intracellular organelle part;intracellular part;macromolecular complex;membrane part;nuclear part;nuclear pore;nucleoplasm;organelle part;pore complex;protein complex
O00757	Fructose-1,6-bisphosphatase isozyme 2	O00757_Y216	FBP2	IYSLNEGyAK	IYSLNEGYAKYFDAA			0.36499	-0.116048	-0.379359	-0.200631	-0.00119972	-0.253792	0.942	NaN	NaN	alcohol biosynthetic process;alcohol metabolic process;biosynthetic process;carbohydrate biosynthetic process;carbohydrate metabolic process;cellular biosynthetic process;cellular carbohydrate biosynthetic process;cellular carbohydrate metabolic process;cellular metabolic process;cellular process;fructose metabolic process;gluconeogenesis;glucose metabolic process;hexose biosynthetic process;hexo…	binding;carbohydrate phosphatase activity;catalytic activity;cation binding;fructose 1,6-bisphosphate 1-phosphatase activity;hydrolase activity;hydrolase activity, acting on ester bonds;ion binding;metal ion binding;phosphatase activity;phosphoric ester hydrolase activity;sugar-phosphatase activity	cell junction;cell part;contractile fiber part;cytoplasmic part;cytosol;extracellular membrane-bounded organelle;extracellular organelle;extracellular region part;extracellular vesicular exosome;intracellular membrane-bounded organelle;intracellular organelle;intracellular part;membrane-bounded organelle;membrane-bounded vesicle;nucleus;organelle;organelle part;vesicle;Z disc	Carbon fixation in photosynthetic organisms;Fructose and mannose metabolism;Glycolysis / Gluconeogenesis;Insulin signaling pathway;Methane metabolism;Pentose phosphate pathway
O14558	Heat shock protein beta-6	O14558_S16	HSPB6	AsAPLPGLSAPGR;EIPVPVQPsWLRRAsAPLPGLSAPGR;RAsAPLPGLSAPGR	PSWLRRASAPLPGLS			0.291536	0.114776	0.135935	-0.14198	0.0607605	-0.187977	0.951	NaN	NaN	biological regulation;regulation of biological process;regulation of multicellular organismal process;regulation of muscle contraction;regulation of muscle system process;regulation of system process	binding;identical protein binding;protein binding;protein dimerization activity;protein homodimerization activity;structural constituent of eye lens;structural molecule activity	cell part;cytoplasm;intracellular membrane-bounded organelle;intracellular organelle;intracellular part;membrane-bounded organelle;nucleus;organelle
O14558	Heat shock protein beta-6	O14558_S59	HSPB6	APsVALPVAQVPTDPGHFSVLLDVK	PYYLRAPSVALPVAQ			0.986097	0.519511	0.334048	0.271111	0.236881	-0.244591	0.938	NaN	NaN	biological regulation;regulation of biological process;regulation of multicellular organismal process;regulation of muscle contraction;regulation of muscle system process;regulation of system process	binding;identical protein binding;protein binding;protein dimerization activity;protein homodimerization activity;structural constituent of eye lens;structural molecule activity	cell part;cytoplasm;intracellular membrane-bounded organelle;intracellular organelle;intracellular part;membrane-bounded organelle;nucleus;organelle
O14737	Programmed cell death protein 5	O14737_S119	PDCD5	KVMDsDEDDDY;RKVMDsDEDDDY	NRRKVMDSDEDDDY_			0.0283673	-0.00961272	-0.108301	-0.139441	0.0795765	0.00564957	0.942	NaN	NaN	biological regulation;cellular process;cellular response to chemical stimulus;cellular response to endogenous stimulus;cellular response to growth factor stimulus;cellular response to organic substance;cellular response to stimulus;cellular response to transforming growth factor beta stimulus;negative regulation of biological process;negative regulation of cell proliferation;negative regulation o…	acetyltransferase activator activity;beta-tubulin binding;binding;carbohydrate binding;cytoskeletal protein binding;DNA binding;enzyme activator activity;enzyme regulator activity;glycosaminoglycan binding;heparin binding;nucleic acid binding;pattern binding;polysaccharide binding;protein binding;tubulin binding	cell part;cytoplasm;extracellular membrane-bounded organelle;extracellular organelle;extracellular region part;extracellular vesicular exosome;intracellular membrane-bounded organelle;intracellular organelle;intracellular part;membrane-bounded organelle;membrane-bounded vesicle;nucleus;organelle;vesicle
O14828	Secretory carrier-associated membrane protein 3	O14828_S32	SCAMP3	DGGNPFAEPSELDNPFQDPAVIQHRPsR	AVIQHRPSRQYATLD			0.741755	0.454805	0.353093	-1.58842	0.445457	0.551392	0.91	NaN	NaN	cellular process;establishment of localization;establishment of localization in cell;establishment of protein localization;Golgi vesicle transport;intracellular transport;post-Golgi vesicle-mediated transport;protein transport;response to chemical stimulus;response to external stimulus;response to extracellular stimulus;response to nutrient;response to nutrient levels;response to retinoic acid;re…	binding;enzyme binding;protein binding;ubiquitin protein ligase binding	cell part;cytoplasmic part;extracellular membrane-bounded organelle;extracellular organelle;extracellular region part;extracellular vesicular exosome;Golgi apparatus part;Golgi membrane;integral to membrane;intracellular organelle part;intracellular part;intrinsic to membrane;membrane;membrane part;membrane-bounded organelle;membrane-bounded vesicle;organelle;organelle membrane;organelle part;ves…
O14983	Sarcoplasmic/endoplasmic reticulum calcium ATPase 1	O14983_S488	ATP2A1	EFTLEFsR	KEFTLEFSRDRKSMS			0.353909	-0.631141	-0.200689	-0.849833	-0.538118	-0.373983	0.852	NaN	NaN	apoptosis;apoptosis in response to endoplasmic reticulum stress;apoptotic mitochondrial changes;biological regulation;blood coagulation;calcium ion homeostasis;calcium ion import;calcium ion transmembrane transport;calcium ion transport;cation homeostasis;cation transport;cell death;cellular calcium ion homeostasis;cellular cation homeostasis;cellular chemical homeostasis;cellular component organ…	active transmembrane transporter activity;adenyl nucleotide binding;adenyl ribonucleotide binding;ATP binding;ATPase activity;ATPase activity, coupled;ATPase activity, coupled to movement of substances;ATPase activity, coupled to transmembrane movement of ions;ATPase activity, coupled to transmembrane movement of ions, phosphorylative mechanism;ATPase activity, coupled to transmembrane movement o…	calcium channel complex;cation channel complex;cell part;contractile fiber part;cytoplasmic part;endoplasmic reticulum;endoplasmic reticulum membrane;endoplasmic reticulum part;endoplasmic reticulum-Golgi intermediate compartment;H zone;I band;integral to membrane;intracellular membrane-bounded organelle;intracellular organelle;intracellular organelle part;intracellular part;intrinsic to membrane…	Alzheimer's disease;Calcium signaling pathway;Pancreatic secretion
O14983	Sarcoplasmic/endoplasmic reticulum calcium ATPase 1	O14983_S581	ATP2A1	EEMVLDDsAR	EEMVLDDSARFLEYE			0.0994352	-0.269407	-0.281359	-0.187684	-0.387152	-0.127178	1	NaN	NaN	apoptosis;apoptosis in response to endoplasmic reticulum stress;apoptotic mitochondrial changes;biological regulation;blood coagulation;calcium ion homeostasis;calcium ion import;calcium ion transmembrane transport;calcium ion transport;cation homeostasis;cation transport;cell death;cellular calcium ion homeostasis;cellular cation homeostasis;cellular chemical homeostasis;cellular component organ…	active transmembrane transporter activity;adenyl nucleotide binding;adenyl ribonucleotide binding;ATP binding;ATPase activity;ATPase activity, coupled;ATPase activity, coupled to movement of substances;ATPase activity, coupled to transmembrane movement of ions;ATPase activity, coupled to transmembrane movement of ions, phosphorylative mechanism;ATPase activity, coupled to transmembrane movement o…	calcium channel complex;cation channel complex;cell part;contractile fiber part;cytoplasmic part;endoplasmic reticulum;endoplasmic reticulum membrane;endoplasmic reticulum part;endoplasmic reticulum-Golgi intermediate compartment;H zone;I band;integral to membrane;intracellular membrane-bounded organelle;intracellular organelle;intracellular organelle part;intracellular part;intrinsic to membrane…	Alzheimer's disease;Calcium signaling pathway;Pancreatic secretion
O15061	Synemin	O15061_S1049	SYNM	ESLsRQRsPAPGsPDEEGGAEAPAAGIR;EsLsRQRSPAPGsPDEEGGAEAPAAGIR;QRSPAPGsPDEEGGAEAPAAGIR;QRsPAPGsPDEEGGAEAPAAGIR;SPAPGsPDEEGGAEAPAAGIR;sPAPGsPDEEGGAEAPAAGIR	QRSPAPGSPDEEGGA	+	S1_Sup_R1_Sup;S1_Sup_R2_Sup;S1_Sup_R3_Sup;S2_Sup_R1_Sup;S2_Sup_R2_Sup;S2_Sup_R3_Sup;S3_Sup_R1_Sup;S3_Sup_R2_Sup;S3_Sup_R3_Sup	5.92682	3.24953	2.91339	3.2076	-0.0226974	-0.393805	1	NaN	NaN	cellular component organization;cellular component organization at cellular level;cellular component organization or biogenesis;cellular component organization or biogenesis at cellular level;cellular process;cytoskeleton organization;intermediate filament cytoskeleton organization;intermediate filament-based process;organelle organization	binding;cytoskeletal protein binding;intermediate filament binding;protein binding;protein complex binding;structural constituent of cytoskeleton;structural constituent of muscle;structural molecule activity;vinculin binding	adherens junction;anchoring junction;cell junction;cell part;contractile fiber part;costamere;cytoplasmic part;cytoskeletal part;cytoskeleton;intermediate filament;intermediate filament cytoskeleton;intracellular non-membrane-bounded organelle;intracellular organelle;intracellular organelle part;intracellular part;macromolecular complex;membrane;neurofilament cytoskeleton;non-membrane-bounded org…
O15061	Synemin	O15061_S1107	SYNM	TPQGPVSATVEVSsPTGFAQSQVLEDVSQAAR	SATVEVSSPTGFAQS	+	S1_Sup_R1_Sup;S1_Sup_R2_Sup;S1_Sup_R3_Sup;S2_Sup_R1_Sup;S2_Sup_R2_Sup;S2_Sup_R3_Sup;S3_Sup_R1_Sup;S3_Sup_R2_Sup;S3_Sup_R3_Sup	5.26977	2.72795	2.19748	2.34383	0.465679	0.0425453	0.929	NaN	NaN	cellular component organization;cellular component organization at cellular level;cellular component organization or biogenesis;cellular component organization or biogenesis at cellular level;cellular process;cytoskeleton organization;intermediate filament cytoskeleton organization;intermediate filament-based process;organelle organization	binding;cytoskeletal protein binding;intermediate filament binding;protein binding;protein complex binding;structural constituent of cytoskeleton;structural constituent of muscle;structural molecule activity;vinculin binding	adherens junction;anchoring junction;cell junction;cell part;contractile fiber part;costamere;cytoplasmic part;cytoskeletal part;cytoskeleton;intermediate filament;intermediate filament cytoskeleton;intracellular non-membrane-bounded organelle;intracellular organelle;intracellular organelle part;intracellular part;macromolecular complex;membrane;neurofilament cytoskeleton;non-membrane-bounded org…
O15061	Synemin	O15061_S429	SYNM	TFsPTYGLLR	QTNVRTFSPTYGLLR			0.908296	0.0214469	-0.176169	-0.533539	0.0772629	0.175985	0.916	NaN	NaN	cellular component organization;cellular component organization at cellular level;cellular component organization or biogenesis;cellular component organization or biogenesis at cellular level;cellular process;cytoskeleton organization;intermediate filament cytoskeleton organization;intermediate filament-based process;organelle organization	binding;cytoskeletal protein binding;intermediate filament binding;protein binding;protein complex binding;structural constituent of cytoskeleton;structural constituent of muscle;structural molecule activity;vinculin binding	adherens junction;anchoring junction;cell junction;cell part;contractile fiber part;costamere;cytoplasmic part;cytoskeletal part;cytoskeleton;intermediate filament;intermediate filament cytoskeleton;intracellular non-membrane-bounded organelle;intracellular organelle;intracellular organelle part;intracellular part;macromolecular complex;membrane;neurofilament cytoskeleton;non-membrane-bounded org…
O15061	Synemin	O15061_T598	SYNM	GLQtPVKDAGGGTGR	VSPKGLQTPVKDAGG	+	S1_Sup_R1_Sup;S1_Sup_R2_Sup;S1_Sup_R3_Sup;S2_Sup_R1_Sup;S2_Sup_R2_Sup;S2_Sup_R3_Sup;S3_Sup_R1_Sup;S3_Sup_R2_Sup;S3_Sup_R3_Sup	6.8229	1.91345	2.02499	1.76779	-0.0107212	0.181026	0.939	NaN	NaN	cellular component organization;cellular component organization at cellular level;cellular component organization or biogenesis;cellular component organization or biogenesis at cellular level;cellular process;cytoskeleton organization;intermediate filament cytoskeleton organization;intermediate filament-based process;organelle organization	binding;cytoskeletal protein binding;intermediate filament binding;protein binding;protein complex binding;structural constituent of cytoskeleton;structural constituent of muscle;structural molecule activity;vinculin binding	adherens junction;anchoring junction;cell junction;cell part;contractile fiber part;costamere;cytoplasmic part;cytoskeletal part;cytoskeleton;intermediate filament;intermediate filament cytoskeleton;intracellular non-membrane-bounded organelle;intracellular organelle;intracellular organelle part;intracellular part;macromolecular complex;membrane;neurofilament cytoskeleton;non-membrane-bounded org…
O15173	Membrane-associated progesterone receptor component 2	O15173_T211	PGRMC2	LLKPGEEPSEYtDEEDTK	GEEPSEYTDEEDTKD			0.442346	0.725423	0.0089372	0.429897	0.633192	0.427814	0.936	NaN	NaN	biological regulation;cellular process;cellular response to chemical stimulus;cellular response to endogenous stimulus;cellular response to hormone stimulus;cellular response to organic substance;cellular response to steroid hormone stimulus;cellular response to stimulus;hormone-mediated signaling pathway;regulation of biological process;regulation of cellular process;response to chemical stimulu…	binding;cation binding;heme binding;ion binding;iron ion binding;ligand-dependent nuclear receptor activity;lipid binding;metal ion binding;molecular transducer activity;receptor activity;signal transducer activity;signaling receptor activity;steroid binding;steroid hormone receptor activity;tetrapyrrole binding;transition metal ion binding	cell part;endomembrane system;integral to membrane;intrinsic to membrane;membrane;membrane part
O15234	Protein CASC3	O15234_S148	CASC3	STVTGERQsGDGQESTEPVENK	TVTGERQSGDGQEST			0.245708	-0.294233	-0.292563	-0.0671695	0.10216	0.163836	0.914	NaN	NaN	biological regulation;catabolic process;cellular catabolic process;cellular localization;cellular macromolecule catabolic process;cellular macromolecule localization;cellular macromolecule metabolic process;cellular metabolic process;cellular nitrogen compound metabolic process;cellular process;establishment of localization;establishment of RNA localization;gene expression;intracellular mRNA loca…	binding;enzyme binding;identical protein binding;protein binding;ubiquitin protein ligase binding	cell part;cytoplasmic part;cytosol;exon-exon junction complex;intracellular organelle part;intracellular part;macromolecular complex;nuclear body;nuclear part;nuclear speck;nucleoplasm part;organelle part;perinuclear region of cytoplasm;protein complex;ribonucleoprotein complex	mRNA surveillance pathway;RNA transport
O15273	Telethonin	O15273_S39	TCAP	DLTLSTRPEEGCsLHEEDTQR	TRPEEGCSLHEEDTQ			0.612734	0.584934	-0.900494	0.0917047	0.837116	0.9732	0.882	NaN	NaN	actin cytoskeleton organization;actin filament organization;actin filament-based movement;actin filament-based process;actin-mediated cell contraction;actin-myosin filament sliding;actomyosin structure organization;adult heart development;anatomical structure development;anatomical structure formation involved in morphogenesis;anatomical structure morphogenesis;anterior/posterior pattern specific…	binding;binding, bridging;cytoskeletal protein binding;FATZ binding;ion channel binding;protein binding;protein binding, bridging;protein domain specific binding;structural constituent of muscle;structural molecule activity;titin binding;titin Z domain binding	cell part;contractile fiber part;cytoplasmic part;cytosol;I band;intracellular part;organelle part;Z disc
O15530	3-phosphoinositide-dependent protein kinase 1	O15530_S241	PDPK1	ANsFVGTAQYVSPELLTEK	SKQARANSFVGTAQY			0.0531854	-0.0920312	-0.164464	-0.122233	-0.0163956	0.0717812	0.93	NaN	NaN	actin cytoskeleton organization;actin filament-based process;activation of immune response;activation of innate immune response;activation of protein kinase activity;activation of protein kinase B activity;anatomical structure development;antigen receptor-mediated signaling pathway;biological regulation;biosynthetic process;blood coagulation;calcium-mediated signaling;cell activation;cell communi…	3-phosphoinositide-dependent protein kinase activity;adenyl nucleotide binding;adenyl ribonucleotide binding;ATP binding;binding;catalytic activity;enzyme activator activity;enzyme binding;enzyme regulator activity;kinase activity;lipase activator activity;nucleotide binding;phospholipase activator activity;phospholipase binding;phosphotransferase activity, alcohol group as acceptor;protein bindi…	adherens junction;anchoring junction;cell junction;cell part;cell projection;cell-substrate adherens junction;cell-substrate junction;cytoplasm;cytoplasmic membrane-bounded vesicle;cytoplasmic part;cytoplasmic vesicle;cytosol;focal adhesion;intracellular membrane-bounded organelle;intracellular organelle;intracellular organelle part;intracellular part;membrane;membrane-bounded organelle;membrane-…	Aldosterone-regulated sodium reabsorption;Endometrial cancer;Focal adhesion;Insulin signaling pathway;mTOR signaling pathway;Non-small cell lung cancer;PPAR signaling pathway;Prostate cancer
O43399	Tumor protein D54	O43399_S166	TPD52L2	NSATFKsFEDR	RNSATFKSFEDRVGT			0.211072	0.347611	0.211831	-0.231407	-0.177309	0.688185	0.909	NaN	NaN	biological regulation;regulation of biological process;regulation of cell proliferation;regulation of cellular process	binding;identical protein binding;protein binding;protein dimerization activity;protein heterodimerization activity;protein homodimerization activity	cell part;cytoplasm;cytoplasmic part;intracellular part;perinuclear region of cytoplasm
O43598	2'-deoxynucleoside 5'-phosphate N-hydrolase 1	O43598_S12	DNPH1	AAAMVPGRSEsWER;SEsWERGEPGRPALYFCGSIR	MVPGRSESWERGEPG		S2_Sup_R3_Sup	1.74087	1.20737	1.92056	0.817105	-0.184149	-0.23506	0.936	NaN	NaN	biological regulation;catabolic process;cell differentiation;cell proliferation;cellular catabolic process;cellular developmental process;cellular metabolic process;cellular nitrogen compound catabolic process;cellular nitrogen compound metabolic process;cellular process;deoxyribonucleoside monophosphate catabolic process;deoxyribonucleoside monophosphate metabolic process;deoxyribonucleotide cat…	catalytic activity;deoxyribonucleoside 5'-monophosphate N-glycosidase activity;hydrolase activity;hydrolase activity, acting on glycosyl bonds;hydrolase activity, hydrolyzing N-glycosyl compounds;nucleoside deoxyribosyltransferase activity;transferase activity;transferase activity, transferring glycosyl groups;transferase activity, transferring pentosyl groups	cell part;cytoplasm;extracellular membrane-bounded organelle;extracellular organelle;extracellular region part;extracellular vesicular exosome;intracellular membrane-bounded organelle;intracellular organelle;intracellular organelle part;intracellular part;membrane-bounded organelle;membrane-bounded vesicle;nuclear part;nucleoplasm;nucleus;organelle;organelle part;vesicle
O43719	HIV Tat-specific factor 1	O43719_S642	HTATSF1	VFDDEsDEKEDEEYADEK;VFDDEsDEKEDEEYADEKGLEAADK	EKVFDDESDEKEDEE			0.451463	-0.220343	-0.282911	-0.282724	-0.0736294	0.171631	0.925	NaN	NaN	biological regulation;biosynthetic process;cellular biosynthetic process;cellular macromolecule biosynthetic process;cellular macromolecule metabolic process;cellular metabolic process;cellular nitrogen compound metabolic process;cellular process;macromolecule biosynthetic process;macromolecule metabolic process;metabolic process;nitrogen compound metabolic process;nucleic acid metabolic process;…	binding;nucleotide binding	cell part;intracellular membrane-bounded organelle;intracellular organelle;intracellular organelle part;intracellular part;membrane-bounded organelle;nuclear part;nucleoplasm;nucleus;organelle;organelle part
O43741	5'-AMP-activated protein kinase subunit beta-2	O43741_S108	PRKAB2	sHNDFVAILDLPEGEHQYK	TKIPLIKSHNDFVAI			0.548666	0.0557626	-0.516069	-0.265184	0.369049	0.297928	0.925	NaN	NaN	amine transport;amino acid transmembrane transport;amino acid transport;betaine transport;biological regulation;biosynthetic process;carboxylic acid biosynthetic process;carboxylic acid metabolic process;carboxylic acid transport;carnitine shuttle;carnitine transport;cation transport;cell cycle arrest;cell cycle process;cell surface receptor linked signaling pathway;cellular biosynthetic process;…	binding;identical protein binding;protein binding	AMP-activated protein kinase complex;cell part;cytoplasmic part;cytosol;intracellular organelle part;intracellular part;macromolecular complex;nuclear part;nucleoplasm;organelle part;protein complex	Adipocytokine signaling pathway;Hypertrophic cardiomyopathy (HCM);Insulin signaling pathway
O43741	5'-AMP-activated protein kinase subunit beta-2	O43741_S183	PRKAB2	DLSsSPPGPYGQEMYAFR	TSCRDLSSSPPGPYG			0.0231701	-0.0264985	0.104909	-0.0935987	-0.032999	0.0873222	0.938	NaN	NaN	amine transport;amino acid transmembrane transport;amino acid transport;betaine transport;biological regulation;biosynthetic process;carboxylic acid biosynthetic process;carboxylic acid metabolic process;carboxylic acid transport;carnitine shuttle;carnitine transport;cation transport;cell cycle arrest;cell cycle process;cell surface receptor linked signaling pathway;cellular biosynthetic process;…	binding;identical protein binding;protein binding	AMP-activated protein kinase complex;cell part;cytoplasmic part;cytosol;intracellular organelle part;intracellular part;macromolecular complex;nuclear part;nucleoplasm;organelle part;protein complex	Adipocytokine signaling pathway;Hypertrophic cardiomyopathy (HCM);Insulin signaling pathway
O43741	5'-AMP-activated protein kinase subunit beta-2	O43741_S184	PRKAB2	DLSSsPPGPYGQEMYAFR	SCRDLSSSPPGPYGQ			0.180908	-0.0213442	0.13572	0.406009	-0.0234718	-0.443392	0.818	NaN	NaN	amine transport;amino acid transmembrane transport;amino acid transport;betaine transport;biological regulation;biosynthetic process;carboxylic acid biosynthetic process;carboxylic acid metabolic process;carboxylic acid transport;carnitine shuttle;carnitine transport;cation transport;cell cycle arrest;cell cycle process;cell surface receptor linked signaling pathway;cellular biosynthetic process;…	binding;identical protein binding;protein binding	AMP-activated protein kinase complex;cell part;cytoplasmic part;cytosol;intracellular organelle part;intracellular part;macromolecular complex;nuclear part;nucleoplasm;organelle part;protein complex	Adipocytokine signaling pathway;Hypertrophic cardiomyopathy (HCM);Insulin signaling pathway
O43741	5'-AMP-activated protein kinase subunit beta-2	O43741_S39	PRKAB2	IMVGsTDDPSVFSLPDSK	EHKIMVGSTDDPSVF			0.540932	-0.340046	-0.00174681	-0.991244	0.00829506	0.212317	0.935	NaN	NaN	amine transport;amino acid transmembrane transport;amino acid transport;betaine transport;biological regulation;biosynthetic process;carboxylic acid biosynthetic process;carboxylic acid metabolic process;carboxylic acid transport;carnitine shuttle;carnitine transport;cation transport;cell cycle arrest;cell cycle process;cell surface receptor linked signaling pathway;cellular biosynthetic process;…	binding;identical protein binding;protein binding	AMP-activated protein kinase complex;cell part;cytoplasmic part;cytosol;intracellular organelle part;intracellular part;macromolecular complex;nuclear part;nucleoplasm;organelle part;protein complex	Adipocytokine signaling pathway;Hypertrophic cardiomyopathy (HCM);Insulin signaling pathway
O43847	Nardilysin	O43847_S94	NRDC	RGsLSNAGDPEIVK	EEEGRRGSLSNAGDP			0.419235	-0.0637519	-0.169998	0.343008	0.0194569	-0.236006	0.943	NaN	NaN	biological regulation;cell migration;cell motility;cell proliferation;cellular component movement;cellular component organization;cellular component organization or biogenesis;cellular process;locomotion;macromolecule metabolic process;metabolic process;neuromuscular junction development;positive regulation of biological process;positive regulation of catabolic process;positive regulation of cell…	binding;catalytic activity;cation binding;endopeptidase activity;epidermal growth factor binding;growth factor binding;hormone binding;hydrolase activity;ion binding;metal ion binding;metalloendopeptidase activity;metallopeptidase activity;peptidase activity;peptidase activity, acting on L-amino acid peptides;protein binding	cell part;cell surface;cytoplasmic part;cytosol;intracellular part
O43852	Calumenin	O43852_S44	CALU	VHNDAQsFDYDHDAFLGAEEAK	KVHNDAQSFDYDHDA			1.98008	0.588207	0.0556405	0.135976	-0.0899677	1.11729	0.883	NaN	NaN	biological regulation;blood coagulation;cell activation;cellular process;coagulation;establishment of localization;establishment of localization in cell;exocytosis;hemostasis;multicellular organismal process;platelet activation;platelet degranulation;regulation of biological quality;regulation of body fluid levels;secretion;secretion by cell;transport;vesicle-mediated transport	binding;calcium ion binding;cation binding;ion binding;metal ion binding	cell part;cytoplasmic membrane-bounded vesicle;cytoplasmic part;cytoplasmic vesicle;endoplasmic reticulum;endoplasmic reticulum lumen;endoplasmic reticulum part;extracellular region;Golgi apparatus;intracellular membrane-bounded organelle;intracellular organelle;intracellular organelle lumen;intracellular organelle part;intracellular part;melanosome;membrane;membrane-bounded organelle;membrane-bo…
O60240	Perilipin-1	O60240_S436	PLIN1	RAsGAPSAGPEPAPR	REAERRASGAPSAGP			0.320538	1.04148	-0.0421886	-0.231874	1.23507	0.624014	0.944	NaN	NaN	acylglycerol catabolic process;acylglycerol metabolic process;catabolic process;cellular catabolic process;cellular lipid catabolic process;cellular lipid metabolic process;cellular metabolic process;cellular process;glycerol ether catabolic process;glycerol ether metabolic process;glycerolipid catabolic process;glycerolipid metabolic process;lipid catabolic process;lipid metabolic process;metabo…	binding;lipid binding	cell part;cytoplasmic part;cytosol;endoplasmic reticulum;intracellular membrane-bounded organelle;intracellular organelle;intracellular part;lipid particle;membrane-bounded organelle;organelle	PPAR signaling pathway
O60271	C-Jun-amino-terminal kinase-interacting protein 4	O60271_T217	SPAG9	ERPISLGIFPLPAGDGLLtPDAQK;ERPISLGIFPLPAGDGLLtPDAQKGGETPGSEQWK	PAGDGLLTPDAQKGG	+	S1_Sup_R1_Sup;S2_Sup_R1_Sup;S3_Sup_R1_Sup;S3_Sup_R2_Sup	2.86906	1.204	1.02946	0.448359	0.205629	0.939774	0.902	NaN	NaN	activation of JUN kinase activity;activation of MAPK activity;biological regulation;cell differentiation;cellular component assembly;cellular component organization;cellular component organization or biogenesis;cellular developmental process;cellular macromolecule metabolic process;cellular metabolic process;cellular process;cellular protein metabolic process;developmental process;endosome transp…	binding;binding, bridging;cytoskeletal protein binding;enzyme binding;JUN kinase binding;kinase binding;kinesin binding;MAP-kinase scaffold activity;protein binding;protein complex scaffold;protein kinase binding;receptor signaling complex scaffold activity;signaling adaptor activity;structural molecule activity	acrosomal vesicle;cell part;cytoplasm;cytoplasmic membrane-bounded vesicle;cytoplasmic part;cytoplasmic vesicle;cytosol;extracellular membrane-bounded organelle;extracellular organelle;extracellular region part;extracellular vesicular exosome;integral to membrane;intracellular membrane-bounded organelle;intracellular organelle;intracellular part;intrinsic to membrane;membrane part;membrane-bounde…
O60343	TBC1 domain family member 4	O60343_S570	TBC1D4	SLTSsLENIFSR;SLtSsLENIFSR;sLTSsLENIFSR	AKRSLTSSLENIFSR			0.513954	0.208769	0.0424449	-0.349642	0.0516262	0.234118	0.919	NaN	NaN	biological regulation;cellular component organization;cellular component organization or biogenesis;cellular process;cellular response to chemical stimulus;cellular response to endogenous stimulus;cellular response to hormone stimulus;cellular response to insulin stimulus;cellular response to organic substance;cellular response to peptide hormone stimulus;cellular response to stimulus;establishme…	enzyme activator activity;enzyme regulator activity;GTPase activator activity;GTPase regulator activity;nucleoside-triphosphatase regulator activity	cell part;cytoplasm;cytoplasmic part;cytoplasmic vesicle membrane;cytoplasmic vesicle part;extracellular membrane-bounded organelle;extracellular organelle;extracellular region part;extracellular vesicular exosome;intracellular organelle part;intracellular part;membrane;membrane-bounded organelle;membrane-bounded vesicle;organelle;organelle membrane;organelle part;vesicle;vesicle membrane
O60343	TBC1 domain family member 4	O60343_S588	TBC1D4	GRLGsVDSFER;LGsVDSFER;LGsVDsFER	RMRGRLGSVDSFERS			0.147892	-0.174272	-0.033337	-0.0422268	0.00126457	-0.04842	1	NaN	NaN	biological regulation;cellular component organization;cellular component organization or biogenesis;cellular process;cellular response to chemical stimulus;cellular response to endogenous stimulus;cellular response to hormone stimulus;cellular response to insulin stimulus;cellular response to organic substance;cellular response to peptide hormone stimulus;cellular response to stimulus;establishme…	enzyme activator activity;enzyme regulator activity;GTPase activator activity;GTPase regulator activity;nucleoside-triphosphatase regulator activity	cell part;cytoplasm;cytoplasmic part;cytoplasmic vesicle membrane;cytoplasmic vesicle part;extracellular membrane-bounded organelle;extracellular organelle;extracellular region part;extracellular vesicular exosome;intracellular organelle part;intracellular part;membrane;membrane-bounded organelle;membrane-bounded vesicle;organelle;organelle membrane;organelle part;vesicle;vesicle membrane
O60343	TBC1 domain family member 4	O60343_S591	TBC1D4	LGSVDsFER;LGsVDsFER	GRLGSVDSFERSNSL			0.169357	-0.232712	-0.315755	-0.673326	-0.23156	-0.0341568	1	NaN	NaN	biological regulation;cellular component organization;cellular component organization or biogenesis;cellular process;cellular response to chemical stimulus;cellular response to endogenous stimulus;cellular response to hormone stimulus;cellular response to insulin stimulus;cellular response to organic substance;cellular response to peptide hormone stimulus;cellular response to stimulus;establishme…	enzyme activator activity;enzyme regulator activity;GTPase activator activity;GTPase regulator activity;nucleoside-triphosphatase regulator activity	cell part;cytoplasm;cytoplasmic part;cytoplasmic vesicle membrane;cytoplasmic vesicle part;extracellular membrane-bounded organelle;extracellular organelle;extracellular region part;extracellular vesicular exosome;intracellular organelle part;intracellular part;membrane;membrane-bounded organelle;membrane-bounded vesicle;organelle;organelle membrane;organelle part;vesicle;vesicle membrane
O60343	TBC1 domain family member 4	O60343_S704	TBC1D4	ESNSSSSLPSLHTSFsAPSFTAPSFLK	PSLHTSFSAPSFTAP		S1_Sup_R2_Sup	1.44255	1.65934	0.746686	-0.072293	-0.244476	0.0297394	0.779	NaN	NaN	biological regulation;cellular component organization;cellular component organization or biogenesis;cellular process;cellular response to chemical stimulus;cellular response to endogenous stimulus;cellular response to hormone stimulus;cellular response to insulin stimulus;cellular response to organic substance;cellular response to peptide hormone stimulus;cellular response to stimulus;establishme…	enzyme activator activity;enzyme regulator activity;GTPase activator activity;GTPase regulator activity;nucleoside-triphosphatase regulator activity	cell part;cytoplasm;cytoplasmic part;cytoplasmic vesicle membrane;cytoplasmic vesicle part;extracellular membrane-bounded organelle;extracellular organelle;extracellular region part;extracellular vesicular exosome;intracellular organelle part;intracellular part;membrane;membrane-bounded organelle;membrane-bounded vesicle;organelle;organelle membrane;organelle part;vesicle;vesicle membrane
O60763	General vesicular transport factor p115	O60763_S942	USO1	DLGHPVEEEDELEsGDQEDEDDESEDPGKDLDHI;LKDLGHPVEEEDELEsGDQEDEDDESEDPGKDLDHI	EEEDELESGDQEDED			0.356945	-0.125146	-0.0123866	-0.336891	-0.0647793	0.160622	0.915	NaN	NaN	cell cycle;cellular component organization;cellular component organization at cellular level;cellular component organization or biogenesis;cellular component organization or biogenesis at cellular level;cellular membrane fusion;cellular membrane organization;cellular process;ER to Golgi vesicle-mediated transport;establishment of localization;establishment of localization in cell;establishment of…	protein transporter activity;substrate-specific transporter activity;transporter activity	cell part;coated vesicle membrane;cytoplasmic part;cytoplasmic vesicle membrane;cytoplasmic vesicle part;cytosol;endoplasmic reticulum;ER to Golgi transport vesicle membrane;Golgi apparatus;Golgi apparatus part;Golgi membrane;Golgi stack;intracellular membrane-bounded organelle;intracellular non-membrane-bounded organelle;intracellular organelle;intracellular organelle part;intracellular part;mem…
O60784	Target of Myb protein 1	O60784_S160	TOM1	GLEFPMTDLDMLsPIHTPQR;KGLEFPMTDLDMLsPIHTPQR	MTDLDMLSPIHTPQR	+	S1_Sup_R1_Sup;S1_Sup_R2_Sup;S1_Sup_R3_Sup;S2_Sup_R1_Sup;S2_Sup_R2_Sup;S2_Sup_R3_Sup;S3_Sup_R1_Sup;S3_Sup_R2_Sup;S3_Sup_R3_Sup	6.58268	2.7305	1.77622	2.43947	0.68721	0.0165024	0.865	NaN	NaN	cellular component organization;cellular component organization or biogenesis;cellular membrane organization;cellular process;endocytosis;endosome transport;establishment of localization;establishment of localization in cell;establishment of protein localization;intracellular protein transport;intracellular transport;membrane invagination;membrane organization;protein transport;transport;vesicle-…	binding;clathrin binding;protein binding	cell part;cytoplasm;cytoplasmic part;cytosol;early endosome;endosome;extracellular membrane-bounded organelle;extracellular organelle;extracellular region part;extracellular vesicular exosome;intracellular membrane-bounded organelle;intracellular organelle;intracellular part;membrane;membrane-bounded organelle;membrane-bounded vesicle;organelle;vesicle
O60784	Target of Myb protein 1	O60784_S462	TOM1	AADRLPNLSsPSAEGPPGPPSGPAPR	DRLPNLSSPSAEGPP	+	S1_Sup_R1_Sup;S1_Sup_R3_Sup;S3_Sup_R1_Sup;S3_Sup_R2_Sup;S3_Sup_R3_Sup	3.6788	2.61161	1.06142	3.13247	0.514534	0.0579567	0.848	NaN	NaN	cellular component organization;cellular component organization or biogenesis;cellular membrane organization;cellular process;endocytosis;endosome transport;establishment of localization;establishment of localization in cell;establishment of protein localization;intracellular protein transport;intracellular transport;membrane invagination;membrane organization;protein transport;transport;vesicle-…	binding;clathrin binding;protein binding	cell part;cytoplasm;cytoplasmic part;cytosol;early endosome;endosome;extracellular membrane-bounded organelle;extracellular organelle;extracellular region part;extracellular vesicular exosome;intracellular membrane-bounded organelle;intracellular organelle;intracellular part;membrane;membrane-bounded organelle;membrane-bounded vesicle;organelle;vesicle
O60825	6-phosphofructo-2-kinase;6-phosphofructo-2-kinase/fructose-2,6-bisphosphatase 2;Fructose-2,6-bisphosphatase	O60825_S466	PFKFB2	RNsFTPLSSSNTIR	PVRMRRNSFTPLSSS			0.69945	-0.0786298	1.40901	0.437799	-1.17596	-0.341406	0.939	NaN	NaN	alcohol catabolic process;alcohol metabolic process;biological regulation;carbohydrate catabolic process;carbohydrate metabolic process;carbohydrate phosphorylation;carboxylic acid metabolic process;catabolic process;cellular carbohydrate catabolic process;cellular carbohydrate metabolic process;cellular ketone metabolic process;cellular metabolic process;cellular process;fructose 2,6-bisphosphat…	6-phosphofructo-2-kinase activity;adenyl nucleotide binding;adenyl ribonucleotide binding;ATP binding;binding;carbohydrate kinase activity;carbohydrate phosphatase activity;catalytic activity;enzyme binding;fructose-2,6-bisphosphate 2-phosphatase activity;hydrolase activity;hydrolase activity, acting on ester bonds;kinase activity;kinase binding;nucleotide binding;phosphatase activity;phosphofruc…	cell part;cytoplasmic part;cytosol;intracellular part	Fructose and mannose metabolism
O60841	Eukaryotic translation initiation factor 5B	O60841_S214	EIF5B	NKPGPNIEsGNEDDDASFK;NKPGPNIEsGNEDDDASFKIK	KPGPNIESGNEDDDA			0.122388	-0.159735	-0.0522512	-0.0730174	-0.036005	-0.128874	0.944	NaN	NaN	biological regulation;biosynthetic process;cellular biosynthetic process;cellular macromolecule biosynthetic process;cellular macromolecule metabolic process;cellular metabolic process;cellular process;cellular protein metabolic process;gene expression;macromolecule biosynthetic process;macromolecule metabolic process;metabolic process;posttranscriptional regulation of gene expression;primary met…	binding;catalytic activity;GTP binding;GTPase activity;guanyl nucleotide binding;guanyl ribonucleotide binding;hydrolase activity;hydrolase activity, acting on acid anhydrides;hydrolase activity, acting on acid anhydrides, in phosphorus-containing anhydrides;nucleic acid binding;nucleoside-triphosphatase activity;nucleotide binding;purine nucleotide binding;purine ribonucleoside triphosphate bind…	cell part;cytoplasm;cytoplasmic part;cytosol;intracellular part	RNA transport
O60936	Nucleolar protein 3	O60936_T149	NOL3	ASDPDEAGGPEGSEAVQSGtPEEPEPELEAEASK	SEAVQSGTPEEPEPE			0.489881	-0.272315	0.803605	-0.422873	-0.651754	0.538784	0.929	NaN	NaN	biological regulation;calcium ion homeostasis;calcium ion transport;calcium ion transport into cytosol;cation homeostasis;cation transport;cellular calcium ion homeostasis;cellular cation homeostasis;cellular chemical homeostasis;cellular component assembly;cellular component assembly at cellular level;cellular component organization;cellular component organization at cellular level;cellular comp…	binding;calcium ion binding;caspase inhibitor activity;caspase regulator activity;cation binding;cysteine-type endopeptidase inhibitor activity;endopeptidase inhibitor activity;endopeptidase regulator activity;enzyme inhibitor activity;enzyme regulator activity;identical protein binding;ion binding;metal ion binding;nucleic acid binding;peptidase inhibitor activity;peptidase regulator activity;pr…	cell part;cytoplasm;cytoplasmic part;cytosol;endoplasmic reticulum;intracellular membrane-bounded organelle;intracellular non-membrane-bounded organelle;intracellular organelle;intracellular organelle part;intracellular part;membrane-bounded organelle;mitochondrion;non-membrane-bounded organelle;nuclear part;nucleolus;organelle;organelle part;sarcoplasmic reticulum
O75112	LIM domain-binding protein 3	O75112_S243	LDB3	DLAVDSAsPVYQAVIK	DLAVDSASPVYQAVI			0.257357	0.154586	0.261354	0.363361	0.151533	0.42417	0.934	NaN	NaN	actin cytoskeleton organization;actin filament-based process;actomyosin structure organization;cellular component organization;cellular component organization at cellular level;cellular component organization or biogenesis;cellular component organization or biogenesis at cellular level;cellular process;cytoskeleton organization;organelle organization;sarcomere organization	binding;cation binding;cytoskeletal protein binding;ion binding;metal ion binding;protein binding;transition metal ion binding;zinc ion binding	cell part;cell projection;contractile fiber part;cytoplasmic part;cytoskeleton;intracellular non-membrane-bounded organelle;intracellular organelle;intracellular part;non-membrane-bounded organelle;organelle;organelle part;perinuclear region of cytoplasm;pseudopodium;Z disc
O75112	LIM domain-binding protein 3	O75112_S44	LDB3	AAQSQLsQGDLVVAIDGVNTDTMTHLEAQNK	KAAQSQLSQGDLVVA			0.165776	-0.498526	0.327773	-0.216095	0.328634	0.249067	0.902	NaN	NaN	actin cytoskeleton organization;actin filament-based process;actomyosin structure organization;cellular component organization;cellular component organization at cellular level;cellular component organization or biogenesis;cellular component organization or biogenesis at cellular level;cellular process;cytoskeleton organization;organelle organization;sarcomere organization	binding;cation binding;cytoskeletal protein binding;ion binding;metal ion binding;protein binding;transition metal ion binding;zinc ion binding	cell part;cell projection;contractile fiber part;cytoplasmic part;cytoskeleton;intracellular non-membrane-bounded organelle;intracellular organelle;intracellular part;non-membrane-bounded organelle;organelle;organelle part;perinuclear region of cytoplasm;pseudopodium;Z disc
O75122	CLIP-associating protein 2	O75122_S327	CLASP2	SSSSsQESLNRPFSSK	SDRSSSSSQESLNRP			0.0867342	-0.80721	0.0242303	-0.359283	-0.738016	-0.49963	0.927	NaN	NaN	axon guidance;biological regulation;cell cycle;cell cycle phase;cell cycle process;cell division;cellular component organization;cellular component organization at cellular level;cellular component organization or biogenesis;cellular component organization or biogenesis at cellular level;cellular process;cellular response to stimulus;chemotaxis;cytoskeleton organization;establishment or maintenan…	alpha(1,2)-fucosyltransferase activity;binding;catalytic activity;cytoskeletal protein binding;fucosyltransferase activity;galactoside 2-alpha-L-fucosyltransferase activity;microtubule binding;microtubule plus-end binding;protein binding;transferase activity;transferase activity, transferring glycosyl groups;transferase activity, transferring hexosyl groups;tubulin binding	cell cortex;cell part;cell projection membrane;cell projection part;chromosomal part;condensed chromosome kinetochore;cytoplasm;cytoplasmic microtubule;cytoplasmic part;cytoskeletal part;cytosol;Golgi apparatus;Golgi apparatus part;intracellular membrane-bounded organelle;intracellular non-membrane-bounded organelle;intracellular organelle;intracellular organelle part;intracellular part;kinetocho…
O75122	CLIP-associating protein 2	O75122_S596	CLASP2	VLNTGsDVEEAVADALKKPAR	MRVLNTGSDVEEAVA			1.60843	-0.65276	-0.337938	-0.727122	-0.0723114	-0.00793839	0.939	NaN	NaN	axon guidance;biological regulation;cell cycle;cell cycle phase;cell cycle process;cell division;cellular component organization;cellular component organization at cellular level;cellular component organization or biogenesis;cellular component organization or biogenesis at cellular level;cellular process;cellular response to stimulus;chemotaxis;cytoskeleton organization;establishment or maintenan…	alpha(1,2)-fucosyltransferase activity;binding;catalytic activity;cytoskeletal protein binding;fucosyltransferase activity;galactoside 2-alpha-L-fucosyltransferase activity;microtubule binding;microtubule plus-end binding;protein binding;transferase activity;transferase activity, transferring glycosyl groups;transferase activity, transferring hexosyl groups;tubulin binding	cell cortex;cell part;cell projection membrane;cell projection part;chromosomal part;condensed chromosome kinetochore;cytoplasm;cytoplasmic microtubule;cytoplasmic part;cytoskeletal part;cytosol;Golgi apparatus;Golgi apparatus part;intracellular membrane-bounded organelle;intracellular non-membrane-bounded organelle;intracellular organelle;intracellular organelle part;intracellular part;kinetocho…
O75382	Tripartite motif-containing protein 3	O75382_S7	TRIM3	REDsPGPEVQPMDK	MAKREDSPGPEVQP_			0.548632	-0.310615	-0.581873	-0.0149686	0.764633	0.297544	1	NaN	NaN	anatomical structure development;developmental process;establishment of localization;establishment of protein localization;nervous system development;protein transport;system development;transport	acid-amino acid ligase activity;binding;catalytic activity;cation binding;ion binding;ligase activity;ligase activity, forming carbon-nitrogen bonds;metal ion binding;protein binding;protein C-terminus binding;small conjugating protein ligase activity;transition metal ion binding;ubiquitin-protein ligase activity;zinc ion binding	cell part;cytoplasm;cytoplasmic part;early endosome;endosome;intracellular membrane-bounded organelle;intracellular organelle;intracellular part;membrane-bounded organelle;organelle
O75396	Vesicle-trafficking protein SEC22b	O75396_S137	SEC22B	NLGsINTELQDVQR;RNLGsINTELQDVQR	RARRNLGSINTELQD			0.258437	-0.249943	0.0151621	-0.0318966	0.0457401	-0.0564232	0.947	NaN	NaN	biological regulation;cellular process;ER to Golgi vesicle-mediated transport;establishment of localization;establishment of localization in cell;establishment of protein localization;Golgi vesicle transport;intracellular transport;positive regulation of biological process;positive regulation of catabolic process;positive regulation of macromolecule metabolic process;positive regulation of metabo…		cell part;cytoplasmic membrane-bounded vesicle;cytoplasmic part;cytoplasmic vesicle;endoplasmic reticulum membrane;endoplasmic reticulum part;endoplasmic reticulum-Golgi intermediate compartment;endoplasmic reticulum-Golgi intermediate compartment membrane;Golgi apparatus part;Golgi membrane;integral to membrane;intracellular membrane-bounded organelle;intracellular organelle;intracellular organe…	Phagosome;SNARE interactions in vesicular transport
O75475	PC4 and SFRS1-interacting protein	O75475_S273	PSIP1	TGVTSTsDsEEEGDDQEGEKKR;TGVTStsDSEEEGDDQEGEKKR	KTGVTSTSDSEEEGD			0.708906	-0.606327	-1.00766	0.424691	1.05623	0.201189	0.91	NaN	NaN	biological regulation;biosynthetic process;cellular biosynthetic process;cellular component assembly;cellular component assembly at cellular level;cellular component organization;cellular component organization at cellular level;cellular component organization or biogenesis;cellular component organization or biogenesis at cellular level;cellular macromolecular complex assembly;cellular macromolec…	activating transcription factor binding;binding;chromatin binding;DNA binding;nucleic acid binding;protein binding;protein binding transcription factor activity;RNA polymerase II transcription coactivator activity;RNA polymerase II transcription cofactor activity;RNA polymerase II transcription factor binding transcription factor activity;RNA polymerase II transcription factor binding transcripti…	cell part;chromatin;chromosomal part;cytoplasmic part;cytosol;heterochromatin;intracellular membrane-bounded organelle;intracellular organelle;intracellular organelle part;intracellular part;membrane-bounded organelle;nuclear chromatin;nuclear chromosome part;nuclear heterochromatin;nuclear part;nuclear periphery;nucleoplasm;nucleus;organelle;organelle part;transcriptionally active chromatin
O75475	PC4 and SFRS1-interacting protein	O75475_S275	PSIP1	TGVTSTSDsEEEGDDQEGEKKR;TGVTSTsDsEEEGDDQEGEKKR;TGVTStSDsEEEGDDQEGEKKR;TGVTsTSDsEEEGDDQEGEKKR	GVTSTSDSEEEGDDQ			0.259488	-0.311586	-0.552954	0.723131	0.3374	-0.683924	0.911	NaN	NaN	biological regulation;biosynthetic process;cellular biosynthetic process;cellular component assembly;cellular component assembly at cellular level;cellular component organization;cellular component organization at cellular level;cellular component organization or biogenesis;cellular component organization or biogenesis at cellular level;cellular macromolecular complex assembly;cellular macromolec…	activating transcription factor binding;binding;chromatin binding;DNA binding;nucleic acid binding;protein binding;protein binding transcription factor activity;RNA polymerase II transcription coactivator activity;RNA polymerase II transcription cofactor activity;RNA polymerase II transcription factor binding transcription factor activity;RNA polymerase II transcription factor binding transcripti…	cell part;chromatin;chromosomal part;cytoplasmic part;cytosol;heterochromatin;intracellular membrane-bounded organelle;intracellular organelle;intracellular organelle part;intracellular part;membrane-bounded organelle;nuclear chromatin;nuclear chromosome part;nuclear heterochromatin;nuclear part;nuclear periphery;nucleoplasm;nucleus;organelle;organelle part;transcriptionally active chromatin
O75475	PC4 and SFRS1-interacting protein	O75475_T272	PSIP1	TGVTStSDsEEEGDDQEGEKKR;TGVTStsDSEEEGDDQEGEKKR;TGVTstSDSEEEGDDQEGEKKR	AKTGVTSTSDSEEEG			0.129308	0.297981	-0.139773	0.452115	-0.288176	-0.839973	0.874	NaN	NaN	biological regulation;biosynthetic process;cellular biosynthetic process;cellular component assembly;cellular component assembly at cellular level;cellular component organization;cellular component organization at cellular level;cellular component organization or biogenesis;cellular component organization or biogenesis at cellular level;cellular macromolecular complex assembly;cellular macromolec…	activating transcription factor binding;binding;chromatin binding;DNA binding;nucleic acid binding;protein binding;protein binding transcription factor activity;RNA polymerase II transcription coactivator activity;RNA polymerase II transcription cofactor activity;RNA polymerase II transcription factor binding transcription factor activity;RNA polymerase II transcription factor binding transcripti…	cell part;chromatin;chromosomal part;cytoplasmic part;cytosol;heterochromatin;intracellular membrane-bounded organelle;intracellular organelle;intracellular organelle part;intracellular part;membrane-bounded organelle;nuclear chromatin;nuclear chromosome part;nuclear heterochromatin;nuclear part;nuclear periphery;nucleoplasm;nucleus;organelle;organelle part;transcriptionally active chromatin
O75569	Interferon-inducible double-stranded RNA-dependent protein kinase activator A	O75569_S18	PRKRA	AEAPPLEREDsGTFSLGK;EDsGTFSLGK;HRAEAPPLEREDsGTFSLGK	PPLEREDSGTFSLGK	+	S3_Sup_R1_Sup;S3_Sup_R2_Sup;S3_Sup_R3_Sup	3.23937	0.47451	0.401961	0.565949	0.0181637	0.0883617	0.946	NaN	NaN	anatomical structure morphogenesis;biological regulation;cellular macromolecule metabolic process;cellular metabolic process;cellular nitrogen compound metabolic process;cellular process;cellular protein metabolic process;cellular response to chemical stimulus;cellular response to dsRNA;cellular response to organic substance;cellular response to oxidative stress;cellular response to stimulus;cell…	binding;double-stranded RNA binding;enzyme activator activity;enzyme binding;enzyme regulator activity;identical protein binding;nucleic acid binding;protein binding;protein dimerization activity;protein homodimerization activity;RNA binding	cell part;cytoplasm;cytoplasmic part;cytosol;intracellular organelle part;intracellular part;membrane;nuclear part;nucleoplasm;organelle part;perinuclear region of cytoplasm
O75643	U5 small nuclear ribonucleoprotein 200 kDa helicase	O75643_S225	SNRNP200	EEAsDDDMEGDEAVVR	GEVREEASDDDMEGD			0.235828	-0.432912	-0.40759	-0.17672	0.060709	-0.0135555	1	NaN	NaN	cell differentiation;cellular component assembly;cellular component assembly at cellular level;cellular component organization;cellular component organization at cellular level;cellular component organization or biogenesis;cellular component organization or biogenesis at cellular level;cellular developmental process;cellular macromolecular complex assembly;cellular macromolecular complex subunit …	adenyl nucleotide binding;adenyl ribonucleotide binding;ATP binding;ATPase activity;ATPase activity, coupled;ATP-dependent helicase activity;ATP-dependent RNA helicase activity;binding;catalytic activity;helicase activity;hydrolase activity;hydrolase activity, acting on acid anhydrides;hydrolase activity, acting on acid anhydrides, in phosphorus-containing anhydrides;identical protein binding;nuc…	catalytic step 2 spliceosome;cell part;intracellular membrane-bounded organelle;intracellular organelle;intracellular organelle part;intracellular part;macromolecular complex;membrane;membrane-bounded organelle;nuclear part;nucleoplasm;nucleus;organelle;organelle part;ribonucleoprotein complex;small nuclear ribonucleoprotein complex;spliceosomal complex;U5 snRNP	Spliceosome
O75822	Eukaryotic translation initiation factor 3 subunit J	O75822_S11	EIF3J	AAAAAAAGDsDSWDADAFSVEDPVRK	AAAAAGDSDSWDADA			0.814649	-0.480817	-0.452866	-0.500152	-0.284742	-0.117712	0.934	NaN	NaN	biological regulation;biosynthetic process;cellular biosynthetic process;cellular component assembly;cellular component assembly at cellular level;cellular component organization;cellular component organization at cellular level;cellular component organization or biogenesis;cellular component organization or biogenesis at cellular level;cellular macromolecular complex assembly;cellular macromolec…	binding;nucleic acid binding;RNA binding;translation factor activity, nucleic acid binding;translation initiation factor activity	cell part;cytoplasmic part;cytosol;eukaryotic 43S preinitiation complex;eukaryotic 48S preinitiation complex;eukaryotic translation initiation factor 3 complex;intracellular part;macromolecular complex;protein complex;ribonucleoprotein complex;translation preinitiation complex	RNA transport
O94811	Tubulin polymerization-promoting protein	O94811_S160	TPPP	AISsPTVSR	GVTKAISSPTVSRLT			0.651661	-1.03852	-0.459971	0.506314	0.0816669	-0.797127	0.938	NaN	NaN	biological regulation;cellular component assembly;cellular component assembly at cellular level;cellular component organization;cellular component organization at cellular level;cellular component organization or biogenesis;cellular component organization or biogenesis at cellular level;cellular macromolecular complex assembly;cellular macromolecular complex subunit organization;cellular process;…	binding;cytoskeletal protein binding;microtubule binding;protein binding;tubulin binding	cell part;cytoplasm;cytoplasmic part;cytoskeletal part;intracellular membrane-bounded organelle;intracellular organelle;intracellular organelle part;intracellular part;macromolecular complex;membrane-bounded organelle;microtubule;nucleus;organelle;organelle part;perinuclear region of cytoplasm;protein complex
O94811	Tubulin polymerization-promoting protein	O94811_S32	TPPP	RLsLESEGAGEGAAASPELSALEEAFR;RLsLESEGAGEGAAASPELSALEEAFRR	DRAAKRLSLESEGAG			0.128065	-0.0530116	0.299924	0.0871929	-0.443613	-0.337421	0.931	NaN	NaN	biological regulation;cellular component assembly;cellular component assembly at cellular level;cellular component organization;cellular component organization at cellular level;cellular component organization or biogenesis;cellular component organization or biogenesis at cellular level;cellular macromolecular complex assembly;cellular macromolecular complex subunit organization;cellular process;…	binding;cytoskeletal protein binding;microtubule binding;protein binding;tubulin binding	cell part;cytoplasm;cytoplasmic part;cytoskeletal part;intracellular membrane-bounded organelle;intracellular organelle;intracellular organelle part;intracellular part;macromolecular complex;membrane-bounded organelle;microtubule;nucleus;organelle;organelle part;perinuclear region of cytoplasm;protein complex
O94826	Mitochondrial import receptor subunit TOM70	O94826_S91	TOMM70	AsPAPGSGHPEGPGAHLDMNSLDR	KTPEGRASPAPGSGH	+	R2_Sup_S1_Sup;R2_Sup_S2_Sup;R3_Sup_S1_Sup;R3_Sup_S2_Sup	3.0263	-1.11336	-1.86311	-1.55985	0.478941	0.568171	0.929	NaN	NaN	cellular macromolecule metabolic process;cellular metabolic process;cellular process;cellular protein metabolic process;establishment of localization;establishment of localization in cell;establishment of protein localization;establishment of protein localization in mitochondrion;establishment of protein localization to organelle;intracellular protein transport;intracellular transport;macromolecu…	macromolecule transmembrane transporter activity;protein transmembrane transporter activity;protein transporter activity;substrate-specific transmembrane transporter activity;substrate-specific transporter activity;transmembrane transporter activity;transporter activity	cell part;cytoplasmic part;extracellular membrane-bounded organelle;extracellular organelle;extracellular region part;extracellular vesicular exosome;integral to membrane;intracellular membrane-bounded organelle;intracellular organelle;intracellular organelle part;intracellular part;intrinsic to membrane;macromolecular complex;membrane;membrane part;membrane-bounded organelle;membrane-bounded ves…
O94876	Transmembrane and coiled-coil domains protein 1	O94876_S382	TMCC1	NKFGsADNIPNLKDSLEEGQVDDAGK	LIRNKFGSADNIPNL			0.470275	-0.958403	-0.0886358	-0.585366	-0.485977	-0.116693	0.917	-0.245765	0.0451714			cell part;cytoplasmic part;endoplasmic reticulum membrane;endoplasmic reticulum part;integral to membrane;intracellular organelle part;intracellular part;intrinsic to membrane;membrane;membrane part;organelle membrane;organelle part
O94979	Protein transport protein Sec31A	O94979_S1163	SEC31A	EQTLsPTITSGLHNIAR	KLREQTLSPTITSGL			0.602342	-0.172788	0.0309099	-0.568025	-0.467253	0.0764332	0.937	NaN	NaN	antigen processing and presentation;antigen processing and presentation of exogenous antigen;antigen processing and presentation of exogenous peptide antigen;antigen processing and presentation of exogenous peptide antigen via MHC class II;antigen processing and presentation of peptide antigen;antigen processing and presentation of peptide antigen via MHC class I;antigen processing and presentati…	binding;calcium-dependent protein binding;protein binding	cell part;coated vesicle;coated vesicle membrane;COPII vesicle coat;cytoplasm;cytoplasmic membrane-bounded vesicle;cytoplasmic part;cytoplasmic vesicle;cytoplasmic vesicle membrane;cytoplasmic vesicle part;cytosol;endoplasmic reticulum;endoplasmic reticulum exit site;endoplasmic reticulum membrane;endoplasmic reticulum part;ER to Golgi transport vesicle;ER to Golgi transport vesicle membrane;Golg…	Protein processing in endoplasmic reticulum
O95155	Ubiquitin conjugation factor E4 B	O95155_S105	UBE4B	SQsMDIDGVSCEK	QSLSRSQSMDIDGVS			0.255721	-0.148529	0.29085	-0.477046	-0.248014	0.495499	0.938	NaN	NaN	biological regulation;catabolic process;cellular catabolic process;cellular macromolecule catabolic process;cellular macromolecule metabolic process;cellular metabolic process;cellular process;cellular protein metabolic process;induction of apoptosis;induction of apoptosis by extracellular signals;induction of apoptosis by granzyme;induction of programmed cell death;macromolecule catabolic proces…	acid-amino acid ligase activity;binding;catalytic activity;enzyme binding;ligase activity;ligase activity, forming carbon-nitrogen bonds;protein binding;small conjugating protein ligase activity;ubiquitin-protein ligase activity;ubiquitin-ubiquitin ligase activity	cell part;cytoplasm;intracellular membrane-bounded organelle;intracellular organelle;intracellular part;macromolecular complex;membrane-bounded organelle;nucleus;organelle;protein complex;ubiquitin ligase complex	Protein processing in endoplasmic reticulum;Ubiquitin mediated proteolysis
O95210	Starch-binding domain-containing protein 1	O95210_S104	STBD1	LQNPsREVCDNSR	SWRLQNPSREVCDNS			0.387879	-0.0330296	0.860017	0.376351	-1.63441	-0.215906	0.945	1.86753	-0.0992381	multicellular organismal process;muscle contraction;muscle system process;system process	binding;carbohydrate binding;pattern binding;polysaccharide binding;starch binding	cell part;integral to membrane;integral to plasma membrane;intrinsic to membrane;intrinsic to plasma membrane;membrane;membrane part;plasma membrane part
O95210	Starch-binding domain-containing protein 1	O95210_S145	STBD1	NEsLESPMGEWGFQK;NEsLESPMGEWGFQKGQEISAK;NEsLEsPMGEWGFQK;SYSEVSRNEsLESPMGEWGFQK	SEVSRNESLESPMGE		S3_Sup_R1_Sup;S3_Sup_R2_Sup	2.23045	0.489005	0.518916	0.462962	0.0122013	0.23156	1	1.15074	-0.109931	multicellular organismal process;muscle contraction;muscle system process;system process	binding;carbohydrate binding;pattern binding;polysaccharide binding;starch binding	cell part;integral to membrane;integral to plasma membrane;intrinsic to membrane;intrinsic to plasma membrane;membrane;membrane part;plasma membrane part
O95210	Starch-binding domain-containing protein 1	O95210_S211	STBD1	HSsWGDVGVGGSLK;HSsWGDVGVGGSLKAPVLNLNQGMDNGR	EMVPRHSSWGDVGVG			0.164344	0.226938	-0.0408824	0.0556688	0.412939	0.288586	0.942	NaN	NaN	multicellular organismal process;muscle contraction;muscle system process;system process	binding;carbohydrate binding;pattern binding;polysaccharide binding;starch binding	cell part;integral to membrane;integral to plasma membrane;intrinsic to membrane;intrinsic to plasma membrane;membrane;membrane part;plasma membrane part
O95218	Zinc finger Ran-binding domain-containing protein 2	O95218_S120	ZRANB2	EEsDGEYDEFGR;EEsDGEYDEFGRK;ENVEYIEREEsDGEYDEFGR	EYIEREESDGEYDEF			0.342473	-0.307005	-0.180405	0.233942	0.0426865	-0.0873222	0.947	NaN	NaN	biological regulation;cellular macromolecule metabolic process;cellular metabolic process;cellular nitrogen compound metabolic process;cellular process;macromolecule metabolic process;metabolic process;mRNA metabolic process;mRNA processing;nitrogen compound metabolic process;nucleic acid metabolic process;nucleobase-containing compound metabolic process;primary metabolic process;regulation of bi…	binding;cation binding;ion binding;metal ion binding;nucleic acid binding;nucleic acid binding transcription factor activity;RNA binding;sequence-specific DNA binding transcription factor activity;transition metal ion binding;zinc ion binding	cell part;intracellular membrane-bounded organelle;intracellular organelle;intracellular organelle part;intracellular part;membrane-bounded organelle;nuclear part;nucleoplasm;nucleus;organelle;organelle part
O95218	Zinc finger Ran-binding domain-containing protein 2	O95218_S153	ZRANB2	EVEDKEsEGEEEDEDEDLSK	KEVEDKESEGEEEDE			0.129795	-0.120378	-0.0473824	0.188069	0.00434494	0.0961971	0.925	NaN	NaN	biological regulation;cellular macromolecule metabolic process;cellular metabolic process;cellular nitrogen compound metabolic process;cellular process;macromolecule metabolic process;metabolic process;mRNA metabolic process;mRNA processing;nitrogen compound metabolic process;nucleic acid metabolic process;nucleobase-containing compound metabolic process;primary metabolic process;regulation of bi…	binding;cation binding;ion binding;metal ion binding;nucleic acid binding;nucleic acid binding transcription factor activity;RNA binding;sequence-specific DNA binding transcription factor activity;transition metal ion binding;zinc ion binding	cell part;intracellular membrane-bounded organelle;intracellular organelle;intracellular organelle part;intracellular part;membrane-bounded organelle;nuclear part;nucleoplasm;nucleus;organelle;organelle part
O95292	Vesicle-associated membrane protein-associated protein B/C	O95292_S158	VAPB	SLsSSLDDTEVK;SLsSSLDDTEVKK	PIVSKSLSSSLDDTE			0.0486308	0.594459	0.526209	0.187701	-0.0725937	0.433491	0.93	NaN	NaN	activation of signaling protein activity involved in unfolded protein response;biological regulation;biosynthetic process;calcium ion homeostasis;cation homeostasis;cellular biosynthetic process;cellular calcium ion homeostasis;cellular cation homeostasis;cellular chemical homeostasis;cellular component organization;cellular component organization at cellular level;cellular component organization…	beta-tubulin binding;binding;cytoskeletal protein binding;enzyme binding;FFAT motif binding;identical protein binding;microtubule binding;protein binding;protein dimerization activity;protein domain specific binding;protein heterodimerization activity;protein homodimerization activity;tubulin binding	cell part;cytoplasmic part;endoplasmic reticulum;endoplasmic reticulum membrane;endoplasmic reticulum part;Golgi apparatus;Golgi apparatus part;Golgi membrane;integral to membrane;intracellular membrane-bounded organelle;intracellular organelle;intracellular organelle part;intracellular part;intrinsic to membrane;membrane;membrane part;membrane-bounded organelle;organelle;organelle membrane;organ…
O95292	Vesicle-associated membrane protein-associated protein B/C	O95292_S160	VAPB	SLSSsLDDTEVKK	VSKSLSSSLDDTEVK			0.301242	0.142654	-0.166104	0.0365403	-0.792267	-0.61306	0.925	NaN	NaN	activation of signaling protein activity involved in unfolded protein response;biological regulation;biosynthetic process;calcium ion homeostasis;cation homeostasis;cellular biosynthetic process;cellular calcium ion homeostasis;cellular cation homeostasis;cellular chemical homeostasis;cellular component organization;cellular component organization at cellular level;cellular component organization…	beta-tubulin binding;binding;cytoskeletal protein binding;enzyme binding;FFAT motif binding;identical protein binding;microtubule binding;protein binding;protein dimerization activity;protein domain specific binding;protein heterodimerization activity;protein homodimerization activity;tubulin binding	cell part;cytoplasmic part;endoplasmic reticulum;endoplasmic reticulum membrane;endoplasmic reticulum part;Golgi apparatus;Golgi apparatus part;Golgi membrane;integral to membrane;intracellular membrane-bounded organelle;intracellular organelle;intracellular organelle part;intracellular part;intrinsic to membrane;membrane;membrane part;membrane-bounded organelle;organelle;organelle membrane;organ…
O95359	Transforming acidic coiled-coil-containing protein 2	O95359_S1313	TACC2	LFAGSLAPLLQPGAAGGEIPAVQASSGsPK	AVQASSGSPKARTTE			1.35849	-0.124562	0.674504	-0.650455	-0.905325	-0.420858	0.892	NaN	NaN	anatomical structure development;astral microtubule organization;biological regulation;cell differentiation;cell proliferation;cellular component organization;cellular component organization at cellular level;cellular component organization or biogenesis;cellular component organization or biogenesis at cellular level;cellular developmental process;cellular localization;cellular process;cerebral c…	binding;hormone receptor binding;nuclear hormone receptor binding;protein binding;receptor binding	cell part;cytoplasm;cytoplasmic part;cytoskeletal part;cytoskeleton;intracellular membrane-bounded organelle;intracellular non-membrane-bounded organelle;intracellular organelle;intracellular organelle part;intracellular part;membrane-bounded organelle;microtubule cytoskeleton;microtubule organizing center;non-membrane-bounded organelle;nuclear part;nucleolus;nucleoplasm;nucleus;organelle;organel…
O95359	Transforming acidic coiled-coil-containing protein 2	O95359_S1562	TACC2	SRQELASGLPsPAATQELPVER	ELASGLPSPAATQEL			0.813843	1.22946	0.242279	0.685334	0.616007	0.111689	0.927	NaN	NaN	anatomical structure development;astral microtubule organization;biological regulation;cell differentiation;cell proliferation;cellular component organization;cellular component organization at cellular level;cellular component organization or biogenesis;cellular component organization or biogenesis at cellular level;cellular developmental process;cellular localization;cellular process;cerebral c…	binding;hormone receptor binding;nuclear hormone receptor binding;protein binding;receptor binding	cell part;cytoplasm;cytoplasmic part;cytoskeletal part;cytoskeleton;intracellular membrane-bounded organelle;intracellular non-membrane-bounded organelle;intracellular organelle;intracellular organelle part;intracellular part;membrane-bounded organelle;microtubule cytoskeleton;microtubule organizing center;non-membrane-bounded organelle;nuclear part;nucleolus;nucleoplasm;nucleus;organelle;organel…
O95359	Transforming acidic coiled-coil-containing protein 2	O95359_S1946	TACC2	sSDSEEAFETPESTTPVK	PAKDLSRSSDSEEAF		R3_Sup_S2_Sup	1.98692	-0.514068	-1.2039	-1.00067	0.273308	0.555719	0.92	NaN	NaN	anatomical structure development;astral microtubule organization;biological regulation;cell differentiation;cell proliferation;cellular component organization;cellular component organization at cellular level;cellular component organization or biogenesis;cellular component organization or biogenesis at cellular level;cellular developmental process;cellular localization;cellular process;cerebral c…	binding;hormone receptor binding;nuclear hormone receptor binding;protein binding;receptor binding	cell part;cytoplasm;cytoplasmic part;cytoskeletal part;cytoskeleton;intracellular membrane-bounded organelle;intracellular non-membrane-bounded organelle;intracellular organelle;intracellular organelle part;intracellular part;membrane-bounded organelle;microtubule cytoskeleton;microtubule organizing center;non-membrane-bounded organelle;nuclear part;nucleolus;nucleoplasm;nucleus;organelle;organel…
O95359	Transforming acidic coiled-coil-containing protein 2	O95359_S2317	TACC2	KtPEKLDNtPAsPPR;TPEKLDNTPAsPPRsPAEPNDIPIAK	KLDNTPASPPRSPAE	+	R2_Sup_S1_Sup;R2_Sup_S2_Sup;R3_Sup_S1_Sup;R3_Sup_S2_Sup	3.37412	-1.8174	-2.19323	-1.5052	0.612072	0.636154	1	NaN	NaN	anatomical structure development;astral microtubule organization;biological regulation;cell differentiation;cell proliferation;cellular component organization;cellular component organization at cellular level;cellular component organization or biogenesis;cellular component organization or biogenesis at cellular level;cellular developmental process;cellular localization;cellular process;cerebral c…	binding;hormone receptor binding;nuclear hormone receptor binding;protein binding;receptor binding	cell part;cytoplasm;cytoplasmic part;cytoskeletal part;cytoskeleton;intracellular membrane-bounded organelle;intracellular non-membrane-bounded organelle;intracellular organelle;intracellular organelle part;intracellular part;membrane-bounded organelle;microtubule cytoskeleton;microtubule organizing center;non-membrane-bounded organelle;nuclear part;nucleolus;nucleoplasm;nucleus;organelle;organel…
O95359	Transforming acidic coiled-coil-containing protein 2	O95359_S2321	TACC2	TPEKLDNTPAsPPRsPAEPNDIPIAK	TPASPPRSPAEPNDI	+	R2_Sup_S2_Sup;R3_Sup_S2_Sup	2.17748	-1.27091	-1.99083	-1.34437	0.291004	0.345835	0.93	NaN	NaN	anatomical structure development;astral microtubule organization;biological regulation;cell differentiation;cell proliferation;cellular component organization;cellular component organization at cellular level;cellular component organization or biogenesis;cellular component organization or biogenesis at cellular level;cellular developmental process;cellular localization;cellular process;cerebral c…	binding;hormone receptor binding;nuclear hormone receptor binding;protein binding;receptor binding	cell part;cytoplasm;cytoplasmic part;cytoskeletal part;cytoskeleton;intracellular membrane-bounded organelle;intracellular non-membrane-bounded organelle;intracellular organelle;intracellular organelle part;intracellular part;membrane-bounded organelle;microtubule cytoskeleton;microtubule organizing center;non-membrane-bounded organelle;nuclear part;nucleolus;nucleoplasm;nucleus;organelle;organel…
O95359	Transforming acidic coiled-coil-containing protein 2	O95359_S2512	TACC2	FSsPTEELDYR	VNETKFSSPTEELDY	+	S1_Sup_R1_Sup;S1_Sup_R2_Sup;S1_Sup_R3_Sup;S2_Sup_R1_Sup;S2_Sup_R2_Sup;S2_Sup_R3_Sup;S3_Sup_R1_Sup;S3_Sup_R2_Sup	5.47297	1.55263	2.15505	0.907167	-0.411892	0.39654	0.94	NaN	NaN	anatomical structure development;astral microtubule organization;biological regulation;cell differentiation;cell proliferation;cellular component organization;cellular component organization at cellular level;cellular component organization or biogenesis;cellular component organization or biogenesis at cellular level;cellular developmental process;cellular localization;cellular process;cerebral c…	binding;hormone receptor binding;nuclear hormone receptor binding;protein binding;receptor binding	cell part;cytoplasm;cytoplasmic part;cytoskeletal part;cytoskeleton;intracellular membrane-bounded organelle;intracellular non-membrane-bounded organelle;intracellular organelle;intracellular organelle part;intracellular part;membrane-bounded organelle;microtubule cytoskeleton;microtubule organizing center;non-membrane-bounded organelle;nuclear part;nucleolus;nucleoplasm;nucleus;organelle;organel…
O95425	Supervillin	O95425_S261	SVIL	sPSFGDPQLSPEAR;sPSFGDPQLSPEARPSTGKPK	LQQAASRSPSFGDPQ	+	R3_Sup_R1_Sup;R3_Sup_S1_Sup;R3_Sup_S2_Sup	1.68491	0.0106831	-0.219765	-1.35298	0.124477	1.48311	0.921	NaN	NaN	anatomical structure development;biological regulation;cellular component organization;cellular component organization at cellular level;cellular component organization or biogenesis;cellular component organization or biogenesis at cellular level;cellular process;cytoskeleton organization;developmental process;muscle tissue development;organelle organization;positive regulation of biological proc…	actin binding;actin filament binding;binding;cytoskeletal protein binding;protein binding	actin cytoskeleton;adherens junction;anchoring junction;cell division site part;cell junction;cell part;cell projection;cell-substrate adherens junction;cell-substrate junction;cleavage furrow;contractile fiber part;costamere;cytoplasm;cytoplasmic part;cytoskeletal part;cytoskeleton;focal adhesion;intracellular membrane-bounded organelle;intracellular non-membrane-bounded organelle;intracellular …
O95425	Supervillin	O95425_S319	SVIL	EESARNsPELASESVTQR;EESARNsPELASESVTQRR	KEESARNSPELASES	+	R1_Sup_S1_Sup	1.96785	-1.16348	-0.582604	-0.822808	-0.505566	-0.0883808	0.933	NaN	NaN	anatomical structure development;biological regulation;cellular component organization;cellular component organization at cellular level;cellular component organization or biogenesis;cellular component organization or biogenesis at cellular level;cellular process;cytoskeleton organization;developmental process;muscle tissue development;organelle organization;positive regulation of biological proc…	actin binding;actin filament binding;binding;cytoskeletal protein binding;protein binding	actin cytoskeleton;adherens junction;anchoring junction;cell division site part;cell junction;cell part;cell projection;cell-substrate adherens junction;cell-substrate junction;cleavage furrow;contractile fiber part;costamere;cytoplasm;cytoplasmic part;cytoskeletal part;cytoskeleton;focal adhesion;intracellular membrane-bounded organelle;intracellular non-membrane-bounded organelle;intracellular …
O95425	Supervillin	O95425_S549	SVIL	SLsDFTGPPQLQALK;TRSLsDFTGPPQLQALK	KVRTRSLSDFTGPPQ			1.09406	-0.943554	0.371097	-1.28751	-0.653387	-0.0101299	0.926	NaN	NaN	anatomical structure development;biological regulation;cellular component organization;cellular component organization at cellular level;cellular component organization or biogenesis;cellular component organization or biogenesis at cellular level;cellular process;cytoskeleton organization;developmental process;muscle tissue development;organelle organization;positive regulation of biological proc…	actin binding;actin filament binding;binding;cytoskeletal protein binding;protein binding	actin cytoskeleton;adherens junction;anchoring junction;cell division site part;cell junction;cell part;cell projection;cell-substrate adherens junction;cell-substrate junction;cleavage furrow;contractile fiber part;costamere;cytoplasm;cytoplasmic part;cytoskeletal part;cytoskeleton;focal adhesion;intracellular membrane-bounded organelle;intracellular non-membrane-bounded organelle;intracellular …
O95425	Supervillin	O95425_S707	SVIL	EMEKsFDEQNVPK;sFDEQNVPK	LFREMEKSFDEQNVP			0.76864	-1.02933	-0.238941	-1.04953	-0.100796	0.0192394	1	NaN	NaN	anatomical structure development;biological regulation;cellular component organization;cellular component organization at cellular level;cellular component organization or biogenesis;cellular component organization or biogenesis at cellular level;cellular process;cytoskeleton organization;developmental process;muscle tissue development;organelle organization;positive regulation of biological proc…	actin binding;actin filament binding;binding;cytoskeletal protein binding;protein binding	actin cytoskeleton;adherens junction;anchoring junction;cell division site part;cell junction;cell part;cell projection;cell-substrate adherens junction;cell-substrate junction;cleavage furrow;contractile fiber part;costamere;cytoplasm;cytoplasmic part;cytoskeletal part;cytoskeleton;focal adhesion;intracellular membrane-bounded organelle;intracellular non-membrane-bounded organelle;intracellular …
O95747	Serine/threonine-protein kinase OSR1	O95747_S339	OXSR1	LHKTEDGGWEWsDDEFDEESEEGK;LHKTEDGGWEWsDDEFDEESEEGKAAISQLR;TEDGGWEWsDDEFDEESEEGK;TEDGGWEWsDDEFDEESEEGKAAISQLR	EDGGWEWSDDEFDEE			0.0788756	0.317206	0.0636918	0.0554043	0.260702	0.277088	0.94	NaN	NaN	activation of protein kinase activity;biological regulation;cellular hypotonic response;cellular macromolecule metabolic process;cellular metabolic process;cellular process;cellular protein metabolic process;cellular response to abiotic stimulus;cellular response to osmotic stress;cellular response to stimulus;cellular response to stress;hypotonic response;intracellular protein kinase cascade;int…	adenyl nucleotide binding;adenyl ribonucleotide binding;ATP binding;binding;catalytic activity;cation binding;ion binding;kinase activity;magnesium ion binding;metal ion binding;molecular transducer activity;nucleotide binding;phosphotransferase activity, alcohol group as acceptor;protein kinase activity;protein serine/threonine kinase activity;purine nucleotide binding;purine ribonucleoside trip…	cell part;cytoplasm;extracellular membrane-bounded organelle;extracellular organelle;extracellular region part;extracellular vesicular exosome;intracellular part;membrane-bounded organelle;membrane-bounded vesicle;organelle;vesicle
O95810	Serum deprivation-response protein	O95810_S293	CAVIN2	SSPFKVsPLTFGR;VsPLTFGR	KSSPFKVSPLTFGRK			0.554979	-0.761141	-0.200827	0.249551	-0.270344	-1.11879	0.942	-0.363207	-0.0473842		binding;enzyme binding;kinase binding;lipid binding;phosphatidylserine binding;phospholipid binding;protein binding;protein kinase binding;protein kinase C binding	caveola;cell part;cytoplasm;cytoplasmic part;cytosol;intracellular part;membrane part;membrane raft;plasma membrane part
O95810	Serum deprivation-response protein	O95810_S364	CAVIN2	ATSRGsNSGMDSNIDLTIVEDEEEESVALEQAQK	EKATSRGSNSGMDSN			0.105641	-0.242441	-0.172225	-0.322289	-0.0153027	-0.17865	0.762	NaN	NaN		binding;enzyme binding;kinase binding;lipid binding;phosphatidylserine binding;phospholipid binding;protein binding;protein kinase binding;protein kinase C binding	caveola;cell part;cytoplasm;cytoplasmic part;cytosol;intracellular part;membrane part;membrane raft;plasma membrane part
O95817	BAG family molecular chaperone regulator 3	O95817_S173	BAG3	SQsPAASDCSSSSSSASLPSSGR	HGPERSQSPAASDCS			0.370897	-0.501501	0.133074	-1.31682	0.194637	0.980564	0.942	NaN	NaN	anatomical structure development;biological regulation;brain development;cellular macromolecule metabolic process;cellular metabolic process;cellular process;cellular protein metabolic process;cellular response to abiotic stimulus;cellular response to external stimulus;cellular response to heat;cellular response to mechanical stimulus;cellular response to stimulus;cellular response to stress;deve…		cell part;cell projection;contractile fiber part;cytoplasm;cytoplasmic part;cytosol;intracellular part;membrane;neuron projection;organelle part;plasma membrane;Z disc
O95817	BAG family molecular chaperone regulator 3	O95817_S289	BAG3	SSTPLHsPSPIR;SStPLHsPSPIR;SsTPLHsPSPIR;sSTPLHsPSPIR	RSSTPLHSPSPIRVH			1.74647	-0.936542	-0.767503	-0.772351	0.181238	0.0816231	0.923	-0.922084	-0.141579	anatomical structure development;biological regulation;brain development;cellular macromolecule metabolic process;cellular metabolic process;cellular process;cellular protein metabolic process;cellular response to abiotic stimulus;cellular response to external stimulus;cellular response to heat;cellular response to mechanical stimulus;cellular response to stimulus;cellular response to stress;deve…		cell part;cell projection;contractile fiber part;cytoplasm;cytoplasmic part;cytosol;intracellular part;membrane;neuron projection;organelle part;plasma membrane;Z disc
P00338	L-lactate dehydrogenase A chain	P00338_S310	LDHA	VTLTsEEEAR	LVKVTLTSEEEARLK			0.0820468	-0.100169	-0.427318	-0.12043	-0.0326614	-0.0480671	0.91	NaN	NaN	alcohol catabolic process;alcohol metabolic process;anatomical structure development;carbohydrate catabolic process;carbohydrate metabolic process;carboxylic acid metabolic process;catabolic process;cell communication;cellular carbohydrate catabolic process;cellular carbohydrate metabolic process;cellular ketone metabolic process;cellular metabolic process;cellular process;cellular response to ex…	catalytic activity;lactate dehydrogenase activity;L-lactate dehydrogenase activity;oxidoreductase activity;oxidoreductase activity, acting on CH-OH group of donors;oxidoreductase activity, acting on the CH-OH group of donors, NAD or NADP as acceptor	cell part;cell projection part;cytoplasmic part;cytosol;extracellular membrane-bounded organelle;extracellular organelle;extracellular region part;extracellular vesicular exosome;flagellar fibrous sheath;flagellum part;intracellular membrane-bounded organelle;intracellular organelle;intracellular organelle part;intracellular part;membrane;membrane-bounded organelle;membrane-bounded vesicle;microt…	Cysteine and methionine metabolism;Glycolysis / Gluconeogenesis;Propanoate metabolism;Pyruvate metabolism
P00338	L-lactate dehydrogenase A chain	P00338_T18	LDHA	ATLKDQLIYNLLKEEQtPQNK;DQLIYNLLKEEQtPQNK	NLLKEEQTPQNKITV			0.875018	-0.262699	-0.279572	-0.379787	0.0373478	0.0762691	0.875	NaN	NaN	alcohol catabolic process;alcohol metabolic process;anatomical structure development;carbohydrate catabolic process;carbohydrate metabolic process;carboxylic acid metabolic process;catabolic process;cell communication;cellular carbohydrate catabolic process;cellular carbohydrate metabolic process;cellular ketone metabolic process;cellular metabolic process;cellular process;cellular response to ex…	catalytic activity;lactate dehydrogenase activity;L-lactate dehydrogenase activity;oxidoreductase activity;oxidoreductase activity, acting on CH-OH group of donors;oxidoreductase activity, acting on the CH-OH group of donors, NAD or NADP as acceptor	cell part;cell projection part;cytoplasmic part;cytosol;extracellular membrane-bounded organelle;extracellular organelle;extracellular region part;extracellular vesicular exosome;flagellar fibrous sheath;flagellum part;intracellular membrane-bounded organelle;intracellular organelle;intracellular organelle part;intracellular part;membrane;membrane-bounded organelle;membrane-bounded vesicle;microt…	Cysteine and methionine metabolism;Glycolysis / Gluconeogenesis;Propanoate metabolism;Pyruvate metabolism
P00338	L-lactate dehydrogenase A chain	P00338_T322	LDHA	SADtLWGIQK	RLKKSADTLWGIQKE			0.179844	0.0188497	-0.267365	-0.170014	0.153215	0.227947	0.943	NaN	NaN	alcohol catabolic process;alcohol metabolic process;anatomical structure development;carbohydrate catabolic process;carbohydrate metabolic process;carboxylic acid metabolic process;catabolic process;cell communication;cellular carbohydrate catabolic process;cellular carbohydrate metabolic process;cellular ketone metabolic process;cellular metabolic process;cellular process;cellular response to ex…	catalytic activity;lactate dehydrogenase activity;L-lactate dehydrogenase activity;oxidoreductase activity;oxidoreductase activity, acting on CH-OH group of donors;oxidoreductase activity, acting on the CH-OH group of donors, NAD or NADP as acceptor	cell part;cell projection part;cytoplasmic part;cytosol;extracellular membrane-bounded organelle;extracellular organelle;extracellular region part;extracellular vesicular exosome;flagellar fibrous sheath;flagellum part;intracellular membrane-bounded organelle;intracellular organelle;intracellular organelle part;intracellular part;membrane;membrane-bounded organelle;membrane-bounded vesicle;microt…	Cysteine and methionine metabolism;Glycolysis / Gluconeogenesis;Propanoate metabolism;Pyruvate metabolism
P00558	Phosphoglycerate kinase 1	P00558_S203	PGK1	ALEsPERPFLAILGGAK	YFAKALESPERPFLA			0.084003	-0.0871248	0.0626186	-0.0432053	-0.13422	-0.121866	1	NaN	NaN	alcohol biosynthetic process;alcohol metabolic process;biosynthetic process;carbohydrate biosynthetic process;carbohydrate metabolic process;cell differentiation;cellular biosynthetic process;cellular carbohydrate biosynthetic process;cellular carbohydrate metabolic process;cellular developmental process;cellular metabolic process;cellular process;developmental process;epithelial cell differentia…	adenyl nucleotide binding;adenyl ribonucleotide binding;ATP binding;binding;catalytic activity;kinase activity;nucleotide binding;phosphoglycerate kinase activity;phosphotransferase activity, carboxyl group as acceptor;purine nucleotide binding;purine ribonucleoside triphosphate binding;purine ribonucleotide binding;ribonucleotide binding;transferase activity;transferase activity, transferring ph…	cell part;cytoplasmic part;cytosol;extracellular membrane-bounded organelle;extracellular organelle;extracellular region part;extracellular vesicular exosome;intracellular part;membrane;membrane part;membrane raft;membrane-bounded organelle;membrane-bounded vesicle;organelle;vesicle	Carbon fixation in photosynthetic organisms;Glycolysis / Gluconeogenesis
P00558	Phosphoglycerate kinase 1	P00558_Y196	PGK1	ELNyFAK	LMKKELNYFAKALES			0.122387	0.231928	0.610548	0.147338	-0.0597363	0.793777	1	NaN	NaN	alcohol biosynthetic process;alcohol metabolic process;biosynthetic process;carbohydrate biosynthetic process;carbohydrate metabolic process;cell differentiation;cellular biosynthetic process;cellular carbohydrate biosynthetic process;cellular carbohydrate metabolic process;cellular developmental process;cellular metabolic process;cellular process;developmental process;epithelial cell differentia…	adenyl nucleotide binding;adenyl ribonucleotide binding;ATP binding;binding;catalytic activity;kinase activity;nucleotide binding;phosphoglycerate kinase activity;phosphotransferase activity, carboxyl group as acceptor;purine nucleotide binding;purine ribonucleoside triphosphate binding;purine ribonucleotide binding;ribonucleotide binding;transferase activity;transferase activity, transferring ph…	cell part;cytoplasmic part;cytosol;extracellular membrane-bounded organelle;extracellular organelle;extracellular region part;extracellular vesicular exosome;intracellular part;membrane;membrane part;membrane raft;membrane-bounded organelle;membrane-bounded vesicle;organelle;vesicle	Carbon fixation in photosynthetic organisms;Glycolysis / Gluconeogenesis
P00558	Phosphoglycerate kinase 1	P00558_Y76	PGK1	SVVLMSHLGRPDGVPMPDKySLEPVAVELK;ySLEPVAVELK	GVPMPDKYSLEPVAV			1.68739	-0.0587425	1.47112	-0.614745	-1.60057	-0.643929	0.934	NaN	NaN	alcohol biosynthetic process;alcohol metabolic process;biosynthetic process;carbohydrate biosynthetic process;carbohydrate metabolic process;cell differentiation;cellular biosynthetic process;cellular carbohydrate biosynthetic process;cellular carbohydrate metabolic process;cellular developmental process;cellular metabolic process;cellular process;developmental process;epithelial cell differentia…	adenyl nucleotide binding;adenyl ribonucleotide binding;ATP binding;binding;catalytic activity;kinase activity;nucleotide binding;phosphoglycerate kinase activity;phosphotransferase activity, carboxyl group as acceptor;purine nucleotide binding;purine ribonucleoside triphosphate binding;purine ribonucleotide binding;ribonucleotide binding;transferase activity;transferase activity, transferring ph…	cell part;cytoplasmic part;cytosol;extracellular membrane-bounded organelle;extracellular organelle;extracellular region part;extracellular vesicular exosome;intracellular part;membrane;membrane part;membrane raft;membrane-bounded organelle;membrane-bounded vesicle;organelle;vesicle	Carbon fixation in photosynthetic organisms;Glycolysis / Gluconeogenesis
P00568	Adenylate kinase isoenzyme 1	P00568_S178	AK1	KVNAEGsVDSVFSQVCTHLDALK;VNAEGsVDSVFSQVCTHLDALK	RKVNAEGSVDSVFSQ			0.518936	-0.109098	0.0449861	-0.283227	-0.186842	0.150074	0.937	NaN	NaN	ADP biosynthetic process;ADP metabolic process;AMP metabolic process;ATP metabolic process;biological regulation;biosynthetic process;cell cycle arrest;cell cycle process;cellular biosynthetic process;cellular metabolic process;cellular nitrogen compound biosynthetic process;cellular nitrogen compound metabolic process;cellular process;heterocycle biosynthetic process;heterocycle metabolic proces…	adenyl nucleotide binding;adenyl ribonucleotide binding;adenylate kinase activity;ATP binding;binding;catalytic activity;kinase activity;nucleobase-containing compound kinase activity;nucleoside diphosphate kinase activity;nucleotide binding;nucleotide kinase activity;phosphotransferase activity, phosphate group as acceptor;purine nucleotide binding;purine ribonucleoside triphosphate binding;puri…	axoneme part;cell part;cell projection part;cytoplasm;cytoplasmic part;cytosol;extracellular membrane-bounded organelle;extracellular organelle;extracellular region part;extracellular vesicular exosome;intracellular part;membrane;membrane-bounded organelle;membrane-bounded vesicle;organelle;organelle part;outer dense fiber;plasma membrane;vesicle	Purine metabolism
P00568	Adenylate kinase isoenzyme 1	P00568_S38	AK1	YGYTHLsTGDLLR	KYGYTHLSTGDLLRS			0.224538	0.0124032	0.00133228	-0.0219243	0.0829868	0.255102	0.898	-0.284502	-0.143539	ADP biosynthetic process;ADP metabolic process;AMP metabolic process;ATP metabolic process;biological regulation;biosynthetic process;cell cycle arrest;cell cycle process;cellular biosynthetic process;cellular metabolic process;cellular nitrogen compound biosynthetic process;cellular nitrogen compound metabolic process;cellular process;heterocycle biosynthetic process;heterocycle metabolic proces…	adenyl nucleotide binding;adenyl ribonucleotide binding;adenylate kinase activity;ATP binding;binding;catalytic activity;kinase activity;nucleobase-containing compound kinase activity;nucleoside diphosphate kinase activity;nucleotide binding;nucleotide kinase activity;phosphotransferase activity, phosphate group as acceptor;purine nucleotide binding;purine ribonucleoside triphosphate binding;puri…	axoneme part;cell part;cell projection part;cytoplasm;cytoplasmic part;cytosol;extracellular membrane-bounded organelle;extracellular organelle;extracellular region part;extracellular vesicular exosome;intracellular part;membrane;membrane-bounded organelle;membrane-bounded vesicle;organelle;organelle part;outer dense fiber;plasma membrane;vesicle	Purine metabolism
P00918	Carbonic anhydrase 2	P00918_S216	CA2	EPIsVSSEQVLK	IVLKEPISVSSEQVL			0.313813	0.217298	-0.21126	-0.204655	0.659277	-0.369564	0.942	NaN	NaN	anatomical structure development;anatomical structure morphogenesis;anion transport;bicarbonate transport;biological regulation;cation homeostasis;cellular cation homeostasis;cellular chemical homeostasis;cellular homeostasis;cellular ion homeostasis;cellular metabolic process;cellular monovalent inorganic cation homeostasis;cellular process;cellular response to fluid shear stress;cellular respon…	arylesterase activity;binding;carbonate dehydratase activity;carbon-oxygen lyase activity;carboxylic ester hydrolase activity;catalytic activity;cation binding;hydrolase activity;hydrolase activity, acting on ester bonds;hydro-lyase activity;ion binding;lyase activity;metal ion binding;transition metal ion binding;zinc ion binding	apical part of cell;axon;basolateral plasma membrane;cell part;cell projection;cytoplasm;cytoplasmic part;cytosol;extracellular membrane-bounded organelle;extracellular organelle;extracellular region part;extracellular space;extracellular vesicular exosome;intracellular part;membrane;membrane part;membrane-bounded organelle;membrane-bounded vesicle;microvillus;myelin sheath;neuron projection;orga…	Nitrogen metabolism
P02144	Myoglobin	P02144_S118	MB	YLEFISECIIQVLQsK;YLEFISECIIQVLQsKHPGDFGADAQGAMNK	CIIQVLQSKHPGDFG			0.137792	0.204882	-0.0236588	0.962264	0.468763	-0.523977	0.877	NaN	NaN	anatomical structure development;brown fat cell differentiation;cell differentiation;cellular developmental process;cellular process;developmental process;enucleate erythrocyte differentiation;erythrocyte differentiation;fat cell differentiation;heart development;multicellular organismal process;muscle contraction;muscle system process;myeloid cell differentiation;organ development;response to ch…	binding;cation binding;heme binding;ion binding;iron ion binding;metal ion binding;oxygen binding;oxygen transporter activity;substrate-specific transporter activity;tetrapyrrole binding;transition metal ion binding;transporter activity	extracellular membrane-bounded organelle;extracellular organelle;extracellular region part;extracellular vesicular exosome;membrane-bounded organelle;membrane-bounded vesicle;organelle;vesicle
P02144	Myoglobin	P02144_S145	MB	DMAsNYKELGFQG;KDMAsNYKELGFQG	LFRKDMASNYKELGF			0.907457	-0.247842	-0.196976	-0.311476	-0.0722828	-0.0677032	0.944	NaN	NaN	anatomical structure development;brown fat cell differentiation;cell differentiation;cellular developmental process;cellular process;developmental process;enucleate erythrocyte differentiation;erythrocyte differentiation;fat cell differentiation;heart development;multicellular organismal process;muscle contraction;muscle system process;myeloid cell differentiation;organ development;response to ch…	binding;cation binding;heme binding;ion binding;iron ion binding;metal ion binding;oxygen binding;oxygen transporter activity;substrate-specific transporter activity;tetrapyrrole binding;transition metal ion binding;transporter activity	extracellular membrane-bounded organelle;extracellular organelle;extracellular region part;extracellular vesicular exosome;membrane-bounded organelle;membrane-bounded vesicle;organelle;vesicle
P02144	Myoglobin	P02144_S4	MB	GLsDGEWQLVLNVWGK	____MGLSDGEWQLV			0.00587842	0.1295	-0.100356	0.0661618	0.03269	-0.021719	1	NaN	NaN	anatomical structure development;brown fat cell differentiation;cell differentiation;cellular developmental process;cellular process;developmental process;enucleate erythrocyte differentiation;erythrocyte differentiation;fat cell differentiation;heart development;multicellular organismal process;muscle contraction;muscle system process;myeloid cell differentiation;organ development;response to ch…	binding;cation binding;heme binding;ion binding;iron ion binding;metal ion binding;oxygen binding;oxygen transporter activity;substrate-specific transporter activity;tetrapyrrole binding;transition metal ion binding;transporter activity	extracellular membrane-bounded organelle;extracellular organelle;extracellular region part;extracellular vesicular exosome;membrane-bounded organelle;membrane-bounded vesicle;organelle;vesicle
P02144	Myoglobin	P02144_T68	MB	HGAtVLTALGGILK;HGAtVLTALGGILKK;KHGAtVLTALGGILK	DLKKHGATVLTALGG			0.00376246	-0.0689452	-0.0394786	-0.00110467	-0.0712585	-0.0712166	0.947	NaN	NaN	anatomical structure development;brown fat cell differentiation;cell differentiation;cellular developmental process;cellular process;developmental process;enucleate erythrocyte differentiation;erythrocyte differentiation;fat cell differentiation;heart development;multicellular organismal process;muscle contraction;muscle system process;myeloid cell differentiation;organ development;response to ch…	binding;cation binding;heme binding;ion binding;iron ion binding;metal ion binding;oxygen binding;oxygen transporter activity;substrate-specific transporter activity;tetrapyrrole binding;transition metal ion binding;transporter activity	extracellular membrane-bounded organelle;extracellular organelle;extracellular region part;extracellular vesicular exosome;membrane-bounded organelle;membrane-bounded vesicle;organelle;vesicle
P02144	Myoglobin	P02144_T71	MB	HGATVLtALGGILK;HGATVLtALGGILKK	KHGATVLTALGGILK			0.00554041	-0.0884126	-0.0361938	-0.0394882	-0.0761986	-0.0125847	0.948	NaN	NaN	anatomical structure development;brown fat cell differentiation;cell differentiation;cellular developmental process;cellular process;developmental process;enucleate erythrocyte differentiation;erythrocyte differentiation;fat cell differentiation;heart development;multicellular organismal process;muscle contraction;muscle system process;myeloid cell differentiation;organ development;response to ch…	binding;cation binding;heme binding;ion binding;iron ion binding;metal ion binding;oxygen binding;oxygen transporter activity;substrate-specific transporter activity;tetrapyrrole binding;transition metal ion binding;transporter activity	extracellular membrane-bounded organelle;extracellular organelle;extracellular region part;extracellular vesicular exosome;membrane-bounded organelle;membrane-bounded vesicle;organelle;vesicle
P02144	Myoglobin	P02144_Y147	MB	DMASNyKELGFQG;KDMASNyKELGFQG	RKDMASNYKELGFQG			0.532912	-0.148156	-0.305815	-0.283474	-0.923044	-0.042675	0.94	NaN	NaN	anatomical structure development;brown fat cell differentiation;cell differentiation;cellular developmental process;cellular process;developmental process;enucleate erythrocyte differentiation;erythrocyte differentiation;fat cell differentiation;heart development;multicellular organismal process;muscle contraction;muscle system process;myeloid cell differentiation;organ development;response to ch…	binding;cation binding;heme binding;ion binding;iron ion binding;metal ion binding;oxygen binding;oxygen transporter activity;substrate-specific transporter activity;tetrapyrrole binding;transition metal ion binding;transporter activity	extracellular membrane-bounded organelle;extracellular organelle;extracellular region part;extracellular vesicular exosome;membrane-bounded organelle;membrane-bounded vesicle;organelle;vesicle
P02511	Alpha-crystallin B chain	P02511_S59	CRYAB	APsWFDTGLSEMR	PSFLRAPSWFDTGLS	+	S1_Sup_R1_Sup;S1_Sup_R2_Sup;S1_Sup_R3_Sup;S2_Sup_R1_Sup;S2_Sup_R2_Sup;S2_Sup_R3_Sup;S3_Sup_R1_Sup;S3_Sup_R2_Sup;S3_Sup_R3_Sup	7.49284	2.87328	2.75577	2.17299	0.124823	0.00333786	0.943	1.30056	1.65084	aging;anatomical structure development;apoptosis;apoptosis involved in morphogenesis;biological regulation;cell death;cellular component assembly;cellular component assembly at cellular level;cellular component organization;cellular component organization at cellular level;cellular component organization or biogenesis;cellular component organization or biogenesis at cellular level;cellular develo…	binding;cation binding;identical protein binding;ion binding;metal ion binding;protein binding;protein dimerization activity;protein homodimerization activity;structural constituent of eye lens;structural molecule activity;unfolded protein binding	actin filament bundle;cell part;cell surface;contractile fiber part;cytoplasm;cytoplasmic part;cytoskeletal part;cytoskeleton;cytosol;extracellular membrane-bounded organelle;extracellular organelle;extracellular region part;extracellular vesicular exosome;Golgi apparatus;intracellular membrane-bounded organelle;intracellular non-membrane-bounded organelle;intracellular organelle;intracellular or…	Protein processing in endoplasmic reticulum
P02545	Lamin-A/C;Prelamin-A/C	P02545_S22	LMNA	SGAQASSTPLsPTR	QASSTPLSPTRITRL			0.533365	0.15798	0.0946754	1.43117	-0.426638	-0.910126	0.925	NaN	NaN	anatomical structure development;apoptosis;biological regulation;cardiac cell development;cardiac muscle cell development;cell cycle;cell cycle process;cell death;cell development;cellular component disassembly;cellular component disassembly at cellular level;cellular component disassembly involved in apoptosis;cellular component organization;cellular component organization at cellular level;cell…	structural molecule activity	cell part;cytoplasm;cytoplasmic part;cytoskeletal part;cytosol;envelope;intermediate filament;intracellular membrane-bounded organelle;intracellular organelle;intracellular organelle part;intracellular part;lamin filament;macromolecular complex;membrane;membrane-bounded organelle;nuclear body;nuclear envelope;nuclear lamina;nuclear membrane;nuclear part;nuclear speck;nucleoplasm;nucleoplasm part;…	Arrhythmogenic right ventricular cardiomyopathy (ARVC);Dilated cardiomyopathy;Hypertrophic cardiomyopathy (HCM)
P02545	Lamin-A/C;Prelamin-A/C	P02545_S390	LMNA	LRLsPSPTSQR;LRLsPsPTSQR	EEERLRLSPSPTSQR			0.36697	0.0436837	-0.697178	0.447444	0.0998135	-0.216671	0.947	NaN	NaN	anatomical structure development;apoptosis;biological regulation;cardiac cell development;cardiac muscle cell development;cell cycle;cell cycle process;cell death;cell development;cellular component disassembly;cellular component disassembly at cellular level;cellular component disassembly involved in apoptosis;cellular component organization;cellular component organization at cellular level;cell…	structural molecule activity	cell part;cytoplasm;cytoplasmic part;cytoskeletal part;cytosol;envelope;intermediate filament;intracellular membrane-bounded organelle;intracellular organelle;intracellular organelle part;intracellular part;lamin filament;macromolecular complex;membrane;membrane-bounded organelle;nuclear body;nuclear envelope;nuclear lamina;nuclear membrane;nuclear part;nuclear speck;nucleoplasm;nucleoplasm part;…	Arrhythmogenic right ventricular cardiomyopathy (ARVC);Dilated cardiomyopathy;Hypertrophic cardiomyopathy (HCM)
P02545	Lamin-A/C;Prelamin-A/C	P02545_S392	LMNA	LRLSPsPTSQR;LRLsPsPTSQR	ERLRLSPSPTSQRSR			0.343061	0.0510947	-0.675064	0.320418	0.0951214	-0.202141	0.947	NaN	NaN	anatomical structure development;apoptosis;biological regulation;cardiac cell development;cardiac muscle cell development;cell cycle;cell cycle process;cell death;cell development;cellular component disassembly;cellular component disassembly at cellular level;cellular component disassembly involved in apoptosis;cellular component organization;cellular component organization at cellular level;cell…	structural molecule activity	cell part;cytoplasm;cytoplasmic part;cytoskeletal part;cytosol;envelope;intermediate filament;intracellular membrane-bounded organelle;intracellular organelle;intracellular organelle part;intracellular part;lamin filament;macromolecular complex;membrane;membrane-bounded organelle;nuclear body;nuclear envelope;nuclear lamina;nuclear membrane;nuclear part;nuclear speck;nucleoplasm;nucleoplasm part;…	Arrhythmogenic right ventricular cardiomyopathy (ARVC);Dilated cardiomyopathy;Hypertrophic cardiomyopathy (HCM)
P02585	Troponin C, skeletal muscle	P02585_S134	TNNC2	ASGEHVTDEEIEsLMK	VTDEEIESLMKDGDK			0.162779	-0.251369	0.0542027	0.0605351	0.122089	0.244108	0.935	NaN	NaN	actin filament-based movement;actin filament-based process;actin-mediated cell contraction;actin-myosin filament sliding;biological regulation;cellular component movement;cellular process;multicellular organismal process;muscle contraction;muscle filament sliding;muscle system process;regulation of biological process;regulation of multicellular organismal process;regulation of muscle contraction;…	binding;calcium ion binding;cation binding;ion binding;metal ion binding	cell part;contractile fiber part;cytoplasmic part;cytoskeletal part;cytosol;intracellular organelle part;intracellular part;macromolecular complex;organelle part;protein complex;troponin complex	Calcium signaling pathway
P02730	Band 3 anion transport protein	P02730_S350	SLC4A1	YQSsPAKPDSSFYK	LRRRYQSSPAKPDSS	+	S1_Sup_R1_Sup	2.0127	2.22052	1.16592	-0.0311127	0.649557	0.567781	0.928	NaN	NaN	anion transport;bicarbonate transport;biological regulation;cation homeostasis;cellular cation homeostasis;cellular chemical homeostasis;cellular homeostasis;cellular ion homeostasis;cellular monovalent inorganic cation homeostasis;cellular process;chemical homeostasis;chloride transport;establishment of localization;homeostatic process;inorganic anion transport;ion homeostasis;ion transport;meta…	active transmembrane transporter activity;anion transmembrane transporter activity;anion:anion antiporter activity;ankyrin binding;antiporter activity;bicarbonate transmembrane transporter activity;binding;chloride transmembrane transporter activity;cytoskeletal protein binding;identical protein binding;inorganic anion exchanger activity;inorganic anion transmembrane transporter activity;ion tran…	basolateral plasma membrane;blood microparticle;cell cortex part;cell part;contractile fiber part;cortical cytoskeleton;cytoplasmic part;cytoskeleton;extracellular membrane-bounded organelle;extracellular organelle;extracellular region part;extracellular vesicular exosome;integral to membrane;integral to plasma membrane;intracellular non-membrane-bounded organelle;intracellular organelle;intracel…	Collecting duct acid secretion
P02730	Band 3 anion transport protein	P02730_S356	SLC4A1	YQSSPAKPDsSFYK	SSPAKPDSSFYKGLD			0.55086	0.499242	0.268801	-1.87408	-0.463728	0.497099	0.934	NaN	NaN	anion transport;bicarbonate transport;biological regulation;cation homeostasis;cellular cation homeostasis;cellular chemical homeostasis;cellular homeostasis;cellular ion homeostasis;cellular monovalent inorganic cation homeostasis;cellular process;chemical homeostasis;chloride transport;establishment of localization;homeostatic process;inorganic anion transport;ion homeostasis;ion transport;meta…	active transmembrane transporter activity;anion transmembrane transporter activity;anion:anion antiporter activity;ankyrin binding;antiporter activity;bicarbonate transmembrane transporter activity;binding;chloride transmembrane transporter activity;cytoskeletal protein binding;identical protein binding;inorganic anion exchanger activity;inorganic anion transmembrane transporter activity;ion tran…	basolateral plasma membrane;blood microparticle;cell cortex part;cell part;contractile fiber part;cortical cytoskeleton;cytoplasmic part;cytoskeleton;extracellular membrane-bounded organelle;extracellular organelle;extracellular region part;extracellular vesicular exosome;integral to membrane;integral to plasma membrane;intracellular non-membrane-bounded organelle;intracellular organelle;intracel…	Collecting duct acid secretion
P02794	Ferritin heavy chain;Ferritin heavy chain, N-terminally processed	P02794_S179	FTH1	KMGAPESGLAEYLFDKHTLGDsDNES;MGAPESGLAEYLFDKHTLGDsDNES	DKHTLGDSDNES___			0.488616	0.150563	-0.106378	0.269586	0.333897	0.250134	0.909	NaN	NaN	biological regulation;cation homeostasis;cation transport;cellular cation homeostasis;cellular chemical homeostasis;cellular component organization;cellular component organization or biogenesis;cellular homeostasis;cellular ion homeostasis;cellular iron ion homeostasis;cellular membrane organization;cellular metal ion homeostasis;cellular process;chemical homeostasis;endocytosis;establishment of …	binding;catalytic activity;cation binding;ferric iron binding;ferroxidase activity;ion binding;iron ion binding;metal ion binding;oxidoreductase activity;oxidoreductase activity, oxidizing metal ions;oxidoreductase activity, oxidizing metal ions, oxygen as acceptor;transition metal ion binding	cell part;cytoplasmic part;cytosol;extracellular membrane-bounded organelle;extracellular organelle;extracellular region part;extracellular vesicular exosome;ferritin complex;intracellular ferritin complex;intracellular membrane-bounded organelle;intracellular organelle;intracellular part;macromolecular complex;membrane-bounded organelle;membrane-bounded vesicle;nucleus;organelle;protein complex;…	Mineral absorption;Porphyrin and chlorophyll metabolism
P02794	Ferritin heavy chain;Ferritin heavy chain, N-terminally processed	P02794_S183	FTH1	MGAPESGLAEYLFDKHTLGDSDNEs	LGDSDNES_______			1.12313	-0.200472	-0.633307	-0.0148048	-0.658369	-0.0604	0.857	NaN	NaN	biological regulation;cation homeostasis;cation transport;cellular cation homeostasis;cellular chemical homeostasis;cellular component organization;cellular component organization or biogenesis;cellular homeostasis;cellular ion homeostasis;cellular iron ion homeostasis;cellular membrane organization;cellular metal ion homeostasis;cellular process;chemical homeostasis;endocytosis;establishment of …	binding;catalytic activity;cation binding;ferric iron binding;ferroxidase activity;ion binding;iron ion binding;metal ion binding;oxidoreductase activity;oxidoreductase activity, oxidizing metal ions;oxidoreductase activity, oxidizing metal ions, oxygen as acceptor;transition metal ion binding	cell part;cytoplasmic part;cytosol;extracellular membrane-bounded organelle;extracellular organelle;extracellular region part;extracellular vesicular exosome;ferritin complex;intracellular ferritin complex;intracellular membrane-bounded organelle;intracellular organelle;intracellular part;macromolecular complex;membrane-bounded organelle;membrane-bounded vesicle;nucleus;organelle;protein complex;…	Mineral absorption;Porphyrin and chlorophyll metabolism
P04049	RAF proto-oncogene serine/threonine-protein kinase	P04049_S43	RAF1	RAsDDGKLTDPSK	FGYQRRASDDGKLTD			0.264101	0.227206	-0.22427	0.148497	0.348539	0.306108	0.936	NaN	NaN	activation of adenylate cyclase activity;activation of immune response;activation of innate immune response;activation of MAPKK activity;activation of protein kinase activity;anatomical structure development;apoptosis;axon guidance;biological regulation;blood coagulation;cell activation;cell communication;cell death;cell proliferation;cell surface receptor linked signaling pathway;cell-cell signa…	adenyl nucleotide binding;adenyl ribonucleotide binding;ATP binding;binding;catalytic activity;cation binding;identical protein binding;ion binding;kinase activity;MAP kinase kinase kinase activity;metal ion binding;molecular transducer activity;nucleotide binding;phosphotransferase activity, alcohol group as acceptor;protein binding;protein kinase activity;protein serine/threonine kinase activit…	cell part;cell projection;cytoplasm;cytoplasmic part;cytosol;Golgi apparatus;intracellular membrane-bounded organelle;intracellular organelle;intracellular organelle part;intracellular part;membrane;membrane-bounded organelle;mitochondrial membrane;mitochondrial outer membrane;mitochondrial part;nucleus;organelle;organelle membrane;organelle outer membrane;organelle part;outer membrane;plasma mem…	Acute myeloid leukemia;B cell receptor signaling pathway;Bladder cancer;Chemokine signaling pathway;Chronic myeloid leukemia;Colorectal cancer;Endometrial cancer;ErbB signaling pathway;Fc epsilon RI signaling pathway;Fc gamma R-mediated phagocytosis;Focal adhesion;Gap junction;Glioma;GnRH signaling pathway;Hepatitis C;Insulin signaling pathway;ko05152;Long-term depression;Long-term potentiation;M…
P04075	Fructose-bisphosphate aldolase A	P04075_S100	ALDOA	sKGGVVGIK;sKGGVVGIKVDK	PFPQVIKSKGGVVGI		R1_Sup_S3_Sup	1.36994	-0.268974	0.17987	-0.970553	-0.432846	-0.197914	1	NaN	NaN	actin cytoskeleton organization;actin filament organization;actin filament-based process;alcohol biosynthetic process;alcohol catabolic process;alcohol metabolic process;anatomical structure homeostasis;ATP biosynthetic process;ATP metabolic process;biological regulation;biosynthetic process;blood coagulation;carbohydrate biosynthetic process;carbohydrate catabolic process;carbohydrate metabolic …	actin binding;aldehyde-lyase activity;binding;carbohydrate binding;carbon-carbon lyase activity;catalytic activity;cytoskeletal protein binding;fructose binding;fructose-bisphosphate aldolase activity;identical protein binding;lyase activity;monosaccharide binding;protein binding;sugar binding;tubulin binding	actin cytoskeleton;cell part;contractile fiber part;cytoplasmic membrane-bounded vesicle lumen;cytoplasmic part;cytoplasmic vesicle part;cytoskeleton;cytosol;extracellular membrane-bounded organelle;extracellular organelle;extracellular region;extracellular region part;extracellular space;extracellular vesicular exosome;I band;intracellular membrane-bounded organelle;intracellular non-membrane-bo…	Carbon fixation in photosynthetic organisms;Fructose and mannose metabolism;Glycolysis / Gluconeogenesis;Pentose phosphate pathway
P04075	Fructose-bisphosphate aldolase A	P04075_S272	ALDOA	RTVPPAVTGITFLsGGQSEEEASINLNAINK;TVPPAVTGITFLsGGQSEEEASINLNAINK	VTGITFLSGGQSEEE			0.418919	-0.134664	0.100127	-0.264955	-0.239979	-0.364899	0.927	NaN	NaN	actin cytoskeleton organization;actin filament organization;actin filament-based process;alcohol biosynthetic process;alcohol catabolic process;alcohol metabolic process;anatomical structure homeostasis;ATP biosynthetic process;ATP metabolic process;biological regulation;biosynthetic process;blood coagulation;carbohydrate biosynthetic process;carbohydrate catabolic process;carbohydrate metabolic …	actin binding;aldehyde-lyase activity;binding;carbohydrate binding;carbon-carbon lyase activity;catalytic activity;cytoskeletal protein binding;fructose binding;fructose-bisphosphate aldolase activity;identical protein binding;lyase activity;monosaccharide binding;protein binding;sugar binding;tubulin binding	actin cytoskeleton;cell part;contractile fiber part;cytoplasmic membrane-bounded vesicle lumen;cytoplasmic part;cytoplasmic vesicle part;cytoskeleton;cytosol;extracellular membrane-bounded organelle;extracellular organelle;extracellular region;extracellular region part;extracellular space;extracellular vesicular exosome;I band;intracellular membrane-bounded organelle;intracellular non-membrane-bo…	Carbon fixation in photosynthetic organisms;Fructose and mannose metabolism;Glycolysis / Gluconeogenesis;Pentose phosphate pathway
P04075	Fructose-bisphosphate aldolase A	P04075_S36	ALDOA	GILAADEsTGSIAK;GILAADEsTGSIAKR;GILAADEsTGsIAK;GILAADEsTGsIAKR;GILAADEstGSIAK;GILAADEstGSIAKR;GILAADEstGsIAKR;IVAPGKGILAADEsTGSIAK	GILAADESTGSIAKR			0.17324	-0.082078	0.0343526	-0.249317	-0.0348167	0.148508	1	NaN	NaN	actin cytoskeleton organization;actin filament organization;actin filament-based process;alcohol biosynthetic process;alcohol catabolic process;alcohol metabolic process;anatomical structure homeostasis;ATP biosynthetic process;ATP metabolic process;biological regulation;biosynthetic process;blood coagulation;carbohydrate biosynthetic process;carbohydrate catabolic process;carbohydrate metabolic …	actin binding;aldehyde-lyase activity;binding;carbohydrate binding;carbon-carbon lyase activity;catalytic activity;cytoskeletal protein binding;fructose binding;fructose-bisphosphate aldolase activity;identical protein binding;lyase activity;monosaccharide binding;protein binding;sugar binding;tubulin binding	actin cytoskeleton;cell part;contractile fiber part;cytoplasmic membrane-bounded vesicle lumen;cytoplasmic part;cytoplasmic vesicle part;cytoskeleton;cytosol;extracellular membrane-bounded organelle;extracellular organelle;extracellular region;extracellular region part;extracellular space;extracellular vesicular exosome;I band;intracellular membrane-bounded organelle;intracellular non-membrane-bo…	Carbon fixation in photosynthetic organisms;Fructose and mannose metabolism;Glycolysis / Gluconeogenesis;Pentose phosphate pathway
P04075	Fructose-bisphosphate aldolase A	P04075_S39	ALDOA	GILAADESTGsIAK;GILAADESTGsIAKR;GILAADEStGsIAK;GILAADEStGsIAKR;GILAADEsTGsIAK;GILAADEsTGsIAKR;GILAADEstGsIAKR;IVAPGKGILAADESTGsIAK	AADESTGSIAKRLQS			0.587694	-0.215322	-0.102547	-0.278436	-0.0570984	0.108112	1	NaN	NaN	actin cytoskeleton organization;actin filament organization;actin filament-based process;alcohol biosynthetic process;alcohol catabolic process;alcohol metabolic process;anatomical structure homeostasis;ATP biosynthetic process;ATP metabolic process;biological regulation;biosynthetic process;blood coagulation;carbohydrate biosynthetic process;carbohydrate catabolic process;carbohydrate metabolic …	actin binding;aldehyde-lyase activity;binding;carbohydrate binding;carbon-carbon lyase activity;catalytic activity;cytoskeletal protein binding;fructose binding;fructose-bisphosphate aldolase activity;identical protein binding;lyase activity;monosaccharide binding;protein binding;sugar binding;tubulin binding	actin cytoskeleton;cell part;contractile fiber part;cytoplasmic membrane-bounded vesicle lumen;cytoplasmic part;cytoplasmic vesicle part;cytoskeleton;cytosol;extracellular membrane-bounded organelle;extracellular organelle;extracellular region;extracellular region part;extracellular space;extracellular vesicular exosome;I band;intracellular membrane-bounded organelle;intracellular non-membrane-bo…	Carbon fixation in photosynthetic organisms;Fructose and mannose metabolism;Glycolysis / Gluconeogenesis;Pentose phosphate pathway
P04075	Fructose-bisphosphate aldolase A	P04075_S46	ALDOA	LQsIGTENTEENR;LQsIGTENTEENRR;RLQsIGTENTEENR;RLQsIGTENTEENRR	SIAKRLQSIGTENTE			0.0340843	-0.126793	-0.154522	0.0493431	0.0436592	0.00718307	0.947	NaN	NaN	actin cytoskeleton organization;actin filament organization;actin filament-based process;alcohol biosynthetic process;alcohol catabolic process;alcohol metabolic process;anatomical structure homeostasis;ATP biosynthetic process;ATP metabolic process;biological regulation;biosynthetic process;blood coagulation;carbohydrate biosynthetic process;carbohydrate catabolic process;carbohydrate metabolic …	actin binding;aldehyde-lyase activity;binding;carbohydrate binding;carbon-carbon lyase activity;catalytic activity;cytoskeletal protein binding;fructose binding;fructose-bisphosphate aldolase activity;identical protein binding;lyase activity;monosaccharide binding;protein binding;sugar binding;tubulin binding	actin cytoskeleton;cell part;contractile fiber part;cytoplasmic membrane-bounded vesicle lumen;cytoplasmic part;cytoplasmic vesicle part;cytoskeleton;cytosol;extracellular membrane-bounded organelle;extracellular organelle;extracellular region;extracellular region part;extracellular space;extracellular vesicular exosome;I band;intracellular membrane-bounded organelle;intracellular non-membrane-bo…	Carbon fixation in photosynthetic organisms;Fructose and mannose metabolism;Glycolysis / Gluconeogenesis;Pentose phosphate pathway
P04075	Fructose-bisphosphate aldolase A	P04075_T37	ALDOA	GILAADEStGSIAK;GILAADEStGSIAKR;GILAADEStGsIAK;GILAADEStGsIAKR;GILAADEstGSIAK;GILAADEstGSIAKR;GILAADEstGsIAKR	ILAADESTGSIAKRL			0.205058	-0.163016	-0.0317475	-0.269987	-0.0256462	0.213928	1	NaN	NaN	actin cytoskeleton organization;actin filament organization;actin filament-based process;alcohol biosynthetic process;alcohol catabolic process;alcohol metabolic process;anatomical structure homeostasis;ATP biosynthetic process;ATP metabolic process;biological regulation;biosynthetic process;blood coagulation;carbohydrate biosynthetic process;carbohydrate catabolic process;carbohydrate metabolic …	actin binding;aldehyde-lyase activity;binding;carbohydrate binding;carbon-carbon lyase activity;catalytic activity;cytoskeletal protein binding;fructose binding;fructose-bisphosphate aldolase activity;identical protein binding;lyase activity;monosaccharide binding;protein binding;sugar binding;tubulin binding	actin cytoskeleton;cell part;contractile fiber part;cytoplasmic membrane-bounded vesicle lumen;cytoplasmic part;cytoplasmic vesicle part;cytoskeleton;cytosol;extracellular membrane-bounded organelle;extracellular organelle;extracellular region;extracellular region part;extracellular space;extracellular vesicular exosome;I band;intracellular membrane-bounded organelle;intracellular non-membrane-bo…	Carbon fixation in photosynthetic organisms;Fructose and mannose metabolism;Glycolysis / Gluconeogenesis;Pentose phosphate pathway
P04075	Fructose-bisphosphate aldolase A	P04075_Y3	ALDOA	PyQYPALTPEQK;PyQYPALTPEQKK;PyQyPALTPEQKK	_____MPYQYPALTP			0.0245984	-0.0745471	0.443234	-0.275478	-0.535416	-0.195501	0.946	NaN	NaN	actin cytoskeleton organization;actin filament organization;actin filament-based process;alcohol biosynthetic process;alcohol catabolic process;alcohol metabolic process;anatomical structure homeostasis;ATP biosynthetic process;ATP metabolic process;biological regulation;biosynthetic process;blood coagulation;carbohydrate biosynthetic process;carbohydrate catabolic process;carbohydrate metabolic …	actin binding;aldehyde-lyase activity;binding;carbohydrate binding;carbon-carbon lyase activity;catalytic activity;cytoskeletal protein binding;fructose binding;fructose-bisphosphate aldolase activity;identical protein binding;lyase activity;monosaccharide binding;protein binding;sugar binding;tubulin binding	actin cytoskeleton;cell part;contractile fiber part;cytoplasmic membrane-bounded vesicle lumen;cytoplasmic part;cytoplasmic vesicle part;cytoskeleton;cytosol;extracellular membrane-bounded organelle;extracellular organelle;extracellular region;extracellular region part;extracellular space;extracellular vesicular exosome;I band;intracellular membrane-bounded organelle;intracellular non-membrane-bo…	Carbon fixation in photosynthetic organisms;Fructose and mannose metabolism;Glycolysis / Gluconeogenesis;Pentose phosphate pathway
P04406	Glyceraldehyde-3-phosphate dehydrogenase	P04406_S210	GAPDH	GALQNIIPAsTGAAK;GALQNIIPAstGAAK	LQNIIPASTGAAKAV			0.534335	-0.150984	-0.0432898	-1.87426	-0.117062	0.0335979	1	NaN	NaN	alcohol biosynthetic process;alcohol metabolic process;apoptosis;biological regulation;biosynthetic process;carbohydrate biosynthetic process;carbohydrate metabolic process;cell death;cellular biosynthetic process;cellular carbohydrate biosynthetic process;cellular carbohydrate metabolic process;cellular component organization;cellular component organization at cellular level;cellular component o…	binding;catalytic activity;coenzyme binding;cofactor binding;cytoskeletal protein binding;glyceraldehyde-3-phosphate dehydrogenase (NAD+) (phosphorylating) activity;identical protein binding;microtubule binding;NAD binding;NADP binding;nucleotide binding;oxidoreductase activity;oxidoreductase activity, acting on the aldehyde or oxo group of donors;oxidoreductase activity, acting on the aldehyde o…	cell part;cytoplasm;cytoplasmic part;cytoskeleton;cytosol;extracellular membrane-bounded organelle;extracellular organelle;extracellular region part;extracellular vesicular exosome;intracellular membrane-bounded organelle;intracellular non-membrane-bounded organelle;intracellular organelle;intracellular organelle part;intracellular part;lipid particle;macromolecular complex;membrane;membrane-boun…	Alzheimer's disease;Glycolysis / Gluconeogenesis
P04406	Glyceraldehyde-3-phosphate dehydrogenase	P04406_S333	GAPDH	VVDLMAHMAsK;VVDLMAHMAsKE	DLMAHMASKE_____			0.376657	-0.2609	-0.200872	-0.378396	0.0555534	0.120247	1	NaN	NaN	alcohol biosynthetic process;alcohol metabolic process;apoptosis;biological regulation;biosynthetic process;carbohydrate biosynthetic process;carbohydrate metabolic process;cell death;cellular biosynthetic process;cellular carbohydrate biosynthetic process;cellular carbohydrate metabolic process;cellular component organization;cellular component organization at cellular level;cellular component o…	binding;catalytic activity;coenzyme binding;cofactor binding;cytoskeletal protein binding;glyceraldehyde-3-phosphate dehydrogenase (NAD+) (phosphorylating) activity;identical protein binding;microtubule binding;NAD binding;NADP binding;nucleotide binding;oxidoreductase activity;oxidoreductase activity, acting on the aldehyde or oxo group of donors;oxidoreductase activity, acting on the aldehyde o…	cell part;cytoplasm;cytoplasmic part;cytoskeleton;cytosol;extracellular membrane-bounded organelle;extracellular organelle;extracellular region part;extracellular vesicular exosome;intracellular membrane-bounded organelle;intracellular non-membrane-bounded organelle;intracellular organelle;intracellular organelle part;intracellular part;lipid particle;macromolecular complex;membrane;membrane-boun…	Alzheimer's disease;Glycolysis / Gluconeogenesis
P04406	Glyceraldehyde-3-phosphate dehydrogenase	P04406_T103	GAPDH	IKWGDAGAEYVVESTGVFtTMEK	VESTGVFTTMEKAGA			0.229417	0.104209	-0.172666	-0.316523	0.113804	0.0238361	0.901	NaN	NaN	alcohol biosynthetic process;alcohol metabolic process;apoptosis;biological regulation;biosynthetic process;carbohydrate biosynthetic process;carbohydrate metabolic process;cell death;cellular biosynthetic process;cellular carbohydrate biosynthetic process;cellular carbohydrate metabolic process;cellular component organization;cellular component organization at cellular level;cellular component o…	binding;catalytic activity;coenzyme binding;cofactor binding;cytoskeletal protein binding;glyceraldehyde-3-phosphate dehydrogenase (NAD+) (phosphorylating) activity;identical protein binding;microtubule binding;NAD binding;NADP binding;nucleotide binding;oxidoreductase activity;oxidoreductase activity, acting on the aldehyde or oxo group of donors;oxidoreductase activity, acting on the aldehyde o…	cell part;cytoplasm;cytoplasmic part;cytoskeleton;cytosol;extracellular membrane-bounded organelle;extracellular organelle;extracellular region part;extracellular vesicular exosome;intracellular membrane-bounded organelle;intracellular non-membrane-bounded organelle;intracellular organelle;intracellular organelle part;intracellular part;lipid particle;macromolecular complex;membrane;membrane-boun…	Alzheimer's disease;Glycolysis / Gluconeogenesis
P04406	Glyceraldehyde-3-phosphate dehydrogenase	P04406_T104	GAPDH	IKWGDAGAEYVVESTGVFTtMEK	ESTGVFTTMEKAGAH			0.448207	0.946682	1.23666	0.412595	0.349665	0.781628	0.896	NaN	NaN	alcohol biosynthetic process;alcohol metabolic process;apoptosis;biological regulation;biosynthetic process;carbohydrate biosynthetic process;carbohydrate metabolic process;cell death;cellular biosynthetic process;cellular carbohydrate biosynthetic process;cellular carbohydrate metabolic process;cellular component organization;cellular component organization at cellular level;cellular component o…	binding;catalytic activity;coenzyme binding;cofactor binding;cytoskeletal protein binding;glyceraldehyde-3-phosphate dehydrogenase (NAD+) (phosphorylating) activity;identical protein binding;microtubule binding;NAD binding;NADP binding;nucleotide binding;oxidoreductase activity;oxidoreductase activity, acting on the aldehyde or oxo group of donors;oxidoreductase activity, acting on the aldehyde o…	cell part;cytoplasm;cytoplasmic part;cytoskeleton;cytosol;extracellular membrane-bounded organelle;extracellular organelle;extracellular region part;extracellular vesicular exosome;intracellular membrane-bounded organelle;intracellular non-membrane-bounded organelle;intracellular organelle;intracellular organelle part;intracellular part;lipid particle;macromolecular complex;membrane;membrane-boun…	Alzheimer's disease;Glycolysis / Gluconeogenesis
P04406	Glyceraldehyde-3-phosphate dehydrogenase	P04406_T153	GAPDH	IISNASCtTNCLAPLAK	IISNASCTTNCLAPL			0.0077885	-0.185748	-0.00389767	0.12482	-0.227995	-0.35738	0.931	NaN	NaN	alcohol biosynthetic process;alcohol metabolic process;apoptosis;biological regulation;biosynthetic process;carbohydrate biosynthetic process;carbohydrate metabolic process;cell death;cellular biosynthetic process;cellular carbohydrate biosynthetic process;cellular carbohydrate metabolic process;cellular component organization;cellular component organization at cellular level;cellular component o…	binding;catalytic activity;coenzyme binding;cofactor binding;cytoskeletal protein binding;glyceraldehyde-3-phosphate dehydrogenase (NAD+) (phosphorylating) activity;identical protein binding;microtubule binding;NAD binding;NADP binding;nucleotide binding;oxidoreductase activity;oxidoreductase activity, acting on the aldehyde or oxo group of donors;oxidoreductase activity, acting on the aldehyde o…	cell part;cytoplasm;cytoplasmic part;cytoskeleton;cytosol;extracellular membrane-bounded organelle;extracellular organelle;extracellular region part;extracellular vesicular exosome;intracellular membrane-bounded organelle;intracellular non-membrane-bounded organelle;intracellular organelle;intracellular organelle part;intracellular part;lipid particle;macromolecular complex;membrane;membrane-boun…	Alzheimer's disease;Glycolysis / Gluconeogenesis
P04406	Glyceraldehyde-3-phosphate dehydrogenase	P04406_T182	GAPDH	VIHDNFGIVEGLMTTVHAItATQK;VIHDNFGIVEGLMTTVHAItATQKTVDGPSGK	MTTVHAITATQKTVD			0.162415	-0.352362	0.386865	-0.0220483	-0.326765	-0.107765	0.943	NaN	NaN	alcohol biosynthetic process;alcohol metabolic process;apoptosis;biological regulation;biosynthetic process;carbohydrate biosynthetic process;carbohydrate metabolic process;cell death;cellular biosynthetic process;cellular carbohydrate biosynthetic process;cellular carbohydrate metabolic process;cellular component organization;cellular component organization at cellular level;cellular component o…	binding;catalytic activity;coenzyme binding;cofactor binding;cytoskeletal protein binding;glyceraldehyde-3-phosphate dehydrogenase (NAD+) (phosphorylating) activity;identical protein binding;microtubule binding;NAD binding;NADP binding;nucleotide binding;oxidoreductase activity;oxidoreductase activity, acting on the aldehyde or oxo group of donors;oxidoreductase activity, acting on the aldehyde o…	cell part;cytoplasm;cytoplasmic part;cytoskeleton;cytosol;extracellular membrane-bounded organelle;extracellular organelle;extracellular region part;extracellular vesicular exosome;intracellular membrane-bounded organelle;intracellular non-membrane-bounded organelle;intracellular organelle;intracellular organelle part;intracellular part;lipid particle;macromolecular complex;membrane;membrane-boun…	Alzheimer's disease;Glycolysis / Gluconeogenesis
P04406	Glyceraldehyde-3-phosphate dehydrogenase	P04406_T184	GAPDH	VIHDNFGIVEGLMTTVHAITAtQK;VIHDNFGIVEGLMTTVHAITAtQKTVDGPSGK	TVHAITATQKTVDGP			0.21131	-0.09635	-0.142049	0.592269	0.34631	-0.589993	0.935	NaN	NaN	alcohol biosynthetic process;alcohol metabolic process;apoptosis;biological regulation;biosynthetic process;carbohydrate biosynthetic process;carbohydrate metabolic process;cell death;cellular biosynthetic process;cellular carbohydrate biosynthetic process;cellular carbohydrate metabolic process;cellular component organization;cellular component organization at cellular level;cellular component o…	binding;catalytic activity;coenzyme binding;cofactor binding;cytoskeletal protein binding;glyceraldehyde-3-phosphate dehydrogenase (NAD+) (phosphorylating) activity;identical protein binding;microtubule binding;NAD binding;NADP binding;nucleotide binding;oxidoreductase activity;oxidoreductase activity, acting on the aldehyde or oxo group of donors;oxidoreductase activity, acting on the aldehyde o…	cell part;cytoplasm;cytoplasmic part;cytoskeleton;cytosol;extracellular membrane-bounded organelle;extracellular organelle;extracellular region part;extracellular vesicular exosome;intracellular membrane-bounded organelle;intracellular non-membrane-bounded organelle;intracellular organelle;intracellular organelle part;intracellular part;lipid particle;macromolecular complex;membrane;membrane-boun…	Alzheimer's disease;Glycolysis / Gluconeogenesis
P04406	Glyceraldehyde-3-phosphate dehydrogenase	P04406_T211	GAPDH	GALQNIIPAStGAAK;GALQNIIPAstGAAK	QNIIPASTGAAKAVG			0.835592	-0.207948	-0.0833295	-0.293743	-0.158848	-0.0150585	1	NaN	NaN	alcohol biosynthetic process;alcohol metabolic process;apoptosis;biological regulation;biosynthetic process;carbohydrate biosynthetic process;carbohydrate metabolic process;cell death;cellular biosynthetic process;cellular carbohydrate biosynthetic process;cellular carbohydrate metabolic process;cellular component organization;cellular component organization at cellular level;cellular component o…	binding;catalytic activity;coenzyme binding;cofactor binding;cytoskeletal protein binding;glyceraldehyde-3-phosphate dehydrogenase (NAD+) (phosphorylating) activity;identical protein binding;microtubule binding;NAD binding;NADP binding;nucleotide binding;oxidoreductase activity;oxidoreductase activity, acting on the aldehyde or oxo group of donors;oxidoreductase activity, acting on the aldehyde o…	cell part;cytoplasm;cytoplasmic part;cytoskeleton;cytosol;extracellular membrane-bounded organelle;extracellular organelle;extracellular region part;extracellular vesicular exosome;intracellular membrane-bounded organelle;intracellular non-membrane-bounded organelle;intracellular organelle;intracellular organelle part;intracellular part;lipid particle;macromolecular complex;membrane;membrane-boun…	Alzheimer's disease;Glycolysis / Gluconeogenesis
P04406	Glyceraldehyde-3-phosphate dehydrogenase	P04406_T75	GAPDH	AENGKLVINGNPItIFQER;LVINGNPItIFQER;LVINGNPItIFQERDPSK	VINGNPITIFQERDP			0.585806	-0.167145	-0.118204	-0.39634	-0.086977	0.179279	1	NaN	NaN	alcohol biosynthetic process;alcohol metabolic process;apoptosis;biological regulation;biosynthetic process;carbohydrate biosynthetic process;carbohydrate metabolic process;cell death;cellular biosynthetic process;cellular carbohydrate biosynthetic process;cellular carbohydrate metabolic process;cellular component organization;cellular component organization at cellular level;cellular component o…	binding;catalytic activity;coenzyme binding;cofactor binding;cytoskeletal protein binding;glyceraldehyde-3-phosphate dehydrogenase (NAD+) (phosphorylating) activity;identical protein binding;microtubule binding;NAD binding;NADP binding;nucleotide binding;oxidoreductase activity;oxidoreductase activity, acting on the aldehyde or oxo group of donors;oxidoreductase activity, acting on the aldehyde o…	cell part;cytoplasm;cytoplasmic part;cytoskeleton;cytosol;extracellular membrane-bounded organelle;extracellular organelle;extracellular region part;extracellular vesicular exosome;intracellular membrane-bounded organelle;intracellular non-membrane-bounded organelle;intracellular organelle;intracellular organelle part;intracellular part;lipid particle;macromolecular complex;membrane;membrane-boun…	Alzheimer's disease;Glycolysis / Gluconeogenesis
P04792	Heat shock protein beta-1	P04792_S15	HSPB1	GPsWDPFR;GPsWDPFRDWYPHSR	FSLLRGPSWDPFRDW	+	S1_Sup_R1_Sup;S1_Sup_R2_Sup;S1_Sup_R3_Sup;S2_Sup_R1_Sup;S2_Sup_R2_Sup;S2_Sup_R3_Sup;S3_Sup_R1_Sup;S3_Sup_R2_Sup;S3_Sup_R3_Sup	7.8134	3.17936	2.46628	2.31086	0.298126	0.171654	1	0.746551	0.55469	anatomical structure homeostasis;biological adhesion;biological regulation;cell adhesion;cell surface receptor linked signaling pathway;cell-cell adhesion;cellular component movement;cellular process;cellular response to chemical stimulus;cellular response to growth factor stimulus;cellular response to organic substance;cellular response to stimulus;cellular response to vascular endothelial growt…	binding;enzyme binding;enzyme inhibitor activity;enzyme regulator activity;identical protein binding;kinase binding;kinase inhibitor activity;kinase regulator activity;protein binding;protein kinase binding;protein kinase C binding;protein kinase C inhibitor activity;protein kinase inhibitor activity;protein kinase regulator activity;protein serine/threonine kinase inhibitor activity;small conjug…	adherens junction;anchoring junction;cell junction;cell part;cell-substrate adherens junction;cell-substrate junction;contractile fiber part;cytoplasm;cytoplasmic part;cytoskeletal part;cytoskeleton;cytosol;extracellular membrane-bounded organelle;extracellular organelle;extracellular region part;extracellular space;extracellular vesicular exosome;focal adhesion;intracellular membrane-bounded org…	Amoebiasis;MAPK signaling pathway;VEGF signaling pathway
P04792	Heat shock protein beta-1	P04792_S199	HSPB1	AQLGGPEAAKsDETAAK	GGPEAAKSDETAAK_			0.329162	0.132473	1.17537	0.139075	-1.22303	-0.451838	0.942	NaN	NaN	anatomical structure homeostasis;biological adhesion;biological regulation;cell adhesion;cell surface receptor linked signaling pathway;cell-cell adhesion;cellular component movement;cellular process;cellular response to chemical stimulus;cellular response to growth factor stimulus;cellular response to organic substance;cellular response to stimulus;cellular response to vascular endothelial growt…	binding;enzyme binding;enzyme inhibitor activity;enzyme regulator activity;identical protein binding;kinase binding;kinase inhibitor activity;kinase regulator activity;protein binding;protein kinase binding;protein kinase C binding;protein kinase C inhibitor activity;protein kinase inhibitor activity;protein kinase regulator activity;protein serine/threonine kinase inhibitor activity;small conjug…	adherens junction;anchoring junction;cell junction;cell part;cell-substrate adherens junction;cell-substrate junction;contractile fiber part;cytoplasm;cytoplasmic part;cytoskeletal part;cytoskeleton;cytosol;extracellular membrane-bounded organelle;extracellular organelle;extracellular region part;extracellular space;extracellular vesicular exosome;focal adhesion;intracellular membrane-bounded org…	Amoebiasis;MAPK signaling pathway;VEGF signaling pathway
P04792	Heat shock protein beta-1	P04792_S65	HSPB1	LPEEWSQWLGGSSWPGYVRPLPPAAIEsPAVAAPAYSR	LPPAAIESPAVAAPA	+	S1_Sup_R1_Sup;S1_Sup_R2_Sup;S1_Sup_R3_Sup;S2_Sup_R1_Sup;S2_Sup_R2_Sup;S2_Sup_R3_Sup;S3_Sup_R1_Sup;S3_Sup_R2_Sup;S3_Sup_R3_Sup	7.72171	3.84904	3.94308	2.95111	-0.368088	0.350231	0.921	NaN	NaN	anatomical structure homeostasis;biological adhesion;biological regulation;cell adhesion;cell surface receptor linked signaling pathway;cell-cell adhesion;cellular component movement;cellular process;cellular response to chemical stimulus;cellular response to growth factor stimulus;cellular response to organic substance;cellular response to stimulus;cellular response to vascular endothelial growt…	binding;enzyme binding;enzyme inhibitor activity;enzyme regulator activity;identical protein binding;kinase binding;kinase inhibitor activity;kinase regulator activity;protein binding;protein kinase binding;protein kinase C binding;protein kinase C inhibitor activity;protein kinase inhibitor activity;protein kinase regulator activity;protein serine/threonine kinase inhibitor activity;small conjug…	adherens junction;anchoring junction;cell junction;cell part;cell-substrate adherens junction;cell-substrate junction;contractile fiber part;cytoplasm;cytoplasmic part;cytoskeletal part;cytoskeleton;cytosol;extracellular membrane-bounded organelle;extracellular organelle;extracellular region part;extracellular space;extracellular vesicular exosome;focal adhesion;intracellular membrane-bounded org…	Amoebiasis;MAPK signaling pathway;VEGF signaling pathway
P04792	Heat shock protein beta-1	P04792_S82	HSPB1	QLsSGVSEIR	RALSRQLSSGVSEIR	+	S1_Sup_R1_Sup;S1_Sup_R2_Sup;S1_Sup_R3_Sup;S2_Sup_R1_Sup;S2_Sup_R2_Sup;S2_Sup_R3_Sup;S3_Sup_R2_Sup;S3_Sup_R3_Sup	5.0891	1.33211	1.54124	1.10838	-0.113058	-0.193771	0.946	1.20938	1.17906	anatomical structure homeostasis;biological adhesion;biological regulation;cell adhesion;cell surface receptor linked signaling pathway;cell-cell adhesion;cellular component movement;cellular process;cellular response to chemical stimulus;cellular response to growth factor stimulus;cellular response to organic substance;cellular response to stimulus;cellular response to vascular endothelial growt…	binding;enzyme binding;enzyme inhibitor activity;enzyme regulator activity;identical protein binding;kinase binding;kinase inhibitor activity;kinase regulator activity;protein binding;protein kinase binding;protein kinase C binding;protein kinase C inhibitor activity;protein kinase inhibitor activity;protein kinase regulator activity;protein serine/threonine kinase inhibitor activity;small conjug…	adherens junction;anchoring junction;cell junction;cell part;cell-substrate adherens junction;cell-substrate junction;contractile fiber part;cytoplasm;cytoplasmic part;cytoskeletal part;cytoskeleton;cytosol;extracellular membrane-bounded organelle;extracellular organelle;extracellular region part;extracellular space;extracellular vesicular exosome;focal adhesion;intracellular membrane-bounded org…	Amoebiasis;MAPK signaling pathway;VEGF signaling pathway
P05387	60S acidic ribosomal protein P2	P05387_S102	RPLP2	DEKKEEsEEsDDDMGFGLFD;KEEsEESDDDMGFGLFD;KEEsEEsDDDMGFGLFD	KDEKKEESEESDDDM			0.0569587	-0.00161044	-0.470414	-0.242631	0.12171	-0.0345631	1	NaN	NaN	biosynthetic process;catabolic process;cellular biosynthetic process;cellular catabolic process;cellular component disassembly;cellular component disassembly at cellular level;cellular component organization;cellular component organization at cellular level;cellular component organization or biogenesis;cellular component organization or biogenesis at cellular level;cellular macromolecular complex…	binding;nucleic acid binding;RNA binding;structural constituent of ribosome;structural molecule activity	adherens junction;anchoring junction;cell junction;cell part;cell-substrate adherens junction;cell-substrate junction;cytoplasmic part;cytosol;cytosolic large ribosomal subunit;extracellular membrane-bounded organelle;extracellular organelle;extracellular region part;extracellular vesicular exosome;focal adhesion;intracellular organelle part;intracellular part;large ribosomal subunit;macromolecul…	Ribosome
P05387	60S acidic ribosomal protein P2	P05387_S105	RPLP2	DEKKEESEEsDDDMGFGLFD;DEKKEEsEEsDDDMGFGLFD;EESEEsDDDMGFGLFD;KEESEEsDDDMGFGLFD;KEEsEEsDDDMGFGLFD	KKEESEESDDDMGFG			0.0140116	0.0555054	-0.293669	0.00629044	0.202465	-0.0173512	1	NaN	NaN	biosynthetic process;catabolic process;cellular biosynthetic process;cellular catabolic process;cellular component disassembly;cellular component disassembly at cellular level;cellular component organization;cellular component organization at cellular level;cellular component organization or biogenesis;cellular component organization or biogenesis at cellular level;cellular macromolecular complex…	binding;nucleic acid binding;RNA binding;structural constituent of ribosome;structural molecule activity	adherens junction;anchoring junction;cell junction;cell part;cell-substrate adherens junction;cell-substrate junction;cytoplasmic part;cytosol;cytosolic large ribosomal subunit;extracellular membrane-bounded organelle;extracellular organelle;extracellular region part;extracellular vesicular exosome;focal adhesion;intracellular organelle part;intracellular part;large ribosomal subunit;macromolecul…	Ribosome
P05388	60S acidic ribosomal protein P0	P05388_S304	RPLP0	VEAKEEsEEsDEDMGFGLFD	KVEAKEESEESDEDM			0.475048	-0.716076	-1.34258	-1.33435	0.0180111	-0.126553	1	NaN	NaN	biosynthetic process;catabolic process;cellular biosynthetic process;cellular catabolic process;cellular component biogenesis;cellular component biogenesis at cellular level;cellular component disassembly;cellular component disassembly at cellular level;cellular component organization;cellular component organization at cellular level;cellular component organization or biogenesis;cellular componen…	binding;nucleic acid binding;RNA binding;structural constituent of ribosome;structural molecule activity	adherens junction;anchoring junction;cell junction;cell part;cell-substrate adherens junction;cell-substrate junction;cytoplasm;cytoplasmic part;cytosol;cytosolic large ribosomal subunit;extracellular membrane-bounded organelle;extracellular organelle;extracellular region part;extracellular vesicular exosome;focal adhesion;intracellular membrane-bounded organelle;intracellular organelle;intracell…	Ribosome
P05388	60S acidic ribosomal protein P0	P05388_S307	RPLP0	EESEEsDEDMGFGLFD;VEAKEEsEEsDEDMGFGLFD	AKEESEESDEDMGFG			0.448031	-0.745886	-1.19072	-1.40009	0.0250053	-0.088192	1	NaN	NaN	biosynthetic process;catabolic process;cellular biosynthetic process;cellular catabolic process;cellular component biogenesis;cellular component biogenesis at cellular level;cellular component disassembly;cellular component disassembly at cellular level;cellular component organization;cellular component organization at cellular level;cellular component organization or biogenesis;cellular componen…	binding;nucleic acid binding;RNA binding;structural constituent of ribosome;structural molecule activity	adherens junction;anchoring junction;cell junction;cell part;cell-substrate adherens junction;cell-substrate junction;cytoplasm;cytoplasmic part;cytosol;cytosolic large ribosomal subunit;extracellular membrane-bounded organelle;extracellular organelle;extracellular region part;extracellular vesicular exosome;focal adhesion;intracellular membrane-bounded organelle;intracellular organelle;intracell…	Ribosome
P05455	Lupus La protein	P05455_S366	SSB	FAsDDEHDEHDENGATGPVKR	GKKTKFASDDEHDEH			0.273691	-0.0107075	0.0979681	-0.930074	-0.257069	0.0763664	0.93	NaN	NaN	cellular macromolecule metabolic process;cellular metabolic process;cellular nitrogen compound metabolic process;cellular process;histone mRNA metabolic process;macromolecule metabolic process;macromolecule modification;metabolic process;mRNA metabolic process;ncRNA metabolic process;ncRNA processing;nitrogen compound metabolic process;nucleic acid metabolic process;nucleobase-containing compound…	binding;mRNA binding;nucleic acid binding;nucleotide binding;RNA binding;tRNA binding	cell part;intracellular membrane-bounded organelle;intracellular organelle;intracellular part;macromolecular complex;membrane-bounded organelle;nucleus;organelle;ribonucleoprotein complex	Systemic lupus erythematosus
P05976	Myosin light chain 1/3, skeletal muscle isoform	P05976_S121	MYL1	KIEFEQFLPMMQAIsNNKDQATYEDFVEGLR	LPMMQAISNNKDQAT			0.396916	0.152823	-0.44295	-0.629174	0.0705509	0.23436	0.816	NaN	NaN	actin filament-based movement;actin filament-based process;actin-mediated cell contraction;actin-myosin filament sliding;cardiac muscle contraction;cellular component movement;cellular process;multicellular organismal process;muscle contraction;muscle filament sliding;muscle system process;striated muscle contraction;system process	binding;calcium ion binding;cation binding;ion binding;metal ion binding;structural constituent of muscle;structural molecule activity	cell part;contractile fiber;contractile fiber part;cytoplasmic part;cytoskeletal part;cytosol;intracellular non-membrane-bounded organelle;intracellular organelle;intracellular organelle part;intracellular part;macromolecular complex;muscle myosin complex;myofibril;myosin complex;myosin II complex;non-membrane-bounded organelle;organelle;organelle part;protein complex;sarcomere
P05976	Myosin light chain 1/3, skeletal muscle isoform	P05976_S178	MYL1	EEEVEALMAGQEDsNGCINYEAFVK;HVLAtLGEKMKEEEVEALMAGQEDsNGCINYEAFVK;LMAGQEDsNGCINYEAFVK;MKEEEVEALMAGQEDsNGCINYEAFVK	LMAGQEDSNGCINYE			0.598907	0.343362	0.742986	-0.0784076	-0.474188	0.116688	0.936	NaN	NaN	actin filament-based movement;actin filament-based process;actin-mediated cell contraction;actin-myosin filament sliding;cardiac muscle contraction;cellular component movement;cellular process;multicellular organismal process;muscle contraction;muscle filament sliding;muscle system process;striated muscle contraction;system process	binding;calcium ion binding;cation binding;ion binding;metal ion binding;structural constituent of muscle;structural molecule activity	cell part;contractile fiber;contractile fiber part;cytoplasmic part;cytoskeletal part;cytosol;intracellular non-membrane-bounded organelle;intracellular organelle;intracellular organelle part;intracellular part;macromolecular complex;muscle myosin complex;myofibril;myosin complex;myosin II complex;non-membrane-bounded organelle;organelle;organelle part;protein complex;sarcomere
P05976	Myosin light chain 1/3, skeletal muscle isoform	P05976_S68	MYL1	TGDsKITLSQVGDVLR	LFDRTGDSKITLSQV			0.0784248	-0.161092	-0.00608857	0.15506	-0.0469913	-0.101553	0.938	NaN	NaN	actin filament-based movement;actin filament-based process;actin-mediated cell contraction;actin-myosin filament sliding;cardiac muscle contraction;cellular component movement;cellular process;multicellular organismal process;muscle contraction;muscle filament sliding;muscle system process;striated muscle contraction;system process	binding;calcium ion binding;cation binding;ion binding;metal ion binding;structural constituent of muscle;structural molecule activity	cell part;contractile fiber;contractile fiber part;cytoplasmic part;cytoskeletal part;cytosol;intracellular non-membrane-bounded organelle;intracellular organelle;intracellular organelle part;intracellular part;macromolecular complex;muscle myosin complex;myofibril;myosin complex;myosin II complex;non-membrane-bounded organelle;organelle;organelle part;protein complex;sarcomere
P05976	Myosin light chain 1/3, skeletal muscle isoform	P05976_S73	MYL1	ITLsQVGDVLR	GDSKITLSQVGDVLR			0.309515	0.0770019	0.373101	0.016077	-0.066246	0.870939	0.945	NaN	NaN	actin filament-based movement;actin filament-based process;actin-mediated cell contraction;actin-myosin filament sliding;cardiac muscle contraction;cellular component movement;cellular process;multicellular organismal process;muscle contraction;muscle filament sliding;muscle system process;striated muscle contraction;system process	binding;calcium ion binding;cation binding;ion binding;metal ion binding;structural constituent of muscle;structural molecule activity	cell part;contractile fiber;contractile fiber part;cytoplasmic part;cytoskeletal part;cytosol;intracellular non-membrane-bounded organelle;intracellular organelle;intracellular organelle part;intracellular part;macromolecular complex;muscle myosin complex;myofibril;myosin complex;myosin II complex;non-membrane-bounded organelle;organelle;organelle part;protein complex;sarcomere
P05976	Myosin light chain 1/3, skeletal muscle isoform	P05976_S99	MYL1	KVLGNPsNEELNAK;VLGNPsNEELNAK;VLGNPsNEELNAKK	RKVLGNPSNEELNAK			0.0265847	-0.0700413	-0.181968	0.0552069	-0.0220661	-0.164846	1	NaN	NaN	actin filament-based movement;actin filament-based process;actin-mediated cell contraction;actin-myosin filament sliding;cardiac muscle contraction;cellular component movement;cellular process;multicellular organismal process;muscle contraction;muscle filament sliding;muscle system process;striated muscle contraction;system process	binding;calcium ion binding;cation binding;ion binding;metal ion binding;structural constituent of muscle;structural molecule activity	cell part;contractile fiber;contractile fiber part;cytoplasmic part;cytoskeletal part;cytosol;intracellular non-membrane-bounded organelle;intracellular organelle;intracellular organelle part;intracellular part;macromolecular complex;muscle myosin complex;myofibril;myosin complex;myosin II complex;non-membrane-bounded organelle;organelle;organelle part;protein complex;sarcomere
P05976	Myosin light chain 1/3, skeletal muscle isoform	P05976_T65	MYL1	EAFLLFDRtGDSK;EAFLLFDRtGDSKITLSQVGDVLR;EQQDEFKEAFLLFDRtGDSK	AFLLFDRTGDSKITL			0.169751	-0.0441033	-0.160079	-0.292282	0.188854	0.584326	0.945	NaN	NaN	actin filament-based movement;actin filament-based process;actin-mediated cell contraction;actin-myosin filament sliding;cardiac muscle contraction;cellular component movement;cellular process;multicellular organismal process;muscle contraction;muscle filament sliding;muscle system process;striated muscle contraction;system process	binding;calcium ion binding;cation binding;ion binding;metal ion binding;structural constituent of muscle;structural molecule activity	cell part;contractile fiber;contractile fiber part;cytoplasmic part;cytoskeletal part;cytosol;intracellular non-membrane-bounded organelle;intracellular organelle;intracellular organelle part;intracellular part;macromolecular complex;muscle myosin complex;myofibril;myosin complex;myosin II complex;non-membrane-bounded organelle;organelle;organelle part;protein complex;sarcomere
P06732	Creatine kinase M-type;Creatine kinase M-type, N-terminally processed	P06732_S128	CKM	GGDDLDPNYVLsSR;TDLNHENLKGGDDLDPNYVLsSR	LDPNYVLSSRVRTGR	+	R3_Sup_S3_Sup	1.66445	-0.0825319	0.0685441	-0.43385	-0.082119	0.0662727	0.921	NaN	NaN	amine biosynthetic process;amine metabolic process;biosynthetic process;carboxylic acid biosynthetic process;carboxylic acid metabolic process;cellular amine metabolic process;cellular amino acid biosynthetic process;cellular amino acid metabolic process;cellular biosynthetic process;cellular ketone metabolic process;cellular metabolic process;cellular modified amino acid biosynthetic process;cel…	adenyl nucleotide binding;adenyl ribonucleotide binding;ATP binding;binding;catalytic activity;creatine kinase activity;kinase activity;nucleotide binding;phosphotransferase activity, nitrogenous group as acceptor;purine nucleotide binding;purine ribonucleoside triphosphate binding;purine ribonucleotide binding;ribonucleotide binding;transferase activity;transferase activity, transferring phospho…	cell part;cytoplasmic part;cytosol;intracellular part	Arginine and proline metabolism
P06732	Creatine kinase M-type;Creatine kinase M-type, N-terminally processed	P06732_S164	CKM	LSVEALNsLTGEFK;LSVEALNsLTGEFKGK	LSVEALNSLTGEFKG			0.263638	-1.41981	2.2928	0.106437	-1.47241	-0.288092	0.936	NaN	NaN	amine biosynthetic process;amine metabolic process;biosynthetic process;carboxylic acid biosynthetic process;carboxylic acid metabolic process;cellular amine metabolic process;cellular amino acid biosynthetic process;cellular amino acid metabolic process;cellular biosynthetic process;cellular ketone metabolic process;cellular metabolic process;cellular modified amino acid biosynthetic process;cel…	adenyl nucleotide binding;adenyl ribonucleotide binding;ATP binding;binding;catalytic activity;creatine kinase activity;kinase activity;nucleotide binding;phosphotransferase activity, nitrogenous group as acceptor;purine nucleotide binding;purine ribonucleoside triphosphate binding;purine ribonucleotide binding;ribonucleotide binding;transferase activity;transferase activity, transferring phospho…	cell part;cytoplasmic part;cytosol;intracellular part	Arginine and proline metabolism
P06732	Creatine kinase M-type;Creatine kinase M-type, N-terminally processed	P06732_S178	CKM	YYPLKsMTEK;sMTEKEQQQLIDDHFLFDKPVSPLLLASGMAR	GKYYPLKSMTEKEQQ			0.820805	-0.988048	-1.23383	-0.927716	-0.195776	-0.606491	0.932	NaN	NaN	amine biosynthetic process;amine metabolic process;biosynthetic process;carboxylic acid biosynthetic process;carboxylic acid metabolic process;cellular amine metabolic process;cellular amino acid biosynthetic process;cellular amino acid metabolic process;cellular biosynthetic process;cellular ketone metabolic process;cellular metabolic process;cellular modified amino acid biosynthetic process;cel…	adenyl nucleotide binding;adenyl ribonucleotide binding;ATP binding;binding;catalytic activity;creatine kinase activity;kinase activity;nucleotide binding;phosphotransferase activity, nitrogenous group as acceptor;purine nucleotide binding;purine ribonucleoside triphosphate binding;purine ribonucleotide binding;ribonucleotide binding;transferase activity;transferase activity, transferring phospho…	cell part;cytoplasmic part;cytosol;intracellular part	Arginine and proline metabolism
P06732	Creatine kinase M-type;Creatine kinase M-type, N-terminally processed	P06732_S199	CKM	EQQQLIDDHFLFDKPVsPLLLASGMAR;SMTEKEQQQLIDDHFLFDKPVsPLLLASGMAR	FLFDKPVSPLLLASG			0.0862765	-0.0749677	0.0193872	-0.128502	-0.126322	0.0589218	0.94	NaN	NaN	amine biosynthetic process;amine metabolic process;biosynthetic process;carboxylic acid biosynthetic process;carboxylic acid metabolic process;cellular amine metabolic process;cellular amino acid biosynthetic process;cellular amino acid metabolic process;cellular biosynthetic process;cellular ketone metabolic process;cellular metabolic process;cellular modified amino acid biosynthetic process;cel…	adenyl nucleotide binding;adenyl ribonucleotide binding;ATP binding;binding;catalytic activity;creatine kinase activity;kinase activity;nucleotide binding;phosphotransferase activity, nitrogenous group as acceptor;purine nucleotide binding;purine ribonucleoside triphosphate binding;purine ribonucleotide binding;ribonucleotide binding;transferase activity;transferase activity, transferring phospho…	cell part;cytoplasmic part;cytosol;intracellular part	Arginine and proline metabolism
P06732	Creatine kinase M-type;Creatine kinase M-type, N-terminally processed	P06732_S24	CKM	LNYKPEEEYPDLsK;LNYKPEEEYPDLsKHNNHMAK	EEEYPDLSKHNNHMA			0.453418	0.172821	0.140739	-0.129808	-0.0046196	0.331316	0.944	NaN	NaN	amine biosynthetic process;amine metabolic process;biosynthetic process;carboxylic acid biosynthetic process;carboxylic acid metabolic process;cellular amine metabolic process;cellular amino acid biosynthetic process;cellular amino acid metabolic process;cellular biosynthetic process;cellular ketone metabolic process;cellular metabolic process;cellular modified amino acid biosynthetic process;cel…	adenyl nucleotide binding;adenyl ribonucleotide binding;ATP binding;binding;catalytic activity;creatine kinase activity;kinase activity;nucleotide binding;phosphotransferase activity, nitrogenous group as acceptor;purine nucleotide binding;purine ribonucleoside triphosphate binding;purine ribonucleotide binding;ribonucleotide binding;transferase activity;transferase activity, transferring phospho…	cell part;cytoplasmic part;cytosol;intracellular part	Arginine and proline metabolism
P06732	Creatine kinase M-type;Creatine kinase M-type, N-terminally processed	P06732_S285	CKM	AGHPFMWNQHLGYVLTCPsNLGTGLR	GYVLTCPSNLGTGLR		S1_Sup_R2_Sup;S3_Sup_R2_Sup	1.54861	0.400599	0.799463	0.641461	-1.11207	-0.231108	0.906	NaN	NaN	amine biosynthetic process;amine metabolic process;biosynthetic process;carboxylic acid biosynthetic process;carboxylic acid metabolic process;cellular amine metabolic process;cellular amino acid biosynthetic process;cellular amino acid metabolic process;cellular biosynthetic process;cellular ketone metabolic process;cellular metabolic process;cellular modified amino acid biosynthetic process;cel…	adenyl nucleotide binding;adenyl ribonucleotide binding;ATP binding;binding;catalytic activity;creatine kinase activity;kinase activity;nucleotide binding;phosphotransferase activity, nitrogenous group as acceptor;purine nucleotide binding;purine ribonucleoside triphosphate binding;purine ribonucleotide binding;ribonucleotide binding;transferase activity;transferase activity, transferring phospho…	cell part;cytoplasmic part;cytosol;intracellular part	Arginine and proline metabolism
P06732	Creatine kinase M-type;Creatine kinase M-type, N-terminally processed	P06732_S332	CKM	GTGGVDTAAVGsVFDVSNADR;GTGGVDTAAVGsVFDVSNADRLGSSEVEQVQLVVDGVK;GTGGVDtAAVGsVFDVSNADR;GtGGVDtAAVGsVFDVSNADR;RGTGGVDTAAVGsVFDVSNADR;RGTGGVDTAAVGsVFDVSNADRLGSSEVEQVQLVVDGVK	VDTAAVGSVFDVSNA	+	R1_Sup_S3_Sup;R3_Sup_S3_Sup	1.55617	-0.234645	-0.0413698	-0.422625	-0.15588	0.0241604	0.95	NaN	NaN	amine biosynthetic process;amine metabolic process;biosynthetic process;carboxylic acid biosynthetic process;carboxylic acid metabolic process;cellular amine metabolic process;cellular amino acid biosynthetic process;cellular amino acid metabolic process;cellular biosynthetic process;cellular ketone metabolic process;cellular metabolic process;cellular modified amino acid biosynthetic process;cel…	adenyl nucleotide binding;adenyl ribonucleotide binding;ATP binding;binding;catalytic activity;creatine kinase activity;kinase activity;nucleotide binding;phosphotransferase activity, nitrogenous group as acceptor;purine nucleotide binding;purine ribonucleoside triphosphate binding;purine ribonucleotide binding;ribonucleotide binding;transferase activity;transferase activity, transferring phospho…	cell part;cytoplasmic part;cytosol;intracellular part	Arginine and proline metabolism
P06732	Creatine kinase M-type;Creatine kinase M-type, N-terminally processed	P06732_S372	CKM	GQsIDDMIPAQK;LEKGQsIDDMIPAQK	KKLEKGQSIDDMIPA			0.896127	-0.105885	-0.0329631	-0.314889	-0.126539	-0.061636	1	NaN	NaN	amine biosynthetic process;amine metabolic process;biosynthetic process;carboxylic acid biosynthetic process;carboxylic acid metabolic process;cellular amine metabolic process;cellular amino acid biosynthetic process;cellular amino acid metabolic process;cellular biosynthetic process;cellular ketone metabolic process;cellular metabolic process;cellular modified amino acid biosynthetic process;cel…	adenyl nucleotide binding;adenyl ribonucleotide binding;ATP binding;binding;catalytic activity;creatine kinase activity;kinase activity;nucleotide binding;phosphotransferase activity, nitrogenous group as acceptor;purine nucleotide binding;purine ribonucleoside triphosphate binding;purine ribonucleotide binding;ribonucleotide binding;transferase activity;transferase activity, transferring phospho…	cell part;cytoplasmic part;cytosol;intracellular part	Arginine and proline metabolism
P06732	Creatine kinase M-type;Creatine kinase M-type, N-terminally processed	P06732_T166	CKM	LSVEALNSLtGEFK;LSVEALNSLtGEFKGK;LsVEALNSLtGEFKGK	VEALNSLTGEFKGKY			0.401636	-0.0970799	0.0499172	-0.32807	-0.154713	0.0449085	0.941	NaN	NaN	amine biosynthetic process;amine metabolic process;biosynthetic process;carboxylic acid biosynthetic process;carboxylic acid metabolic process;cellular amine metabolic process;cellular amino acid biosynthetic process;cellular amino acid metabolic process;cellular biosynthetic process;cellular ketone metabolic process;cellular metabolic process;cellular modified amino acid biosynthetic process;cel…	adenyl nucleotide binding;adenyl ribonucleotide binding;ATP binding;binding;catalytic activity;creatine kinase activity;kinase activity;nucleotide binding;phosphotransferase activity, nitrogenous group as acceptor;purine nucleotide binding;purine ribonucleoside triphosphate binding;purine ribonucleotide binding;ribonucleotide binding;transferase activity;transferase activity, transferring phospho…	cell part;cytoplasmic part;cytosol;intracellular part	Arginine and proline metabolism
P06732	Creatine kinase M-type;Creatine kinase M-type, N-terminally processed	P06732_T313	CKM	FEEILtR;FEEILtRLR	PKFEEILTRLRLQKR			0.339546	-0.114154	0.090888	-0.235549	-0.168344	-0.0348434	1	NaN	NaN	amine biosynthetic process;amine metabolic process;biosynthetic process;carboxylic acid biosynthetic process;carboxylic acid metabolic process;cellular amine metabolic process;cellular amino acid biosynthetic process;cellular amino acid metabolic process;cellular biosynthetic process;cellular ketone metabolic process;cellular metabolic process;cellular modified amino acid biosynthetic process;cel…	adenyl nucleotide binding;adenyl ribonucleotide binding;ATP binding;binding;catalytic activity;creatine kinase activity;kinase activity;nucleotide binding;phosphotransferase activity, nitrogenous group as acceptor;purine nucleotide binding;purine ribonucleoside triphosphate binding;purine ribonucleotide binding;ribonucleotide binding;transferase activity;transferase activity, transferring phospho…	cell part;cytoplasmic part;cytosol;intracellular part	Arginine and proline metabolism
P06732	Creatine kinase M-type;Creatine kinase M-type, N-terminally processed	P06732_T322	CKM	GtGGVDTAAVGSVFDVSNADR;GtGGVDtAAVGsVFDVSNADR;RGtGGVDTAAVGSVFDVSNADR;RGtGGVDTAAVGSVFDVSNADRLGSSEVEQVQLVVDGVK	LRLQKRGTGGVDTAA		R1_Sup_S3_Sup	1.3436	-0.281062	0.0753787	-0.37638	-0.205469	-0.0730953	0.95	NaN	NaN	amine biosynthetic process;amine metabolic process;biosynthetic process;carboxylic acid biosynthetic process;carboxylic acid metabolic process;cellular amine metabolic process;cellular amino acid biosynthetic process;cellular amino acid metabolic process;cellular biosynthetic process;cellular ketone metabolic process;cellular metabolic process;cellular modified amino acid biosynthetic process;cel…	adenyl nucleotide binding;adenyl ribonucleotide binding;ATP binding;binding;catalytic activity;creatine kinase activity;kinase activity;nucleotide binding;phosphotransferase activity, nitrogenous group as acceptor;purine nucleotide binding;purine ribonucleoside triphosphate binding;purine ribonucleotide binding;ribonucleotide binding;transferase activity;transferase activity, transferring phospho…	cell part;cytoplasmic part;cytosol;intracellular part	Arginine and proline metabolism
P06732	Creatine kinase M-type;Creatine kinase M-type, N-terminally processed	P06732_T35	CKM	VLtLELYK;VLtLELYKK	NHMAKVLTLELYKKL			0.480672	-0.367603	0.715449	0.422931	-0.23859	0.0817642	0.945	NaN	NaN	amine biosynthetic process;amine metabolic process;biosynthetic process;carboxylic acid biosynthetic process;carboxylic acid metabolic process;cellular amine metabolic process;cellular amino acid biosynthetic process;cellular amino acid metabolic process;cellular biosynthetic process;cellular ketone metabolic process;cellular metabolic process;cellular modified amino acid biosynthetic process;cel…	adenyl nucleotide binding;adenyl ribonucleotide binding;ATP binding;binding;catalytic activity;creatine kinase activity;kinase activity;nucleotide binding;phosphotransferase activity, nitrogenous group as acceptor;purine nucleotide binding;purine ribonucleoside triphosphate binding;purine ribonucleotide binding;ribonucleotide binding;transferase activity;transferase activity, transferring phospho…	cell part;cytoplasmic part;cytosol;intracellular part	Arginine and proline metabolism
P06732	Creatine kinase M-type;Creatine kinase M-type, N-terminally processed	P06732_Y125	CKM	GGDDLDPNyVLSSR;TDLNHENLKGGDDLDPNyVLSSR	GDDLDPNYVLSSRVR			0.239872	0.46788	0.260942	-0.496744	0.019331	0.493902	0.944	NaN	NaN	amine biosynthetic process;amine metabolic process;biosynthetic process;carboxylic acid biosynthetic process;carboxylic acid metabolic process;cellular amine metabolic process;cellular amino acid biosynthetic process;cellular amino acid metabolic process;cellular biosynthetic process;cellular ketone metabolic process;cellular metabolic process;cellular modified amino acid biosynthetic process;cel…	adenyl nucleotide binding;adenyl ribonucleotide binding;ATP binding;binding;catalytic activity;creatine kinase activity;kinase activity;nucleotide binding;phosphotransferase activity, nitrogenous group as acceptor;purine nucleotide binding;purine ribonucleoside triphosphate binding;purine ribonucleotide binding;ribonucleotide binding;transferase activity;transferase activity, transferring phospho…	cell part;cytoplasmic part;cytosol;intracellular part	Arginine and proline metabolism
P06732	Creatine kinase M-type;Creatine kinase M-type, N-terminally processed	P06732_Y174	CKM	GKYyPLK;LSVEALNSLTGEFKGKYyPLK	GEFKGKYYPLKSMTE			0.145188	-0.0255041	-0.226101	-0.644713	-0.104303	0.234882	0.943	NaN	NaN	amine biosynthetic process;amine metabolic process;biosynthetic process;carboxylic acid biosynthetic process;carboxylic acid metabolic process;cellular amine metabolic process;cellular amino acid biosynthetic process;cellular amino acid metabolic process;cellular biosynthetic process;cellular ketone metabolic process;cellular metabolic process;cellular modified amino acid biosynthetic process;cel…	adenyl nucleotide binding;adenyl ribonucleotide binding;ATP binding;binding;catalytic activity;creatine kinase activity;kinase activity;nucleotide binding;phosphotransferase activity, nitrogenous group as acceptor;purine nucleotide binding;purine ribonucleoside triphosphate binding;purine ribonucleotide binding;ribonucleotide binding;transferase activity;transferase activity, transferring phospho…	cell part;cytoplasmic part;cytosol;intracellular part	Arginine and proline metabolism
P06732	Creatine kinase M-type;Creatine kinase M-type, N-terminally processed	P06732_Y20	CKM	FKLNYKPEEEyPDLSK;LNYKPEEEyPDLSK	NYKPEEEYPDLSKHN			1.02755	-0.805346	-0.671221	-0.292259	-2.13119	-1.05856	0.94	NaN	NaN	amine biosynthetic process;amine metabolic process;biosynthetic process;carboxylic acid biosynthetic process;carboxylic acid metabolic process;cellular amine metabolic process;cellular amino acid biosynthetic process;cellular amino acid metabolic process;cellular biosynthetic process;cellular ketone metabolic process;cellular metabolic process;cellular modified amino acid biosynthetic process;cel…	adenyl nucleotide binding;adenyl ribonucleotide binding;ATP binding;binding;catalytic activity;creatine kinase activity;kinase activity;nucleotide binding;phosphotransferase activity, nitrogenous group as acceptor;purine nucleotide binding;purine ribonucleoside triphosphate binding;purine ribonucleotide binding;ribonucleotide binding;transferase activity;transferase activity, transferring phospho…	cell part;cytoplasmic part;cytosol;intracellular part	Arginine and proline metabolism
P06744	Glucose-6-phosphate isomerase	P06744_S176	GPI	TITDVINIGIGGSDLGPLMVTEALKPYSsGGPR	EALKPYSSGGPRVWY			0.0585963	0.102106	0.907075	0.428682	-0.26989	-0.241777	0.798	NaN	NaN	alcohol biosynthetic process;alcohol metabolic process;aldehyde biosynthetic process;aldehyde catabolic process;anatomical structure formation involved in morphogenesis;angiogenesis;behavior;biological regulation;biosynthetic process;carbohydrate biosynthetic process;carbohydrate metabolic process;catabolic process;cellular aldehyde metabolic process;cellular biosynthetic process;cellular carbohy…	binding;carbohydrate binding;catalytic activity;glucose-6-phosphate isomerase activity;intramolecular oxidoreductase activity;intramolecular oxidoreductase activity, interconverting aldoses and ketoses;intramolecular transferase activity;isomerase activity;monosaccharide binding;sugar binding	cell part;cell projection;cytoplasm;cytoplasmic part;cytosol;extracellular membrane-bounded organelle;extracellular organelle;extracellular region part;extracellular space;extracellular vesicular exosome;intracellular organelle part;intracellular part;membrane;membrane-bounded organelle;membrane-bounded vesicle;neuron projection;nuclear part;nucleoplasm;organelle;organelle part;plasma membrane;ve…	Amino sugar and nucleotide sugar metabolism;Glycolysis / Gluconeogenesis;Pentose phosphate pathway;Starch and sucrose metabolism
P06744	Glucose-6-phosphate isomerase	P06744_S455	GPI	ELQAAGKsPEDLER	ELQAAGKSPEDLERL			0.0722058	-0.14033	-0.116809	-0.376894	0.479034	0.416439	1	NaN	NaN	alcohol biosynthetic process;alcohol metabolic process;aldehyde biosynthetic process;aldehyde catabolic process;anatomical structure formation involved in morphogenesis;angiogenesis;behavior;biological regulation;biosynthetic process;carbohydrate biosynthetic process;carbohydrate metabolic process;catabolic process;cellular aldehyde metabolic process;cellular biosynthetic process;cellular carbohy…	binding;carbohydrate binding;catalytic activity;glucose-6-phosphate isomerase activity;intramolecular oxidoreductase activity;intramolecular oxidoreductase activity, interconverting aldoses and ketoses;intramolecular transferase activity;isomerase activity;monosaccharide binding;sugar binding	cell part;cell projection;cytoplasm;cytoplasmic part;cytosol;extracellular membrane-bounded organelle;extracellular organelle;extracellular region part;extracellular space;extracellular vesicular exosome;intracellular organelle part;intracellular part;membrane;membrane-bounded organelle;membrane-bounded vesicle;neuron projection;nuclear part;nucleoplasm;organelle;organelle part;plasma membrane;ve…	Amino sugar and nucleotide sugar metabolism;Glycolysis / Gluconeogenesis;Pentose phosphate pathway;Starch and sucrose metabolism
P06744	Glucose-6-phosphate isomerase	P06744_T109	GPI	NRSNtPILVDGK;NRSNtPILVDGKDVMPEVNK;SNtPILVDGK;SNtPILVDGKDVMPEVNK	ALRNRSNTPILVDGK			0.292475	-0.383423	-0.329652	-0.653907	0.0521126	0.132275	0.946	NaN	NaN	alcohol biosynthetic process;alcohol metabolic process;aldehyde biosynthetic process;aldehyde catabolic process;anatomical structure formation involved in morphogenesis;angiogenesis;behavior;biological regulation;biosynthetic process;carbohydrate biosynthetic process;carbohydrate metabolic process;catabolic process;cellular aldehyde metabolic process;cellular biosynthetic process;cellular carbohy…	binding;carbohydrate binding;catalytic activity;glucose-6-phosphate isomerase activity;intramolecular oxidoreductase activity;intramolecular oxidoreductase activity, interconverting aldoses and ketoses;intramolecular transferase activity;isomerase activity;monosaccharide binding;sugar binding	cell part;cell projection;cytoplasm;cytoplasmic part;cytosol;extracellular membrane-bounded organelle;extracellular organelle;extracellular region part;extracellular space;extracellular vesicular exosome;intracellular organelle part;intracellular part;membrane;membrane-bounded organelle;membrane-bounded vesicle;neuron projection;nuclear part;nucleoplasm;organelle;organelle part;plasma membrane;ve…	Amino sugar and nucleotide sugar metabolism;Glycolysis / Gluconeogenesis;Pentose phosphate pathway;Starch and sucrose metabolism
P06744	Glucose-6-phosphate isomerase	P06744_T214	GPI	TFtTQETITNAETAK;TFtTQETITNAETAKEWFLQAAK	IIASKTFTTQETITN		R1_Sup_S3_Sup	1.45685	-0.143462	0.00436179	-0.875036	-0.24015	-0.127205	0.933	NaN	NaN	alcohol biosynthetic process;alcohol metabolic process;aldehyde biosynthetic process;aldehyde catabolic process;anatomical structure formation involved in morphogenesis;angiogenesis;behavior;biological regulation;biosynthetic process;carbohydrate biosynthetic process;carbohydrate metabolic process;catabolic process;cellular aldehyde metabolic process;cellular biosynthetic process;cellular carbohy…	binding;carbohydrate binding;catalytic activity;glucose-6-phosphate isomerase activity;intramolecular oxidoreductase activity;intramolecular oxidoreductase activity, interconverting aldoses and ketoses;intramolecular transferase activity;isomerase activity;monosaccharide binding;sugar binding	cell part;cell projection;cytoplasm;cytoplasmic part;cytosol;extracellular membrane-bounded organelle;extracellular organelle;extracellular region part;extracellular space;extracellular vesicular exosome;intracellular organelle part;intracellular part;membrane;membrane-bounded organelle;membrane-bounded vesicle;neuron projection;nuclear part;nucleoplasm;organelle;organelle part;plasma membrane;ve…	Amino sugar and nucleotide sugar metabolism;Glycolysis / Gluconeogenesis;Pentose phosphate pathway;Starch and sucrose metabolism
P06744	Glucose-6-phosphate isomerase	P06744_T215	GPI	TFTtQETITNAETAK;TFTtQETITNAETAKEWFLQAAK	IASKTFTTQETITNA			1.01882	-0.160325	0.0783202	-0.32508	-0.0842724	0.107229	0.933	NaN	NaN	alcohol biosynthetic process;alcohol metabolic process;aldehyde biosynthetic process;aldehyde catabolic process;anatomical structure formation involved in morphogenesis;angiogenesis;behavior;biological regulation;biosynthetic process;carbohydrate biosynthetic process;carbohydrate metabolic process;catabolic process;cellular aldehyde metabolic process;cellular biosynthetic process;cellular carbohy…	binding;carbohydrate binding;catalytic activity;glucose-6-phosphate isomerase activity;intramolecular oxidoreductase activity;intramolecular oxidoreductase activity, interconverting aldoses and ketoses;intramolecular transferase activity;isomerase activity;monosaccharide binding;sugar binding	cell part;cell projection;cytoplasm;cytoplasmic part;cytosol;extracellular membrane-bounded organelle;extracellular organelle;extracellular region part;extracellular space;extracellular vesicular exosome;intracellular organelle part;intracellular part;membrane;membrane-bounded organelle;membrane-bounded vesicle;neuron projection;nuclear part;nucleoplasm;organelle;organelle part;plasma membrane;ve…	Amino sugar and nucleotide sugar metabolism;Glycolysis / Gluconeogenesis;Pentose phosphate pathway;Starch and sucrose metabolism
P06744	Glucose-6-phosphate isomerase	P06744_T248	GPI	HFVALStNTTK	KHFVALSTNTTKVKE			0.678983	-1.48221	0.712471	-0.142911	-1.62397	-1.64076	0.911	NaN	NaN	alcohol biosynthetic process;alcohol metabolic process;aldehyde biosynthetic process;aldehyde catabolic process;anatomical structure formation involved in morphogenesis;angiogenesis;behavior;biological regulation;biosynthetic process;carbohydrate biosynthetic process;carbohydrate metabolic process;catabolic process;cellular aldehyde metabolic process;cellular biosynthetic process;cellular carbohy…	binding;carbohydrate binding;catalytic activity;glucose-6-phosphate isomerase activity;intramolecular oxidoreductase activity;intramolecular oxidoreductase activity, interconverting aldoses and ketoses;intramolecular transferase activity;isomerase activity;monosaccharide binding;sugar binding	cell part;cell projection;cytoplasm;cytoplasmic part;cytosol;extracellular membrane-bounded organelle;extracellular organelle;extracellular region part;extracellular space;extracellular vesicular exosome;intracellular organelle part;intracellular part;membrane;membrane-bounded organelle;membrane-bounded vesicle;neuron projection;nuclear part;nucleoplasm;organelle;organelle part;plasma membrane;ve…	Amino sugar and nucleotide sugar metabolism;Glycolysis / Gluconeogenesis;Pentose phosphate pathway;Starch and sucrose metabolism
P06744	Glucose-6-phosphate isomerase	P06744_T250	GPI	HFVALSTNtTK	FVALSTNTTKVKEFG			0.0841747	-0.65294	0.319705	-0.196834	-1.05032	-0.970881	0.935	NaN	NaN	alcohol biosynthetic process;alcohol metabolic process;aldehyde biosynthetic process;aldehyde catabolic process;anatomical structure formation involved in morphogenesis;angiogenesis;behavior;biological regulation;biosynthetic process;carbohydrate biosynthetic process;carbohydrate metabolic process;catabolic process;cellular aldehyde metabolic process;cellular biosynthetic process;cellular carbohy…	binding;carbohydrate binding;catalytic activity;glucose-6-phosphate isomerase activity;intramolecular oxidoreductase activity;intramolecular oxidoreductase activity, interconverting aldoses and ketoses;intramolecular transferase activity;isomerase activity;monosaccharide binding;sugar binding	cell part;cell projection;cytoplasm;cytoplasmic part;cytosol;extracellular membrane-bounded organelle;extracellular organelle;extracellular region part;extracellular space;extracellular vesicular exosome;intracellular organelle part;intracellular part;membrane;membrane-bounded organelle;membrane-bounded vesicle;neuron projection;nuclear part;nucleoplasm;organelle;organelle part;plasma membrane;ve…	Amino sugar and nucleotide sugar metabolism;Glycolysis / Gluconeogenesis;Pentose phosphate pathway;Starch and sucrose metabolism
P06744	Glucose-6-phosphate isomerase	P06744_Y174	GPI	TITDVINIGIGGSDLGPLMVTEALKPySSGGPR	VTEALKPYSSGGPRV			0.922171	-0.974007	-0.721036	-0.355007	-0.825684	-1.26025	0.762	NaN	NaN	alcohol biosynthetic process;alcohol metabolic process;aldehyde biosynthetic process;aldehyde catabolic process;anatomical structure formation involved in morphogenesis;angiogenesis;behavior;biological regulation;biosynthetic process;carbohydrate biosynthetic process;carbohydrate metabolic process;catabolic process;cellular aldehyde metabolic process;cellular biosynthetic process;cellular carbohy…	binding;carbohydrate binding;catalytic activity;glucose-6-phosphate isomerase activity;intramolecular oxidoreductase activity;intramolecular oxidoreductase activity, interconverting aldoses and ketoses;intramolecular transferase activity;isomerase activity;monosaccharide binding;sugar binding	cell part;cell projection;cytoplasm;cytoplasmic part;cytosol;extracellular membrane-bounded organelle;extracellular organelle;extracellular region part;extracellular space;extracellular vesicular exosome;intracellular organelle part;intracellular part;membrane;membrane-bounded organelle;membrane-bounded vesicle;neuron projection;nuclear part;nucleoplasm;organelle;organelle part;plasma membrane;ve…	Amino sugar and nucleotide sugar metabolism;Glycolysis / Gluconeogenesis;Pentose phosphate pathway;Starch and sucrose metabolism
P06753	Tropomyosin alpha-3 chain	P06753_S284	TPM3	AISEELDHALNDMTsI;LKYKAISEELDHALNDMTsI;LKyKAISEELDHALNDMTsI;YKAISEELDHALNDMTsI	HALNDMTSI______			0.133212	0.0808678	0.0746632	-0.184772	0.174084	0.0549469	0.946	NaN	NaN	actin filament-based movement;actin filament-based process;actin-mediated cell contraction;actin-myosin filament sliding;cellular component movement;cellular process;multicellular organismal process;muscle contraction;muscle filament sliding;muscle system process;system process		actin filament bundle;actomyosin;cell part;contractile fiber part;cytoplasmic part;cytoskeletal part;cytoskeleton;cytosol;extracellular membrane-bounded organelle;extracellular organelle;extracellular region part;extracellular vesicular exosome;intracellular non-membrane-bounded organelle;intracellular organelle;intracellular organelle part;intracellular part;membrane-bounded organelle;membrane-b…	Cardiac muscle contraction;Dilated cardiomyopathy;Hypertrophic cardiomyopathy (HCM);Pathways in cancer;Thyroid cancer
P06753	Tropomyosin alpha-3 chain	P06753_S88	TPM3	AADAEAEVAsLNR;AADAEAEVAsLNRR;KAADAEAEVAsLNR	DAEAEVASLNRRIQL			0.289534	0.74144	0.0954463	0.416857	0.464203	0.0737724	1	NaN	NaN	actin filament-based movement;actin filament-based process;actin-mediated cell contraction;actin-myosin filament sliding;cellular component movement;cellular process;multicellular organismal process;muscle contraction;muscle filament sliding;muscle system process;system process		actin filament bundle;actomyosin;cell part;contractile fiber part;cytoplasmic part;cytoskeletal part;cytoskeleton;cytosol;extracellular membrane-bounded organelle;extracellular organelle;extracellular region part;extracellular vesicular exosome;intracellular non-membrane-bounded organelle;intracellular organelle;intracellular organelle part;intracellular part;membrane-bounded organelle;membrane-b…	Cardiac muscle contraction;Dilated cardiomyopathy;Hypertrophic cardiomyopathy (HCM);Pathways in cancer;Thyroid cancer
P06753	Tropomyosin alpha-3 chain	P06753_T109	TPM3	LAtALQK;LAtALQKLEEAEK;LAtALQKLEEAEKAADESER	RAQERLATALQKLEE			0.316142	0.0199827	-0.0106036	-0.252419	0.00531197	-0.0450592	1	NaN	NaN	actin filament-based movement;actin filament-based process;actin-mediated cell contraction;actin-myosin filament sliding;cellular component movement;cellular process;multicellular organismal process;muscle contraction;muscle filament sliding;muscle system process;system process		actin filament bundle;actomyosin;cell part;contractile fiber part;cytoplasmic part;cytoskeletal part;cytoskeleton;cytosol;extracellular membrane-bounded organelle;extracellular organelle;extracellular region part;extracellular vesicular exosome;intracellular non-membrane-bounded organelle;intracellular organelle;intracellular organelle part;intracellular part;membrane-bounded organelle;membrane-b…	Cardiac muscle contraction;Dilated cardiomyopathy;Hypertrophic cardiomyopathy (HCM);Pathways in cancer;Thyroid cancer
P06753	Tropomyosin alpha-3 chain	P06753_T238	TPM3	EAEtRAEFAER;LKEAEtRAEFAER	DKLKEAETRAEFAER			0.052962	0.500996	0.141008	-0.127284	0.377195	0.783566	1	NaN	NaN	actin filament-based movement;actin filament-based process;actin-mediated cell contraction;actin-myosin filament sliding;cellular component movement;cellular process;multicellular organismal process;muscle contraction;muscle filament sliding;muscle system process;system process		actin filament bundle;actomyosin;cell part;contractile fiber part;cytoplasmic part;cytoskeletal part;cytoskeleton;cytosol;extracellular membrane-bounded organelle;extracellular organelle;extracellular region part;extracellular vesicular exosome;intracellular non-membrane-bounded organelle;intracellular organelle;intracellular organelle part;intracellular part;membrane-bounded organelle;membrane-b…	Cardiac muscle contraction;Dilated cardiomyopathy;Hypertrophic cardiomyopathy (HCM);Pathways in cancer;Thyroid cancer
P07195	L-lactate dehydrogenase B chain	P07195_S85	LDHB	IVADKDYsVTANSK	IVADKDYSVTANSKI			0.437003	-0.641286	-0.710134	-0.0229155	0.0448761	-0.640041	0.939	NaN	NaN	carbohydrate metabolic process;carboxylic acid metabolic process;cellular ketone metabolic process;cellular metabolic process;cellular nitrogen compound metabolic process;cellular process;coenzyme metabolic process;cofactor metabolic process;heterocycle metabolic process;lactate metabolic process;metabolic process;monocarboxylic acid metabolic process;NAD metabolic process;nicotinamide nucleotide…	binding;catalytic activity;coenzyme binding;cofactor binding;lactate dehydrogenase activity;L-lactate dehydrogenase activity;NAD binding;nucleotide binding;oxidoreductase activity;oxidoreductase activity, acting on CH-OH group of donors;oxidoreductase activity, acting on the CH-OH group of donors, NAD or NADP as acceptor	cell part;cytoplasm;cytoplasmic part;cytosol;extracellular membrane-bounded organelle;extracellular organelle;extracellular region part;extracellular vesicular exosome;intracellular membrane-bounded organelle;intracellular organelle;intracellular part;membrane;membrane part;membrane raft;membrane-bounded organelle;membrane-bounded vesicle;mitochondrion;organelle;vesicle	Cysteine and methionine metabolism;Glycolysis / Gluconeogenesis;Propanoate metabolism;Pyruvate metabolism
P07451	Carbonic anhydrase 3	P07451_S219	CA3	EPMTVSsDQMAK	KEPMTVSSDQMAKLR			0.187692	-0.086092	-0.250434	-0.0854435	-0.092907	-0.0974808	0.926	NaN	NaN	anion transport;bicarbonate transport;cellular metabolic process;cellular process;establishment of localization;inorganic anion transport;ion transport;metabolic process;one-carbon metabolic process;organic anion transport;response to chemical stimulus;response to ethanol;response to organic substance;response to oxidative stress;response to stimulus;response to stress;small molecule metabolic pr…	binding;carbonate dehydratase activity;carbon-oxygen lyase activity;catalytic activity;cation binding;hydro-lyase activity;ion binding;lyase activity;metal ion binding;nickel ion binding;transition metal ion binding;zinc ion binding	cell part;cytoplasmic part;cytosol;intracellular part	Nitrogen metabolism
P07451	Carbonic anhydrase 3	P07451_S227	CA3	LRsLLSSAENEPPVPLVSNWRPPQPINNR;sLLSSAENEPPVPLVSNWRPPQPINNR	DQMAKLRSLLSSAEN			0.173988	-0.113815	0.143998	-0.216628	-0.231712	-0.0360546	0.938	NaN	NaN	anion transport;bicarbonate transport;cellular metabolic process;cellular process;establishment of localization;inorganic anion transport;ion transport;metabolic process;one-carbon metabolic process;organic anion transport;response to chemical stimulus;response to ethanol;response to organic substance;response to oxidative stress;response to stimulus;response to stress;small molecule metabolic pr…	binding;carbonate dehydratase activity;carbon-oxygen lyase activity;catalytic activity;cation binding;hydro-lyase activity;ion binding;lyase activity;metal ion binding;nickel ion binding;transition metal ion binding;zinc ion binding	cell part;cytoplasmic part;cytosol;intracellular part	Nitrogen metabolism
P07451	Carbonic anhydrase 3	P07451_S242	CA3	SLLSSAENEPPVPLVsNWRPPQPINNR	EPPVPLVSNWRPPQP			0.294479	-0.129245	0.090512	-0.166965	-0.150347	0.0311985	0.873	NaN	NaN	anion transport;bicarbonate transport;cellular metabolic process;cellular process;establishment of localization;inorganic anion transport;ion transport;metabolic process;one-carbon metabolic process;organic anion transport;response to chemical stimulus;response to ethanol;response to organic substance;response to oxidative stress;response to stimulus;response to stress;small molecule metabolic pr…	binding;carbonate dehydratase activity;carbon-oxygen lyase activity;catalytic activity;cation binding;hydro-lyase activity;ion binding;lyase activity;metal ion binding;nickel ion binding;transition metal ion binding;zinc ion binding	cell part;cytoplasmic part;cytosol;intracellular part	Nitrogen metabolism
P07451	Carbonic anhydrase 3	P07451_S43	CA3	DIRHDPsLQPWSVSYDGGSAK;HDPsLQPWSVSYDGGSAK	KDIRHDPSLQPWSVS	+	R1_Sup_S1_Sup;R2_Sup_S1_Sup;R3_Sup_S1_Sup;S2_Sup_S1_Sup;S3_Sup_S1_Sup	2.60094	-2.40277	-0.0608025	-0.0153933	-0.0238743	0.0974197	0.936	NaN	NaN	anion transport;bicarbonate transport;cellular metabolic process;cellular process;establishment of localization;inorganic anion transport;ion transport;metabolic process;one-carbon metabolic process;organic anion transport;response to chemical stimulus;response to ethanol;response to organic substance;response to oxidative stress;response to stimulus;response to stress;small molecule metabolic pr…	binding;carbonate dehydratase activity;carbon-oxygen lyase activity;catalytic activity;cation binding;hydro-lyase activity;ion binding;lyase activity;metal ion binding;nickel ion binding;transition metal ion binding;zinc ion binding	cell part;cytoplasmic part;cytosol;intracellular part	Nitrogen metabolism
P07451	Carbonic anhydrase 3	P07451_S48	CA3	DIRHDPSLQPWsVSYDGGSAK;HDPSLQPWsVSYDGGSAK	DPSLQPWSVSYDGGS			0.20028	-0.112438	-0.0112836	-0.182023	-0.0881481	0.0869217	0.942	NaN	NaN	anion transport;bicarbonate transport;cellular metabolic process;cellular process;establishment of localization;inorganic anion transport;ion transport;metabolic process;one-carbon metabolic process;organic anion transport;response to chemical stimulus;response to ethanol;response to organic substance;response to oxidative stress;response to stimulus;response to stress;small molecule metabolic pr…	binding;carbonate dehydratase activity;carbon-oxygen lyase activity;catalytic activity;cation binding;hydro-lyase activity;ion binding;lyase activity;metal ion binding;nickel ion binding;transition metal ion binding;zinc ion binding	cell part;cytoplasmic part;cytosol;intracellular part	Nitrogen metabolism
P07451	Carbonic anhydrase 3	P07451_S50	CA3	DIRHDPSLQPWSVsYDGGSAK	SLQPWSVSYDGGSAK			0.977661	4.33349	1.13628	1.49969	-0.0992012	1.90737	0.925	NaN	NaN	anion transport;bicarbonate transport;cellular metabolic process;cellular process;establishment of localization;inorganic anion transport;ion transport;metabolic process;one-carbon metabolic process;organic anion transport;response to chemical stimulus;response to ethanol;response to organic substance;response to oxidative stress;response to stimulus;response to stress;small molecule metabolic pr…	binding;carbonate dehydratase activity;carbon-oxygen lyase activity;catalytic activity;cation binding;hydro-lyase activity;ion binding;lyase activity;metal ion binding;nickel ion binding;transition metal ion binding;zinc ion binding	cell part;cytoplasmic part;cytosol;intracellular part	Nitrogen metabolism
P07451	Carbonic anhydrase 3	P07451_S9	CA3	EWGYAsHNGPDHWHELFPNAK	AKEWGYASHNGPDHW			0.562379	-0.0310376	-0.0474803	1.42968	-0.412745	-0.556053	0.934	NaN	NaN	anion transport;bicarbonate transport;cellular metabolic process;cellular process;establishment of localization;inorganic anion transport;ion transport;metabolic process;one-carbon metabolic process;organic anion transport;response to chemical stimulus;response to ethanol;response to organic substance;response to oxidative stress;response to stimulus;response to stress;small molecule metabolic pr…	binding;carbonate dehydratase activity;carbon-oxygen lyase activity;catalytic activity;cation binding;hydro-lyase activity;ion binding;lyase activity;metal ion binding;nickel ion binding;transition metal ion binding;zinc ion binding	cell part;cytoplasmic part;cytosol;intracellular part	Nitrogen metabolism
P07451	Carbonic anhydrase 3	P07451_T176	CA3	EAPFtKFDPSCLFPACR;GKEAPFtKFDPSCLFPACR	KGKEAPFTKFDPSCL			0.166181	-0.582577	-0.0900908	-0.112703	-0.363003	-0.0524769	0.937	NaN	NaN	anion transport;bicarbonate transport;cellular metabolic process;cellular process;establishment of localization;inorganic anion transport;ion transport;metabolic process;one-carbon metabolic process;organic anion transport;response to chemical stimulus;response to ethanol;response to organic substance;response to oxidative stress;response to stimulus;response to stress;small molecule metabolic pr…	binding;carbonate dehydratase activity;carbon-oxygen lyase activity;catalytic activity;cation binding;hydro-lyase activity;ion binding;lyase activity;metal ion binding;nickel ion binding;transition metal ion binding;zinc ion binding	cell part;cytoplasmic part;cytosol;intracellular part	Nitrogen metabolism
P07451	Carbonic anhydrase 3	P07451_T216	CA3	EPMtVSSDQMAK	LLLKEPMTVSSDQMA			0.11298	-0.0651954	-0.291284	0.0252762	0.0385036	-0.0890636	0.94	NaN	NaN	anion transport;bicarbonate transport;cellular metabolic process;cellular process;establishment of localization;inorganic anion transport;ion transport;metabolic process;one-carbon metabolic process;organic anion transport;response to chemical stimulus;response to ethanol;response to organic substance;response to oxidative stress;response to stimulus;response to stress;small molecule metabolic pr…	binding;carbonate dehydratase activity;carbon-oxygen lyase activity;catalytic activity;cation binding;hydro-lyase activity;ion binding;lyase activity;metal ion binding;nickel ion binding;transition metal ion binding;zinc ion binding	cell part;cytoplasmic part;cytosol;intracellular part	Nitrogen metabolism
P07451	Carbonic anhydrase 3	P07451_T73	CA3	VVFDDtYDR	CRVVFDDTYDRSMLR			0.0280274	-0.0875015	0.0673784	0.0399017	-0.0511093	0.0191765	0.948	NaN	NaN	anion transport;bicarbonate transport;cellular metabolic process;cellular process;establishment of localization;inorganic anion transport;ion transport;metabolic process;one-carbon metabolic process;organic anion transport;response to chemical stimulus;response to ethanol;response to organic substance;response to oxidative stress;response to stimulus;response to stress;small molecule metabolic pr…	binding;carbonate dehydratase activity;carbon-oxygen lyase activity;catalytic activity;cation binding;hydro-lyase activity;ion binding;lyase activity;metal ion binding;nickel ion binding;transition metal ion binding;zinc ion binding	cell part;cytoplasmic part;cytosol;intracellular part	Nitrogen metabolism
P07451	Carbonic anhydrase 3	P07451_Y114	CA3	yAAELHLVHWNPK	HTVDGVKYAAELHLV			0.160354	0.0438929	-0.000965118	-0.033838	0.00303078	0.12718	1	NaN	NaN	anion transport;bicarbonate transport;cellular metabolic process;cellular process;establishment of localization;inorganic anion transport;ion transport;metabolic process;one-carbon metabolic process;organic anion transport;response to chemical stimulus;response to ethanol;response to organic substance;response to oxidative stress;response to stimulus;response to stress;small molecule metabolic pr…	binding;carbonate dehydratase activity;carbon-oxygen lyase activity;catalytic activity;cation binding;hydro-lyase activity;ion binding;lyase activity;metal ion binding;nickel ion binding;transition metal ion binding;zinc ion binding	cell part;cytoplasmic part;cytosol;intracellular part	Nitrogen metabolism
P07900	Heat shock protein HSP 90-alpha	P07900_S263	HSP90AA1	EEKESEDKPEIEDVGsDEEEEK;ESEDKPEIEDVGsDEEEEK;ESEDKPEIEDVGsDEEEEKK	PEIEDVGSDEEEEKK			0.0950065	-0.161332	0.0283362	0.669723	0.0109615	-0.488682	0.942	NaN	NaN	apoptosis;axon guidance;biological regulation;cardiac muscle cell apoptosis;cell cycle;cell cycle process;cell death;cell migration;cell motility;cell surface receptor linked signaling pathway;cellular component assembly;cellular component assembly at cellular level;cellular component movement;cellular component organization;cellular component organization at cellular level;cellular component org…	adenyl deoxyribonucleotide binding;adenyl nucleotide binding;adenyl ribonucleotide binding;antigen binding;ATP binding;ATPase activity;binding;catalytic activity;CTP binding;dATP binding;deoxyribonucleotide binding;enzyme binding;enzyme regulator activity;GTP binding;GTPase binding;guanyl nucleotide binding;guanyl ribonucleotide binding;hydrolase activity;hydrolase activity, acting on acid anhydr…	apical plasma membrane;basolateral plasma membrane;brush border membrane;cell body;cell part;cell projection;cell projection membrane;cell projection part;cell surface;cytoplasm;cytoplasmic membrane-bounded vesicle;cytoplasmic membrane-bounded vesicle lumen;cytoplasmic part;cytoplasmic vesicle;cytoplasmic vesicle part;cytosol;endocytic vesicle lumen;extracellular matrix;extracellular membrane-bou…	Antigen processing and presentation;NOD-like receptor signaling pathway;Pathways in cancer;Plant-pathogen interaction;Progesterone-mediated oocyte maturation;Prostate cancer;Protein processing in endoplasmic reticulum
P07910	Heterogeneous nuclear ribonucleoproteins C1/C2	P07910_S260	HNRNPC	MESEGGADDsAEEGDLLDDDDNEDRGDDQLELIKDDEK	SEGGADDSAEEGDLL			0.00201067	-0.25179	-0.2243	0.116253	0.0362625	-0.118967	0.937	NaN	NaN	3'-UTR-mediated mRNA stabilization;ATP-dependent chromatin remodeling;biological regulation;cell differentiation;cellular component organization;cellular component organization at cellular level;cellular component organization or biogenesis;cellular component organization or biogenesis at cellular level;cellular developmental process;cellular macromolecule metabolic process;cellular metabolic pro…	binding;chromatin binding;chromatin DNA binding;core promoter proximal region DNA binding;core promoter proximal region sequence-specific DNA binding;DNA binding;enhancer binding;enhancer sequence-specific DNA binding;identical protein binding;mRNA 3'-UTR binding;mRNA binding;nucleic acid binding;nucleosomal DNA binding;nucleosome binding;nucleotide binding;poly(U) RNA binding;poly-pyrimidine tra…	catalytic step 2 spliceosome;cell part;chromatin;chromosomal part;cytoplasmic part;cytosol;extracellular membrane-bounded organelle;extracellular organelle;extracellular region part;extracellular vesicular exosome;intracellular membrane-bounded organelle;intracellular organelle;intracellular organelle part;intracellular part;macromolecular complex;membrane;membrane-bounded organelle;membrane-boun…	Spliceosome
P07951	Tropomyosin beta chain	P07951_S188	TPM2	AEVAEsKCGDLEEELK;AEVAEsKCGDLEEELKIVTNNLK	ERAEVAESKCGDLEE			0.488828	-0.218068	0.574358	-0.400712	-0.49575	0.326279	1	NaN	NaN	actin filament-based movement;actin filament-based process;actin-mediated cell contraction;actin-myosin filament sliding;biological regulation;cellular component movement;cellular process;multicellular organismal process;muscle contraction;muscle filament sliding;muscle system process;regulation of ATPase activity;regulation of biological process;regulation of catabolic process;regulation of cata…	actin binding;binding;cytoskeletal protein binding;protein binding;structural constituent of muscle;structural molecule activity	cell part;contractile fiber part;cytoplasmic part;cytoskeletal part;cytosol;intracellular organelle part;intracellular part;muscle thin filament tropomyosin;organelle part	Cardiac muscle contraction;Dilated cardiomyopathy;Hypertrophic cardiomyopathy (HCM)
P07951	Tropomyosin beta chain	P07951_S283	TPM2	AISEELDNALNDITsL;YKAISEELDNALNDITsL	NALNDITSL______			0.00169815	0.110085	-0.0207338	-0.00935809	0.149918	0.0540485	0.942	NaN	NaN	actin filament-based movement;actin filament-based process;actin-mediated cell contraction;actin-myosin filament sliding;biological regulation;cellular component movement;cellular process;multicellular organismal process;muscle contraction;muscle filament sliding;muscle system process;regulation of ATPase activity;regulation of biological process;regulation of catabolic process;regulation of cata…	actin binding;binding;cytoskeletal protein binding;protein binding;structural constituent of muscle;structural molecule activity	cell part;contractile fiber part;cytoplasmic part;cytoskeletal part;cytosol;intracellular organelle part;intracellular part;muscle thin filament tropomyosin;organelle part	Cardiac muscle contraction;Dilated cardiomyopathy;Hypertrophic cardiomyopathy (HCM)
P07951	Tropomyosin beta chain	P07951_T252	TPM2	LEKtIDDLEDEVYAQK;tIDDLEDEVYAQK	SVAKLEKTIDDLEDE			0.32398	0.0438973	0.0582835	-0.259868	-0.0544567	0.175575	0.946	NaN	NaN	actin filament-based movement;actin filament-based process;actin-mediated cell contraction;actin-myosin filament sliding;biological regulation;cellular component movement;cellular process;multicellular organismal process;muscle contraction;muscle filament sliding;muscle system process;regulation of ATPase activity;regulation of biological process;regulation of catabolic process;regulation of cata…	actin binding;binding;cytoskeletal protein binding;protein binding;structural constituent of muscle;structural molecule activity	cell part;contractile fiber part;cytoplasmic part;cytoskeletal part;cytosol;intracellular organelle part;intracellular part;muscle thin filament tropomyosin;organelle part	Cardiac muscle contraction;Dilated cardiomyopathy;Hypertrophic cardiomyopathy (HCM)
P07951	Tropomyosin beta chain	P07951_T79	TPM2	KAtDAEADVASLNR;KAtDAEADVASLNRR;LEQAEKKAtDAEADVASLNR	EQAEKKATDAEADVA			0.340164	-0.00285689	0.158075	-0.300207	-0.053051	0.394445	0.946	NaN	NaN	actin filament-based movement;actin filament-based process;actin-mediated cell contraction;actin-myosin filament sliding;biological regulation;cellular component movement;cellular process;multicellular organismal process;muscle contraction;muscle filament sliding;muscle system process;regulation of ATPase activity;regulation of biological process;regulation of catabolic process;regulation of cata…	actin binding;binding;cytoskeletal protein binding;protein binding;structural constituent of muscle;structural molecule activity	cell part;contractile fiber part;cytoplasmic part;cytoskeletal part;cytosol;intracellular organelle part;intracellular part;muscle thin filament tropomyosin;organelle part	Cardiac muscle contraction;Dilated cardiomyopathy;Hypertrophic cardiomyopathy (HCM)
P08133	Annexin A6	P08133_S422	ANXA6	DLMTDLKSEIsGDLAR	TDLKSEISGDLARLI			0.369767	-0.252199	-0.352316	-0.432755	-0.0689316	-0.106144	0.926	NaN	NaN	biological regulation;calcium ion transport;cation transport;cellular component assembly;cellular component organization;cellular component organization or biogenesis;cellular process;divalent inorganic cation transport;divalent metal ion transport;establishment of localization;ion transmembrane transport;ion transport;macromolecular complex assembly;macromolecular complex subunit organization;me…	binding;calcium ion binding;calcium-dependent phospholipid binding;calcium-dependent protein binding;cation binding;channel activity;cholesterol binding;gated channel activity;GTP binding;guanyl nucleotide binding;guanyl ribonucleotide binding;identical protein binding;ion binding;ion channel activity;ion transmembrane transporter activity;ligand-gated channel activity;ligand-gated ion channel ac…	adherens junction;anchoring junction;cell junction;cell part;cell-substrate adherens junction;cell-substrate junction;cytoplasmic membrane-bounded vesicle;cytoplasmic part;cytoplasmic vesicle;endosomal part;endosome membrane;extracellular membrane-bounded organelle;extracellular organelle;extracellular region part;extracellular vesicular exosome;focal adhesion;intracellular membrane-bounded organ…
P08237	ATP-dependent 6-phosphofructokinase, muscle type	P08237_S377	PFKM	GRsFMNNWEVYK;sFMNNWEVYK	ALKLRGRSFMNNWEV			0.114822	0.0135549	-0.126639	-0.276054	0.107277	0.1415	0.944	NaN	NaN	alcohol catabolic process;alcohol metabolic process;anatomical structure homeostasis;biological regulation;carbohydrate catabolic process;carbohydrate homeostasis;carbohydrate metabolic process;carbohydrate phosphorylation;catabolic process;cellular carbohydrate catabolic process;cellular carbohydrate metabolic process;cellular component assembly;cellular component organization;cellular component…	6-phosphofructokinase activity;adenyl nucleotide binding;adenyl ribonucleotide binding;ATP binding;binding;carbohydrate binding;carbohydrate kinase activity;catalytic activity;cation binding;enzyme binding;fructose binding;identical protein binding;ion binding;kinase activity;kinase binding;metal ion binding;monosaccharide binding;nucleotide binding;phosphofructokinase activity;phosphotransferase…	6-phosphofructokinase complex;apical plasma membrane;cell part;cytoplasmic part;cytosol;cytosolic part;extracellular membrane-bounded organelle;extracellular organelle;extracellular region part;extracellular vesicular exosome;intracellular part;macromolecular complex;membrane part;membrane-bounded organelle;membrane-bounded vesicle;organelle;plasma membrane part;protein complex;vesicle	Fructose and mannose metabolism;Galactose metabolism;Glycolysis / Gluconeogenesis;Methane metabolism;Pentose phosphate pathway
P08237	ATP-dependent 6-phosphofructokinase, muscle type	P08237_S454	PFKM	GQIEEAGWsYVGGWTGQGGSK	QIEEAGWSYVGGWTG			0.344502	-0.153183	0.0841236	-0.338443	-0.195217	0.085228	0.935	NaN	NaN	alcohol catabolic process;alcohol metabolic process;anatomical structure homeostasis;biological regulation;carbohydrate catabolic process;carbohydrate homeostasis;carbohydrate metabolic process;carbohydrate phosphorylation;catabolic process;cellular carbohydrate catabolic process;cellular carbohydrate metabolic process;cellular component assembly;cellular component organization;cellular component…	6-phosphofructokinase activity;adenyl nucleotide binding;adenyl ribonucleotide binding;ATP binding;binding;carbohydrate binding;carbohydrate kinase activity;catalytic activity;cation binding;enzyme binding;fructose binding;identical protein binding;ion binding;kinase activity;kinase binding;metal ion binding;monosaccharide binding;nucleotide binding;phosphofructokinase activity;phosphotransferase…	6-phosphofructokinase complex;apical plasma membrane;cell part;cytoplasmic part;cytosol;cytosolic part;extracellular membrane-bounded organelle;extracellular organelle;extracellular region part;extracellular vesicular exosome;intracellular part;macromolecular complex;membrane part;membrane-bounded organelle;membrane-bounded vesicle;organelle;plasma membrane part;protein complex;vesicle	Fructose and mannose metabolism;Galactose metabolism;Glycolysis / Gluconeogenesis;Methane metabolism;Pentose phosphate pathway
P08237	ATP-dependent 6-phosphofructokinase, muscle type	P08237_S667	PFKM	KNVLGHMQQGGsPTPFDR;NVLGHMQQGGsPTPFDR	GHMQQGGSPTPFDRN			0.304478	0.166071	-0.38423	-0.574129	0.431528	0.53758	0.941	NaN	NaN	alcohol catabolic process;alcohol metabolic process;anatomical structure homeostasis;biological regulation;carbohydrate catabolic process;carbohydrate homeostasis;carbohydrate metabolic process;carbohydrate phosphorylation;catabolic process;cellular carbohydrate catabolic process;cellular carbohydrate metabolic process;cellular component assembly;cellular component organization;cellular component…	6-phosphofructokinase activity;adenyl nucleotide binding;adenyl ribonucleotide binding;ATP binding;binding;carbohydrate binding;carbohydrate kinase activity;catalytic activity;cation binding;enzyme binding;fructose binding;identical protein binding;ion binding;kinase activity;kinase binding;metal ion binding;monosaccharide binding;nucleotide binding;phosphofructokinase activity;phosphotransferase…	6-phosphofructokinase complex;apical plasma membrane;cell part;cytoplasmic part;cytosol;cytosolic part;extracellular membrane-bounded organelle;extracellular organelle;extracellular region part;extracellular vesicular exosome;intracellular part;macromolecular complex;membrane part;membrane-bounded organelle;membrane-bounded vesicle;organelle;plasma membrane part;protein complex;vesicle	Fructose and mannose metabolism;Galactose metabolism;Glycolysis / Gluconeogenesis;Methane metabolism;Pentose phosphate pathway
P08238	Heat shock protein HSP 90-beta	P08238_S226	HSP90AB1	EIsDDEAEEEKGEK;EIsDDEAEEEKGEKEEEDK;EKEIsDDEAEEEK;EKEIsDDEAEEEKGEK;EREKEIsDDEAEEEK	KEREKEISDDEAEEE			0.105356	-0.341694	0.372562	0.444688	-0.142052	-0.330055	1	NaN	NaN	anatomical structure development;axon guidance;biological regulation;cellular macromolecule metabolic process;cellular metabolic process;cellular process;cellular protein metabolic process;cellular response to chemical stimulus;cellular response to cytokine stimulus;cellular response to heat;cellular response to interleukin-4;cellular response to organic substance;cellular response to stimulus;ce…	adenyl nucleotide binding;adenyl ribonucleotide binding;antigen binding;ATP binding;binding;double-stranded RNA binding;enzyme binding;enzyme regulator activity;kinase binding;MHC class II protein complex binding;MHC protein complex binding;nitric-oxide synthase regulator activity;nucleic acid binding;nucleotide binding;protein binding;protein domain specific binding;purine nucleotide binding;pur…	cell part;cytoplasm;cytoplasmic membrane-bounded vesicle;cytoplasmic part;cytoplasmic vesicle;cytosol;extracellular membrane-bounded organelle;extracellular organelle;extracellular region part;extracellular vesicular exosome;intracellular membrane-bounded organelle;intracellular organelle;intracellular organelle part;intracellular part;melanosome;membrane;membrane-bounded organelle;membrane-bound…	Antigen processing and presentation;NOD-like receptor signaling pathway;Pathways in cancer;Plant-pathogen interaction;Progesterone-mediated oocyte maturation;Prostate cancer;Protein processing in endoplasmic reticulum
P08238	Heat shock protein HSP 90-beta	P08238_S255	HSP90AB1	IEDVGsDEEDDSGKDK;IEDVGsDEEDDSGKDKK;IEDVGsDEEDDsGKDKK	PKIEDVGSDEEDDSG			0.0809422	-0.0893873	-0.0843719	-0.182854	-0.0573654	0.157295	1	NaN	NaN	anatomical structure development;axon guidance;biological regulation;cellular macromolecule metabolic process;cellular metabolic process;cellular process;cellular protein metabolic process;cellular response to chemical stimulus;cellular response to cytokine stimulus;cellular response to heat;cellular response to interleukin-4;cellular response to organic substance;cellular response to stimulus;ce…	adenyl nucleotide binding;adenyl ribonucleotide binding;antigen binding;ATP binding;binding;double-stranded RNA binding;enzyme binding;enzyme regulator activity;kinase binding;MHC class II protein complex binding;MHC protein complex binding;nitric-oxide synthase regulator activity;nucleic acid binding;nucleotide binding;protein binding;protein domain specific binding;purine nucleotide binding;pur…	cell part;cytoplasm;cytoplasmic membrane-bounded vesicle;cytoplasmic part;cytoplasmic vesicle;cytosol;extracellular membrane-bounded organelle;extracellular organelle;extracellular region part;extracellular vesicular exosome;intracellular membrane-bounded organelle;intracellular organelle;intracellular organelle part;intracellular part;melanosome;membrane;membrane-bounded organelle;membrane-bound…	Antigen processing and presentation;NOD-like receptor signaling pathway;Pathways in cancer;Plant-pathogen interaction;Progesterone-mediated oocyte maturation;Prostate cancer;Protein processing in endoplasmic reticulum
P08559	Pyruvate dehydrogenase E1 component subunit alpha, somatic form, mitochondrial	P08559_S232	PDHA1	YGMGTsVER;YGMGtsVER	NRYGMGTSVERAAAS			0.10492	0.184704	-0.22004	0.0151955	0.275101	-0.150175	0.928	-1.1558	0.0686053	acetyl-CoA biosynthetic process;acetyl-CoA biosynthetic process from pyruvate;acetyl-CoA catabolic process;acetyl-CoA metabolic process;alcohol catabolic process;alcohol metabolic process;biological regulation;biosynthetic process;carbohydrate catabolic process;carbohydrate metabolic process;carboxylic acid metabolic process;catabolic process;cellular biosynthetic process;cellular carbohydrate ca…	catalytic activity;oxidoreductase activity;oxidoreductase activity, acting on the aldehyde or oxo group of donors;oxidoreductase activity, acting on the aldehyde or oxo group of donors, disulfide as acceptor;pyruvate dehydrogenase (acetyl-transferring) activity;pyruvate dehydrogenase activity	cell part;cytoplasmic part;intracellular membrane-bounded organelle;intracellular organelle;intracellular organelle lumen;intracellular organelle part;intracellular part;macromolecular complex;membrane-bounded organelle;membrane-enclosed lumen;mitochondrial matrix;mitochondrial part;mitochondrion;nucleus;organelle;organelle lumen;organelle part;protein complex;pyruvate dehydrogenase complex	Butanoate metabolism;Citrate cycle (TCA cycle);Glycolysis / Gluconeogenesis;Pyruvate metabolism;Valine, leucine and isoleucine biosynthesis
P08559	Pyruvate dehydrogenase E1 component subunit alpha, somatic form, mitochondrial	P08559_S293	PDHA1	YHGHsMSDPGVSYR;YHGHsMSDPGVSyR;YHGHsMSDPGVsYR;YHGHsMsDPGVSYR	TYRYHGHSMSDPGVS			0.0817984	-0.00901985	-0.232654	-0.286142	0.167233	0.0917511	0.942	-2.58837	-0.0212331	acetyl-CoA biosynthetic process;acetyl-CoA biosynthetic process from pyruvate;acetyl-CoA catabolic process;acetyl-CoA metabolic process;alcohol catabolic process;alcohol metabolic process;biological regulation;biosynthetic process;carbohydrate catabolic process;carbohydrate metabolic process;carboxylic acid metabolic process;catabolic process;cellular biosynthetic process;cellular carbohydrate ca…	catalytic activity;oxidoreductase activity;oxidoreductase activity, acting on the aldehyde or oxo group of donors;oxidoreductase activity, acting on the aldehyde or oxo group of donors, disulfide as acceptor;pyruvate dehydrogenase (acetyl-transferring) activity;pyruvate dehydrogenase activity	cell part;cytoplasmic part;intracellular membrane-bounded organelle;intracellular organelle;intracellular organelle lumen;intracellular organelle part;intracellular part;macromolecular complex;membrane-bounded organelle;membrane-enclosed lumen;mitochondrial matrix;mitochondrial part;mitochondrion;nucleus;organelle;organelle lumen;organelle part;protein complex;pyruvate dehydrogenase complex	Butanoate metabolism;Citrate cycle (TCA cycle);Glycolysis / Gluconeogenesis;Pyruvate metabolism;Valine, leucine and isoleucine biosynthesis
P08559	Pyruvate dehydrogenase E1 component subunit alpha, somatic form, mitochondrial	P08559_S295	PDHA1	YHGHSMsDPGVSYR;YHGHSMsDPGVsYR;YHGHsMsDPGVSYR	RYHGHSMSDPGVSYR			0.0966456	-0.971985	-1.01301	-0.0490173	1.44434	0.514736	0.927	-1.19524	0.076519	acetyl-CoA biosynthetic process;acetyl-CoA biosynthetic process from pyruvate;acetyl-CoA catabolic process;acetyl-CoA metabolic process;alcohol catabolic process;alcohol metabolic process;biological regulation;biosynthetic process;carbohydrate catabolic process;carbohydrate metabolic process;carboxylic acid metabolic process;catabolic process;cellular biosynthetic process;cellular carbohydrate ca…	catalytic activity;oxidoreductase activity;oxidoreductase activity, acting on the aldehyde or oxo group of donors;oxidoreductase activity, acting on the aldehyde or oxo group of donors, disulfide as acceptor;pyruvate dehydrogenase (acetyl-transferring) activity;pyruvate dehydrogenase activity	cell part;cytoplasmic part;intracellular membrane-bounded organelle;intracellular organelle;intracellular organelle lumen;intracellular organelle part;intracellular part;macromolecular complex;membrane-bounded organelle;membrane-enclosed lumen;mitochondrial matrix;mitochondrial part;mitochondrion;nucleus;organelle;organelle lumen;organelle part;protein complex;pyruvate dehydrogenase complex	Butanoate metabolism;Citrate cycle (TCA cycle);Glycolysis / Gluconeogenesis;Pyruvate metabolism;Valine, leucine and isoleucine biosynthesis
P08559	Pyruvate dehydrogenase E1 component subunit alpha, somatic form, mitochondrial	P08559_S300	PDHA1	YHGHSMsDPGVsYR;YHGHsMSDPGVsYR	SMSDPGVSYRTREEI			0.385755	0.720266	-0.502361	-0.19367	0.581034	-0.127342	0.94	-1.4352	0.105194	acetyl-CoA biosynthetic process;acetyl-CoA biosynthetic process from pyruvate;acetyl-CoA catabolic process;acetyl-CoA metabolic process;alcohol catabolic process;alcohol metabolic process;biological regulation;biosynthetic process;carbohydrate catabolic process;carbohydrate metabolic process;carboxylic acid metabolic process;catabolic process;cellular biosynthetic process;cellular carbohydrate ca…	catalytic activity;oxidoreductase activity;oxidoreductase activity, acting on the aldehyde or oxo group of donors;oxidoreductase activity, acting on the aldehyde or oxo group of donors, disulfide as acceptor;pyruvate dehydrogenase (acetyl-transferring) activity;pyruvate dehydrogenase activity	cell part;cytoplasmic part;intracellular membrane-bounded organelle;intracellular organelle;intracellular organelle lumen;intracellular organelle part;intracellular part;macromolecular complex;membrane-bounded organelle;membrane-enclosed lumen;mitochondrial matrix;mitochondrial part;mitochondrion;nucleus;organelle;organelle lumen;organelle part;protein complex;pyruvate dehydrogenase complex	Butanoate metabolism;Citrate cycle (TCA cycle);Glycolysis / Gluconeogenesis;Pyruvate metabolism;Valine, leucine and isoleucine biosynthesis
P08590	Myosin light chain 3	P08590_S179	MYL3	HVLAtLGERLtEDEVEKLMAGQEDsNGCINYEAFVK;LTEDEVEKLMAGQEDsNGCINYEAFVK;LtEDEVEKLMAGQEDsNGCINYEAFVK	LMAGQEDSNGCINYE			0.522301	-0.0553185	0.793387	0.0308545	-0.583776	-0.61108	0.929	NaN	NaN	actin filament-based movement;actin filament-based process;actin-mediated cell contraction;actin-myosin filament sliding;anatomical structure development;anatomical structure morphogenesis;biological regulation;cardiac muscle contraction;cardiac muscle tissue morphogenesis;cellular component movement;cellular process;developmental process;multicellular organismal process;muscle contraction;muscle…	actin binding;actin monomer binding;binding;calcium ion binding;catalytic activity;cation binding;cytoskeletal protein binding;hydrolase activity;hydrolase activity, acting on acid anhydrides;hydrolase activity, acting on acid anhydrides, in phosphorus-containing anhydrides;ion binding;metal ion binding;motor activity;myosin binding;myosin heavy chain binding;myosin II binding;myosin II heavy cha…	A band;cell part;contractile fiber part;cytoplasmic part;cytoskeletal part;cytosol;I band;intracellular organelle part;intracellular part;macromolecular complex;muscle myosin complex;myosin complex;myosin II complex;organelle part;protein complex;sarcomere	Cardiac muscle contraction;Dilated cardiomyopathy;Hypertrophic cardiomyopathy (HCM)
P08590	Myosin light chain 3	P08590_T113	MYL3	MMDFEtFLPMLQHISK	TKMMDFETFLPMLQH			0.909517	0.214323	0.623721	0.125866	-0.339052	-0.0455456	0.943	NaN	NaN	actin filament-based movement;actin filament-based process;actin-mediated cell contraction;actin-myosin filament sliding;anatomical structure development;anatomical structure morphogenesis;biological regulation;cardiac muscle contraction;cardiac muscle tissue morphogenesis;cellular component movement;cellular process;developmental process;multicellular organismal process;muscle contraction;muscle…	actin binding;actin monomer binding;binding;calcium ion binding;catalytic activity;cation binding;cytoskeletal protein binding;hydrolase activity;hydrolase activity, acting on acid anhydrides;hydrolase activity, acting on acid anhydrides, in phosphorus-containing anhydrides;ion binding;metal ion binding;motor activity;myosin binding;myosin heavy chain binding;myosin II binding;myosin II heavy cha…	A band;cell part;contractile fiber part;cytoplasmic part;cytoskeletal part;cytosol;I band;intracellular organelle part;intracellular part;macromolecular complex;muscle myosin complex;myosin complex;myosin II complex;organelle part;protein complex;sarcomere	Cardiac muscle contraction;Dilated cardiomyopathy;Hypertrophic cardiomyopathy (HCM)
P08590	Myosin light chain 3	P08590_T127	MYL3	NKDtGTYEDFVEGLR	HISKNKDTGTYEDFV		S1_Sup_R2_Sup	1.62782	0.741742	1.18466	-0.542741	-0.49803	0.439976	0.939	NaN	NaN	actin filament-based movement;actin filament-based process;actin-mediated cell contraction;actin-myosin filament sliding;anatomical structure development;anatomical structure morphogenesis;biological regulation;cardiac muscle contraction;cardiac muscle tissue morphogenesis;cellular component movement;cellular process;developmental process;multicellular organismal process;muscle contraction;muscle…	actin binding;actin monomer binding;binding;calcium ion binding;catalytic activity;cation binding;cytoskeletal protein binding;hydrolase activity;hydrolase activity, acting on acid anhydrides;hydrolase activity, acting on acid anhydrides, in phosphorus-containing anhydrides;ion binding;metal ion binding;motor activity;myosin binding;myosin heavy chain binding;myosin II binding;myosin II heavy cha…	A band;cell part;contractile fiber part;cytoplasmic part;cytoskeletal part;cytosol;I band;intracellular organelle part;intracellular part;macromolecular complex;muscle myosin complex;myosin complex;myosin II complex;organelle part;protein complex;sarcomere	Cardiac muscle contraction;Dilated cardiomyopathy;Hypertrophic cardiomyopathy (HCM)
P08590	Myosin light chain 3	P08590_Y73	MYL3	ITyGQCGDVLR	KCEMKITYGQCGDVL			0.254144	0.0950308	-0.128687	0.198832	-0.167952	-0.691027	0.945	NaN	NaN	actin filament-based movement;actin filament-based process;actin-mediated cell contraction;actin-myosin filament sliding;anatomical structure development;anatomical structure morphogenesis;biological regulation;cardiac muscle contraction;cardiac muscle tissue morphogenesis;cellular component movement;cellular process;developmental process;multicellular organismal process;muscle contraction;muscle…	actin binding;actin monomer binding;binding;calcium ion binding;catalytic activity;cation binding;cytoskeletal protein binding;hydrolase activity;hydrolase activity, acting on acid anhydrides;hydrolase activity, acting on acid anhydrides, in phosphorus-containing anhydrides;ion binding;metal ion binding;motor activity;myosin binding;myosin heavy chain binding;myosin II binding;myosin II heavy cha…	A band;cell part;contractile fiber part;cytoplasmic part;cytoskeletal part;cytosol;I band;intracellular organelle part;intracellular part;macromolecular complex;muscle myosin complex;myosin complex;myosin II complex;organelle part;protein complex;sarcomere	Cardiac muscle contraction;Dilated cardiomyopathy;Hypertrophic cardiomyopathy (HCM)
P08651	Nuclear factor 1 C-type	P08651_S323	NFIC	NWTEDMEGGISsPVKK	DMEGGISSPVKKTEM			0.0767723	-0.325687	-0.407434	-0.254879	-0.136921	0.0412407	0.931	NaN	NaN	anatomical structure morphogenesis;biological regulation;biosynthetic process;cellular biosynthetic process;cellular macromolecule biosynthetic process;cellular macromolecule metabolic process;cellular metabolic process;cellular nitrogen compound metabolic process;cellular process;developmental process;DNA metabolic process;DNA replication;macromolecule biosynthetic process;macromolecule metaboli…	binding;core promoter proximal region DNA binding;core promoter proximal region sequence-specific DNA binding;DNA binding;double-stranded DNA binding;nucleic acid binding;nucleic acid binding transcription factor activity;regulatory region DNA binding;regulatory region nucleic acid binding;RNA polymerase II core promoter proximal region sequence-specific DNA binding;RNA polymerase II core promote…	cell part;intracellular membrane-bounded organelle;intracellular non-membrane-bounded organelle;intracellular organelle;intracellular organelle part;intracellular part;membrane-bounded organelle;non-membrane-bounded organelle;nuclear part;nucleolus;nucleoplasm;nucleus;organelle;organelle part
P08670	Vimentin	P08670_S39	VIM	TYsLGSALRPSTSR	TTSTRTYSLGSALRP			0.133894	0.094251	0.829439	0.363965	-0.257437	-0.181107	0.913	NaN	NaN	actin filament-based movement;actin filament-based process;actin-mediated cell contraction;actin-myosin filament sliding;anatomical structure development;apoptosis;astrocyte development;astrocyte differentiation;Bergmann glial cell differentiation;biological regulation;cell death;cell development;cell differentiation;cellular component disassembly;cellular component disassembly at cellular level;…	binding;double-stranded RNA binding;glycoprotein binding;identical protein binding;nucleic acid binding;protein binding;protein C-terminus binding;RNA binding;scaffold protein binding;structural constituent of cytoskeleton;structural constituent of eye lens;structural molecule activity	adherens junction;anchoring junction;cell junction;cell leading edge;cell part;cell projection;cell-substrate adherens junction;cell-substrate junction;cytoplasm;cytoplasmic part;cytoskeletal part;cytoskeleton;cytosol;extracellular membrane-bounded organelle;extracellular organelle;extracellular region part;extracellular vesicular exosome;focal adhesion;intermediate filament;intermediate filament…
P09382	Galectin-1	P09382_S39	LGALS1	SFVLNLGKDsNNLCLHFNPR	VLNLGKDSNNLCLHF			0.0839966	-0.14454	0.0590242	-0.395815	-0.396252	-0.105268	0.905	NaN	NaN	apoptosis;B cell activation;B cell activation involved in immune response;B cell differentiation;biological regulation;carbohydrate homeostasis;cell activation;cell activation involved in immune response;cell death;cell differentiation;cellular chemical homeostasis;cellular developmental process;cellular glucose homeostasis;cellular homeostasis;cellular process;cellular response to carbohydrate s…	binding;carbohydrate binding;disaccharide binding;galactoside binding;lactose binding;molecular transducer activity;monosaccharide binding;signal transducer activity;sugar binding	cell part;cell surface;cytoplasm;extracellular matrix;extracellular membrane-bounded organelle;extracellular organelle;extracellular region part;extracellular space;extracellular vesicular exosome;intracellular;intracellular membrane-bounded organelle;intracellular organelle;intracellular part;membrane-bounded organelle;membrane-bounded vesicle;nucleus;organelle;proteinaceous extracellular matrix…
P09417	Dihydropteridine reductase	P09417_S226	QDPR	NRPSSGsLIQVVTTEGR	KNRPSSGSLIQVVTT			0.341209	-0.0898221	0.924463	-0.480559	-0.342609	-0.194695	0.862	NaN	NaN	amine catabolic process;amine metabolic process;anatomical structure development;aromatic amino acid family catabolic process;aromatic amino acid family metabolic process;aromatic compound biosynthetic process;aromatic compound catabolic process;biosynthetic process;carboxylic acid catabolic process;carboxylic acid metabolic process;catabolic process;cellular amine metabolic process;cellular amin…	6,7-dihydropteridine reductase activity;binding;catalytic activity;coenzyme binding;cofactor binding;electron carrier activity;NAD binding;NADH binding;NADP binding;NADPH binding;nucleotide binding;oxidoreductase activity;oxidoreductase activity, acting on the CH-NH group of donors;oxidoreductase activity, acting on the CH-NH group of donors, NAD or NADP as acceptor	cell part;cell projection;cytoplasm;cytoplasmic part;cytosol;extracellular membrane-bounded organelle;extracellular organelle;extracellular region part;extracellular vesicular exosome;intracellular membrane-bounded organelle;intracellular organelle;intracellular part;membrane-bounded organelle;membrane-bounded vesicle;mitochondrion;neuron projection;organelle;vesicle	Folate biosynthesis
P09493	Tropomyosin alpha-1 chain	P09493_S174	TPM1	KLVIIEsDLER;KLVIIEsDLERAEER;LVIIEsDLER;LVIIEsDLERAEER	RKLVIIESDLERAEE			0.0969461	-0.0608037	0.039607	0.194667	0.114304	0.0993137	1	NaN	NaN	actin cytoskeleton organization;actin filament-based movement;actin filament-based process;actin-mediated cell contraction;actin-myosin filament sliding;actomyosin structure organization;anatomical structure morphogenesis;biological regulation;cardiac muscle contraction;cardiac muscle tissue morphogenesis;cell projection organization;cellular component movement;cellular component organization;cel…	actin binding;binding;cytoskeletal protein binding;protein binding;structural constituent of cytoskeleton;structural constituent of muscle;structural molecule activity	actin filament bundle;actomyosin;bleb;cell part;cell projection;cell projection membrane;cell projection part;contractile fiber part;cytoplasmic part;cytoskeletal part;cytoskeleton;cytosol;filamentous actin;intracellular non-membrane-bounded organelle;intracellular organelle;intracellular organelle part;intracellular part;leading edge membrane;macromolecular complex;membrane part;muscle thin fila…	Cardiac muscle contraction;Dilated cardiomyopathy;Hypertrophic cardiomyopathy (HCM)
P09493	Tropomyosin alpha-1 chain	P09493_S252	TPM1	LEKsIDDLEDELYAQK;sIDDLEDELYAQK	SVTKLEKSIDDLEDE			0.110923	0.0385847	0.117491	-0.332246	-0.163326	0.195627	0.929	NaN	NaN	actin cytoskeleton organization;actin filament-based movement;actin filament-based process;actin-mediated cell contraction;actin-myosin filament sliding;actomyosin structure organization;anatomical structure morphogenesis;biological regulation;cardiac muscle contraction;cardiac muscle tissue morphogenesis;cell projection organization;cellular component movement;cellular component organization;cel…	actin binding;binding;cytoskeletal protein binding;protein binding;structural constituent of cytoskeleton;structural constituent of muscle;structural molecule activity	actin filament bundle;actomyosin;bleb;cell part;cell projection;cell projection membrane;cell projection part;contractile fiber part;cytoplasmic part;cytoskeletal part;cytoskeleton;cytosol;filamentous actin;intracellular non-membrane-bounded organelle;intracellular organelle;intracellular organelle part;intracellular part;leading edge membrane;macromolecular complex;membrane part;muscle thin fila…	Cardiac muscle contraction;Dilated cardiomyopathy;Hypertrophic cardiomyopathy (HCM)
P09651	Heterogeneous nuclear ribonucleoprotein A1;Heterogeneous nuclear ribonucleoprotein A1, N-terminally processed	P09651_S6	HNRNPA1	SEsPKEPEQLR;SEsPKEPEQLRK	__MSKSESPKEPEQL			0.403412	0.284542	-0.824684	0.0964667	0.0710812	0.158607	0.939	NaN	NaN	alternative nuclear mRNA splicing, via spliceosome;cellular macromolecule metabolic process;cellular metabolic process;cellular nitrogen compound metabolic process;cellular process;establishment of localization;establishment of localization in cell;establishment of RNA localization;gene expression;intracellular transport;macromolecule metabolic process;metabolic process;mRNA metabolic process;mRN…	binding;DNA binding;nucleic acid binding;nucleotide binding;RNA binding;single-stranded DNA binding;single-stranded RNA binding;structure-specific DNA binding	catalytic step 2 spliceosome;cell part;cytoplasm;cytoskeleton;extracellular membrane-bounded organelle;extracellular organelle;extracellular region part;extracellular vesicular exosome;intermediate filament cytoskeleton;intracellular non-membrane-bounded organelle;intracellular organelle;intracellular organelle part;intracellular part;macromolecular complex;membrane;membrane-bounded organelle;mem…	Spliceosome
P10398	Serine/threonine-protein kinase A-Raf	P10398_S212	ARAF	IRsTSTPNVHMVSTTAPMDSNLIQLTGQSFSTDAAGSR;sTSTPNVHMVSTTAPMDSNLIQLTGQSFSTDAAGSR	APLQRIRSTSTPNVH			0.372758	-0.396916	0.41491	-0.0251029	-0.948544	-0.506559	0.876	NaN	NaN	biological regulation;cellular macromolecule metabolic process;cellular metabolic process;cellular process;cellular protein metabolic process;macromolecule metabolic process;macromolecule modification;metabolic process;negative regulation of apoptosis;negative regulation of biological process;negative regulation of cell death;negative regulation of cellular process;negative regulation of programm…	adenyl nucleotide binding;adenyl ribonucleotide binding;ATP binding;binding;catalytic activity;cation binding;ion binding;kinase activity;metal ion binding;molecular transducer activity;nucleotide binding;phosphotransferase activity, alcohol group as acceptor;protein kinase activity;protein serine/threonine kinase activity;purine nucleotide binding;purine ribonucleoside triphosphate binding;purin…		Acute myeloid leukemia;Bladder cancer;Chronic myeloid leukemia;Colorectal cancer;Endometrial cancer;ErbB signaling pathway;Glioma;Hepatitis C;Insulin signaling pathway;Long-term depression;Long-term potentiation;Melanoma;Natural killer cell mediated cytotoxicity;Non-small cell lung cancer;Pancreatic cancer;Pathways in cancer;Progesterone-mediated oocyte maturation;Prostate cancer;Regulation of ac…
P10636	Microtubule-associated protein tau	P10636_S171	MAPT	EATRQPsGTGPEDTEGGR	REATRQPSGTGPEDT			1.44765	0.99525	0.519756	1.18706	-0.165098	-0.07234	0.938	NaN	NaN	adult behavior;adult locomotory behavior;adult walking behavior;apoptosis;axon cargo transport;axon extension;behavior;biological regulation;cell death;cell differentiation;cell growth;cell migration;cell motility;cellular component disassembly;cellular component disassembly at cellular level;cellular component disassembly involved in apoptosis;cellular component movement;cellular component organ…	apolipoprotein binding;binding;cytoskeletal protein binding;enzyme binding;lipoprotein particle binding;microtubule binding;protein binding;protein domain specific binding;protein-lipid complex binding;SH3 domain binding;structural constituent of cytoskeleton;structural molecule activity;tubulin binding	axon;axoneme;cell part;cell projection;cell projection part;cytoplasmic part;cytoskeletal part;cytosol;growth cone;intracellular organelle part;intracellular part;macromolecular complex;membrane;microtubule;microtubule associated complex;neuron projection;nuclear part;nuclear periphery;organelle part;plasma membrane;protein complex;site of polarized growth;tubulin complex	Alzheimer's disease;MAPK signaling pathway
P10636	Microtubule-associated protein tau	P10636_S214	MAPT	ERPGsKEEVDEDR	GGKERPGSKEEVDED			0.19916	0.26071	0.2893	0.356703	-0.443544	-0.186546	1	NaN	NaN	adult behavior;adult locomotory behavior;adult walking behavior;apoptosis;axon cargo transport;axon extension;behavior;biological regulation;cell death;cell differentiation;cell growth;cell migration;cell motility;cellular component disassembly;cellular component disassembly at cellular level;cellular component disassembly involved in apoptosis;cellular component movement;cellular component organ…	apolipoprotein binding;binding;cytoskeletal protein binding;enzyme binding;lipoprotein particle binding;microtubule binding;protein binding;protein domain specific binding;protein-lipid complex binding;SH3 domain binding;structural constituent of cytoskeleton;structural molecule activity;tubulin binding	axon;axoneme;cell part;cell projection;cell projection part;cytoplasmic part;cytoskeletal part;cytosol;growth cone;intracellular organelle part;intracellular part;macromolecular complex;membrane;microtubule;microtubule associated complex;neuron projection;nuclear part;nuclear periphery;organelle part;plasma membrane;protein complex;site of polarized growth;tubulin complex	Alzheimer's disease;MAPK signaling pathway
P10636	Microtubule-associated protein tau	P10636_S438	MAPT	HPTPGSSDPLIQPSSPAVCPEPPSsPK	VCPEPPSSPKYVSSV			0.0274852	-0.851864	-0.00338141	-0.345276	-0.694941	-0.405767	0.896	NaN	NaN	adult behavior;adult locomotory behavior;adult walking behavior;apoptosis;axon cargo transport;axon extension;behavior;biological regulation;cell death;cell differentiation;cell growth;cell migration;cell motility;cellular component disassembly;cellular component disassembly at cellular level;cellular component disassembly involved in apoptosis;cellular component movement;cellular component organ…	apolipoprotein binding;binding;cytoskeletal protein binding;enzyme binding;lipoprotein particle binding;microtubule binding;protein binding;protein domain specific binding;protein-lipid complex binding;SH3 domain binding;structural constituent of cytoskeleton;structural molecule activity;tubulin binding	axon;axoneme;cell part;cell projection;cell projection part;cytoplasmic part;cytoskeletal part;cytosol;growth cone;intracellular organelle part;intracellular part;macromolecular complex;membrane;microtubule;microtubule associated complex;neuron projection;nuclear part;nuclear periphery;organelle part;plasma membrane;protein complex;site of polarized growth;tubulin complex	Alzheimer's disease;MAPK signaling pathway
P10636	Microtubule-associated protein tau	P10636_S46	MAPT	DQGGYTMHQDQEGDTDAGLKEsPLQTPTEDGSEEPGSETSDAK;DQGGYTMHQDQEGDTDAGLKEsPLQtPTEDGSEEPGSETSDAK	TDAGLKESPLQTPTE			0.771024	-0.252042	-0.0654386	0.509271	-0.067997	0.203911	0.882	NaN	NaN	adult behavior;adult locomotory behavior;adult walking behavior;apoptosis;axon cargo transport;axon extension;behavior;biological regulation;cell death;cell differentiation;cell growth;cell migration;cell motility;cellular component disassembly;cellular component disassembly at cellular level;cellular component disassembly involved in apoptosis;cellular component movement;cellular component organ…	apolipoprotein binding;binding;cytoskeletal protein binding;enzyme binding;lipoprotein particle binding;microtubule binding;protein binding;protein domain specific binding;protein-lipid complex binding;SH3 domain binding;structural constituent of cytoskeleton;structural molecule activity;tubulin binding	axon;axoneme;cell part;cell projection;cell projection part;cytoplasmic part;cytoskeletal part;cytosol;growth cone;intracellular organelle part;intracellular part;macromolecular complex;membrane;microtubule;microtubule associated complex;neuron projection;nuclear part;nuclear periphery;organelle part;plasma membrane;protein complex;site of polarized growth;tubulin complex	Alzheimer's disease;MAPK signaling pathway
P10636	Microtubule-associated protein tau	P10636_S515	MAPT	SGYsSPGSPGTPGSR;SGYssPGSPGTPGSR	SGDRSGYSSPGSPGT			0.659246	-0.857304	-2.49845	-0.802118	0.719835	1.83896	0.939	NaN	NaN	adult behavior;adult locomotory behavior;adult walking behavior;apoptosis;axon cargo transport;axon extension;behavior;biological regulation;cell death;cell differentiation;cell growth;cell migration;cell motility;cellular component disassembly;cellular component disassembly at cellular level;cellular component disassembly involved in apoptosis;cellular component movement;cellular component organ…	apolipoprotein binding;binding;cytoskeletal protein binding;enzyme binding;lipoprotein particle binding;microtubule binding;protein binding;protein domain specific binding;protein-lipid complex binding;SH3 domain binding;structural constituent of cytoskeleton;structural molecule activity;tubulin binding	axon;axoneme;cell part;cell projection;cell projection part;cytoplasmic part;cytoskeletal part;cytosol;growth cone;intracellular organelle part;intracellular part;macromolecular complex;membrane;microtubule;microtubule associated complex;neuron projection;nuclear part;nuclear periphery;organelle part;plasma membrane;protein complex;site of polarized growth;tubulin complex	Alzheimer's disease;MAPK signaling pathway
P10636	Microtubule-associated protein tau	P10636_S516	MAPT	SGYSsPGSPGTPGSR;SGYSsPGSPGtPGSR;SGYSsPGsPGTPGSR;SGYssPGSPGTPGSR	GDRSGYSSPGSPGTP			0.0596854	-0.147551	-0.163298	0.258253	-0.0436382	-0.0813522	0.944	NaN	NaN	adult behavior;adult locomotory behavior;adult walking behavior;apoptosis;axon cargo transport;axon extension;behavior;biological regulation;cell death;cell differentiation;cell growth;cell migration;cell motility;cellular component disassembly;cellular component disassembly at cellular level;cellular component disassembly involved in apoptosis;cellular component movement;cellular component organ…	apolipoprotein binding;binding;cytoskeletal protein binding;enzyme binding;lipoprotein particle binding;microtubule binding;protein binding;protein domain specific binding;protein-lipid complex binding;SH3 domain binding;structural constituent of cytoskeleton;structural molecule activity;tubulin binding	axon;axoneme;cell part;cell projection;cell projection part;cytoplasmic part;cytoskeletal part;cytosol;growth cone;intracellular organelle part;intracellular part;macromolecular complex;membrane;microtubule;microtubule associated complex;neuron projection;nuclear part;nuclear periphery;organelle part;plasma membrane;protein complex;site of polarized growth;tubulin complex	Alzheimer's disease;MAPK signaling pathway
P10636	Microtubule-associated protein tau	P10636_S519	MAPT	SGYSSPGsPGTPGSR;SGYSSPGsPGtPGSR;SGYSsPGsPGTPGSR	SGYSSPGSPGTPGSR			0.128912	-0.360394	0.159025	0.448251	-0.814831	-0.081871	0.932	NaN	NaN	adult behavior;adult locomotory behavior;adult walking behavior;apoptosis;axon cargo transport;axon extension;behavior;biological regulation;cell death;cell differentiation;cell growth;cell migration;cell motility;cellular component disassembly;cellular component disassembly at cellular level;cellular component disassembly involved in apoptosis;cellular component movement;cellular component organ…	apolipoprotein binding;binding;cytoskeletal protein binding;enzyme binding;lipoprotein particle binding;microtubule binding;protein binding;protein domain specific binding;protein-lipid complex binding;SH3 domain binding;structural constituent of cytoskeleton;structural molecule activity;tubulin binding	axon;axoneme;cell part;cell projection;cell projection part;cytoplasmic part;cytoskeletal part;cytosol;growth cone;intracellular organelle part;intracellular part;macromolecular complex;membrane;microtubule;microtubule associated complex;neuron projection;nuclear part;nuclear periphery;organelle part;plasma membrane;protein complex;site of polarized growth;tubulin complex	Alzheimer's disease;MAPK signaling pathway
P10636	Microtubule-associated protein tau	P10636_S531	MAPT	SRTPsLPTPPTR;SRTPsLPTPPTREPK	GSRSRTPSLPTPPTR			0.363674	-2.05967	0.687848	0.587551	-1.18379	-1.27607	0.93	NaN	NaN	adult behavior;adult locomotory behavior;adult walking behavior;apoptosis;axon cargo transport;axon extension;behavior;biological regulation;cell death;cell differentiation;cell growth;cell migration;cell motility;cellular component disassembly;cellular component disassembly at cellular level;cellular component disassembly involved in apoptosis;cellular component movement;cellular component organ…	apolipoprotein binding;binding;cytoskeletal protein binding;enzyme binding;lipoprotein particle binding;microtubule binding;protein binding;protein domain specific binding;protein-lipid complex binding;SH3 domain binding;structural constituent of cytoskeleton;structural molecule activity;tubulin binding	axon;axoneme;cell part;cell projection;cell projection part;cytoplasmic part;cytoskeletal part;cytosol;growth cone;intracellular organelle part;intracellular part;macromolecular complex;membrane;microtubule;microtubule associated complex;neuron projection;nuclear part;nuclear periphery;organelle part;plasma membrane;protein complex;site of polarized growth;tubulin complex	Alzheimer's disease;MAPK signaling pathway
P10636	Microtubule-associated protein tau	P10636_S713	MAPT	AKTDHGAEIVYKsPVVSGDTSPR;AKTDHGAEIVYKsPVVSGDTsPR;AKTDHGAEIVYKsPVVSGDtSPR;AKTDHGAEIVYKsPVVsGDTsPR;AKTDHGAEIVYKsPVVsGDtSPR;TDHGAEIVYKsPVVSGDTsPR;TDHGAEIVYKsPVVSGDtsPR;TDHGAEIVYKsPVVsGDTSPR;TDHGAEIVYKsPVVsGDTsPR;TDHGAEIVYKsPVVsGDtSPR	GAEIVYKSPVVSGDT			0.52701	-0.282335	-0.193907	-0.150656	0.072691	0.128965	0.94	NaN	NaN	adult behavior;adult locomotory behavior;adult walking behavior;apoptosis;axon cargo transport;axon extension;behavior;biological regulation;cell death;cell differentiation;cell growth;cell migration;cell motility;cellular component disassembly;cellular component disassembly at cellular level;cellular component disassembly involved in apoptosis;cellular component movement;cellular component organ…	apolipoprotein binding;binding;cytoskeletal protein binding;enzyme binding;lipoprotein particle binding;microtubule binding;protein binding;protein domain specific binding;protein-lipid complex binding;SH3 domain binding;structural constituent of cytoskeleton;structural molecule activity;tubulin binding	axon;axoneme;cell part;cell projection;cell projection part;cytoplasmic part;cytoskeletal part;cytosol;growth cone;intracellular organelle part;intracellular part;macromolecular complex;membrane;microtubule;microtubule associated complex;neuron projection;nuclear part;nuclear periphery;organelle part;plasma membrane;protein complex;site of polarized growth;tubulin complex	Alzheimer's disease;MAPK signaling pathway
P10636	Microtubule-associated protein tau	P10636_S717	MAPT	AKTDHGAEIVYKsPVVsGDTsPR;AKTDHGAEIVYKsPVVsGDtSPR;TDHGAEIVYKsPVVsGDTSPR;TDHGAEIVYKsPVVsGDTsPR;TDHGAEIVYKsPVVsGDtSPR	VYKSPVVSGDTSPRH			0.327747	-0.243183	-0.19422	-0.0941547	0.0892563	0.112974	0.94	NaN	NaN	adult behavior;adult locomotory behavior;adult walking behavior;apoptosis;axon cargo transport;axon extension;behavior;biological regulation;cell death;cell differentiation;cell growth;cell migration;cell motility;cellular component disassembly;cellular component disassembly at cellular level;cellular component disassembly involved in apoptosis;cellular component movement;cellular component organ…	apolipoprotein binding;binding;cytoskeletal protein binding;enzyme binding;lipoprotein particle binding;microtubule binding;protein binding;protein domain specific binding;protein-lipid complex binding;SH3 domain binding;structural constituent of cytoskeleton;structural molecule activity;tubulin binding	axon;axoneme;cell part;cell projection;cell projection part;cytoplasmic part;cytoskeletal part;cytosol;growth cone;intracellular organelle part;intracellular part;macromolecular complex;membrane;microtubule;microtubule associated complex;neuron projection;nuclear part;nuclear periphery;organelle part;plasma membrane;protein complex;site of polarized growth;tubulin complex	Alzheimer's disease;MAPK signaling pathway
P10636	Microtubule-associated protein tau	P10636_S721	MAPT	AKTDHGAEIVYKsPVVSGDTsPR;AKTDHGAEIVYKsPVVsGDTsPR;TDHGAEIVYKsPVVSGDTsPR;TDHGAEIVYKsPVVSGDtsPR;TDHGAEIVYKsPVVsGDTsPR	PVVSGDTSPRHLSNV			0.471667	-0.270465	-0.190501	-0.159808	0.0793724	0.141903	0.94	NaN	NaN	adult behavior;adult locomotory behavior;adult walking behavior;apoptosis;axon cargo transport;axon extension;behavior;biological regulation;cell death;cell differentiation;cell growth;cell migration;cell motility;cellular component disassembly;cellular component disassembly at cellular level;cellular component disassembly involved in apoptosis;cellular component movement;cellular component organ…	apolipoprotein binding;binding;cytoskeletal protein binding;enzyme binding;lipoprotein particle binding;microtubule binding;protein binding;protein domain specific binding;protein-lipid complex binding;SH3 domain binding;structural constituent of cytoskeleton;structural molecule activity;tubulin binding	axon;axoneme;cell part;cell projection;cell projection part;cytoplasmic part;cytoskeletal part;cytosol;growth cone;intracellular organelle part;intracellular part;macromolecular complex;membrane;microtubule;microtubule associated complex;neuron projection;nuclear part;nuclear periphery;organelle part;plasma membrane;protein complex;site of polarized growth;tubulin complex	Alzheimer's disease;MAPK signaling pathway
P10636	Microtubule-associated protein tau	P10636_S733	MAPT	HLSNVSSTGsIDMVDSPQLATLADEVSASLAK	SNVSSTGSIDMVDSP			0.0571781	-0.00752481	0.199476	0.0951424	-0.112627	0.145842	0.916	NaN	NaN	adult behavior;adult locomotory behavior;adult walking behavior;apoptosis;axon cargo transport;axon extension;behavior;biological regulation;cell death;cell differentiation;cell growth;cell migration;cell motility;cellular component disassembly;cellular component disassembly at cellular level;cellular component disassembly involved in apoptosis;cellular component movement;cellular component organ…	apolipoprotein binding;binding;cytoskeletal protein binding;enzyme binding;lipoprotein particle binding;microtubule binding;protein binding;protein domain specific binding;protein-lipid complex binding;SH3 domain binding;structural constituent of cytoskeleton;structural molecule activity;tubulin binding	axon;axoneme;cell part;cell projection;cell projection part;cytoplasmic part;cytoskeletal part;cytosol;growth cone;intracellular organelle part;intracellular part;macromolecular complex;membrane;microtubule;microtubule associated complex;neuron projection;nuclear part;nuclear periphery;organelle part;plasma membrane;protein complex;site of polarized growth;tubulin complex	Alzheimer's disease;MAPK signaling pathway
P10636	Microtubule-associated protein tau	P10636_T522	MAPT	SGYSSPGsPGtPGSR;SGYSsPGSPGtPGSR;sGYSSPGSPGtPGSR	SSPGSPGTPGSRSRT			0.127839	-0.286765	-0.302926	-0.858988	0.37604	0.451641	0.908	NaN	NaN	adult behavior;adult locomotory behavior;adult walking behavior;apoptosis;axon cargo transport;axon extension;behavior;biological regulation;cell death;cell differentiation;cell growth;cell migration;cell motility;cellular component disassembly;cellular component disassembly at cellular level;cellular component disassembly involved in apoptosis;cellular component movement;cellular component organ…	apolipoprotein binding;binding;cytoskeletal protein binding;enzyme binding;lipoprotein particle binding;microtubule binding;protein binding;protein domain specific binding;protein-lipid complex binding;SH3 domain binding;structural constituent of cytoskeleton;structural molecule activity;tubulin binding	axon;axoneme;cell part;cell projection;cell projection part;cytoplasmic part;cytoskeletal part;cytosol;growth cone;intracellular organelle part;intracellular part;macromolecular complex;membrane;microtubule;microtubule associated complex;neuron projection;nuclear part;nuclear periphery;organelle part;plasma membrane;protein complex;site of polarized growth;tubulin complex	Alzheimer's disease;MAPK signaling pathway
P10636	Microtubule-associated protein tau	P10636_T720	MAPT	AKTDHGAEIVYKsPVVSGDtSPR;AKTDHGAEIVYKsPVVsGDtSPR;TDHGAEIVYKsPVVSGDtsPR;TDHGAEIVYKsPVVsGDtSPR	SPVVSGDTSPRHLSN			0.80109	-0.339139	0.800355	-0.119034	-0.958553	0.0835342	0.925	NaN	NaN	adult behavior;adult locomotory behavior;adult walking behavior;apoptosis;axon cargo transport;axon extension;behavior;biological regulation;cell death;cell differentiation;cell growth;cell migration;cell motility;cellular component disassembly;cellular component disassembly at cellular level;cellular component disassembly involved in apoptosis;cellular component movement;cellular component organ…	apolipoprotein binding;binding;cytoskeletal protein binding;enzyme binding;lipoprotein particle binding;microtubule binding;protein binding;protein domain specific binding;protein-lipid complex binding;SH3 domain binding;structural constituent of cytoskeleton;structural molecule activity;tubulin binding	axon;axoneme;cell part;cell projection;cell projection part;cytoplasmic part;cytoskeletal part;cytosol;growth cone;intracellular organelle part;intracellular part;macromolecular complex;membrane;microtubule;microtubule associated complex;neuron projection;nuclear part;nuclear periphery;organelle part;plasma membrane;protein complex;site of polarized growth;tubulin complex	Alzheimer's disease;MAPK signaling pathway
P10644	cAMP-dependent protein kinase type I-alpha regulatory subunit;cAMP-dependent protein kinase type I-alpha regulatory subunit, N-terminally processed	P10644_S77	PRKAR1A	AGTRTDsREDEISPPPPNPVVK;AGTRTDsREDEIsPPPPNPVVK;TDsREDEISPPPPNPVVK;TDsREDEIsPPPPNPVVK	KAGTRTDSREDEISP			1.27027	1.2098	1.11324	1.69809	-0.929525	-0.615904	0.942	NaN	NaN	actin cytoskeleton organization;actin filament-based process;activation of phospholipase C activity;activation of protein kinase A activity;activation of protein kinase activity;actomyosin structure organization;anatomical structure formation involved in morphogenesis;biological regulation;blood coagulation;cardiac muscle cell proliferation;cell cycle phase;cell cycle process;cell proliferation;c…	adenyl nucleotide binding;adenyl ribonucleotide binding;AMP binding;binding;cAMP binding;cAMP-dependent protein kinase inhibitor activity;cAMP-dependent protein kinase regulator activity;cyclic nucleotide binding;enzyme binding;enzyme inhibitor activity;enzyme regulator activity;kinase binding;kinase inhibitor activity;kinase regulator activity;nucleotide binding;protein binding;protein kinase A …	AMP-activated protein kinase complex;cAMP-dependent protein kinase complex;cell part;cytoplasmic part;cytosol;intracellular part;macromolecular complex;membrane;neuromuscular junction;plasma membrane;protein complex;synapse	Apoptosis;Insulin signaling pathway
P10644	cAMP-dependent protein kinase type I-alpha regulatory subunit;cAMP-dependent protein kinase type I-alpha regulatory subunit, N-terminally processed	P10644_S83	PRKAR1A	AGTRTDSREDEIsPPPPNPVVK;AGTRTDsREDEIsPPPPNPVVK;AGtRTDSREDEIsPPPPNPVVK;EDEIsPPPPNPVVK;TDSREDEIsPPPPNPVVK;TDsREDEIsPPPPNPVVK;tDSREDEIsPPPPNPVVK	DSREDEISPPPPNPV			0.0795768	0.132159	0.077659	0.017512	0.128819	0.151312	1	0.784117	0.483736	actin cytoskeleton organization;actin filament-based process;activation of phospholipase C activity;activation of protein kinase A activity;activation of protein kinase activity;actomyosin structure organization;anatomical structure formation involved in morphogenesis;biological regulation;blood coagulation;cardiac muscle cell proliferation;cell cycle phase;cell cycle process;cell proliferation;c…	adenyl nucleotide binding;adenyl ribonucleotide binding;AMP binding;binding;cAMP binding;cAMP-dependent protein kinase inhibitor activity;cAMP-dependent protein kinase regulator activity;cyclic nucleotide binding;enzyme binding;enzyme inhibitor activity;enzyme regulator activity;kinase binding;kinase inhibitor activity;kinase regulator activity;nucleotide binding;protein binding;protein kinase A …	AMP-activated protein kinase complex;cAMP-dependent protein kinase complex;cell part;cytoplasmic part;cytosol;intracellular part;macromolecular complex;membrane;neuromuscular junction;plasma membrane;protein complex;synapse	Apoptosis;Insulin signaling pathway
P10644	cAMP-dependent protein kinase type I-alpha regulatory subunit;cAMP-dependent protein kinase type I-alpha regulatory subunit, N-terminally processed	P10644_T73	PRKAR1A	AGtRTDSREDEIsPPPPNPVVK	QNLQKAGTRTDSRED	+	S1_Sup_R1_Sup;S1_Sup_R2_Sup;S1_Sup_R3_Sup;S2_Sup_R1_Sup;S2_Sup_R2_Sup;S2_Sup_R3_Sup;S3_Sup_R1_Sup;S3_Sup_R2_Sup;S3_Sup_R3_Sup	7.05879	1.19682	1.19329	0.905261	-0.132366	-0.0959663	0.939	NaN	NaN	actin cytoskeleton organization;actin filament-based process;activation of phospholipase C activity;activation of protein kinase A activity;activation of protein kinase activity;actomyosin structure organization;anatomical structure formation involved in morphogenesis;biological regulation;blood coagulation;cardiac muscle cell proliferation;cell cycle phase;cell cycle process;cell proliferation;c…	adenyl nucleotide binding;adenyl ribonucleotide binding;AMP binding;binding;cAMP binding;cAMP-dependent protein kinase inhibitor activity;cAMP-dependent protein kinase regulator activity;cyclic nucleotide binding;enzyme binding;enzyme inhibitor activity;enzyme regulator activity;kinase binding;kinase inhibitor activity;kinase regulator activity;nucleotide binding;protein binding;protein kinase A …	AMP-activated protein kinase complex;cAMP-dependent protein kinase complex;cell part;cytoplasmic part;cytosol;intracellular part;macromolecular complex;membrane;neuromuscular junction;plasma membrane;protein complex;synapse	Apoptosis;Insulin signaling pathway
P10644	cAMP-dependent protein kinase type I-alpha regulatory subunit;cAMP-dependent protein kinase type I-alpha regulatory subunit, N-terminally processed	P10644_T75	PRKAR1A	tDSREDEISPPPPNPVVK;tDSREDEIsPPPPNPVVK	LQKAGTRTDSREDEI		S1_Sup_R2_Sup	1.46646	1.20209	2.38098	0.104577	-2.95866	-1.49122	0.936	NaN	NaN	actin cytoskeleton organization;actin filament-based process;activation of phospholipase C activity;activation of protein kinase A activity;activation of protein kinase activity;actomyosin structure organization;anatomical structure formation involved in morphogenesis;biological regulation;blood coagulation;cardiac muscle cell proliferation;cell cycle phase;cell cycle process;cell proliferation;c…	adenyl nucleotide binding;adenyl ribonucleotide binding;AMP binding;binding;cAMP binding;cAMP-dependent protein kinase inhibitor activity;cAMP-dependent protein kinase regulator activity;cyclic nucleotide binding;enzyme binding;enzyme inhibitor activity;enzyme regulator activity;kinase binding;kinase inhibitor activity;kinase regulator activity;nucleotide binding;protein binding;protein kinase A …	AMP-activated protein kinase complex;cAMP-dependent protein kinase complex;cell part;cytoplasmic part;cytosol;intracellular part;macromolecular complex;membrane;neuromuscular junction;plasma membrane;protein complex;synapse	Apoptosis;Insulin signaling pathway
P10768	S-formylglutathione hydrolase	P10768_T194	ESD	AFSGYLGtDQSK	AFSGYLGTDQSKWKA			0.033127	-0.432954	-0.042421	-0.165476	-0.360075	-0.205816	0.935	NaN	NaN	aldehyde catabolic process;catabolic process;cellular aldehyde metabolic process;cellular catabolic process;cellular metabolic process;cellular process;formaldehyde catabolic process;formaldehyde metabolic process;metabolic process;small molecule catabolic process;small molecule metabolic process	carboxylic ester hydrolase activity;catalytic activity;deacetylase activity;hydrolase activity;hydrolase activity, acting on ester bonds;methylumbelliferyl-acetate deacetylase activity;S-formylglutathione hydrolase activity;thiolester hydrolase activity	cell part;cytoplasm;cytoplasmic membrane-bounded vesicle;cytoplasmic part;cytoplasmic vesicle;extracellular membrane-bounded organelle;extracellular organelle;extracellular region part;extracellular vesicular exosome;Golgi apparatus;intracellular membrane-bounded organelle;intracellular organelle;intracellular organelle part;intracellular part;membrane;membrane-bounded organelle;membrane-bounded …	Methane metabolism
P10916	Myosin regulatory light chain 2, ventricular/cardiac muscle isoform	P10916_S15	MYL2	AGGANsNVFSMFEQTQIQEFK;AGGANsNVFSMFEQTQIQEFKEAFTIMDQNR;KRAGGANsNVFSMFEQTQIQEFK;RAGGANsNVFSMFEQTQIQEFK;RAGGANsNVFSMFEQTQIQEFKEAFTIMDQNR;RAGGANsNVFsMFEQTQIQEFK	KRAGGANSNVFSMFE			0.782205	0.251085	0.435281	-0.667807	-0.198902	0.131088	0.943	NaN	NaN	actin cytoskeleton organization;actin filament-based movement;actin filament-based process;actin-mediated cell contraction;actin-myosin filament sliding;actomyosin structure organization;anatomical structure development;anatomical structure formation involved in morphogenesis;anatomical structure morphogenesis;biological regulation;cardiac muscle contraction;cardiac muscle tissue morphogenesis;ca…	actin binding;actin monomer binding;binding;calcium ion binding;cation binding;cytoskeletal protein binding;ion binding;metal ion binding;myosin binding;myosin heavy chain binding;protein binding;structural constituent of muscle;structural molecule activity	A band;cell part;contractile fiber;contractile fiber part;cytoplasmic part;cytoskeletal part;cytoskeleton;cytosol;intracellular non-membrane-bounded organelle;intracellular organelle;intracellular organelle part;intracellular part;macromolecular complex;myofibril;myosin complex;non-membrane-bounded organelle;organelle;organelle part;protein complex;sarcomere	Cardiac muscle contraction;Dilated cardiomyopathy;Focal adhesion;Hypertrophic cardiomyopathy (HCM);Leukocyte transendothelial migration;Regulation of actin cytoskeleton;Tight junction
P11055	Myosin-3	P11055_S1148	MYH3	ELEELsER	ARELEELSERLEEAG			0.21603	-0.0947774	-0.121901	1.32912	-0.0864983	-1.06339	1	NaN	NaN	actin cytoskeleton organization;actin filament-based movement;actin filament-based process;actin-mediated cell contraction;actin-myosin filament sliding;actomyosin structure organization;anatomical structure development;anatomical structure morphogenesis;appendage morphogenesis;cellular component movement;cellular component organization;cellular component organization at cellular level;cellular c…	actin binding;actin filament binding;adenyl nucleotide binding;adenyl ribonucleotide binding;ATP binding;ATPase activity;ATPase activity, coupled;binding;calmodulin binding;catalytic activity;cytoskeletal protein binding;hydrolase activity;hydrolase activity, acting on acid anhydrides;hydrolase activity, acting on acid anhydrides, in phosphorus-containing anhydrides;microfilament motor activity;m…	cell part;contractile fiber part;cytoplasmic part;cytoskeletal part;cytosol;extracellular membrane-bounded organelle;extracellular organelle;extracellular region part;extracellular vesicular exosome;intracellular organelle part;intracellular part;macromolecular complex;membrane-bounded organelle;membrane-bounded vesicle;muscle myosin complex;myosin complex;myosin filament;myosin II complex;organe…	Tight junction;Viral myocarditis
P11142	Heat shock cognate 71 kDa protein	P11142_S329	HSPA8	LDKsQIHDIVLVGGSTR	RDAKLDKSQIHDIVL			0.203201	-0.485473	-0.224596	-0.200264	-0.484192	-0.314636	0.93	NaN	NaN	axon guidance;biological regulation;biosynthetic process;cell communication;cell-cell signaling;cellular biosynthetic process;cellular component disassembly;cellular component disassembly at cellular level;cellular component organization;cellular component organization at cellular level;cellular component organization or biogenesis;cellular component organization or biogenesis at cellular level;c…	adenyl nucleotide binding;adenyl ribonucleotide binding;antigen binding;ATP binding;ATPase activity;ATPase activity, coupled;binding;C3HC4-type RING finger domain binding;catalytic activity;enzyme binding;G-protein-coupled receptor binding;heat shock protein binding;hydrolase activity;hydrolase activity, acting on acid anhydrides;hydrolase activity, acting on acid anhydrides, in phosphorus-contai…	adherens junction;anchoring junction;blood microparticle;cell junction;cell part;cell-substrate adherens junction;cell-substrate junction;clathrin coated vesicle membrane;clathrin sculpted gamma-aminobutyric acid transport vesicle membrane;coated vesicle membrane;cytoplasmic membrane-bounded vesicle;cytoplasmic part;cytoplasmic vesicle;cytoplasmic vesicle membrane;cytoplasmic vesicle part;cytosol…	Antigen processing and presentation;Endocytosis;MAPK signaling pathway;Measles;Protein processing in endoplasmic reticulum;Spliceosome;Toxoplasmosis
P11217	Glycogen phosphorylase, muscle form	P11217_S514	PYGM	IGEDFIsDLDQLR;IGEDFIsDLDQLRK	RIGEDFISDLDQLRK			0.674553	0.0607828	-0.00158437	-0.415186	0.00432968	-0.0247402	1	NaN	NaN	alcohol metabolic process;carbohydrate catabolic process;carbohydrate metabolic process;catabolic process;cellular carbohydrate catabolic process;cellular carbohydrate metabolic process;cellular glucan metabolic process;cellular macromolecule metabolic process;cellular metabolic process;cellular polysaccharide catabolic process;cellular polysaccharide metabolic process;cellular process;energy der…	binding;catalytic activity;cofactor binding;glycogen phosphorylase activity;nucleotide binding;phosphorylase activity;pyridoxal phosphate binding;transferase activity;transferase activity, transferring glycosyl groups;transferase activity, transferring hexosyl groups;vitamin B6 binding;vitamin binding	cell part;cytoplasm;cytoplasmic part;cytosol;extracellular membrane-bounded organelle;extracellular organelle;extracellular region part;extracellular vesicular exosome;intracellular part;membrane-bounded organelle;membrane-bounded vesicle;organelle;vesicle	Insulin signaling pathway;Starch and sucrose metabolism
P11217	Glycogen phosphorylase, muscle form	P11217_S524	PYGM	KLLsFVDDEAFIR;LLsFVDDEAFIR;LLsFVDDEAFIRDVAK	DQLRKLLSFVDDEAF			0.103383	0.045523	-0.23961	0.208934	0.0288219	-0.302622	1	NaN	NaN	alcohol metabolic process;carbohydrate catabolic process;carbohydrate metabolic process;catabolic process;cellular carbohydrate catabolic process;cellular carbohydrate metabolic process;cellular glucan metabolic process;cellular macromolecule metabolic process;cellular metabolic process;cellular polysaccharide catabolic process;cellular polysaccharide metabolic process;cellular process;energy der…	binding;catalytic activity;cofactor binding;glycogen phosphorylase activity;nucleotide binding;phosphorylase activity;pyridoxal phosphate binding;transferase activity;transferase activity, transferring glycosyl groups;transferase activity, transferring hexosyl groups;vitamin B6 binding;vitamin binding	cell part;cytoplasm;cytoplasmic part;cytosol;extracellular membrane-bounded organelle;extracellular organelle;extracellular region part;extracellular vesicular exosome;intracellular part;membrane-bounded organelle;membrane-bounded vesicle;organelle;vesicle	Insulin signaling pathway;Starch and sucrose metabolism
P11217	Glycogen phosphorylase, muscle form	P11217_Y186	PYGM	yGNPWEK	EADDWLRYGNPWEKA			0.109071	0.0572265	-0.134222	-1.02801	0.581665	0.855556	1	NaN	NaN	alcohol metabolic process;carbohydrate catabolic process;carbohydrate metabolic process;catabolic process;cellular carbohydrate catabolic process;cellular carbohydrate metabolic process;cellular glucan metabolic process;cellular macromolecule metabolic process;cellular metabolic process;cellular polysaccharide catabolic process;cellular polysaccharide metabolic process;cellular process;energy der…	binding;catalytic activity;cofactor binding;glycogen phosphorylase activity;nucleotide binding;phosphorylase activity;pyridoxal phosphate binding;transferase activity;transferase activity, transferring glycosyl groups;transferase activity, transferring hexosyl groups;vitamin B6 binding;vitamin binding	cell part;cytoplasm;cytoplasmic part;cytosol;extracellular membrane-bounded organelle;extracellular organelle;extracellular region part;extracellular vesicular exosome;intracellular part;membrane-bounded organelle;membrane-bounded vesicle;organelle;vesicle	Insulin signaling pathway;Starch and sucrose metabolism
P11217	Glycogen phosphorylase, muscle form	P11217_Y227	PYGM	WVDTQVVLAMPyDTPVPGYR	QVVLAMPYDTPVPGY			0.974763	0.168523	0.0124973	-1.10806	-0.525461	-0.0695877	0.929	NaN	NaN	alcohol metabolic process;carbohydrate catabolic process;carbohydrate metabolic process;catabolic process;cellular carbohydrate catabolic process;cellular carbohydrate metabolic process;cellular glucan metabolic process;cellular macromolecule metabolic process;cellular metabolic process;cellular polysaccharide catabolic process;cellular polysaccharide metabolic process;cellular process;energy der…	binding;catalytic activity;cofactor binding;glycogen phosphorylase activity;nucleotide binding;phosphorylase activity;pyridoxal phosphate binding;transferase activity;transferase activity, transferring glycosyl groups;transferase activity, transferring hexosyl groups;vitamin B6 binding;vitamin binding	cell part;cytoplasm;cytoplasmic part;cytosol;extracellular membrane-bounded organelle;extracellular organelle;extracellular region part;extracellular vesicular exosome;intracellular part;membrane-bounded organelle;membrane-bounded vesicle;organelle;vesicle	Insulin signaling pathway;Starch and sucrose metabolism
P11217	Glycogen phosphorylase, muscle form	P11217_Y473	PYGM	TIFKDFyELEPHKFQNK	KTIFKDFYELEPHKF			0.12469	-0.396175	-0.406768	0.122043	-0.167288	-0.0194778	0.925	NaN	NaN	alcohol metabolic process;carbohydrate catabolic process;carbohydrate metabolic process;catabolic process;cellular carbohydrate catabolic process;cellular carbohydrate metabolic process;cellular glucan metabolic process;cellular macromolecule metabolic process;cellular metabolic process;cellular polysaccharide catabolic process;cellular polysaccharide metabolic process;cellular process;energy der…	binding;catalytic activity;cofactor binding;glycogen phosphorylase activity;nucleotide binding;phosphorylase activity;pyridoxal phosphate binding;transferase activity;transferase activity, transferring glycosyl groups;transferase activity, transferring hexosyl groups;vitamin B6 binding;vitamin binding	cell part;cytoplasm;cytoplasmic part;cytosol;extracellular membrane-bounded organelle;extracellular organelle;extracellular region part;extracellular vesicular exosome;intracellular part;membrane-bounded organelle;membrane-bounded vesicle;organelle;vesicle	Insulin signaling pathway;Starch and sucrose metabolism
P11217	Glycogen phosphorylase, muscle form	P11217_Y732	PYGM	GYNAQEyYDRIPELR	RGYNAQEYYDRIPEL			0.710954	-0.0576302	-0.411488	-0.988854	-0.104309	0.0465221	0.938	-0.317021	-0.110149	alcohol metabolic process;carbohydrate catabolic process;carbohydrate metabolic process;catabolic process;cellular carbohydrate catabolic process;cellular carbohydrate metabolic process;cellular glucan metabolic process;cellular macromolecule metabolic process;cellular metabolic process;cellular polysaccharide catabolic process;cellular polysaccharide metabolic process;cellular process;energy der…	binding;catalytic activity;cofactor binding;glycogen phosphorylase activity;nucleotide binding;phosphorylase activity;pyridoxal phosphate binding;transferase activity;transferase activity, transferring glycosyl groups;transferase activity, transferring hexosyl groups;vitamin B6 binding;vitamin binding	cell part;cytoplasm;cytoplasmic part;cytosol;extracellular membrane-bounded organelle;extracellular organelle;extracellular region part;extracellular vesicular exosome;intracellular part;membrane-bounded organelle;membrane-bounded vesicle;organelle;vesicle	Insulin signaling pathway;Starch and sucrose metabolism
P11277	Spectrin beta chain, erythrocytic	P11277_S2114	SPTB	TsPVSLWSR	HAATERTSPVSLWSR			0.47982	1.90803	0.390025	2.13851	0.431581	-0.452316	0.94	NaN	NaN	actin filament capping;anatomical structure development;axon guidance;biological regulation;biosynthetic process;cellular biosynthetic process;cellular component organization;cellular component organization or biogenesis;cellular membrane organization;cellular metabolic process;cellular nitrogen compound biosynthetic process;cellular nitrogen compound metabolic process;cellular process;chemotaxis…	actin binding;actin filament binding;ankyrin binding;binding;cytoskeletal protein binding;protein binding;structural constituent of cytoskeleton;structural molecule activity	actin cytoskeleton;cell cortex part;cell part;cell surface;cytoplasm;cytoplasmic part;cytoskeletal part;cytoskeleton;cytosol;intracellular non-membrane-bounded organelle;intracellular organelle;intracellular organelle part;intracellular part;intrinsic to internal side of plasma membrane;intrinsic to membrane;intrinsic to plasma membrane;macromolecular complex;membrane part;non-membrane-bounded or…
P11277	Spectrin beta chain, erythrocytic	P11277_S2124	SPTB	LSsSWESLQPEPSHPY;LSssWESLQPEPSHPY;LssSWESLQPEPSHPY	SLWSRLSSSWESLQP			0.297905	1.23751	-0.201481	-0.232632	1.38259	0.257364	0.934	NaN	NaN	actin filament capping;anatomical structure development;axon guidance;biological regulation;biosynthetic process;cellular biosynthetic process;cellular component organization;cellular component organization or biogenesis;cellular membrane organization;cellular metabolic process;cellular nitrogen compound biosynthetic process;cellular nitrogen compound metabolic process;cellular process;chemotaxis…	actin binding;actin filament binding;ankyrin binding;binding;cytoskeletal protein binding;protein binding;structural constituent of cytoskeleton;structural molecule activity	actin cytoskeleton;cell cortex part;cell part;cell surface;cytoplasm;cytoplasmic part;cytoskeletal part;cytoskeleton;cytosol;intracellular non-membrane-bounded organelle;intracellular organelle;intracellular organelle part;intracellular part;intrinsic to internal side of plasma membrane;intrinsic to membrane;intrinsic to plasma membrane;macromolecular complex;membrane part;non-membrane-bounded or…
P11277	Spectrin beta chain, erythrocytic	P11277_S2125	SPTB	LSSsWESLQPEPSHPY;LSssWESLQPEPSHPY;LsSsWESLQPEPSHPY	LWSRLSSSWESLQPE			1.02562	1.2737	1.25561	-1.42707	-0.487997	0.266703	0.932	NaN	NaN	actin filament capping;anatomical structure development;axon guidance;biological regulation;biosynthetic process;cellular biosynthetic process;cellular component organization;cellular component organization or biogenesis;cellular membrane organization;cellular metabolic process;cellular nitrogen compound biosynthetic process;cellular nitrogen compound metabolic process;cellular process;chemotaxis…	actin binding;actin filament binding;ankyrin binding;binding;cytoskeletal protein binding;protein binding;structural constituent of cytoskeleton;structural molecule activity	actin cytoskeleton;cell cortex part;cell part;cell surface;cytoplasm;cytoplasmic part;cytoskeletal part;cytoskeleton;cytosol;intracellular non-membrane-bounded organelle;intracellular organelle;intracellular organelle part;intracellular part;intrinsic to internal side of plasma membrane;intrinsic to membrane;intrinsic to plasma membrane;macromolecular complex;membrane part;non-membrane-bounded or…
P11277	Spectrin beta chain, erythrocytic	P11277_T2113	SPTB	tSPVSLWSR	HHAATERTSPVSLWS			0.466497	0.239102	0.684288	-2.60902	-0.0996819	0.506618	0.922	NaN	NaN	actin filament capping;anatomical structure development;axon guidance;biological regulation;biosynthetic process;cellular biosynthetic process;cellular component organization;cellular component organization or biogenesis;cellular membrane organization;cellular metabolic process;cellular nitrogen compound biosynthetic process;cellular nitrogen compound metabolic process;cellular process;chemotaxis…	actin binding;actin filament binding;ankyrin binding;binding;cytoskeletal protein binding;protein binding;structural constituent of cytoskeleton;structural molecule activity	actin cytoskeleton;cell cortex part;cell part;cell surface;cytoplasm;cytoplasmic part;cytoskeletal part;cytoskeleton;cytosol;intracellular non-membrane-bounded organelle;intracellular organelle;intracellular organelle part;intracellular part;intrinsic to internal side of plasma membrane;intrinsic to membrane;intrinsic to plasma membrane;macromolecular complex;membrane part;non-membrane-bounded or…
P11532	Dystrophin	P11532_S2437	DMD	AKQPDLAPGLTTIGAsPTQTVTLVTQPVVTK	GLTTIGASPTQTVTL	+	S1_Sup_R1_Sup;S1_Sup_R2_Sup;S1_Sup_R3_Sup;S2_Sup_R1_Sup;S2_Sup_R2_Sup;S2_Sup_R3_Sup;S3_Sup_R1_Sup;S3_Sup_R2_Sup;S3_Sup_R3_Sup	9.22787	3.10058	2.74976	3.00082	-0.177385	-0.13212	0.912	NaN	NaN	actin filament-based movement;actin filament-based process;actin-mediated cell contraction;actin-myosin filament sliding;anatomical structure development;anatomical structure homeostasis;biological regulation;biosynthetic process;calcium-mediated signaling;cardiac muscle contraction;cell development;cellular biosynthetic process;cellular component assembly;cellular component assembly at cellular …	actin binding;binding;cation binding;cytoskeletal protein binding;dystroglycan binding;enzyme binding;glycoprotein binding;ion binding;metal ion binding;myosin binding;nitric-oxide synthase binding;protein binding;structural constituent of cytoskeleton;structural constituent of muscle;structural molecule activity;transition metal ion binding;vinculin binding;zinc ion binding	cell junction;cell part;cell projection;cell projection membrane;cell projection part;cell surface;cell-substrate junction;contractile fiber part;costamere;cytoplasmic part;cytoskeleton;cytosol;dystrophin-associated glycoprotein complex;filopodium;filopodium membrane;intracellular membrane-bounded organelle;intracellular non-membrane-bounded organelle;intracellular organelle;intracellular part;ma…	Arrhythmogenic right ventricular cardiomyopathy (ARVC);Dilated cardiomyopathy;Hypertrophic cardiomyopathy (HCM);Viral myocarditis
P11532	Dystrophin	P11532_S3621	DMD	sDSSQPMLLR	PSTSLQRSDSSQPML			0.590378	2.26652	-1.09247	-0.246184	0.0680695	1.40474	0.937	NaN	NaN	actin filament-based movement;actin filament-based process;actin-mediated cell contraction;actin-myosin filament sliding;anatomical structure development;anatomical structure homeostasis;biological regulation;biosynthetic process;calcium-mediated signaling;cardiac muscle contraction;cell development;cellular biosynthetic process;cellular component assembly;cellular component assembly at cellular …	actin binding;binding;cation binding;cytoskeletal protein binding;dystroglycan binding;enzyme binding;glycoprotein binding;ion binding;metal ion binding;myosin binding;nitric-oxide synthase binding;protein binding;structural constituent of cytoskeleton;structural constituent of muscle;structural molecule activity;transition metal ion binding;vinculin binding;zinc ion binding	cell junction;cell part;cell projection;cell projection membrane;cell projection part;cell surface;cell-substrate junction;contractile fiber part;costamere;cytoplasmic part;cytoskeleton;cytosol;dystrophin-associated glycoprotein complex;filopodium;filopodium membrane;intracellular membrane-bounded organelle;intracellular non-membrane-bounded organelle;intracellular organelle;intracellular part;ma…	Arrhythmogenic right ventricular cardiomyopathy (ARVC);Dilated cardiomyopathy;Hypertrophic cardiomyopathy (HCM);Viral myocarditis
P11532	Dystrophin	P11532_S3623	DMD	SDsSQPMLLR;SDssQPMLLR	TSLQRSDSSQPMLLR			0.334782	0.0558077	0.0409047	-0.271372	-0.105028	0.126041	0.944	NaN	NaN	actin filament-based movement;actin filament-based process;actin-mediated cell contraction;actin-myosin filament sliding;anatomical structure development;anatomical structure homeostasis;biological regulation;biosynthetic process;calcium-mediated signaling;cardiac muscle contraction;cell development;cellular biosynthetic process;cellular component assembly;cellular component assembly at cellular …	actin binding;binding;cation binding;cytoskeletal protein binding;dystroglycan binding;enzyme binding;glycoprotein binding;ion binding;metal ion binding;myosin binding;nitric-oxide synthase binding;protein binding;structural constituent of cytoskeleton;structural constituent of muscle;structural molecule activity;transition metal ion binding;vinculin binding;zinc ion binding	cell junction;cell part;cell projection;cell projection membrane;cell projection part;cell surface;cell-substrate junction;contractile fiber part;costamere;cytoplasmic part;cytoskeleton;cytosol;dystrophin-associated glycoprotein complex;filopodium;filopodium membrane;intracellular membrane-bounded organelle;intracellular non-membrane-bounded organelle;intracellular organelle;intracellular part;ma…	Arrhythmogenic right ventricular cardiomyopathy (ARVC);Dilated cardiomyopathy;Hypertrophic cardiomyopathy (HCM);Viral myocarditis
P11532	Dystrophin	P11532_S3624	DMD	SDSsQPMLLR;SDssQPMLLR	SLQRSDSSQPMLLRV			0.376894	-0.277399	0.0373236	0.139053	-0.239634	-0.611382	0.937	0.289392	0.0666726	actin filament-based movement;actin filament-based process;actin-mediated cell contraction;actin-myosin filament sliding;anatomical structure development;anatomical structure homeostasis;biological regulation;biosynthetic process;calcium-mediated signaling;cardiac muscle contraction;cell development;cellular biosynthetic process;cellular component assembly;cellular component assembly at cellular …	actin binding;binding;cation binding;cytoskeletal protein binding;dystroglycan binding;enzyme binding;glycoprotein binding;ion binding;metal ion binding;myosin binding;nitric-oxide synthase binding;protein binding;structural constituent of cytoskeleton;structural constituent of muscle;structural molecule activity;transition metal ion binding;vinculin binding;zinc ion binding	cell junction;cell part;cell projection;cell projection membrane;cell projection part;cell surface;cell-substrate junction;contractile fiber part;costamere;cytoplasmic part;cytoskeleton;cytosol;dystrophin-associated glycoprotein complex;filopodium;filopodium membrane;intracellular membrane-bounded organelle;intracellular non-membrane-bounded organelle;intracellular organelle;intracellular part;ma…	Arrhythmogenic right ventricular cardiomyopathy (ARVC);Dilated cardiomyopathy;Hypertrophic cardiomyopathy (HCM);Viral myocarditis
P11717	Cation-independent mannose-6-phosphate receptor	P11717_S2484	IGF2R	LVSFHDDsDEDLLHI;LVsFHDDsDEDLLHI	LVSFHDDSDEDLLHI			0.241776	-0.184909	-0.494268	-0.220922	0.0324745	0.100201	1	NaN	NaN	anatomical structure development;anatomical structure morphogenesis;biological regulation;cell surface receptor linked signaling pathway;cellular component organization;cellular component organization or biogenesis;cellular membrane organization;cellular process;cellular response to stimulus;developmental process;endocytosis;enzyme linked receptor protein signaling pathway;establishment of locali…	binding;carbohydrate binding;carboxylic acid binding;catalytic activity;glycoprotein binding;G-protein coupled receptor activity;identical protein binding;insulin-like growth factor-activated receptor activity;isoprenoid binding;kinase activity;lipid binding;mannose binding;molecular transducer activity;monocarboxylic acid binding;monosaccharide binding;phosphoprotein binding;phosphotransferase a…	adherens junction;anchoring junction;cell junction;cell part;cell surface;cell-substrate adherens junction;cell-substrate junction;clathrin coat;clathrin-coated vesicle;coated vesicle;cytoplasmic membrane-bounded vesicle;cytoplasmic part;cytoplasmic vesicle;early endosome;endocytic vesicle;endosome;extracellular membrane-bounded organelle;extracellular organelle;extracellular region part;extracel…	Lysosome
P12235	ADP/ATP translocase 1	P12235_S7	SLC25A4	GDHAWsFLKDFLAGGVAAAVSK	MGDHAWSFLKDFLA_			0.772934	0.0747353	0.156393	-0.296069	-0.156357	-0.0836334	0.93	NaN	NaN	adenine transport;apoptotic mitochondrial changes;biological regulation;cellular component organization;cellular component organization at cellular level;cellular component organization or biogenesis;cellular component organization or biogenesis at cellular level;cellular metabolic process;cellular process;energy derivation by oxidation of organic compounds;energy reserve metabolic process;establ…	adenine transmembrane transporter activity;nucleobase transmembrane transporter activity;nucleobase-containing compound transmembrane transporter activity;purine base transmembrane transporter activity;substrate-specific transmembrane transporter activity;substrate-specific transporter activity;transmembrane transporter activity;transporter activity	cell part;cytoplasmic part;integral to membrane;integral to plasma membrane;intracellular membrane-bounded organelle;intracellular organelle;intracellular organelle part;intracellular part;intrinsic to membrane;intrinsic to plasma membrane;membrane;membrane part;membrane-bounded organelle;mitochondrial inner membrane;mitochondrial membrane;mitochondrial part;mitochondrion;nucleus;organelle;organe…	Calcium signaling pathway;Huntington's disease;Parkinson's disease
P12235	ADP/ATP translocase 1	P12235_T84	SLC25A4	YFPtQALNFAFK;YFPtQALNFAFKDK	NVIRYFPTQALNFAF			0.619578	-0.0717777	0.0539802	-0.250477	-0.110235	-0.270971	0.945	NaN	NaN	adenine transport;apoptotic mitochondrial changes;biological regulation;cellular component organization;cellular component organization at cellular level;cellular component organization or biogenesis;cellular component organization or biogenesis at cellular level;cellular metabolic process;cellular process;energy derivation by oxidation of organic compounds;energy reserve metabolic process;establ…	adenine transmembrane transporter activity;nucleobase transmembrane transporter activity;nucleobase-containing compound transmembrane transporter activity;purine base transmembrane transporter activity;substrate-specific transmembrane transporter activity;substrate-specific transporter activity;transmembrane transporter activity;transporter activity	cell part;cytoplasmic part;integral to membrane;integral to plasma membrane;intracellular membrane-bounded organelle;intracellular organelle;intracellular organelle part;intracellular part;intrinsic to membrane;intrinsic to plasma membrane;membrane;membrane part;membrane-bounded organelle;mitochondrial inner membrane;mitochondrial membrane;mitochondrial part;mitochondrion;nucleus;organelle;organe…	Calcium signaling pathway;Huntington's disease;Parkinson's disease
P12235	ADP/ATP translocase 1	P12235_Y191	SLC25A4	AAyFGVYDTAK	IIIYRAAYFGVYDTA			0.60949	-0.161562	-0.244865	-0.565403	0.00387573	-0.0947838	0.943	NaN	NaN	adenine transport;apoptotic mitochondrial changes;biological regulation;cellular component organization;cellular component organization at cellular level;cellular component organization or biogenesis;cellular component organization or biogenesis at cellular level;cellular metabolic process;cellular process;energy derivation by oxidation of organic compounds;energy reserve metabolic process;establ…	adenine transmembrane transporter activity;nucleobase transmembrane transporter activity;nucleobase-containing compound transmembrane transporter activity;purine base transmembrane transporter activity;substrate-specific transmembrane transporter activity;substrate-specific transporter activity;transmembrane transporter activity;transporter activity	cell part;cytoplasmic part;integral to membrane;integral to plasma membrane;intracellular membrane-bounded organelle;intracellular organelle;intracellular organelle part;intracellular part;intrinsic to membrane;intrinsic to plasma membrane;membrane;membrane part;membrane-bounded organelle;mitochondrial inner membrane;mitochondrial membrane;mitochondrial part;mitochondrion;nucleus;organelle;organe…	Calcium signaling pathway;Huntington's disease;Parkinson's disease
P12277	Creatine kinase B-type	P12277_S285	CKB	LGYILTCPsNLGTGLR	GYILTCPSNLGTGLR			0.0811333	0.0693394	0.204032	-0.414932	-0.157192	0.00886536	0.921	NaN	NaN	amine metabolic process;anatomical structure development;anion homeostasis;biological regulation;carboxylic acid metabolic process;cellular amine metabolic process;cellular amino acid metabolic process;cellular anion homeostasis;cellular chemical homeostasis;cellular chloride ion homeostasis;cellular homeostasis;cellular ion homeostasis;cellular ketone metabolic process;cellular metabolic process…	adenyl nucleotide binding;adenyl ribonucleotide binding;ATP binding;binding;catalytic activity;creatine kinase activity;enzyme binding;kinase activity;nucleotide binding;phosphotransferase activity, nitrogenous group as acceptor;protein binding;purine nucleotide binding;purine ribonucleoside triphosphate binding;purine ribonucleotide binding;ribonucleotide binding;transferase activity;transferase…	cell part;cytoplasmic part;cytosol;extracellular membrane-bounded organelle;extracellular organelle;extracellular region part;extracellular vesicular exosome;intracellular membrane-bounded organelle;intracellular organelle;intracellular part;membrane-bounded organelle;membrane-bounded vesicle;mitochondrion;organelle;vesicle	Arginine and proline metabolism
P12694	2-oxoisovalerate dehydrogenase subunit alpha, mitochondrial	P12694_S337	BCKDHA	IGHHsTSDDSSAYR;IGHHsTSDDSSAYRsVDEVNYWDK	TYRIGHHSTSDDSSA			0.100078	-0.745374	0.877005	1.11795	-0.82156	-0.740845	0.932	NaN	NaN	amine catabolic process;amine metabolic process;branched chain family amino acid catabolic process;branched chain family amino acid metabolic process;carboxylic acid catabolic process;carboxylic acid metabolic process;catabolic process;cellular amine metabolic process;cellular amino acid catabolic process;cellular amino acid metabolic process;cellular catabolic process;cellular ketone metabolic p…	3-methyl-2-oxobutanoate dehydrogenase (2-methylpropanoyl-transferring) activity;alpha-ketoacid dehydrogenase activity;binding;carbon-carbon lyase activity;carboxy-lyase activity;catalytic activity;cation binding;ion binding;lyase activity;metal ion binding;oxidoreductase activity;oxidoreductase activity, acting on the aldehyde or oxo group of donors;oxidoreductase activity, acting on the aldehyde…	cell part;cytoplasmic part;dihydrolipoyl dehydrogenase complex;intracellular membrane-bounded organelle;intracellular organelle;intracellular organelle lumen;intracellular organelle part;intracellular part;macromolecular complex;membrane-bounded organelle;membrane-enclosed lumen;mitochondrial alpha-ketoglutarate dehydrogenase complex;mitochondrial matrix;mitochondrial part;mitochondrial tricarbox…	Valine, leucine and isoleucine degradation
P12694	2-oxoisovalerate dehydrogenase subunit alpha, mitochondrial	P12694_S347	BCKDHA	IGHHsTSDDSSAYRsVDEVNYWDK;sVDEVNYWDK;sVDEVNYWDKQDHPISR	DDSSAYRSVDEVNYW			0.0244652	0.189923	-0.0924816	-0.147108	0.163748	0.213596	0.944	NaN	NaN	amine catabolic process;amine metabolic process;branched chain family amino acid catabolic process;branched chain family amino acid metabolic process;carboxylic acid catabolic process;carboxylic acid metabolic process;catabolic process;cellular amine metabolic process;cellular amino acid catabolic process;cellular amino acid metabolic process;cellular catabolic process;cellular ketone metabolic p…	3-methyl-2-oxobutanoate dehydrogenase (2-methylpropanoyl-transferring) activity;alpha-ketoacid dehydrogenase activity;binding;carbon-carbon lyase activity;carboxy-lyase activity;catalytic activity;cation binding;ion binding;lyase activity;metal ion binding;oxidoreductase activity;oxidoreductase activity, acting on the aldehyde or oxo group of donors;oxidoreductase activity, acting on the aldehyde…	cell part;cytoplasmic part;dihydrolipoyl dehydrogenase complex;intracellular membrane-bounded organelle;intracellular organelle;intracellular organelle lumen;intracellular organelle part;intracellular part;macromolecular complex;membrane-bounded organelle;membrane-enclosed lumen;mitochondrial alpha-ketoglutarate dehydrogenase complex;mitochondrial matrix;mitochondrial part;mitochondrial tricarbox…	Valine, leucine and isoleucine degradation
P12882	Myosin-1	P12882_S1331	MYH1	sALAHALQSSR	EEEIKAKSALAHALQ			0.0108461	-0.670232	0.076574	0.11234	-0.144329	-0.669361	0.944	NaN	NaN	multicellular organismal process;muscle contraction;muscle system process;system process	adenyl nucleotide binding;adenyl ribonucleotide binding;ATP binding;binding;catalytic activity;hydrolase activity;hydrolase activity, acting on acid anhydrides;hydrolase activity, acting on acid anhydrides, in phosphorus-containing anhydrides;motor activity;nucleoside-triphosphatase activity;nucleotide binding;purine nucleotide binding;purine ribonucleoside triphosphate binding;purine ribonucleot…	A band;cell junction;cell part;cell-cell contact zone;cell-cell junction;contractile fiber part;cytoplasmic part;cytoskeletal part;intercalated disc;intracellular organelle part;intracellular part;macromolecular complex;muscle myosin complex;myosin complex;myosin filament;myosin II complex;organelle part;protein complex	Tight junction;Viral myocarditis
P12882	Myosin-1	P12882_S1542	MYH1	KQVEQEKsELQAALEEAEASLEHEEGK;QVEQEKsELQAALEEAEASLEHEEGK;sELQAALEEAEASLEHEEGK	KQVEQEKSELQAALE			0.0164615	-0.00691318	-0.252107	-0.119955	0.0413723	0.0102711	0.944	NaN	NaN	multicellular organismal process;muscle contraction;muscle system process;system process	adenyl nucleotide binding;adenyl ribonucleotide binding;ATP binding;binding;catalytic activity;hydrolase activity;hydrolase activity, acting on acid anhydrides;hydrolase activity, acting on acid anhydrides, in phosphorus-containing anhydrides;motor activity;nucleoside-triphosphatase activity;nucleotide binding;purine nucleotide binding;purine ribonucleoside triphosphate binding;purine ribonucleot…	A band;cell junction;cell part;cell-cell contact zone;cell-cell junction;contractile fiber part;cytoplasmic part;cytoskeletal part;intercalated disc;intracellular organelle part;intracellular part;macromolecular complex;muscle myosin complex;myosin complex;myosin filament;myosin II complex;organelle part;protein complex	Tight junction;Viral myocarditis
P12882	Myosin-1	P12882_S1667	MYH1	DTQLHLDDALRsQEDLKEQLAMVER	HLDDALRSQEDLKEQ			0.223696	0.940014	0.41313	1.11164	0.141466	0.497974	0.927	NaN	NaN	multicellular organismal process;muscle contraction;muscle system process;system process	adenyl nucleotide binding;adenyl ribonucleotide binding;ATP binding;binding;catalytic activity;hydrolase activity;hydrolase activity, acting on acid anhydrides;hydrolase activity, acting on acid anhydrides, in phosphorus-containing anhydrides;motor activity;nucleoside-triphosphatase activity;nucleotide binding;purine nucleotide binding;purine ribonucleoside triphosphate binding;purine ribonucleot…	A band;cell junction;cell part;cell-cell contact zone;cell-cell junction;contractile fiber part;cytoplasmic part;cytoskeletal part;intercalated disc;intracellular organelle part;intracellular part;macromolecular complex;muscle myosin complex;myosin complex;myosin filament;myosin II complex;organelle part;protein complex	Tight junction;Viral myocarditis
P12882	Myosin-1	P12882_S1739	MYH1	KKLETDIsQIQGEMEDIIQEAR;KKLEtDIsQIQGEMEDIIQEAR;KLETDIsQIQGEMEDIIQEAR;LETDIsQIQGEMEDIIQEAR	KKLETDISQIQGEME			0.0479224	-0.460716	0.0546382	-0.495938	0.0587254	0.444525	1	NaN	NaN	multicellular organismal process;muscle contraction;muscle system process;system process	adenyl nucleotide binding;adenyl ribonucleotide binding;ATP binding;binding;catalytic activity;hydrolase activity;hydrolase activity, acting on acid anhydrides;hydrolase activity, acting on acid anhydrides, in phosphorus-containing anhydrides;motor activity;nucleoside-triphosphatase activity;nucleotide binding;purine nucleotide binding;purine ribonucleoside triphosphate binding;purine ribonucleot…	A band;cell junction;cell part;cell-cell contact zone;cell-cell junction;contractile fiber part;cytoplasmic part;cytoskeletal part;intercalated disc;intracellular organelle part;intracellular part;macromolecular complex;muscle myosin complex;myosin complex;myosin filament;myosin II complex;organelle part;protein complex	Tight junction;Viral myocarditis
P12882	Myosin-1	P12882_S901	MYH1	NDLQLQVQAEADsLADAEER;NDLQLQVQAEADsLADAEERCDQLIK	QVQAEADSLADAEER			0.350915	-0.0283149	0.573948	1.20761	-1.42157	-2.03747	1	NaN	NaN	multicellular organismal process;muscle contraction;muscle system process;system process	adenyl nucleotide binding;adenyl ribonucleotide binding;ATP binding;binding;catalytic activity;hydrolase activity;hydrolase activity, acting on acid anhydrides;hydrolase activity, acting on acid anhydrides, in phosphorus-containing anhydrides;motor activity;nucleoside-triphosphatase activity;nucleotide binding;purine nucleotide binding;purine ribonucleoside triphosphate binding;purine ribonucleot…	A band;cell junction;cell part;cell-cell contact zone;cell-cell junction;contractile fiber part;cytoplasmic part;cytoskeletal part;intercalated disc;intracellular organelle part;intracellular part;macromolecular complex;muscle myosin complex;myosin complex;myosin filament;myosin II complex;organelle part;protein complex	Tight junction;Viral myocarditis
P12882	Myosin-1	P12882_T1241	MYH1	MEIDDLASNMEtVSK	DLASNMETVSKAKGN			0.156251	0.0856508	-0.805685	-0.699793	0.26417	0.450003	0.912	NaN	NaN	multicellular organismal process;muscle contraction;muscle system process;system process	adenyl nucleotide binding;adenyl ribonucleotide binding;ATP binding;binding;catalytic activity;hydrolase activity;hydrolase activity, acting on acid anhydrides;hydrolase activity, acting on acid anhydrides, in phosphorus-containing anhydrides;motor activity;nucleoside-triphosphatase activity;nucleotide binding;purine nucleotide binding;purine ribonucleoside triphosphate binding;purine ribonucleot…	A band;cell junction;cell part;cell-cell contact zone;cell-cell junction;contractile fiber part;cytoplasmic part;cytoskeletal part;intercalated disc;intracellular organelle part;intracellular part;macromolecular complex;muscle myosin complex;myosin complex;myosin filament;myosin II complex;organelle part;protein complex	Tight junction;Viral myocarditis
P12882	Myosin-1	P12882_T71	MYH1	TEAGATVtVKDDQVFPMNPPK;TEAGATVtVKDDQVFPMNPPKYDK	TEAGATVTVKDDQVF			0.0363149	0.556105	-0.665206	-0.995669	0.216015	0.512844	0.912	NaN	NaN	multicellular organismal process;muscle contraction;muscle system process;system process	adenyl nucleotide binding;adenyl ribonucleotide binding;ATP binding;binding;catalytic activity;hydrolase activity;hydrolase activity, acting on acid anhydrides;hydrolase activity, acting on acid anhydrides, in phosphorus-containing anhydrides;motor activity;nucleoside-triphosphatase activity;nucleotide binding;purine nucleotide binding;purine ribonucleoside triphosphate binding;purine ribonucleot…	A band;cell junction;cell part;cell-cell contact zone;cell-cell junction;contractile fiber part;cytoplasmic part;cytoskeletal part;intercalated disc;intracellular organelle part;intracellular part;macromolecular complex;muscle myosin complex;myosin complex;myosin filament;myosin II complex;organelle part;protein complex	Tight junction;Viral myocarditis
P12883	Myosin-7	P12883_S1037	MYH7	LEQQVDDLEGsLEQEK;LEQQVDDLEGsLEQEKK;VKLEQQVDDLEGsLEQEK;VKLEQQVDDLEGsLEQEKK	QVDDLEGSLEQEKKV			0.516885	0.112734	0.294903	-0.0886873	-0.190376	-0.0345516	1	NaN	NaN	actin filament-based movement;actin filament-based process;actin-mediated cell contraction;actin-myosin filament sliding;adult heart development;anatomical structure development;anatomical structure morphogenesis;biological regulation;cardiac muscle contraction;cardiac muscle tissue morphogenesis;cellular component movement;cellular process;developmental process;heart development;metabolic proces…	actin-dependent ATPase activity;adenyl nucleotide binding;adenyl ribonucleotide binding;ATP binding;ATPase activity;ATPase activity, coupled;binding;catalytic activity;hydrolase activity;hydrolase activity, acting on acid anhydrides;hydrolase activity, acting on acid anhydrides, in phosphorus-containing anhydrides;microfilament motor activity;motor activity;nucleoside-triphosphatase activity;nucl…	actin filament bundle;actomyosin;adherens junction;anchoring junction;cell junction;cell part;cell-substrate adherens junction;cell-substrate junction;contractile fiber part;cytoplasm;cytoplasmic part;cytoskeletal part;focal adhesion;intracellular organelle part;intracellular part;macromolecular complex;muscle myosin complex;myosin complex;myosin filament;myosin II complex;nuclear part;nucleoplas…	Tight junction;Viral myocarditis
P12883	Myosin-7	P12883_S1065	MYH7	LEGDLKLtQEsIMDLENDKQQLDER;LTQEsIMDLENDKQQLDER;LtQEsIMDLENDKQQLDER	DLKLTQESIMDLEND			0.81128	0.152953	0.37196	-0.236962	-0.120531	0.0133915	1	NaN	NaN	actin filament-based movement;actin filament-based process;actin-mediated cell contraction;actin-myosin filament sliding;adult heart development;anatomical structure development;anatomical structure morphogenesis;biological regulation;cardiac muscle contraction;cardiac muscle tissue morphogenesis;cellular component movement;cellular process;developmental process;heart development;metabolic proces…	actin-dependent ATPase activity;adenyl nucleotide binding;adenyl ribonucleotide binding;ATP binding;ATPase activity;ATPase activity, coupled;binding;catalytic activity;hydrolase activity;hydrolase activity, acting on acid anhydrides;hydrolase activity, acting on acid anhydrides, in phosphorus-containing anhydrides;microfilament motor activity;motor activity;nucleoside-triphosphatase activity;nucl…	actin filament bundle;actomyosin;adherens junction;anchoring junction;cell junction;cell part;cell-substrate adherens junction;cell-substrate junction;contractile fiber part;cytoplasm;cytoplasmic part;cytoskeletal part;focal adhesion;intracellular organelle part;intracellular part;macromolecular complex;muscle myosin complex;myosin complex;myosin filament;myosin II complex;nuclear part;nucleoplas…	Tight junction;Viral myocarditis
P12883	Myosin-7	P12883_S1102	MYH7	IEDEQALGsQLQK;IEDEQALGsQLQKK	EDEQALGSQLQKKLK			1.25311	0.23391	0.273605	0.0102762	-0.132875	-0.250826	1	NaN	NaN	actin filament-based movement;actin filament-based process;actin-mediated cell contraction;actin-myosin filament sliding;adult heart development;anatomical structure development;anatomical structure morphogenesis;biological regulation;cardiac muscle contraction;cardiac muscle tissue morphogenesis;cellular component movement;cellular process;developmental process;heart development;metabolic proces…	actin-dependent ATPase activity;adenyl nucleotide binding;adenyl ribonucleotide binding;ATP binding;ATPase activity;ATPase activity, coupled;binding;catalytic activity;hydrolase activity;hydrolase activity, acting on acid anhydrides;hydrolase activity, acting on acid anhydrides, in phosphorus-containing anhydrides;microfilament motor activity;motor activity;nucleoside-triphosphatase activity;nucl…	actin filament bundle;actomyosin;adherens junction;anchoring junction;cell junction;cell part;cell-substrate adherens junction;cell-substrate junction;contractile fiber part;cytoplasm;cytoplasmic part;cytoskeletal part;focal adhesion;intracellular organelle part;intracellular part;macromolecular complex;muscle myosin complex;myosin complex;myosin filament;myosin II complex;nuclear part;nucleoplas…	Tight junction;Viral myocarditis
P12883	Myosin-7	P12883_S1137	MYH7	LRsDLSR;LRsDLSRELEEISER;sDLSRELEEISER;sDLSRELEEISERLEEAGGATSVQIEMNK	AKVEKLRSDLSRELE			0.481099	0.257305	0.349392	-0.269685	-0.0852947	0.173298	0.935	NaN	NaN	actin filament-based movement;actin filament-based process;actin-mediated cell contraction;actin-myosin filament sliding;adult heart development;anatomical structure development;anatomical structure morphogenesis;biological regulation;cardiac muscle contraction;cardiac muscle tissue morphogenesis;cellular component movement;cellular process;developmental process;heart development;metabolic proces…	actin-dependent ATPase activity;adenyl nucleotide binding;adenyl ribonucleotide binding;ATP binding;ATPase activity;ATPase activity, coupled;binding;catalytic activity;hydrolase activity;hydrolase activity, acting on acid anhydrides;hydrolase activity, acting on acid anhydrides, in phosphorus-containing anhydrides;microfilament motor activity;motor activity;nucleoside-triphosphatase activity;nucl…	actin filament bundle;actomyosin;adherens junction;anchoring junction;cell junction;cell part;cell-substrate adherens junction;cell-substrate junction;contractile fiber part;cytoplasm;cytoplasmic part;cytoskeletal part;focal adhesion;intracellular organelle part;intracellular part;macromolecular complex;muscle myosin complex;myosin complex;myosin filament;myosin II complex;nuclear part;nucleoplas…	Tight junction;Viral myocarditis
P12883	Myosin-7	P12883_S1140	MYH7	LRSDLsRELEEISER;SDLsRELEEISER;SDLsRELEEISERLEEAGGATSVQIEMNK	EKLRSDLSRELEEIS			0.933721	0.207362	0.24014	0.0113805	-0.0726032	-0.137005	0.942	NaN	NaN	actin filament-based movement;actin filament-based process;actin-mediated cell contraction;actin-myosin filament sliding;adult heart development;anatomical structure development;anatomical structure morphogenesis;biological regulation;cardiac muscle contraction;cardiac muscle tissue morphogenesis;cellular component movement;cellular process;developmental process;heart development;metabolic proces…	actin-dependent ATPase activity;adenyl nucleotide binding;adenyl ribonucleotide binding;ATP binding;ATPase activity;ATPase activity, coupled;binding;catalytic activity;hydrolase activity;hydrolase activity, acting on acid anhydrides;hydrolase activity, acting on acid anhydrides, in phosphorus-containing anhydrides;microfilament motor activity;motor activity;nucleoside-triphosphatase activity;nucl…	actin filament bundle;actomyosin;adherens junction;anchoring junction;cell junction;cell part;cell-substrate adherens junction;cell-substrate junction;contractile fiber part;cytoplasm;cytoplasmic part;cytoskeletal part;focal adhesion;intracellular organelle part;intracellular part;macromolecular complex;muscle myosin complex;myosin complex;myosin filament;myosin II complex;nuclear part;nucleoplas…	Tight junction;Viral myocarditis
P12883	Myosin-7	P12883_S1199	MYH7	HADsVAELGEQIDNLQR;KHADsVAELGEQIDNLQR;KKHADsVAELGEQIDNLQR	LRKKHADSVAELGEQ			0.0409846	0.108248	0.00123405	-0.0631863	0.0259342	0.0633068	1	NaN	NaN	actin filament-based movement;actin filament-based process;actin-mediated cell contraction;actin-myosin filament sliding;adult heart development;anatomical structure development;anatomical structure morphogenesis;biological regulation;cardiac muscle contraction;cardiac muscle tissue morphogenesis;cellular component movement;cellular process;developmental process;heart development;metabolic proces…	actin-dependent ATPase activity;adenyl nucleotide binding;adenyl ribonucleotide binding;ATP binding;ATPase activity;ATPase activity, coupled;binding;catalytic activity;hydrolase activity;hydrolase activity, acting on acid anhydrides;hydrolase activity, acting on acid anhydrides, in phosphorus-containing anhydrides;microfilament motor activity;motor activity;nucleoside-triphosphatase activity;nucl…	actin filament bundle;actomyosin;adherens junction;anchoring junction;cell junction;cell part;cell-substrate adherens junction;cell-substrate junction;contractile fiber part;cytoplasm;cytoplasmic part;cytoskeletal part;focal adhesion;intracellular organelle part;intracellular part;macromolecular complex;muscle myosin complex;myosin complex;myosin filament;myosin II complex;nuclear part;nucleoplas…	Tight junction;Viral myocarditis
P12883	Myosin-7	P12883_S1222	MYH7	EKsEFKLELDDVTSNMEQIIK	QKLEKEKSEFKLELD			0.755115	0.318503	0.294642	-0.0996148	-0.0814514	-0.0952663	0.936	NaN	NaN	actin filament-based movement;actin filament-based process;actin-mediated cell contraction;actin-myosin filament sliding;adult heart development;anatomical structure development;anatomical structure morphogenesis;biological regulation;cardiac muscle contraction;cardiac muscle tissue morphogenesis;cellular component movement;cellular process;developmental process;heart development;metabolic proces…	actin-dependent ATPase activity;adenyl nucleotide binding;adenyl ribonucleotide binding;ATP binding;ATPase activity;ATPase activity, coupled;binding;catalytic activity;hydrolase activity;hydrolase activity, acting on acid anhydrides;hydrolase activity, acting on acid anhydrides, in phosphorus-containing anhydrides;microfilament motor activity;motor activity;nucleoside-triphosphatase activity;nucl…	actin filament bundle;actomyosin;adherens junction;anchoring junction;cell junction;cell part;cell-substrate adherens junction;cell-substrate junction;contractile fiber part;cytoplasm;cytoplasmic part;cytoskeletal part;focal adhesion;intracellular organelle part;intracellular part;macromolecular complex;muscle myosin complex;myosin complex;myosin filament;myosin II complex;nuclear part;nucleoplas…	Tight junction;Viral myocarditis
P12883	Myosin-7	P12883_S1233	MYH7	EKSEFKLELDDVTsNMEQIIK;LELDDVTsNMEQIIK;SEFKLELDDVTsNMEQIIK	LELDDVTSNMEQIIK			0.801516	0.116704	0.905154	0.00184218	-0.659216	-0.0917377	0.94	NaN	NaN	actin filament-based movement;actin filament-based process;actin-mediated cell contraction;actin-myosin filament sliding;adult heart development;anatomical structure development;anatomical structure morphogenesis;biological regulation;cardiac muscle contraction;cardiac muscle tissue morphogenesis;cellular component movement;cellular process;developmental process;heart development;metabolic proces…	actin-dependent ATPase activity;adenyl nucleotide binding;adenyl ribonucleotide binding;ATP binding;ATPase activity;ATPase activity, coupled;binding;catalytic activity;hydrolase activity;hydrolase activity, acting on acid anhydrides;hydrolase activity, acting on acid anhydrides, in phosphorus-containing anhydrides;microfilament motor activity;motor activity;nucleoside-triphosphatase activity;nucl…	actin filament bundle;actomyosin;adherens junction;anchoring junction;cell junction;cell part;cell-substrate adherens junction;cell-substrate junction;contractile fiber part;cytoplasm;cytoplasmic part;cytoskeletal part;focal adhesion;intracellular organelle part;intracellular part;macromolecular complex;muscle myosin complex;myosin complex;myosin filament;myosin II complex;nuclear part;nucleoplas…	Tight junction;Viral myocarditis
P12883	Myosin-7	P12883_S1261	MYH7	TLEDQMNEHRsKAEETQR	DQMNEHRSKAEETQR			0.0026086	0.125598	0.098821	-0.0362199	0.0262432	-0.207764	0.905	NaN	NaN	actin filament-based movement;actin filament-based process;actin-mediated cell contraction;actin-myosin filament sliding;adult heart development;anatomical structure development;anatomical structure morphogenesis;biological regulation;cardiac muscle contraction;cardiac muscle tissue morphogenesis;cellular component movement;cellular process;developmental process;heart development;metabolic proces…	actin-dependent ATPase activity;adenyl nucleotide binding;adenyl ribonucleotide binding;ATP binding;ATPase activity;ATPase activity, coupled;binding;catalytic activity;hydrolase activity;hydrolase activity, acting on acid anhydrides;hydrolase activity, acting on acid anhydrides, in phosphorus-containing anhydrides;microfilament motor activity;motor activity;nucleoside-triphosphatase activity;nucl…	actin filament bundle;actomyosin;adherens junction;anchoring junction;cell junction;cell part;cell-substrate adherens junction;cell-substrate junction;contractile fiber part;cytoplasm;cytoplasmic part;cytoskeletal part;focal adhesion;intracellular organelle part;intracellular part;macromolecular complex;muscle myosin complex;myosin complex;myosin filament;myosin II complex;nuclear part;nucleoplas…	Tight junction;Viral myocarditis
P12883	Myosin-7	P12883_S1269	MYH7	AEETQRsVNDLTSQR;SKAEETQRsVNDLTSQR;sVNDLTsQRAK	KAEETQRSVNDLTSQ			0.54052	-0.279414	0.244615	-0.385019	-0.393379	-0.422503	0.938	NaN	NaN	actin filament-based movement;actin filament-based process;actin-mediated cell contraction;actin-myosin filament sliding;adult heart development;anatomical structure development;anatomical structure morphogenesis;biological regulation;cardiac muscle contraction;cardiac muscle tissue morphogenesis;cellular component movement;cellular process;developmental process;heart development;metabolic proces…	actin-dependent ATPase activity;adenyl nucleotide binding;adenyl ribonucleotide binding;ATP binding;ATPase activity;ATPase activity, coupled;binding;catalytic activity;hydrolase activity;hydrolase activity, acting on acid anhydrides;hydrolase activity, acting on acid anhydrides, in phosphorus-containing anhydrides;microfilament motor activity;motor activity;nucleoside-triphosphatase activity;nucl…	actin filament bundle;actomyosin;adherens junction;anchoring junction;cell junction;cell part;cell-substrate adherens junction;cell-substrate junction;contractile fiber part;cytoplasm;cytoplasmic part;cytoskeletal part;focal adhesion;intracellular organelle part;intracellular part;macromolecular complex;muscle myosin complex;myosin complex;myosin filament;myosin II complex;nuclear part;nucleoplas…	Tight junction;Viral myocarditis
P12883	Myosin-7	P12883_S1299	MYH7	EALIsQLTR;QLDEKEALIsQLTR	DEKEALISQLTRGKL			1.29452	0.32715	0.473378	0.0098594	-0.189476	-0.131176	0.949	NaN	NaN	actin filament-based movement;actin filament-based process;actin-mediated cell contraction;actin-myosin filament sliding;adult heart development;anatomical structure development;anatomical structure morphogenesis;biological regulation;cardiac muscle contraction;cardiac muscle tissue morphogenesis;cellular component movement;cellular process;developmental process;heart development;metabolic proces…	actin-dependent ATPase activity;adenyl nucleotide binding;adenyl ribonucleotide binding;ATP binding;ATPase activity;ATPase activity, coupled;binding;catalytic activity;hydrolase activity;hydrolase activity, acting on acid anhydrides;hydrolase activity, acting on acid anhydrides, in phosphorus-containing anhydrides;microfilament motor activity;motor activity;nucleoside-triphosphatase activity;nucl…	actin filament bundle;actomyosin;adherens junction;anchoring junction;cell junction;cell part;cell-substrate adherens junction;cell-substrate junction;contractile fiber part;cytoplasm;cytoplasmic part;cytoskeletal part;focal adhesion;intracellular organelle part;intracellular part;macromolecular complex;muscle myosin complex;myosin complex;myosin filament;myosin II complex;nuclear part;nucleoplas…	Tight junction;Viral myocarditis
P12883	Myosin-7	P12883_S1366	MYH7	ANsEVAQWR;VLsKANsEVAQWR	RVLSKANSEVAQWRT			0.262708	0.28415	0.0445019	0.135221	0.0336628	-0.188763	1	NaN	NaN	actin filament-based movement;actin filament-based process;actin-mediated cell contraction;actin-myosin filament sliding;adult heart development;anatomical structure development;anatomical structure morphogenesis;biological regulation;cardiac muscle contraction;cardiac muscle tissue morphogenesis;cellular component movement;cellular process;developmental process;heart development;metabolic proces…	actin-dependent ATPase activity;adenyl nucleotide binding;adenyl ribonucleotide binding;ATP binding;ATPase activity;ATPase activity, coupled;binding;catalytic activity;hydrolase activity;hydrolase activity, acting on acid anhydrides;hydrolase activity, acting on acid anhydrides, in phosphorus-containing anhydrides;microfilament motor activity;motor activity;nucleoside-triphosphatase activity;nucl…	actin filament bundle;actomyosin;adherens junction;anchoring junction;cell junction;cell part;cell-substrate adherens junction;cell-substrate junction;contractile fiber part;cytoplasm;cytoplasmic part;cytoskeletal part;focal adhesion;intracellular organelle part;intracellular part;macromolecular complex;muscle myosin complex;myosin complex;myosin filament;myosin II complex;nuclear part;nucleoplas…	Tight junction;Viral myocarditis
P12883	Myosin-7	P12883_S1465	MYH7	QKYEESQsELESSQK;QKYEESQsELESSQKEAR;YEESQsELESSQK	QKYEESQSELESSQK			1.01884	0.123044	0.476245	0.738047	-0.195679	-0.995054	0.943	NaN	NaN	actin filament-based movement;actin filament-based process;actin-mediated cell contraction;actin-myosin filament sliding;adult heart development;anatomical structure development;anatomical structure morphogenesis;biological regulation;cardiac muscle contraction;cardiac muscle tissue morphogenesis;cellular component movement;cellular process;developmental process;heart development;metabolic proces…	actin-dependent ATPase activity;adenyl nucleotide binding;adenyl ribonucleotide binding;ATP binding;ATPase activity;ATPase activity, coupled;binding;catalytic activity;hydrolase activity;hydrolase activity, acting on acid anhydrides;hydrolase activity, acting on acid anhydrides, in phosphorus-containing anhydrides;microfilament motor activity;motor activity;nucleoside-triphosphatase activity;nucl…	actin filament bundle;actomyosin;adherens junction;anchoring junction;cell junction;cell part;cell-substrate adherens junction;cell-substrate junction;contractile fiber part;cytoplasm;cytoplasmic part;cytoskeletal part;focal adhesion;intracellular organelle part;intracellular part;macromolecular complex;muscle myosin complex;myosin complex;myosin filament;myosin II complex;nuclear part;nucleoplas…	Tight junction;Viral myocarditis
P12883	Myosin-7	P12883_S1469	MYH7	QKYEESQSELEsSQK;QKYEESQSELEsSQKEAR;YEESQSELEsSQK;YEESQSELEsSQKEAR	ESQSELESSQKEARS			0.0273967	0.102839	-0.186193	0.0825869	-0.0634861	-0.227198	0.933	NaN	NaN	actin filament-based movement;actin filament-based process;actin-mediated cell contraction;actin-myosin filament sliding;adult heart development;anatomical structure development;anatomical structure morphogenesis;biological regulation;cardiac muscle contraction;cardiac muscle tissue morphogenesis;cellular component movement;cellular process;developmental process;heart development;metabolic proces…	actin-dependent ATPase activity;adenyl nucleotide binding;adenyl ribonucleotide binding;ATP binding;ATPase activity;ATPase activity, coupled;binding;catalytic activity;hydrolase activity;hydrolase activity, acting on acid anhydrides;hydrolase activity, acting on acid anhydrides, in phosphorus-containing anhydrides;microfilament motor activity;motor activity;nucleoside-triphosphatase activity;nucl…	actin filament bundle;actomyosin;adherens junction;anchoring junction;cell junction;cell part;cell-substrate adherens junction;cell-substrate junction;contractile fiber part;cytoplasm;cytoplasmic part;cytoskeletal part;focal adhesion;intracellular organelle part;intracellular part;macromolecular complex;muscle myosin complex;myosin complex;myosin filament;myosin II complex;nuclear part;nucleoplas…	Tight junction;Viral myocarditis
P12883	Myosin-7	P12883_S1476	MYH7	sLSTELFK	SSQKEARSLSTELFK			0.235335	0.14755	0.143857	-0.120095	-0.0812778	-0.0498238	0.944	NaN	NaN	actin filament-based movement;actin filament-based process;actin-mediated cell contraction;actin-myosin filament sliding;adult heart development;anatomical structure development;anatomical structure morphogenesis;biological regulation;cardiac muscle contraction;cardiac muscle tissue morphogenesis;cellular component movement;cellular process;developmental process;heart development;metabolic proces…	actin-dependent ATPase activity;adenyl nucleotide binding;adenyl ribonucleotide binding;ATP binding;ATPase activity;ATPase activity, coupled;binding;catalytic activity;hydrolase activity;hydrolase activity, acting on acid anhydrides;hydrolase activity, acting on acid anhydrides, in phosphorus-containing anhydrides;microfilament motor activity;motor activity;nucleoside-triphosphatase activity;nucl…	actin filament bundle;actomyosin;adherens junction;anchoring junction;cell junction;cell part;cell-substrate adherens junction;cell-substrate junction;contractile fiber part;cytoplasm;cytoplasmic part;cytoskeletal part;focal adhesion;intracellular organelle part;intracellular part;macromolecular complex;muscle myosin complex;myosin complex;myosin filament;myosin II complex;nuclear part;nucleoplas…	Tight junction;Viral myocarditis
P12883	Myosin-7	P12883_S1478	MYH7	SLsTELFK	QKEARSLSTELFKLK			1.09971	-2.75452	-1.10649	4.24231	-1.48206	-4.86054	0.885	NaN	NaN	actin filament-based movement;actin filament-based process;actin-mediated cell contraction;actin-myosin filament sliding;adult heart development;anatomical structure development;anatomical structure morphogenesis;biological regulation;cardiac muscle contraction;cardiac muscle tissue morphogenesis;cellular component movement;cellular process;developmental process;heart development;metabolic proces…	actin-dependent ATPase activity;adenyl nucleotide binding;adenyl ribonucleotide binding;ATP binding;ATPase activity;ATPase activity, coupled;binding;catalytic activity;hydrolase activity;hydrolase activity, acting on acid anhydrides;hydrolase activity, acting on acid anhydrides, in phosphorus-containing anhydrides;microfilament motor activity;motor activity;nucleoside-triphosphatase activity;nucl…	actin filament bundle;actomyosin;adherens junction;anchoring junction;cell junction;cell part;cell-substrate adherens junction;cell-substrate junction;contractile fiber part;cytoplasm;cytoplasmic part;cytoskeletal part;focal adhesion;intracellular organelle part;intracellular part;macromolecular complex;muscle myosin complex;myosin complex;myosin filament;myosin II complex;nuclear part;nucleoplas…	Tight junction;Viral myocarditis
P12883	Myosin-7	P12883_S1510	MYH7	ENKNLQEEIsDLTEQLGSSGK;NLQEEIsDLTEQLGSSGK;RENKNLQEEIsDLTEQLGSSGK	KNLQEEISDLTEQLG			0.903313	0.130527	0.442585	-0.099328	-0.307205	-0.30122	0.946	NaN	NaN	actin filament-based movement;actin filament-based process;actin-mediated cell contraction;actin-myosin filament sliding;adult heart development;anatomical structure development;anatomical structure morphogenesis;biological regulation;cardiac muscle contraction;cardiac muscle tissue morphogenesis;cellular component movement;cellular process;developmental process;heart development;metabolic proces…	actin-dependent ATPase activity;adenyl nucleotide binding;adenyl ribonucleotide binding;ATP binding;ATPase activity;ATPase activity, coupled;binding;catalytic activity;hydrolase activity;hydrolase activity, acting on acid anhydrides;hydrolase activity, acting on acid anhydrides, in phosphorus-containing anhydrides;microfilament motor activity;motor activity;nucleoside-triphosphatase activity;nucl…	actin filament bundle;actomyosin;adherens junction;anchoring junction;cell junction;cell part;cell-substrate adherens junction;cell-substrate junction;contractile fiber part;cytoplasm;cytoplasmic part;cytoskeletal part;focal adhesion;intracellular organelle part;intracellular part;macromolecular complex;muscle myosin complex;myosin complex;myosin filament;myosin II complex;nuclear part;nucleoplas…	Tight junction;Viral myocarditis
P12883	Myosin-7	P12883_S1518	MYH7	ENKNLQEEISDLTEQLGsSGK;NLQEEISDLTEQLGsSGK;NLQEEISDLTEQLGsSGKTIHELEK	DLTEQLGSSGKTIHE			0.939558	0.225606	0.333871	-0.0350068	-0.164526	-0.188665	0.94	NaN	NaN	actin filament-based movement;actin filament-based process;actin-mediated cell contraction;actin-myosin filament sliding;adult heart development;anatomical structure development;anatomical structure morphogenesis;biological regulation;cardiac muscle contraction;cardiac muscle tissue morphogenesis;cellular component movement;cellular process;developmental process;heart development;metabolic proces…	actin-dependent ATPase activity;adenyl nucleotide binding;adenyl ribonucleotide binding;ATP binding;ATPase activity;ATPase activity, coupled;binding;catalytic activity;hydrolase activity;hydrolase activity, acting on acid anhydrides;hydrolase activity, acting on acid anhydrides, in phosphorus-containing anhydrides;microfilament motor activity;motor activity;nucleoside-triphosphatase activity;nucl…	actin filament bundle;actomyosin;adherens junction;anchoring junction;cell junction;cell part;cell-substrate adherens junction;cell-substrate junction;contractile fiber part;cytoplasm;cytoplasmic part;cytoskeletal part;focal adhesion;intracellular organelle part;intracellular part;macromolecular complex;muscle myosin complex;myosin complex;myosin filament;myosin II complex;nuclear part;nucleoplas…	Tight junction;Viral myocarditis
P12883	Myosin-7	P12883_S1519	MYH7	ENKNLQEEISDLTEQLGSsGK;NLQEEISDLTEQLGSsGK;NLQEEISDLTEQLGSsGKTIHELEK	LTEQLGSSGKTIHEL			0.287215	1.89476	1.19334	0.299022	0.124344	-0.162224	0.921	NaN	NaN	actin filament-based movement;actin filament-based process;actin-mediated cell contraction;actin-myosin filament sliding;adult heart development;anatomical structure development;anatomical structure morphogenesis;biological regulation;cardiac muscle contraction;cardiac muscle tissue morphogenesis;cellular component movement;cellular process;developmental process;heart development;metabolic proces…	actin-dependent ATPase activity;adenyl nucleotide binding;adenyl ribonucleotide binding;ATP binding;ATPase activity;ATPase activity, coupled;binding;catalytic activity;hydrolase activity;hydrolase activity, acting on acid anhydrides;hydrolase activity, acting on acid anhydrides, in phosphorus-containing anhydrides;microfilament motor activity;motor activity;nucleoside-triphosphatase activity;nucl…	actin filament bundle;actomyosin;adherens junction;anchoring junction;cell junction;cell part;cell-substrate adherens junction;cell-substrate junction;contractile fiber part;cytoplasm;cytoplasmic part;cytoskeletal part;focal adhesion;intracellular organelle part;intracellular part;macromolecular complex;muscle myosin complex;myosin complex;myosin filament;myosin II complex;nuclear part;nucleoplas…	Tight junction;Viral myocarditis
P12883	Myosin-7	P12883_S1542	MYH7	KQLEAEKMELQsALEEAEASLEHEEGK;MELQsALEEAEASLEHEEGK;MELQsALEEAEAsLEHEEGK;QLEAEKMELQsALEEAEASLEHEEGK;QLEAEKMELQsALEEAEASLEHEEGKILR;QLEAEKMELQsALEEAEAsLEHEEGK	AEKMELQSALEEAEA			0.786884	0.177474	0.284918	0.0767864	-0.152031	-0.122416	1	NaN	NaN	actin filament-based movement;actin filament-based process;actin-mediated cell contraction;actin-myosin filament sliding;adult heart development;anatomical structure development;anatomical structure morphogenesis;biological regulation;cardiac muscle contraction;cardiac muscle tissue morphogenesis;cellular component movement;cellular process;developmental process;heart development;metabolic proces…	actin-dependent ATPase activity;adenyl nucleotide binding;adenyl ribonucleotide binding;ATP binding;ATPase activity;ATPase activity, coupled;binding;catalytic activity;hydrolase activity;hydrolase activity, acting on acid anhydrides;hydrolase activity, acting on acid anhydrides, in phosphorus-containing anhydrides;microfilament motor activity;motor activity;nucleoside-triphosphatase activity;nucl…	actin filament bundle;actomyosin;adherens junction;anchoring junction;cell junction;cell part;cell-substrate adherens junction;cell-substrate junction;contractile fiber part;cytoplasm;cytoplasmic part;cytoskeletal part;focal adhesion;intracellular organelle part;intracellular part;macromolecular complex;muscle myosin complex;myosin complex;myosin filament;myosin II complex;nuclear part;nucleoplas…	Tight junction;Viral myocarditis
P12883	Myosin-7	P12883_S1550	MYH7	MELQSALEEAEAsLEHEEGK;MELQSALEEAEAsLEHEEGKILR;MELQsALEEAEAsLEHEEGK;QLEAEKMELQsALEEAEAsLEHEEGK	ALEEAEASLEHEEGK			1.22016	2.11497	1.76823	0.0541833	0.376942	1.29857	1	NaN	NaN	actin filament-based movement;actin filament-based process;actin-mediated cell contraction;actin-myosin filament sliding;adult heart development;anatomical structure development;anatomical structure morphogenesis;biological regulation;cardiac muscle contraction;cardiac muscle tissue morphogenesis;cellular component movement;cellular process;developmental process;heart development;metabolic proces…	actin-dependent ATPase activity;adenyl nucleotide binding;adenyl ribonucleotide binding;ATP binding;ATPase activity;ATPase activity, coupled;binding;catalytic activity;hydrolase activity;hydrolase activity, acting on acid anhydrides;hydrolase activity, acting on acid anhydrides, in phosphorus-containing anhydrides;microfilament motor activity;motor activity;nucleoside-triphosphatase activity;nucl…	actin filament bundle;actomyosin;adherens junction;anchoring junction;cell junction;cell part;cell-substrate adherens junction;cell-substrate junction;contractile fiber part;cytoplasm;cytoplasmic part;cytoskeletal part;focal adhesion;intracellular organelle part;intracellular part;macromolecular complex;muscle myosin complex;myosin complex;myosin filament;myosin II complex;nuclear part;nucleoplas…	Tight junction;Viral myocarditis
P12883	Myosin-7	P12883_S1596	MYH7	VVDsLQTSLDAETR	NHLRVVDSLQTSLDA			0.959696	0.241765	0.413482	-0.605811	-0.153017	-0.0527954	0.945	NaN	NaN	actin filament-based movement;actin filament-based process;actin-mediated cell contraction;actin-myosin filament sliding;adult heart development;anatomical structure development;anatomical structure morphogenesis;biological regulation;cardiac muscle contraction;cardiac muscle tissue morphogenesis;cellular component movement;cellular process;developmental process;heart development;metabolic proces…	actin-dependent ATPase activity;adenyl nucleotide binding;adenyl ribonucleotide binding;ATP binding;ATPase activity;ATPase activity, coupled;binding;catalytic activity;hydrolase activity;hydrolase activity, acting on acid anhydrides;hydrolase activity, acting on acid anhydrides, in phosphorus-containing anhydrides;microfilament motor activity;motor activity;nucleoside-triphosphatase activity;nucl…	actin filament bundle;actomyosin;adherens junction;anchoring junction;cell junction;cell part;cell-substrate adherens junction;cell-substrate junction;contractile fiber part;cytoplasm;cytoplasmic part;cytoskeletal part;focal adhesion;intracellular organelle part;intracellular part;macromolecular complex;muscle myosin complex;myosin complex;myosin filament;myosin II complex;nuclear part;nucleoplas…	Tight junction;Viral myocarditis
P12883	Myosin-7	P12883_S1600	MYH7	VVDSLQTsLDAETR	VVDSLQTSLDAETRS			0.30658	0.80526	0.322689	-0.055934	0.474855	0.554234	0.915	NaN	NaN	actin filament-based movement;actin filament-based process;actin-mediated cell contraction;actin-myosin filament sliding;adult heart development;anatomical structure development;anatomical structure morphogenesis;biological regulation;cardiac muscle contraction;cardiac muscle tissue morphogenesis;cellular component movement;cellular process;developmental process;heart development;metabolic proces…	actin-dependent ATPase activity;adenyl nucleotide binding;adenyl ribonucleotide binding;ATP binding;ATPase activity;ATPase activity, coupled;binding;catalytic activity;hydrolase activity;hydrolase activity, acting on acid anhydrides;hydrolase activity, acting on acid anhydrides, in phosphorus-containing anhydrides;microfilament motor activity;motor activity;nucleoside-triphosphatase activity;nucl…	actin filament bundle;actomyosin;adherens junction;anchoring junction;cell junction;cell part;cell-substrate adherens junction;cell-substrate junction;contractile fiber part;cytoplasm;cytoplasmic part;cytoskeletal part;focal adhesion;intracellular organelle part;intracellular part;macromolecular complex;muscle myosin complex;myosin complex;myosin filament;myosin II complex;nuclear part;nucleoplas…	Tight junction;Viral myocarditis
P12883	Myosin-7	P12883_S1630	MYH7	KKMEGDLNEMEIQLsHANR;KMEGDLNEMEIQLsHANR;MEGDLNEMEIQLsHANR	NEMEIQLSHANRMAA			0.813361	0.135249	0.370625	-0.148036	-0.196686	-0.117352	1	NaN	NaN	actin filament-based movement;actin filament-based process;actin-mediated cell contraction;actin-myosin filament sliding;adult heart development;anatomical structure development;anatomical structure morphogenesis;biological regulation;cardiac muscle contraction;cardiac muscle tissue morphogenesis;cellular component movement;cellular process;developmental process;heart development;metabolic proces…	actin-dependent ATPase activity;adenyl nucleotide binding;adenyl ribonucleotide binding;ATP binding;ATPase activity;ATPase activity, coupled;binding;catalytic activity;hydrolase activity;hydrolase activity, acting on acid anhydrides;hydrolase activity, acting on acid anhydrides, in phosphorus-containing anhydrides;microfilament motor activity;motor activity;nucleoside-triphosphatase activity;nucl…	actin filament bundle;actomyosin;adherens junction;anchoring junction;cell junction;cell part;cell-substrate adherens junction;cell-substrate junction;contractile fiber part;cytoplasm;cytoplasmic part;cytoskeletal part;focal adhesion;intracellular organelle part;intracellular part;macromolecular complex;muscle myosin complex;myosin complex;myosin filament;myosin II complex;nuclear part;nucleoplas…	Tight junction;Viral myocarditis
P12883	Myosin-7	P12883_S1645	MYH7	sLQSLLK;sLQSLLKDTQIQLDDAVR	EAQKQVKSLQSLLKD			0.589144	0.213881	0.277356	-0.0261552	-0.138666	-0.185982	0.943	NaN	NaN	actin filament-based movement;actin filament-based process;actin-mediated cell contraction;actin-myosin filament sliding;adult heart development;anatomical structure development;anatomical structure morphogenesis;biological regulation;cardiac muscle contraction;cardiac muscle tissue morphogenesis;cellular component movement;cellular process;developmental process;heart development;metabolic proces…	actin-dependent ATPase activity;adenyl nucleotide binding;adenyl ribonucleotide binding;ATP binding;ATPase activity;ATPase activity, coupled;binding;catalytic activity;hydrolase activity;hydrolase activity, acting on acid anhydrides;hydrolase activity, acting on acid anhydrides, in phosphorus-containing anhydrides;microfilament motor activity;motor activity;nucleoside-triphosphatase activity;nucl…	actin filament bundle;actomyosin;adherens junction;anchoring junction;cell junction;cell part;cell-substrate adherens junction;cell-substrate junction;contractile fiber part;cytoplasm;cytoplasmic part;cytoskeletal part;focal adhesion;intracellular organelle part;intracellular part;macromolecular complex;muscle myosin complex;myosin complex;myosin filament;myosin II complex;nuclear part;nucleoplas…	Tight junction;Viral myocarditis
P12883	Myosin-7	P12883_S1648	MYH7	SLQsLLK;SLQsLLKDTQIQLDDAVR	KQVKSLQSLLKDTQI			1.43462	0.287941	0.388718	0.0766055	-0.168255	-0.201378	0.942	NaN	NaN	actin filament-based movement;actin filament-based process;actin-mediated cell contraction;actin-myosin filament sliding;adult heart development;anatomical structure development;anatomical structure morphogenesis;biological regulation;cardiac muscle contraction;cardiac muscle tissue morphogenesis;cellular component movement;cellular process;developmental process;heart development;metabolic proces…	actin-dependent ATPase activity;adenyl nucleotide binding;adenyl ribonucleotide binding;ATP binding;ATPase activity;ATPase activity, coupled;binding;catalytic activity;hydrolase activity;hydrolase activity, acting on acid anhydrides;hydrolase activity, acting on acid anhydrides, in phosphorus-containing anhydrides;microfilament motor activity;motor activity;nucleoside-triphosphatase activity;nucl…	actin filament bundle;actomyosin;adherens junction;anchoring junction;cell junction;cell part;cell-substrate adherens junction;cell-substrate junction;contractile fiber part;cytoplasm;cytoplasmic part;cytoskeletal part;focal adhesion;intracellular organelle part;intracellular part;macromolecular complex;muscle myosin complex;myosin complex;myosin filament;myosin II complex;nuclear part;nucleoplas…	Tight junction;Viral myocarditis
P12883	Myosin-7	P12883_S1718	MYH7	VQLLHsQNTSLINQK	ERVQLLHSQNTSLIN			0.342427	0.474648	-0.707745	-0.0886497	0.295078	0.20529	0.941	NaN	NaN	actin filament-based movement;actin filament-based process;actin-mediated cell contraction;actin-myosin filament sliding;adult heart development;anatomical structure development;anatomical structure morphogenesis;biological regulation;cardiac muscle contraction;cardiac muscle tissue morphogenesis;cellular component movement;cellular process;developmental process;heart development;metabolic proces…	actin-dependent ATPase activity;adenyl nucleotide binding;adenyl ribonucleotide binding;ATP binding;ATPase activity;ATPase activity, coupled;binding;catalytic activity;hydrolase activity;hydrolase activity, acting on acid anhydrides;hydrolase activity, acting on acid anhydrides, in phosphorus-containing anhydrides;microfilament motor activity;motor activity;nucleoside-triphosphatase activity;nucl…	actin filament bundle;actomyosin;adherens junction;anchoring junction;cell junction;cell part;cell-substrate adherens junction;cell-substrate junction;contractile fiber part;cytoplasm;cytoplasmic part;cytoskeletal part;focal adhesion;intracellular organelle part;intracellular part;macromolecular complex;muscle myosin complex;myosin complex;myosin filament;myosin II complex;nuclear part;nucleoplas…	Tight junction;Viral myocarditis
P12883	Myosin-7	P12883_S1894	MYH7	QAEEAEEQANTNLsK;QAEEAEEQANTNLsKFR;QAEEAEEQANtNLsKFR	EQANTNLSKFRKVQH			0.674731	0.15132	0.359605	-0.0628856	-0.107903	-0.0417328	1	NaN	NaN	actin filament-based movement;actin filament-based process;actin-mediated cell contraction;actin-myosin filament sliding;adult heart development;anatomical structure development;anatomical structure morphogenesis;biological regulation;cardiac muscle contraction;cardiac muscle tissue morphogenesis;cellular component movement;cellular process;developmental process;heart development;metabolic proces…	actin-dependent ATPase activity;adenyl nucleotide binding;adenyl ribonucleotide binding;ATP binding;ATPase activity;ATPase activity, coupled;binding;catalytic activity;hydrolase activity;hydrolase activity, acting on acid anhydrides;hydrolase activity, acting on acid anhydrides, in phosphorus-containing anhydrides;microfilament motor activity;motor activity;nucleoside-triphosphatase activity;nucl…	actin filament bundle;actomyosin;adherens junction;anchoring junction;cell junction;cell part;cell-substrate adherens junction;cell-substrate junction;contractile fiber part;cytoplasm;cytoplasmic part;cytoskeletal part;focal adhesion;intracellular organelle part;intracellular part;macromolecular complex;muscle myosin complex;myosin complex;myosin filament;myosin II complex;nuclear part;nucleoplas…	Tight junction;Viral myocarditis
P12883	Myosin-7	P12883_S1915	MYH7	ADIAEsQVNKLR;VQHELDEAEERADIAEsQVNK	ERADIAESQVNKLRA			0.524508	0.572332	0.651242	1.32905	0.0455856	-0.756815	1	NaN	NaN	actin filament-based movement;actin filament-based process;actin-mediated cell contraction;actin-myosin filament sliding;adult heart development;anatomical structure development;anatomical structure morphogenesis;biological regulation;cardiac muscle contraction;cardiac muscle tissue morphogenesis;cellular component movement;cellular process;developmental process;heart development;metabolic proces…	actin-dependent ATPase activity;adenyl nucleotide binding;adenyl ribonucleotide binding;ATP binding;ATPase activity;ATPase activity, coupled;binding;catalytic activity;hydrolase activity;hydrolase activity, acting on acid anhydrides;hydrolase activity, acting on acid anhydrides, in phosphorus-containing anhydrides;microfilament motor activity;motor activity;nucleoside-triphosphatase activity;nucl…	actin filament bundle;actomyosin;adherens junction;anchoring junction;cell junction;cell part;cell-substrate adherens junction;cell-substrate junction;contractile fiber part;cytoplasm;cytoplasmic part;cytoskeletal part;focal adhesion;intracellular organelle part;intracellular part;macromolecular complex;muscle myosin complex;myosin complex;myosin filament;myosin II complex;nuclear part;nucleoplas…	Tight junction;Viral myocarditis
P12883	Myosin-7	P12883_S210	MYH7	DQsPGKGTLEDQIIQANPALEAFGNAK;KDQsPGKGTLEDQIIQANPALEAFGNAK	DRSKKDQSPGKGTLE		S1_Sup_R2_Sup	1.43966	1.00051	0.647604	0.443102	-0.202101	-0.0115891	0.945	NaN	NaN	actin filament-based movement;actin filament-based process;actin-mediated cell contraction;actin-myosin filament sliding;adult heart development;anatomical structure development;anatomical structure morphogenesis;biological regulation;cardiac muscle contraction;cardiac muscle tissue morphogenesis;cellular component movement;cellular process;developmental process;heart development;metabolic proces…	actin-dependent ATPase activity;adenyl nucleotide binding;adenyl ribonucleotide binding;ATP binding;ATPase activity;ATPase activity, coupled;binding;catalytic activity;hydrolase activity;hydrolase activity, acting on acid anhydrides;hydrolase activity, acting on acid anhydrides, in phosphorus-containing anhydrides;microfilament motor activity;motor activity;nucleoside-triphosphatase activity;nucl…	actin filament bundle;actomyosin;adherens junction;anchoring junction;cell junction;cell part;cell-substrate adherens junction;cell-substrate junction;contractile fiber part;cytoplasm;cytoplasmic part;cytoskeletal part;focal adhesion;intracellular organelle part;intracellular part;macromolecular complex;muscle myosin complex;myosin complex;myosin filament;myosin II complex;nuclear part;nucleoplas…	Tight junction;Viral myocarditis
P12883	Myosin-7	P12883_S4	MYH7	GDsEMAVFGAAAPYLR	____MGDSEMAVFGA			0.276207	0.166197	0.304352	-0.0801191	-0.298992	-0.288212	0.936	NaN	NaN	actin filament-based movement;actin filament-based process;actin-mediated cell contraction;actin-myosin filament sliding;adult heart development;anatomical structure development;anatomical structure morphogenesis;biological regulation;cardiac muscle contraction;cardiac muscle tissue morphogenesis;cellular component movement;cellular process;developmental process;heart development;metabolic proces…	actin-dependent ATPase activity;adenyl nucleotide binding;adenyl ribonucleotide binding;ATP binding;ATPase activity;ATPase activity, coupled;binding;catalytic activity;hydrolase activity;hydrolase activity, acting on acid anhydrides;hydrolase activity, acting on acid anhydrides, in phosphorus-containing anhydrides;microfilament motor activity;motor activity;nucleoside-triphosphatase activity;nucl…	actin filament bundle;actomyosin;adherens junction;anchoring junction;cell junction;cell part;cell-substrate adherens junction;cell-substrate junction;contractile fiber part;cytoplasm;cytoplasmic part;cytoskeletal part;focal adhesion;intracellular organelle part;intracellular part;macromolecular complex;muscle myosin complex;myosin complex;myosin filament;myosin II complex;nuclear part;nucleoplas…	Tight junction;Viral myocarditis
[truncated: 3,232 more rows]
