# Supplementary material for: Fractionated proteomics identifies a protein network mitigating resistance exercise-induced damage in human skeletal muscle
Source: Nat Commun. 2026 Jul 28;17:7110. doi: 10.1038/s41467-026-75501-y (PMC13415819; doi:10.1038/s41467-026-75501-y)
Supplement: Supplementary file 7 — Supplementary Data 5 [file 41467_2026_75501_MOESM7_ESM.xlsx]

## Sheet: Sup_Data_5_BAG3_proxeome
protein_id	gene	description	log2 (biotin/ control)	adjusted p-value	p-value	-log10 (p-value)	ctrl_R1 MS2Quantity	ctrl_R2 MS2Quantity	ctrl_R3 MS2Quantity	Turboid-BAG3_R1 MS2Quantity	Turboid-BAG3_R2 MS2Quantity	Turboid-BAG3_R3 MS2Quantity
Q3TMW1	Ccdc102a	Coiled-coil domain-containing protein 102A	9.60889	0.000317016	1.02086e-05	4.99103	1456.12	NA	6.26052	41518.9	24752.8	16704.1
P62137	Ppp1ca	Serine/threonine-protein phosphatase PP1-alpha catalytic subunit (PP-1A) (EC 3.1.3.16)	8.71463	0.00195406	0.000241319	3.61741	6.77069	6.79267	284.618	13280.9	9112.61	3198.17
Q9WVA4	Tagln2	Transgelin-2 (SM22-beta)	7.97447	0.000661049	4.13865e-05	4.38314	1572.7	20.9259	20.8767	13878.9	10277.1	5428.81
Q9JLV1	Bag3	BAG family molecular chaperone regulator 3 (BAG-3) (Bcl-2-associated athanogene 3) (Bcl-2-binding protein Bis)	7.84302	0.000147223	2.59736e-06	5.58547	746.222	NA	NA	129594	89678.6	69143.9
Q8CC35	Synpo	Synaptopodin	7.62914	0.000147223	1.06448e-06	5.97286	85.6901	0.247803	NA	7516.44	11227.1	11514.2
Q8K4G5	Ablim1	Actin-binding LIM protein 1 (abLIM-1) (Actin-binding LIM protein family member 1)	7.33763	0.000147223	2.47586e-06	5.60627	601.415	453.522	348.279	279274	62385.5	50931.2
Q64331	Myo6	Unconventional myosin-VI (Protein twist) (Unconventional myosin-6)	7.20399	0.00469337	0.00103126	2.98663	NA	NA	10.6578	46105.4	17087.6	7973.6
Q9Z0U1	Tjp2	Tight junction protein 2 (Tight junction protein ZO-2) (Zona occludens protein 2) (Zonula occludens protein 2)	6.83701	0.000147223	1.42296e-06	5.84681	NA	NA	NA	18716	12558.6	12205
Q8K009	Aldh1l2	Mitochondrial 10-formyltetrahydrofolate dehydrogenase (Mitochondrial 10-FTHFDH) (mtFDH) (EC 1.5.1.6) (Aldehyde dehydrogenase family 1 member L2)	6.70089	0.00268226	0.00043357	3.36294	1668.09	8.40115	55.9291	12277.9	4931.76	3430.63
Q00780	Col8a1	Collagen alpha-1(VIII) chain [Cleaved into: Vastatin]	6.55786	0.000107252	2.35561e-07	6.6279	NA	NA	NA	22646.2	23828	29133.3
Q9D1B9	Mrpl28	Large ribosomal subunit protein bL28m (39S ribosomal protein L28, mitochondrial) (L28mt) (MRP-L28)	6.49514	0.000147223	8.41167e-07	6.07512	115.759	157.341	115.2	17340.9	9640.43	9649.1
Q8CIM3	D2hgdh	D-2-hydroxyglutarate dehydrogenase, mitochondrial (EC 1.1.99.39)	6.326	0.000147223	2.16727e-06	5.66409	NA	NA	NA	28055.7	33409	22060
Q921G7	Etfdh	Electron transfer flavoprotein-ubiquinone oxidoreductase, mitochondrial (ETF-QO) (ETF-ubiquinone oxidoreductase) (EC 1.5.5.1) (Electron-transferring-flavoprotein dehydrogenase) (ETF dehydrogenase)	6.32359	0.000420619	1.72026e-05	4.76441	1131.09	72.0384	77.3219	10262.1	10055	5799.01
Q9DBJ3	Baiap2l1	BAR/IMD domain-containing adapter protein 2-like 1 (Brain-specific angiogenesis inhibitor 1-associated protein 2-like protein 1) (BAI1-associated protein 2-like protein 1) (Insulin receptor tyrosine kinase substrate)	6.29359	0.000147223	1.89365e-06	5.7227	NA	NA	5.92028	16051.3	14474	11055.1
Q8K2K6	Agfg1	Arf-GAP domain and FG repeat-containing protein 1 (HIV-1 Rev-binding protein homolog) (Nucleoporin-like protein RIP)	6.28415	0.00113271	9.99187e-05	4.00035	131.462	NA	NA	30259	11795	8351.52
Q7TSC1	Prrc2a	Protein PRRC2A (HLA-B-associated transcript 2) (Proline-rich and coiled-coil-containing protein 2A)	6.26627	0.000107252	2.33012e-07	6.63262	118.359	NA	NA	8986.79	9958.75	8663.09
Q3UTJ2	Sorbs2	Sorbin and SH3 domain-containing protein 2 (Arg-binding protein 2) (ArgBP2) (Arg/Abl-interacting protein 2)	6.24067	0.000107252	2.58023e-07	6.58834	5517.67	6606.29	5694.66	557115	318926	447824
Q8BX02	Kank2	KN motif and ankyrin repeat domain-containing protein 2 (Ankyrin repeat domain-containing protein 25)	6.03473	0.000147223	1.73421e-06	5.7609	3288.1	NA	346.011	37692.3	48487.6	50289.6
Q80TH2	Erbin	Erbin (Densin-180-like protein) (Erbb2-interacting protein) (Protein LAP2)	5.97955	0.000147223	6.88195e-07	6.16229	NA	182.124	NA	13032.7	10462.5	11313.2
Q04447	Ckb	Creatine kinase B-type (EC 2.7.3.2) (B-CK) (Creatine kinase B chain) (Creatine phosphokinase B-type) (CPK-B)	5.85113	0.00240244	0.00036605	3.43646	6909.3	103.662	132.291	19626.8	12875.7	6518.3
Q8VCW8	Acsf2	Medium-chain acyl-CoA ligase ACSF2, mitochondrial (EC 6.2.1.2)	5.79646	0.00036723	1.32521e-05	4.87772	NA	NA	NA	29845.8	21595.4	16200.3
O88455	Dhcr7	7-dehydrocholesterol reductase (7-DHC reductase) (EC 1.3.1.21) (Cholesterol-5,6-epoxide hydrolase subunit DHCR7) (EC 3.3.2.11) (Sterol Delta(7)-reductase)	5.75688	0.000329027	1.13458e-05	4.94517	7735.42	NA	NA	13232	13279.5	7869.45
Q06185	Atp5me	ATP synthase F(0) complex subunit e, mitochondrial (ATPase subunit e) (ATP synthase membrane subunit e)	5.71342	0.00101437	8.62254e-05	4.06436	1464.6	NA	3.68875	1622.6	1162.59	791.579
Q8BIJ6	Iars2	Isoleucine--tRNA ligase, mitochondrial (EC 6.1.1.5) (Isoleucyl-tRNA synthetase) (IleRS)	5.5837	0.0154124	0.00667416	2.1756	87.8578	NA	NA	35890.7	11910.5	4785.76
Q8CGK3	Lonp1	Lon protease homolog, mitochondrial (EC 3.4.21.53) (Lon protease-like protein) (LONP) (Mitochondrial ATP-dependent protease Lon) (Serine protease 15)	5.57094	0.00674363	0.00190357	2.72043	684.334	81.8149	549.311	18864.8	32422.6	5483.53
O35857	Timm44	Mitochondrial import inner membrane translocase subunit TIM44	5.53304	0.00018224	4.24174e-06	5.37246	NA	NA	NA	8914.45	7158.94	5756.32
Q62417	Sorbs1	Sorbin and SH3 domain-containing protein 1 (Ponsin) (SH3 domain protein 5) (SH3P12) (c-Cbl-associated protein) (CAP)	5.51939	0.000148331	3.02277e-06	5.51959	NA	NA	1730.06	22088.1	22785.9	17552.4
Q921F4	Hnrnpll	Heterogeneous nuclear ribonucleoprotein L-like	5.49575	0.00366794	0.000714763	3.14584	686.136	NA	1.36922	1056.97	345.697	367.096
P39447	Tjp1	Tight junction protein 1 (Tight junction protein ZO-1) (Zona occludens protein 1) (Zonula occludens protein 1)	5.47407	0.000208211	5.50998e-06	5.25885	2835.43	NA	868.939	70268.3	48759.7	45417.5
Q8C0L0	Tmx4	Thioredoxin-related transmembrane protein 4 (Thioredoxin domain-containing protein 13)	5.45291	0.00236837	0.000358959	3.44495	1371.85	NA	1.36922	663.884	678.728	266.218
P55821	Stmn2	Stathmin-2 (Superior cervical ganglion-10 protein) (Protein SCG10)	5.41089	0.000357944	1.26299e-05	4.8986	NA	NA	NA	9101.1	15689.6	13227.1
Q60902	Eps15l1	Epidermal growth factor receptor substrate 15-like 1 (Epidermal growth factor receptor pathway substrate 15-related sequence) (Eps15-rs) (Eps15-related protein) (Eps15R)	5.40611	0.00018224	4.46644e-06	5.35004	NA	NA	NA	10216.5	7541.99	7010.25
P62317	Snrpd2	Small nuclear ribonucleoprotein Sm D2 (Sm-D2) (snRNP core protein D2)	5.2932	0.000329027	1.13128e-05	4.94643	NA	NA	NA	8789.84	5320.81	5254.83
O70209	Pdlim3	PDZ and LIM domain protein 3 (Actinin-associated LIM protein) (Alpha-actinin-2-associated LIM protein)	5.26024	0.000647601	3.94689e-05	4.40375	1643.74	410.109	1983.02	70108.1	48922	36604.8
O70373	Xirp1	Xin actin-binding repeat-containing protein 1 (Cardiomyopathy-associated protein 1)	5.2129	0.000147223	2.39875e-06	5.62002	4200.05	1057.58	3678.47	129145	144033	107271
Q05920	Pc	Pyruvate carboxylase, mitochondrial (EC 6.4.1.1) (Pyruvic carboxylase) (PCB)	5.20105	0.000147223	1.39924e-06	5.85411	154563	222058	151982	7.85569e+06	6.0484e+06	5.46465e+06
Q91W50	Csde1	Cold shock domain-containing protein E1	5.19356	0.00127833	0.00012609	3.89932	1.5831	NA	1238.55	6833.99	4868.91	3533.04
Q8BKI2	Tnrc6b	Trinucleotide repeat-containing gene 6B protein	5.1521	0.000296552	9.05535e-06	5.04309	NA	NA	NA	10337.9	8240	7046.63
Q8CHS8	Vps37a	Vacuolar protein sorting-associated protein 37A (Vps37A) (ESCRT-I complex subunit VPS37A)	5.14962	0.000147223	2.58911e-06	5.58685	NA	NA	NA	10517.5	9498.07	7680.1
Q9CR20	Ier3ip1	Immediate early response 3-interacting protein 1	5.12735	0.000147223	2.07686e-06	5.68259	1707.92	NA	NA	11289.7	9466.32	8717.26
Q8C5H8	Nadk2	NAD kinase 2, mitochondrial (EC 2.7.1.23) (Mitochondrial NAD kinase) (NAD kinase domain-containing protein 1, mitochondrial)	5.04886	0.00485839	0.001087	2.96377	1235.4	283.912	15.0302	15600.4	10749.6	4998.66
Q9WV92	Epb41l3	Band 4.1-like protein 3 (4.1B) (Differentially expressed in adenocarcinoma of the lung protein 1) (DAL-1) (DAL1P) (mDAL-1) (Erythrocyte membrane protein band 4.1-like 3) [Cleaved into: Band 4.1-like protein 3, N-terminally processed]	5.04688	0.00681259	0.00192912	2.71464	1.72457	NA	NA	6543.81	5381.86	1921.93
P62892	Rpl39	Large ribosomal subunit protein eL39 (60S ribosomal protein L39)	5.02793	0.000147223	1.28828e-06	5.88999	5103.56	NA	NA	5324.46	4801.73	4444.54
Q9R0P5	Dstn	Destrin (Actin-depolymerizing factor) (ADF) (Sid 23)	5.02547	0.00127822	0.000124352	3.90535	NA	NA	8365.43	15697.4	10687.5	7613.79
Q91YE8	Synpo2	Synaptopodin-2 (Myopodin)	4.99361	0.000647303	3.89316e-05	4.4097	9.2868	NA	5447.15	27784.9	17591.2	20669
Q8R1X6	Spart	Spartin	4.98517	0.000147223	2.21387e-06	5.65485	NA	NA	NA	16258.5	8476.89	10434.2
Q9WUZ5	Tnni1	Troponin I, slow skeletal muscle (Troponin I, slow-twitch isoform)	4.93942	0.000147223	7.01937e-07	6.1537	971.575	NA	601.415	21254.2	19239.8	19540.7
P70691	Ugt1a2	UDP-glucuronosyltransferase 1-2 (UDPGT 1-2) (UGT1*2) (UGT1-02) (UGT1.2) (EC 2.4.1.17) (Bilirubin-specific UDPGT) (UDP-glucuronosyltransferase 1A2) (UGT1A2)	4.93522	0.000891657	7.22192e-05	4.14135	NA	NA	NA	NA	NA	NA
Q99MR8	Mccc1	Methylcrotonoyl-CoA carboxylase subunit alpha, mitochondrial (MCCase subunit alpha) (EC 6.4.1.4) (3-methylcrotonyl-CoA carboxylase 1) (3-methylcrotonyl-CoA carboxylase biotin-containing subunit) (3-methylcrotonyl-CoA:carbon dioxide ligase subunit alpha)	4.93034	0.000147223	2.15367e-06	5.66682	77187.7	96350.1	51255	2754929	2.07838e+06	2.08343e+06
Q91ZA3	Pcca	Propionyl-CoA carboxylase alpha chain, mitochondrial (PCCase subunit alpha) (EC 6.4.1.3) (Propanoyl-CoA:carbon dioxide ligase subunit alpha)	4.91625	0.000148331	2.75111e-06	5.56049	87802.9	147234	99258.4	4.02668e+06	3.00409e+06	2.92047e+06
P29788	Vtn	Vitronectin (VN) (S-protein) (Serum-spreading factor)	4.90742	0.000756028	5.51712e-05	4.25829	NA	NA	NA	4986.33	9769.64	6744.74
Q8R050	Gspt1	Eukaryotic peptide chain release factor GTP-binding subunit ERF3A (Eukaryotic peptide chain release factor subunit 3a) (eRF3a) (EC 3.6.5.-) (G1 to S phase transition protein 1 homolog)	4.90163	0.000729052	5.09853e-05	4.29255	NA	NA	NA	7083.89	2964.15	1475.94
O08579	Emd	Emerin	4.89922	0.000625842	3.7139e-05	4.43017	NA	NA	NA	6808.23	6168.68	11022
Q60838	Dvl2	Segment polarity protein dishevelled homolog DVL-2 (Dishevelled-2) (DSH homolog 2)	4.89886	0.000424248	1.76912e-05	4.75224	NA	NA	NA	15079.2	9057	8994.86
P14152	Mdh1	Malate dehydrogenase, cytoplasmic (EC 1.1.1.37) (Aromatic alpha-keto acid reductase) (KAR) (Cytosolic malate dehydrogenase)	4.87575	0.000485199	2.27527e-05	4.64297	9326.76	NA	NA	18673.8	15434.9	12797.5
Q9DCT8	Crip2	Cysteine-rich protein 2 (CRP-2) (Heart LIM protein)	4.86794	0.00176802	0.000209837	3.67812	436.77	NA	NA	16132.1	8918.65	3331.55
Q9DCM0	Ethe1	Persulfide dioxygenase ETHE1, mitochondrial (EC 1.13.11.18) (Ethylmalonic encephalopathy protein 1 homolog) (Hepatoma subtracted clone one protein) (Sulfur dioxygenase ETHE1)	4.84712	0.064697	0.0467977	1.32978	10.7632	NA	NA	7480.57	4529.84	110.886
Q920B9	Supt16h	FACT complex subunit SPT16 (Chromatin-specific transcription elongation factor 140 kDa subunit) (FACT 140 kDa subunit) (FACTp140) (Facilitates chromatin transcription complex subunit SPT16)	4.7939	0.000598029	3.46076e-05	4.46083	4560.89	NA	NA	6764.41	8168.38	4978.06
P58871	Tnks1bp1	182 kDa tankyrase-1-binding protein	4.73829	0.00119411	0.00011108	3.95436	38.9334	NA	NA	8128.25	4068.82	6890.25
Q6PHZ2	Camk2d	Calcium/calmodulin-dependent protein kinase type II subunit delta (CaM kinase II subunit delta) (CaMK-II subunit delta) (EC 2.7.11.17)	4.69041	0.00053853	2.89877e-05	4.53779	NA	4166.62	NA	10251.2	9825.37	6272.74
P13412	Tnni2	Troponin I, fast skeletal muscle (Troponin I, fast-twitch isoform)	4.68887	0.000148331	3.15468e-06	5.50105	NA	NA	NA	6939.76	7068.11	5492.14
P13595	Ncam1	Neural cell adhesion molecule 1 (N-CAM-1) (NCAM-1) (CD antigen CD56)	4.66926	0.000535077	2.832e-05	4.54791	50.3767	NA	972.656	9451.77	8016.54	6228.56
Q61035	Hars1	Histidine--tRNA ligase, cytoplasmic (EC 6.1.1.21) (Histidyl-tRNA synthetase) (HisRS)	4.63332	0.000937037	7.73976e-05	4.11127	NA	NA	NA	NA	NA	NA
P61082	Ube2m	NEDD8-conjugating enzyme Ubc12 (EC 2.3.2.34) (NEDD8 carrier protein) (Ubiquitin-conjugating enzyme E2 M)	4.63122	0.00046713	2.09778e-05	4.67824	NA	NA	1.36922	4140.93	2987.94	2674.1
P28650	Adss1	Adenylosuccinate synthetase isozyme 1 (AMPSase 1) (AdSS 1) (EC 6.3.4.4) (Adenylosuccinate synthetase like 1) (Adenylosuccinate synthetase, basic isozyme) (Adenylosuccinate synthetase, muscle isozyme) (M-type adenylosuccinate synthetase) (IMP--aspartate ligase 1)	4.60384	0.00669101	0.00182433	2.7389	5297.12	17.9034	NA	15448.4	11148.8	5309.07
Q921H8	Acaa1a	3-ketoacyl-CoA thiolase A, peroxisomal (EC 2.3.1.16) (Acetyl-CoA C-myristoyltransferase) (EC 2.3.1.155) (Acetyl-CoA acyltransferase A) (EC 2.3.1.9) (Beta-ketothiolase A) (Peroxisomal 3-oxoacyl-CoA thiolase A)	4.59831	0.000148331	3.21166e-06	5.49327	NA	NA	NA	7151.02	9051.2	7905.84
P57759	Erp29	Endoplasmic reticulum resident protein 29 (ERp29)	4.59579	0.00116503	0.000105572	3.97645	36303.3	NA	NA	30068.4	19166	15913.1
Q5XKE0	Mybpc2	Myosin-binding protein C, fast-type (Fast MyBP-C) (C-protein, skeletal muscle fast isoform)	4.5076	0.00674363	0.00190354	2.72044	1.36798	NA	694.427	3825.78	1429.58	1324.16
Q8JZQ2	Afg3l2	Mitochondrial inner membrane m-AAA protease component AFG3L2 (EC 3.4.24.-) (EC 3.6.-.-) (AFG3-like protein 2)	4.49456	0.000147223	2.45296e-06	5.61031	NA	NA	NA	6577.11	9028.21	4646.99
P30999	Ctnnd1	Catenin delta-1 (Cadherin-associated Src substrate) (CAS) (p120 catenin) (p120(ctn)) (p120(cas))	4.49104	0.000208211	5.47041e-06	5.26198	NA	1.50172	269.39	4815.5	5681.54	4352.04
Q9R0U0	Srsf10	Serine/arginine-rich splicing factor 10 (FUS-interacting serine-arginine-rich protein 1) (Neural-salient serine/arginine-rich protein) (Neural-specific SR protein) (Splicing factor, arginine/serine-rich 13A) (TLS-associated protein with Ser-Arg repeats) (TASR) (TLS-associated protein with SR repeats) (TLS-associated serine-arginine protein) (TLS-associated SR protein)	4.48786	0.000450303	1.97046e-05	4.70543	1529.53	NA	NA	5411.41	8079.69	6611.64
Q68FL4	Ahcyl2	Putative adenosylhomocysteinase 3 (AdoHcyase 3) (EC 3.13.2.1) (Long-IRBIT) (S-adenosyl-L-homocysteine hydrolase 3) (S-adenosylhomocysteine hydrolase-like protein 2)	4.47522	0.00115238	0.000103502	3.98505	NA	NA	NA	NA	NA	NA
Q91YP2	Nln	Neurolysin, mitochondrial (EC 3.4.24.16) (Microsomal endopeptidase) (MEP) (Mitochondrial oligopeptidase M) (Neurotensin endopeptidase)	4.4663	0.000147223	1.67502e-06	5.77598	NA	NA	NA	6704.63	6534.82	3541.17
Q60598	Cttn	Src substrate cortactin	4.4579	0.000251672	7.10108e-06	5.14868	294.372	491.741	95.2713	6528.95	5704.4	7339.92
Q9Z0P4	Palm	Paralemmin-1 (Paralemmin)	4.45551	0.000549733	3.04183e-05	4.51687	NA	NA	NA	9013.18	5355.05	7955.07
Q8BKZ9	Pdhx	Pyruvate dehydrogenase protein X component, mitochondrial (Dihydrolipoamide dehydrogenase-binding protein of pyruvate dehydrogenase complex) (Lipoyl-containing pyruvate dehydrogenase complex component X)	4.42454	0.000598029	3.48543e-05	4.45774	NA	NA	NA	3302.9	2826.86	1074.43
Q9R233	Tapbp	Tapasin (TPN) (TPSN) (TAP-associated protein) (TAP-binding protein)	4.39547	0.00018224	4.53044e-06	5.34386	171.929	NA	NA	7296.61	3650.81	3785.84
Q99LB7	Sardh	Sarcosine dehydrogenase, mitochondrial (SarDH) (EC 1.5.8.3)	4.39544	0.000744654	5.37441e-05	4.26967	NA	NA	NA	6974.73	5586.14	3925.96
Q62523	Zyx	Zyxin	4.39199	0.0611207	0.0433776	1.36273	3459.54	143.4	341.143	40979.1	11498.7	3356.52
Q8JZN5	Acad9	Complex I assembly factor ACAD9, mitochondrial (Acyl-CoA dehydrogenase family member 9) (ACAD-9) (EC 1.3.8.7, EC 1.3.8.8)	4.37237	0.000177575	3.98724e-06	5.39933	2262.09	561.266	768.993	14751.2	17347.9	15848.3
Q9JKV5	Scamp4	Secretory carrier-associated membrane protein 4 (SC4) (Secretory carrier membrane protein 4)	4.36875	0.000441095	1.87474e-05	4.72706	NA	14387.7	NA	9570.67	13709	13723.7
P10639	Txn	Thioredoxin (Trx) (ATL-derived factor) (ADF)	4.36783	0.00165422	0.000187045	3.72805	1790.13	870.169	1198.43	46382.9	28634.2	8233.75
O88986	Gcat	2-amino-3-ketobutyrate coenzyme A ligase, mitochondrial (AKB ligase) (EC 2.3.1.29) (Aminoacetone synthase) (Glycine acetyltransferase)	4.34803	0.0024327	0.00037283	3.42849	NA	NA	NA	6154.51	5575.12	2729.81
Q7TQH0	Atxn2l	Ataxin-2-like protein	4.3117	0.000148331	2.98388e-06	5.52522	NA	NA	NA	8184.13	7928.28	7859.38
Q64521	Gpd2	Glycerol-3-phosphate dehydrogenase, mitochondrial (GPD-M) (GPDH-M) (EC 1.1.5.3) (Protein TISP38)	4.30931	0.00214586	0.000289098	3.53896	NA	NA	NA	19389.4	13117.9	7827.98
P42932	Cct8	T-complex protein 1 subunit theta (TCP-1-theta) (EC 3.6.1.-) (CCT-theta)	4.2777	0.00171937	0.000198548	3.70214	5133.77	887.873	3641.97	83017.6	60372.7	40985.4
Q8K4Z3	Naxe	NAD(P)H-hydrate epimerase (EC 5.1.99.6) (Apolipoprotein A-I-binding protein) (AI-BP) (NAD(P)HX epimerase)	4.27379	0.000420619	1.69387e-05	4.77112	NA	NA	NA	7461.83	7655.05	4292.26
Q9CZB0	Sdhc	Succinate dehydrogenase cytochrome b560 subunit, mitochondrial (Integral membrane protein CII-3) (Malate dehydrogenase [quinone] cytochrome b560 subunit) (QPs-1) (QPs1)	4.27132	0.00542199	0.00129136	2.88895	NA	NA	NA	5844.53	3825.36	1453.46
O88587	Comt	Catechol O-methyltransferase (EC 2.1.1.6)	4.23349	0.00195406	0.000241266	3.6175	NA	NA	NA	5436.6	3999.43	2284.43
Q62130	Ptpn14	Tyrosine-protein phosphatase non-receptor type 14 (EC 3.1.3.48) (Protein-tyrosine phosphatase PTP36)	4.22628	0.006966	0.00205495	2.6872	NA	NA	NA	2591.93	4408.45	8229
P45377	Akr1b8	Aldose reductase-related protein 2 (AR) (EC 1.1.1.21) (Aldehyde reductase) (Fibroblast growth factor-regulated protein) (Protein FR-1)	4.21927	0.000661049	4.08691e-05	4.3886	215.655	237.795	362.144	7867.33	5160.23	2988.63
Q5EG47	Prkaa1	5'-AMP-activated protein kinase catalytic subunit alpha-1 (AMPK subunit alpha-1) (EC 2.7.11.1) (Acetyl-CoA carboxylase kinase) (ACACA kinase) (Hydroxymethylglutaryl-CoA reductase kinase) (HMGCR kinase) (EC 2.7.11.31) (Tau-protein kinase PRKAA1) (EC 2.7.11.26)	4.21725	0.0248942	0.0138146	1.85966	23.0135	260.551	1931	9602.73	6870.77	1742.6
Q7TPW1	Nexn	Nexilin (F-actin-binding protein)	4.20974	0.00292502	0.000494932	3.30545	1418.74	NA	NA	4909.29	11410.9	6302.01
Q60737	Csnk2a1	Casein kinase II subunit alpha (CK II alpha) (EC 2.7.11.1)	4.20806	0.0012935	0.000129661	3.88719	330.567	1.37194	323.355	3395.33	4430.52	6123.82
Q61595	Ktn1	Kinectin	4.20234	0.00211824	0.000283677	3.54718	NA	0.975	215.38	3202.6	2870.25	1586.14
Q8BMA6	Srp68	Signal recognition particle subunit SRP68 (SRP68) (Signal recognition particle 68 kDa protein)	4.15803	0.00229398	0.000331805	3.47912	2727.82	NA	NA	6228.01	11068.7	5661.18
O55222	Ilk	Scaffold protein ILK (ILK-1) (ILK-2) (Inactive integrin-linked kinase) (p59ILK)	4.1454	0.000717605	4.89145e-05	4.31056	3694.96	590.033	827.844	20961.5	13002	14238.2
Q9DCV4	Rmdn1	Regulator of microtubule dynamics protein 1 (RMD-1) (mRMD-1) (Microtubule-associated protein) (Protein FAM82B)	4.14236	0.000450303	1.9861e-05	4.702	NA	NA	NA	9196.41	8340.35	6410.44
Q8CIN4	Pak2	Serine/threonine-protein kinase PAK 2 (EC 2.7.11.1) (Gamma-PAK) (p21-activated kinase 2) (PAK-2) [Cleaved into: PAK-2p27; PAK-2p34]	4.11411	0.00236837	0.000356007	3.44854	NA	NA	NA	7716.55	3621	3613.57
Q5DTX6	Jcad	Junctional cadherin 5-associated protein (Junctional protein associated with coronary artery disease) (JCAD)	4.11316	0.000598029	3.50089e-05	4.45582	1895.37	NA	NA	8440.33	5763	7285.5
Q9CWS1	Rnf135	E3 ubiquitin-protein ligase RNF135 (EC 2.3.2.27) (RING finger protein 135) (RING-type E3 ubiquitin transferase RNF135)	4.11289	0.00290525	0.000489257	3.31046	NA	NA	NA	5542.92	2578.8	2588.54
D3Z7P3	Gls	Glutaminase kidney isoform, mitochondrial (GLS) (EC 3.5.1.2) [Cleaved into: Glutaminase kidney isoform, mitochondrial 68 kDa chain; Glutaminase kidney isoform, mitochondrial 65 kDa chain]	4.11032	0.00446853	0.000947169	3.02357	NA	63.2379	396.25	8081.56	7177.69	3189.97
Q14CH7	Aars2	Alanine--tRNA ligase, mitochondrial (EC 6.1.1.7) (Alanyl-tRNA synthetase) (AlaRS) (Protein lactyltransferase AARS2) (EC 6.-.-.-)	4.09138	0.000729052	5.20334e-05	4.28372	NA	NA	NA	2504.81	1921.7	1500.79
Q9CZX7	Pip4p2	Type 2 phosphatidylinositol 4,5-bisphosphate 4-phosphatase (Type 2 PtdIns-4,5-P2 4-Ptase) (EC 3.1.3.78) (PtdIns-4,5-P2 4-Ptase II) (Transmembrane protein 55A)	4.08073	0.000296552	9.27468e-06	5.0327	NA	NA	NA	7141.8	6635.99	4592.28
Q8K1R3	Pnpt1	Polyribonucleotide nucleotidyltransferase 1, mitochondrial (EC 2.7.7.8) (3'-5' RNA exonuclease OLD35) (PNPase old-35) (Polynucleotide phosphorylase 1) (PNPase 1) (Polynucleotide phosphorylase-like protein)	4.07454	0.00233644	0.000344752	3.46249	NA	NA	NA	3975.9	5003.69	2349.46
Q31125	Slc39a7	Zinc transporter SLC39A7 (Histidine-rich membrane protein Ke4) (Solute carrier family 39 member 7) (Zrt-, Irt-like protein 7) (ZIP7)	4.05626	0.0301891	0.0178666	1.74796	2734.91	29.8374	66.2668	5425.78	951.513	1134.74
Q69ZX8	Ablim3	Actin-binding LIM protein 3 (abLIM-3) (Actin-binding LIM protein family member 3)	4.05438	0.000796162	6.12924e-05	4.21259	NA	NA	NA	3482.17	5666.68	4024.15
Q02789	Cacna1s	Voltage-dependent L-type calcium channel subunit alpha-1S (Calcium channel, L type, alpha-1 polypeptide, isoform 3, skeletal muscle) (Dihydropyridine receptor) (DHPR) (Voltage-gated calcium channel subunit alpha Cav1.1)	4.04987	0.00124254	0.000118574	3.92601	8.72385	NA	792.519	3102.7	2540.74	1955.87
Q62407	Speg	Striated muscle-specific serine/threonine-protein kinase (EC 2.7.11.1) (Aortic preferentially expressed protein 1) (APEG-1)	4.00684	0.018041	0.00830435	2.08069	2.23483	NA	NA	3942.96	2491.8	966.22
P26369	U2af2	Splicing factor U2AF 65 kDa subunit (U2 auxiliary factor 65 kDa subunit) (U2 snRNP auxiliary factor large subunit)	4.00174	0.00503322	0.00114744	2.94027	NA	NA	917.331	5731.25	7281.01	2759.36
Q99MS7	Ehbp1l1	EH domain-binding protein 1-like protein 1 (Tangerin)	3.99315	0.00379408	0.000764225	3.11678	2093.84	NA	NA	6879.52	5125.73	3195.24
Q9CQJ8	Ndufb9	NADH dehydrogenase [ubiquinone] 1 beta subcomplex subunit 9 (Complex I-B22) (CI-B22) (NADH-ubiquinone oxidoreductase B22 subunit)	3.99299	0.00172655	0.000201308	3.69614	NA	NA	NA	6592.28	5283.89	3460.85
Q80UM7	Mogs	Mannosyl-oligosaccharide glucosidase (EC 3.2.1.106) (Endoplasmic reticulum alpha-glucosidase I) (ER glu I) (Glucosidase 1) (Glycoprotein-processing glucosidase I)	3.98754	0.00268226	0.000434795	3.36172	NA	NA	NA	4648.31	1847.15	2452.5
Q91VX2	Ubap2	Ubiquitin-associated protein 2 (UBAP-2) (Protein lingerer homolog 1) (mLig-1) (RNA polymerase II degradation factor Ubap2)	3.98207	0.00127822	0.000124364	3.90531	NA	NA	NA	6272.41	4179.06	3631.05
P26883	Fkbp1a	Peptidyl-prolyl cis-trans isomerase FKBP1A (PPIase FKBP1A) (EC 5.2.1.8) (12 kDa FK506-binding protein) (12 kDa FKBP) (FKBP-12) (Calstabin-1) (FK506-binding protein 1A) (FKBP-1A) (Immunophilin FKBP12) (Rotamase)	3.97581	0.00208885	0.000276214	3.55875	2656.95	NA	NA	5801.14	3295.5	3122.6
Q9ERG0	Lima1	LIM domain and actin-binding protein 1 (Epithelial protein lost in neoplasm) (mEPLIN)	3.97187	0.000385368	1.42301e-05	4.84679	2770.9	963.11	1398.93	24547.8	23901.3	18065.3
Q9JLR9	Higd1a	HIG1 domain family member 1A, mitochondrial (Hypoxia-inducible gene 1 protein)	3.97179	0.000295671	8.77293e-06	5.05686	NA	NA	NA	4835.52	3161.92	2988.3
Q9Z2I8	Suclg2	Succinate--CoA ligase [GDP-forming] subunit beta, mitochondrial (EC 6.2.1.4) (GTP-specific succinyl-CoA synthetase subunit beta) (G-SCS) (GTPSCS) (Itaconyl--CoA ligase [GDP-forming] subunit beta) (EC 6.2.1.-) (Malyl--CoA ligase [GDP-forming] subunit beta) (EC 6.2.1.-) (Succinyl-CoA synthetase beta-G chain) (SCS-betaG)	3.96821	0.00157221	0.000171839	3.76488	NA	NA	NA	7306.01	7109.17	3990.67
Q9R0B9	Plod2	Procollagen-lysine,2-oxoglutarate 5-dioxygenase 2 (EC 1.14.11.4) (Lysyl hydroxylase 2) (LH2)	3.95497	0.0054701	0.00130721	2.88366	NA	NA	NA	6889.11	3328.23	2285.27
Q8CGY6	Unc45b	Protein unc-45 homolog B (Unc-45B)	3.95424	0.000521255	2.63075e-05	4.57992	1420.55	NA	NA	7804.34	9639.77	6603.48
Q91X43	Sh3d19	SH3 domain-containing protein 19 (Kryn)	3.94889	0.00270435	0.00044458	3.35205	NA	NA	NA	4659.74	9926.2	5900.55
Q8BFW7	Lpp	Lipoma-preferred partner homolog	3.93827	0.000877944	6.99362e-05	4.1553	410.41	NA	769.36	12297.6	7227.98	6394.21
Q9DBR7	Ppp1r12a	Protein phosphatase 1 regulatory subunit 12A (Myosin phosphatase-targeting subunit 1) (Myosin phosphatase target subunit 1)	3.93786	0.00101628	8.72029e-05	4.05947	NA	NA	NA	4459.36	6084.44	3587.68
P62821	Rab1a	Ras-related protein Rab-1A (EC 3.6.5.2) (YPT1-related protein)	3.93611	0.000400827	1.54288e-05	4.81167	949.43	2456.44	54.8793	16249	13630	13898.7
Q8K3W3	Casc3	Protein CASC3 (Cancer susceptibility candidate gene 3 protein homolog) (Metastatic lymph node gene 51 protein homolog) (MLN 51 homolog) (Protein barentsz) (Btz) (mBtz)	3.92153	0.000317016	1.04231e-05	4.982	5740.71	NA	NA	3463.21	3720.01	2905.52
Q91VS7	Mgst1	Microsomal glutathione S-transferase 1 (Microsomal GST-1) (EC 2.5.1.18) (Microsomal GST-I)	3.91814	0.000661049	4.32263e-05	4.36425	1285.89	NA	NA	6512.12	6037.78	4301.22
P70302	Stim1	Stromal interaction molecule 1	3.89132	0.000251672	7.26558e-06	5.13873	NA	NA	NA	6841.04	5355.6	5899.56
P10493	Nid1	Nidogen-1 (NID-1) (Entactin)	3.89042	0.000923388	7.55297e-05	4.12188	401.683	NA	86.242	1795.22	1925.11	2938.38
Q9DCS3	Mecr	Enoyl-[acyl-carrier-protein] reductase, mitochondrial (EC 1.3.1.104) (2-enoyl thioester reductase) (Nuclear receptor-binding factor 1) (NRBF-1)	3.88544	0.0215274	0.0108241	1.96561	NA	2254.42	940.529	56909.9	75855.5	4727.04
Q61029	Tmpo	Lamina-associated polypeptide 2, isoforms beta/delta/epsilon/gamma (Thymopoietin isoforms beta/delta/epsilon/gamma) (TP beta/delta/epsilon/gamma)	3.86711	0.00251216	0.00039284	3.40578	NA	NA	NA	3356.86	4408.48	2192.09
Q80Y14	Glrx5	Glutaredoxin-related protein 5, mitochondrial (Monothiol glutaredoxin-5)	3.83162	0.00148088	0.000155726	3.80764	NA	NA	NA	5187.24	4667.87	2152.13
Q9DC61	Pmpca	Mitochondrial-processing peptidase subunit alpha (Alpha-MPP) (Inactive zinc metalloprotease alpha) (P-55)	3.82779	0.0142829	0.00587463	2.23102	1915.31	NA	2526.4	29252.4	55659.6	2418.7
Q80X50	Ubap2l	Ubiquitin-associated protein 2-like (RNA polymerase II degradation factor Ubap2l)	3.82562	0.000523488	2.72869e-05	4.56405	448.644	NA	NA	7974.62	5761.3	5636.24
Q76N33	Stambpl1	AMSH-like protease (AMSH-LP) (EC 3.4.19.-) (AMSH family protein) (AMSH-FP) (STAM-binding protein-like 1)	3.80861	0.000521255	2.67525e-05	4.57264	235.654	NA	NA	7189.42	3974.17	2850.46
Q8K4L3	Svil	Supervillin (Archvillin) (p205/p250)	3.79366	0.000877944	7.04045e-05	4.1524	798.923	298.757	2336.57	11249.8	13479	9000.97
O54931	Pakap	PALM2-AKAP2 fusion protein (A-kinase anchor protein 2) (AKAP-2) (AKAP expressed in kidney and lung) (AKAP-KL) (Paralemmin A kinase anchor protein) (Paralemmin-2) (Protein kinase A-anchoring protein 2) (PRKA2)	3.76811	0.000385368	1.45247e-05	4.83789	1276.05	NA	NA	4737.35	4773.84	4720.22
Q9DCH4	Eif3f	Eukaryotic translation initiation factor 3 subunit F (eIF3f) (Deubiquitinating enzyme eIF3f) (EC 3.4.19.12) (Eukaryotic translation initiation factor 3 subunit 5) (eIF-3-epsilon) (eIF3 p47)	3.76646	0.00865417	0.00279524	2.55358	324.502	NA	NA	5720.36	3078.1	1532.25
Q8BGD9	Eif4b	Eukaryotic translation initiation factor 4B (eIF-4B)	3.76261	0.000485199	2.29565e-05	4.63909	423.021	NA	NA	8790.42	5189.38	3214.28
P47964	Rpl36	Large ribosomal subunit protein eL36 (60S ribosomal protein L36)	3.75565	0.00301134	0.000521611	3.28265	3772.01	NA	NA	6667.89	3658.33	3334.92
Q9CR64	Tmem167a	Protein kish-A (Transmembrane protein 167) (Transmembrane protein 167A)	3.7313	0.0024327	0.000376512	3.42422	NA	2395.78	NA	6927.29	3981.54	3570.08
Q3ULD5	Mccc2	Methylcrotonoyl-CoA carboxylase beta chain, mitochondrial (MCCase subunit beta) (EC 6.4.1.4) (3-methylcrotonyl-CoA carboxylase 2) (3-methylcrotonyl-CoA carboxylase non-biotin-containing subunit) (3-methylcrotonyl-CoA:carbon dioxide ligase subunit beta)	3.72704	0.0024327	0.000374784	3.42622	NA	158.293	NA	5675.15	4040.86	2771.06
Q9JM52	Mink1	Misshapen-like kinase 1 (EC 2.7.11.1) (GCK family kinase MiNK) (MAPK/ERK kinase kinase kinase 6) (MEK kinase kinase 6) (MEKKK 6) (Misshapen/NIK-related kinase) (Mitogen-activated protein kinase kinase kinase kinase 6)	3.69745	0.00114565	0.000101978	3.99149	542.592	NA	NA	7710.12	4142.22	4507.92
O08528	Hk2	Hexokinase-2 (EC 2.7.1.1) (Hexokinase type II) (HK II)	3.69347	0.00235346	0.000349149	3.45699	NA	NA	4571.78	7101.19	7540.05	3986.83
P49817	Cav1	Caveolin-1	3.68365	0.00801827	0.00250129	2.60184	1343.73	396.384	544.393	17025.4	4951.29	7332.22
Q52KR3	Prune2	Protein prune homolog 2 (BNIP2 motif-containing molecule at the C-terminal region 1)	3.67914	0.000420619	1.66245e-05	4.77925	NA	NA	NA	4596.17	3405.88	3391.18
Q9QXS6	Dbn1	Drebrin (Developmentally-regulated brain protein)	3.66982	0.000661049	4.34692e-05	4.36182	153.091	NA	301.814	3276.83	2608.47	2140.08
Q9D1G1	Rab1b	Ras-related protein Rab-1B (EC 3.6.5.2)	3.6638	0.0336046	0.0204565	1.68917	1881.93	462.36	2.78598	12391.9	2548.1	4932.7
P42227	Stat3	Signal transducer and activator of transcription 3 (Acute-phase response factor)	3.66192	0.00119951	0.000113506	3.94498	628.035	152.392	632.788	7959.37	6323.19	4816.13
P09541	Myl4	Myosin light chain 4 (MLC1EMB) (Myosin light chain 1, atrial/fetal isoform) (MLC1A)	3.65285	0.00056001	3.1436e-05	4.50257	293.006	NA	567.491	4970.88	5925.48	4024.97
Q9Z1Z2	Strap	Serine-threonine kinase receptor-associated protein (UNR-interacting protein)	3.64158	0.000521255	2.64747e-05	4.57717	331.527	NA	422.906	5958.2	4236.07	3189.9
Q99P88	Nup155	Nuclear pore complex protein Nup155 (155 kDa nucleoporin) (Nucleoporin Nup155)	3.62615	0.0307838	0.0182679	1.73831	NA	NA	NA	10303.3	3345.13	1865.02
Q9DBG7	Srpra	Signal recognition particle receptor subunit alpha (SR-alpha) (Docking protein alpha) (DP-alpha)	3.61528	0.000221524	6.03995e-06	5.21897	NA	NA	NA	6031.62	3854.9	4537.06
Q9QZ47	Tnnt3	Troponin T, fast skeletal muscle (TnTf) (Fast skeletal muscle troponin T) (fTnT)	3.61287	0.00148088	0.000156757	3.80477	4059.8	NA	NA	4088.67	4844.67	6254.46
Q8VE37	Rcc1	Regulator of chromosome condensation (Chromosome condensation protein 1)	3.60907	0.00119951	0.000112796	3.94771	NA	NA	NA	8122.34	6584.68	4900.19
Q9WTL7	Lypla2	Acyl-protein thioesterase 2 (APT-2) (EC 3.1.2.-) (Lysophospholipase 2) (Lysophospholipase II) (LPL-II) (LysoPLA II) (mLyso II) (Palmitoyl-protein hydrolase) (EC 3.1.2.22)	3.60054	0.00681259	0.00193943	2.71233	NA	NA	NA	6317.13	4596.8	2384.56
Q9EQH3	Vps35	Vacuolar protein sorting-associated protein 35 (Maternal-embryonic 3) (Vesicle protein sorting 35)	3.59085	0.0149496	0.00642581	2.19207	479.625	NA	NA	5249.65	3819.28	1261.59
P46062	Sipa1	Signal-induced proliferation-associated protein 1 (Sipa-1) (GTPase-activating protein Spa-1)	3.56285	0.00199704	0.000250816	3.60064	NA	NA	NA	3801.76	2883.08	2050.65
P16546	Sptan1	Spectrin alpha chain, non-erythrocytic 1 (Alpha-II spectrin) (Fodrin alpha chain)	3.56116	0.00695315	0.00201848	2.69498	2320.35	1311.15	3529.58	25906	43225.4	15791.4
Q6PB66	Lrpprc	Leucine-rich PPR motif-containing protein, mitochondrial (130 kDa leucine-rich protein) (LRP 130) (mLRP130)	3.54241	0.0648573	0.0469656	1.32822	2422.8	20.3699	4672.55	37880.3	15963.5	5372.89
Q8BHC4	Dcakd	Dephospho-CoA kinase domain-containing protein	3.53239	0.0101292	0.00359317	2.44452	3017.67	2839.5	7953.93	103258	60433.3	5360.92
P63242	Eif5a	Eukaryotic translation initiation factor 5A-1 (eIF-5A-1) (eIF-5A1) (Eukaryotic initiation factor 5A isoform 1) (eIF-5A) (eIF-4D)	3.52933	0.0182136	0.00847144	2.07204	1689.67	373.108	874.354	17192.7	11318.4	4377.72
Q60749	Khdrbs1	KH domain-containing, RNA-binding, signal transduction-associated protein 1 (GAP-associated tyrosine phosphoprotein p62) (Src-associated in mitosis 68 kDa protein) (Sam68) (p21 Ras GTPase-activating protein-associated p62) (p68)	3.50872	0.00984138	0.00340147	2.46833	256.509	808.602	2099.61	4374.47	11962.2	12696.4
Q99JI4	Psmd6	26S proteasome non-ATPase regulatory subunit 6 (26S proteasome regulatory subunit RPN7) (26S proteasome regulatory subunit S10) (p42A)	3.48407	0.00466026	0.00102025	2.99129	285.88	NA	NA	4999.83	3783.99	2226.15
Q7TSQ8	Pdpr	Pyruvate dehydrogenase phosphatase regulatory subunit, mitochondrial (PDPr)	3.47531	0.00599032	0.00150436	2.82265	NA	NA	NA	9204.76	7450.6	3889
P13020	Gsn	Gelsolin (Actin-depolymerizing factor) (ADF) (Brevin)	3.44784	0.0489847	0.0331541	1.47946	2276.34	127.625	1749.44	28675.2	5927.21	4083.45
Q99KE1	Me2	NAD-dependent malic enzyme, mitochondrial (NAD-ME) (EC 1.1.1.38) (Malic enzyme 2)	3.42723	0.000661049	4.30952e-05	4.36557	396.401	NA	340.509	5107.19	3329.58	2700.3
Q8K2D3	Edc3	Enhancer of mRNA-decapping protein 3 (YjeF domain-containing protein 1)	3.37205	0.00315991	0.000577642	3.23834	NA	NA	NA	4366.2	3644.34	2377.81
Q91YR1	Twf1	Twinfilin-1 (Protein A6)	3.36673	0.00179691	0.000214707	3.66815	NA	NA	NA	4832.46	3582.63	2889.33
Q5XJY5	Arcn1	Coatomer subunit delta (Archain) (Delta-coat protein) (Delta-COP)	3.35944	0.0550432	0.0385182	1.41433	1437.67	NA	412.622	13676.1	11047.3	902.296
Q8K411	Pitrm1	Presequence protease, mitochondrial (EC 3.4.24.-) (Pitrilysin metalloproteinase 1)	3.35638	0.00660794	0.00173809	2.75993	13798.1	6757.66	20435.6	194104	130895	80586.3
Q71LX4	Tln2	Talin-2	3.35272	0.00643885	0.00165769	2.7805	455.75	9797.98	664.435	11822.3	9489.26	5293.37
Q9R0E1	Plod3	Multifunctional procollagen lysine hydroxylase and glycosyltransferase LH3 [Includes: Procollagen-lysine,2-oxoglutarate 5-dioxygenase 3 (EC 1.14.11.4) (Lysyl hydroxylase 3) (LH3); Procollagen glycosyltransferase (EC 2.4.1.50) (EC 2.4.1.66) (Galactosylhydroxylysine-glucosyltransferase) (Procollagen galactosyltransferase) (Procollagen glucosyltransferase)]	3.34888	0.0101387	0.00360991	2.4425	NA	NA	NA	3779.9	3553.41	1347.17
P53395	Dbt	Lipoamide acyltransferase component of branched-chain alpha-keto acid dehydrogenase complex, mitochondrial (EC 2.3.1.168) (Branched-chain alpha-keto acid dehydrogenase complex component E2) (BCKAD-E2) (BCKADE2) (Dihydrolipoamide acetyltransferase component of branched-chain alpha-keto acid dehydrogenase complex) (Dihydrolipoamide branched chain transacylase) (Dihydrolipoyllysine-residue (2-methyl…	3.3479	0.0240357	0.0129719	1.887	NA	1.37242	NA	3255.87	1279.64	905.534
P56399	Usp5	Ubiquitin carboxyl-terminal hydrolase 5 (EC 3.4.19.12) (Deubiquitinating enzyme 5) (Isopeptidase T) (Ubiquitin thioesterase 5) (Ubiquitin-specific-processing protease 5)	3.34512	0.0285135	0.0165319	1.78168	1078.23	NA	NA	10291.5	4356.38	2387.14
Q8BH86	Dglucy	D-glutamate cyclase, mitochondrial (EC 4.2.1.48)	3.33142	0.000485199	2.29334e-05	4.63953	NA	NA	NA	3577.71	4550.29	3925.84
Q9ET54	Palld	Palladin	3.31765	0.00852417	0.00272746	2.56424	18.054	344.871	321.953	3291.7	2193.07	1349.24
P56959	Fus	RNA-binding protein FUS (Protein pigpen)	3.30483	0.000877944	6.86036e-05	4.16365	107.011	2484.45	1756.75	14254.8	18294.7	20085.1
P26231	Ctnna1	Catenin alpha-1 (102 kDa cadherin-associated protein) (CAP102) (Alpha E-catenin)	3.29889	0.000877944	7.02322e-05	4.15346	NA	NA	NA	4252.02	5248.41	3553.98
Q80U72	Scrib	Protein scribble homolog (Scribble) (Protein LAP4)	3.29533	0.00067154	4.48235e-05	4.34849	NA	NA	NA	3681.37	4306.72	4391.79
Q08093	Cnn2	Calponin-2 (Calponin H2, smooth muscle) (Neutral calponin)	3.28657	0.00402909	0.000823911	3.08412	NA	NA	NA	4131.34	5958.52	2959.64
Q91VH2	Snx9	Sorting nexin-9	3.28285	0.0243412	0.0133125	1.87574	4356.57	NA	NA	8279.11	5387.86	2247.07
P62305	Snrpe	Small nuclear ribonucleoprotein E (snRNP-E) (Sm protein E) (Sm-E) (SmE)	3.27607	0.0165095	0.00732138	2.13541	2574.27	NA	NA	11934.8	3783.58	4541.08
P48036	Anxa5	Annexin A5 (Anchorin CII) (Annexin V) (Annexin-5) (Calphobindin I) (CPB-I) (Endonexin II) (Lipocortin V) (Placental anticoagulant protein 4) (PP4) (Placental anticoagulant protein I) (PAP-I) (Thromboplastin inhibitor) (Vascular anticoagulant-alpha) (VAC-alpha)	3.27042	0.0248942	0.0138047	1.85997	5287.79	2.62166	771.591	14771.9	6151.12	4555.16
P45591	Cfl2	Cofilin-2 (Cofilin, muscle isoform)	3.25691	0.00976196	0.00331922	2.47896	226.982	3623.41	722.507	6498.3	11244.5	4527.02
Q9DC16	Ergic1	Endoplasmic reticulum-Golgi intermediate compartment protein 1 (ER-Golgi intermediate compartment 32 kDa protein) (ERGIC-32)	3.25267	0.0058822	0.00145758	2.83637	NA	NA	635.246	4972.79	4049.84	2234.41
Q99L43	Cds2	Phosphatidate cytidylyltransferase 2 (EC 2.7.7.41) (CDP-DAG synthase 2) (CDP-DG synthase 2) (CDP-diacylglycerol synthase 2) (CDS 2) (CDP-diglyceride pyrophosphorylase 2) (CDP-diglyceride synthase 2) (CTP:phosphatidate cytidylyltransferase 2)	3.25071	0.00736728	0.00223913	2.64992	NA	3350.96	NA	8646.79	4443.65	3908.99
P19536	Cox5b	Cytochrome c oxidase subunit 5B, mitochondrial (Cytochrome c oxidase polypeptide Vb)	3.24539	0.00477811	0.00105754	2.9757	2191.82	NA	NA	10365.5	6404.7	5008.34
Q91VA6	Poldip2	Polymerase delta-interacting protein 2	3.24387	0.00505936	0.00116037	2.9354	NA	NA	1757.54	6909.5	7441.71	3717.22
Q5SV85	Synrg	Synergin gamma (AP1 subunit gamma-binding protein 1) (Gamma-synergin)	3.23629	0.00208885	0.000275658	3.55963	NA	NA	NA	9763.02	5900.38	4992.21
P24270	Cat	Catalase (EC 1.11.1.6)	3.22461	0.00446853	0.00094462	3.02474	NA	NA	465.554	3617.83	4437.81	1153.64
P60060	Sec61g	Protein transport protein Sec61 subunit gamma	3.21522	0.00449883	0.000963262	3.01626	2963.98	NA	NA	10052.5	5863.14	5087.8
Q9DCS9	Ndufb10	NADH dehydrogenase [ubiquinone] 1 beta subcomplex subunit 10 (Complex I-PDSW) (CI-PDSW) (NADH-ubiquinone oxidoreductase PDSW subunit)	3.21495	0.00379408	0.000766727	3.11536	NA	NA	NA	7430.04	6526.46	3415.24
Q61235	Sntb2	Beta-2-syntrophin (59 kDa dystrophin-associated protein A1 basic component 2) (Syntrophin-3) (SNT3) (Syntrophin-like) (SNTL)	3.18407	0.00229398	0.000329297	3.48241	1220.78	1540.53	904.532	15657.9	12798	3461.11
Q9R0Q3	Tmed2	Transmembrane emp24 domain-containing protein 2 (COPI-coated vesicle membrane protein p24) (Membrane protein p24A) (Sid 394) (p24 family protein beta-1) (p24beta1)	3.18184	0.000729052	5.20036e-05	4.28397	3467.34	NA	NA	6986.64	5206.48	6941.48
Q62448	Eif4g2	Eukaryotic translation initiation factor 4 gamma 2 (eIF-4-gamma 2) (eIF-4G 2) (eIF4G 2) (Novel APOBEC-1 target 1) (Translation repressor NAT1) (p97)	3.18148	0.00446853	0.000951596	3.02155	3652.11	NA	NA	7472.51	8891.36	4522.12
E0CYV9	NA	Uncharacterized protein C4orf54 homolog	3.16048	0.00110231	9.57103e-05	4.01904	NA	335.354	1351.07	9850.36	14182	10952.2
Q99LP6	Grpel1	GrpE protein homolog 1, mitochondrial (Mt-GrpE#1)	3.1541	0.0129325	0.00507138	2.29487	NA	NA	NA	3396.44	2413.85	927.505
Q61584	Fxr1	RNA-binding protein FXR1 (FXR1P) (mFxr1p)	3.15408	0.00906931	0.00301098	2.52129	2926.07	1322.12	3489.75	39067.8	19784.5	12335.4
Q8JZN7	Rhot2	Mitochondrial Rho GTPase 2 (MIRO-2) (EC 3.6.5.-) (Ras homolog gene family member T2)	3.14293	0.00909033	0.00303571	2.51774	655.816	NA	NA	3180.6	3414.39	1357.65
Q61292	Lamb2	Laminin subunit beta-2 (Laminin-11 subunit beta) (Laminin-14 subunit beta) (Laminin-15 subunit beta) (Laminin-3 subunit beta) (Laminin-4 subunit beta) (Laminin-7 subunit beta) (Laminin-9 subunit beta) (S-laminin subunit beta) (S-LAM beta)	3.13901	0.00576302	0.0013986	2.85431	78.2997	NA	1049.83	2351.61	4686.39	2761.93
P07214	Sparc	SPARC (Basement-membrane protein 40) (BM-40) (Osteonectin) (ON) (Secreted protein acidic and rich in cysteine)	3.13446	0.00730012	0.00220701	2.6562	5719.33	NA	NA	4370.62	8482.66	9736.95
Q9JI91	Actn2	Alpha-actinin-2 (Alpha-actinin skeletal muscle isoform 2) (F-actin cross-linking protein)	3.13252	0.0148433	0.00629377	2.20109	3411.06	NA	1976.59	21429	38706.3	6341.57
Q9CZR8	Tsfm	Elongation factor Ts, mitochondrial (EF-Ts) (EF-TsMt)	3.13071	0.00198469	0.000246694	3.60784	555.843	NA	NA	5891.23	6035.23	3585.37
P48999	Alox5	Polyunsaturated fatty acid 5-lipoxygenase (EC 1.13.11.-) (Arachidonate 5-lipoxygenase) (5-LO) (5-lipoxygenase) (EC 1.13.11.34)	3.11429	0.0239607	0.0129123	1.889	1838.5	NA	NA	4157.71	4421.22	1356.32
Q7TMF3	Ndufa12	NADH dehydrogenase [ubiquinone] 1 alpha subcomplex subunit 12 (Complex I-B17.2) (CI-B17.2) (CIB17.2) (NADH-ubiquinone oxidoreductase subunit B17.2)	3.11405	0.00157221	0.000173989	3.75948	779.707	NA	1311.89	11961.6	7498.98	6289.43
Q9CX13	Cnih4	Protein cornichon homolog 4 (CNIH-4) (Cornichon family AMPA receptor auxiliary protein 4)	3.09191	0.00053853	2.93665e-05	4.53215	NA	NA	NA	3145.16	3857.17	3883.9
Q9QZF2	Gpc1	Glypican-1 [Cleaved into: Secreted glypican-1]	3.08747	0.00315991	0.000576134	3.23948	1524.5	NA	NA	2828.58	3795.01	2278.99
Q3V3R1	Mthfd1l	Monofunctional C1-tetrahydrofolate synthase, mitochondrial (EC 6.3.4.3) (Formyltetrahydrofolate synthetase)	3.08629	0.00229398	0.000334807	3.47521	3267.65	1811.89	4483.68	31461.2	28485.7	18164.1
Q8BWB1	Synpo2l	Synaptopodin 2-like protein	3.07583	0.000521255	2.66551e-05	4.57422	1971.46	1824.68	2460.25	14641.7	18269.2	19858.8
Q91YJ5	Mtif2	Translation initiation factor IF-2, mitochondrial (IF-2(Mt)) (IF-2Mt) (IF2(mt))	3.05846	0.00235848	0.000351786	3.45372	NA	NA	NA	3580.63	3219.13	2067.5
Q9D3D9	Atp5f1d	ATP synthase F(1) complex subunit delta, mitochondrial (ATP synthase F1 subunit delta) (F-ATPase delta subunit)	3.05721	0.000794481	6.00812e-05	4.22126	1843.13	NA	262.202	3683.09	3235.17	2900.82
Q91VD9	Ndufs1	NADH-ubiquinone oxidoreductase 75 kDa subunit, mitochondrial (EC 7.1.1.2) (Complex I-75kD) (CI-75kD)	3.05142	0.00208885	0.000275567	3.55977	6173.5	3631.59	6642.08	58632.8	54992.7	25856.3
Q8QZS1	Hibch	3-hydroxyisobutyryl-CoA hydrolase, mitochondrial (EC 3.1.2.4) (3-hydroxyisobutyryl-coenzyme A hydrolase) (HIB-CoA hydrolase) (HIBYL-CoA-H)	3.02981	0.00666635	0.00176489	2.75328	NA	NA	156.525	2815.28	2421.61	1084.57
P70227	Itpr3	Inositol 1,4,5-trisphosphate-gated calcium channel ITPR3 (IP3 receptor isoform 3) (IP3R-3) (InsP3R3) (Inositol 1,4,5-trisphosphate receptor type 3) (Type 3 inositol 1,4,5-trisphosphate receptor) (Type 3 InsP3 receptor)	3.02667	0.0128317	0.0049628	2.30427	273.57	NA	NA	2919.51	3390.07	832.768
Q60936	Coq8a	Atypical kinase COQ8A, mitochondrial (EC 2.7.-.-) (Chaperone activity of bc1 complex-like) (Chaperone-ABC1-like) (Coenzyme Q protein 8A) (aarF domain-containing protein kinase 3)	3.02621	0.00503322	0.00115034	2.93918	540.237	NA	NA	6777.24	4147.72	3302.58
Q922B2	Dars1	Aspartate--tRNA ligase, cytoplasmic (EC 6.1.1.12) (Aspartyl-tRNA synthetase) (AspRS)	3.01463	0.00218524	0.000297908	3.52592	3911.98	971.435	1416.57	15164.1	12393.9	9356.08
Q99LC3	Ndufa10	NADH dehydrogenase [ubiquinone] 1 alpha subcomplex subunit 10, mitochondrial (Complex I-42kD) (CI-42kD) (NADH-ubiquinone oxidoreductase 42 kDa subunit)	3.01444	0.00160044	0.000178397	3.74861	2456.44	2312.51	3642.48	30166.2	25028.7	14473
Q5SWU9	Acaca	Acetyl-CoA carboxylase 1 (ACC1) (EC 6.4.1.2) (ACC-alpha) (Acetyl-CoA carboxylase 265)	3.00419	0.00528985	0.00125141	2.9026	108622	74717.2	45544.1	1.02314e+06	424971	439082
Q8BWL5	Rbms3	RNA-binding motif, single-stranded-interacting protein 3	3.0027	0.00119411	0.000109595	3.96021	NA	NA	NA	NA	NA	NA
Q9D6J5	Ndufb8	NADH dehydrogenase [ubiquinone] 1 beta subcomplex subunit 8, mitochondrial (Complex I-ASHI) (CI-ASHI) (NADH-ubiquinone oxidoreductase ASHI subunit)	3.00006	0.00315991	0.000575836	3.2397	NA	NA	4760.34	8790.24	5455.47	6986.03
P37804	Tagln	Transgelin (Actin-associated protein p27) (Smooth muscle protein 22-alpha) (SM22-alpha)	2.99707	0.00195217	0.00023788	3.62364	NA	NA	NA	5649.44	4564.92	3565.23
Q6P542	Abcf1	ATP-binding cassette sub-family F member 1	2.98804	0.0478983	0.0323419	1.49023	1862.92	NA	NA	7269.98	5788.74	1172.64
Q8R1A4	Dock7	Dedicator of cytokinesis protein 7 (Protein moonlight)	2.98584	0.00208885	0.000275623	3.55969	1196.42	NA	1463.6	14640.4	9452.08	5150.14
Q3THS6	Mat2a	S-adenosylmethionine synthase isoform type-2 (AdoMet synthase 2) (EC 2.5.1.6) (Methionine adenosyltransferase 2) (MAT 2)	2.97393	0.00647145	0.00168144	2.77432	1673.87	NA	NA	5772.67	3695.38	2836.03
Q91WK2	Eif3h	Eukaryotic translation initiation factor 3 subunit H (eIF3h) (Eukaryotic translation initiation factor 3 subunit 3) (eIF-3-gamma) (eIF3 p40 subunit)	2.97082	0.0270081	0.0152909	1.81557	NA	NA	NA	4217.17	2607.02	1191.25
Q91W90	Txndc5	Thioredoxin domain-containing protein 5 (EC 1.8.4.-) (EC 5.3.4.1) (Endoplasmic reticulum resident protein 46) (ER protein 46) (ERp46) (Plasma cell-specific thioredoxin-related protein) (PC-TRP) (Thioredoxin-like protein p46)	2.95808	0.0428581	0.0278732	1.55481	2187.41	NA	629.029	11010.6	13378.8	1736.03
Q9JIF7	Copb1	Coatomer subunit beta (Beta-coat protein) (Beta-COP)	2.94885	0.0128317	0.0050053	2.30057	1001	1.31716	510.729	5272.2	3949.62	2209.61
P29758	Oat	Ornithine aminotransferase, mitochondrial (EC 2.6.1.13) (Ornithine--oxo-acid aminotransferase)	2.9462	0.00268226	0.000436047	3.36047	2165.2	1121.92	3134.09	18757.3	17560.9	10858.5
P14873	Map1b	Microtubule-associated protein 1B (MAP-1B) (MAP1(X)) (MAP1.2) [Cleaved into: MAP1B heavy chain; MAP1 light chain LC1]	2.94231	0.00863951	0.00277822	2.55623	2028.56	NA	NA	5773.16	4948.77	2726.81
P09055	Itgb1	Integrin beta-1 (Fibronectin receptor subunit beta) (VLA-4 subunit beta) (CD antigen CD29)	2.94131	0.000794481	5.8654e-05	4.2317	3241.08	NA	NA	6845.35	6587.85	6737.23
Q61191	Hcfc1	Host cell factor 1 (HCF) (HCF-1) (C1 factor) [Cleaved into: HCF N-terminal chain 1; HCF N-terminal chain 2; HCF N-terminal chain 3; HCF N-terminal chain 4; HCF N-terminal chain 5; HCF N-terminal chain 6; HCF C-terminal chain 1; HCF C-terminal chain 2; HCF C-terminal chain 3; HCF C-terminal chain 4; HCF C-terminal chain 5; HCF C-terminal chain 6]	2.93898	0.0128317	0.00495566	2.3049	6586.06	NA	NA	6589.99	5939.14	2990.81
Q9QY76	Vapb	Vesicle-associated membrane protein-associated protein B (VAMP-B) (VAMP-associated protein B) (VAP-B) (VAMP-associated protein 33b)	2.93815	0.000661049	4.31101e-05	4.36542	NA	NA	NA	3565.8	2818.19	3424.23
Q8BH04	Pck2	Phosphoenolpyruvate carboxykinase [GTP], mitochondrial (PEPCK-M) (EC 4.1.1.32) (Serine/threonine-protein kinase PCK2) (EC 2.7.11.-)	2.93544	0.0015211	0.000163454	3.7866	1509.6	NA	2008.07	15600	13480.1	8478.13
Q9CPR4	Rpl17	Large ribosomal subunit protein uL22 (60S ribosomal protein L17)	2.932	0.00144199	0.000150328	3.82296	2635.73	1047.34	34.551	9055.6	8077.06	6998.09
Q8QZY1	Eif3l	Eukaryotic translation initiation factor 3 subunit L (eIF3l) (66 kDa tyrosine-rich heat shock protein) (67 kDa polymerase-associated factor) (Eukaryotic translation initiation factor 3 subunit 6-interacting protein) (Eukaryotic translation initiation factor 3 subunit E-interacting protein) (HSP-66Y) (PAF67)	2.93039	0.00157221	0.000170525	3.76821	2141.52	514.743	590.335	6420.76	4718.37	4372.23
Q9JLJ2	Aldh9a1	4-trimethylaminobutyraldehyde dehydrogenase (TMABA-DH) (TMABADH) (EC 1.2.1.47) (Aldehyde dehydrogenase family 9 member A1) (EC 1.2.1.3) (Formaldehyde dehydrogenase) (EC 1.2.1.46) (Gamma-aminobutyraldehyde dehydrogenase) (EC 1.2.1.19)	2.92375	0.0128317	0.00497623	2.3031	NA	NA	NA	2322.04	2671.38	1075.24
Q8CC88	Vwa8	von Willebrand factor A domain-containing protein 8	2.92348	0.00274683	0.000453767	3.34317	716.339	727.727	1486.74	10312.1	6372.5	5165.72
Q7TN98	Cpeb4	Cytoplasmic polyadenylation element-binding protein 4 (CPE-BP4) (CPE-binding protein 4) (mCPEB-4)	2.92294	0.00315991	0.000570583	3.24368	NA	NA	398.725	1663.11	3513.92	1940.03
Q61738	Itga7	Integrin alpha-7 [Cleaved into: Integrin alpha-7 heavy chain; Integrin alpha-7 light chain]	2.92169	0.00379103	0.00075395	3.12266	1225.41	575.434	1813.38	10908.8	8944.74	5898.05
Q8CD26	Slc35e1	Solute carrier family 35 member E1	2.92088	0.00446853	0.000953192	3.02082	1077.37	NA	NA	5105.23	2686.47	4176.95
Q9DBC7	Prkar1a	cAMP-dependent protein kinase type I-alpha regulatory subunit [Cleaved into: cAMP-dependent protein kinase type I-alpha regulatory subunit, N-terminally processed]	2.90928	0.00502854	0.00113415	2.94533	267.121	NA	NA	2452.1	2468.86	1348.02
Q9QXZ0	Macf1	Microtubule-actin cross-linking factor 1, isoforms 1/2/3/4 (Actin cross-linking family 7)	2.89733	0.017989	0.00826601	2.0827	3746.99	10.7024	4073.57	23285.2	23781	10557.3
Q9D6R2	Idh3a	Isocitrate dehydrogenase [NAD] subunit alpha, mitochondrial (EC 1.1.1.41) (Isocitric dehydrogenase subunit alpha) (NAD(+)-specific ICDH subunit alpha)	2.88621	0.00865417	0.00280977	2.55133	2886.9	294.213	3413.06	24918.4	13785.1	11589
Q62313	Tgoln1	Trans-Golgi network integral membrane protein 1 (TGN38A)	2.87115	0.000794481	6.05258e-05	4.21806	NA	NA	NA	NA	NA	NA
E9PZJ8	Ascc3	Activating signal cointegrator 1 complex subunit 3 (EC 5.6.2.4)	2.86885	0.0301482	0.017794	1.74973	NA	NA	NA	3622.73	2508.31	541.042
Q8BFP9	Pdk1	[Pyruvate dehydrogenase (acetyl-transferring)] kinase isozyme 1, mitochondrial (EC 2.7.11.2) (Pyruvate dehydrogenase kinase isoform 1) (PDH kinase 1)	2.84661	0.0517007	0.0355727	1.44888	NA	NA	NA	6870.08	1513.58	1934.68
Q9EPU0	Upf1	Regulator of nonsense transcripts 1 (EC 3.6.4.12) (EC 3.6.4.13) (ATP-dependent helicase RENT1) (Nonsense mRNA reducing factor 1) (NORF1) (Up-frameshift suppressor 1 homolog) (mUpf1)	2.83864	0.00763069	0.00234367	2.6301	1141.37	9301.82	1861.6	20901.4	16064	10075.2
Q3U7R1	Esyt1	Extended synaptotagmin-1 (E-Syt1) (Membrane-bound C2 domain-containing protein)	2.83441	0.000794481	6.02815e-05	4.21982	6931.19	2097.95	1653.47	16617	15295.1	13201.9
Q9CQN1	Trap1	Heat shock protein 75 kDa, mitochondrial (HSP 75) (TNFR-associated protein 1) (Tumor necrosis factor type 1 receptor-associated protein) (TRAP-1)	2.8323	0.00379335	0.000757454	3.12064	7349.61	5517.42	10145	71211.9	54491.2	38313.2
Q9CZ13	Uqcrc1	Cytochrome b-c1 complex subunit 1, mitochondrial (Complex III subunit 1) (Core protein I) (Ubiquinol-cytochrome-c reductase complex core protein 1)	2.82669	0.000958989	7.99798e-05	4.09702	8433.25	7445.8	9724.72	86562.2	60197.3	35097
Q6NZJ6	Eif4g1	Eukaryotic translation initiation factor 4 gamma 1 (eIF-4-gamma 1) (eIF-4G 1) (eIF-4G1)	2.8219	0.0130912	0.00522366	2.28203	6192.7	371.986	1988.84	22041.1	13343.2	9464.69
Q921M4	Golga2	Golgin subfamily A member 2 (130 kDa cis-Golgi matrix protein) (GM130)	2.8177	0.00290164	0.000486322	3.31308	293.283	NA	NA	4605.16	2774.32	2825.06
Q8QZT1	Acat1	Acetyl-CoA acetyltransferase, mitochondrial (EC 2.3.1.9) (Acetoacetyl-CoA thiolase)	2.80647	0.000492241	2.36844e-05	4.62554	2652.57	2196.97	1874.35	17263.7	14645.7	14582.8
Q9Z2H5	Epb41l1	Band 4.1-like protein 1 (Erythrocyte membrane protein band 4.1-like 1) (Neuronal protein 4.1) (4.1N)	2.80279	0.0162109	0.00714997	2.1457	1163.69	NA	NA	3684.11	2912.9	1398.32
Q4U4S6	Xirp2	Xin actin-binding repeat-containing protein 2 (Beta-xin) (Cardiomyopathy-associated protein 3) (Myogenic MEF2-activated Xin-related protein) (Myomaxin) (mXinbeta)	2.78843	0.00157221	0.000173817	3.75991	NA	1331.61	NA	2351.5	3081.49	2174.52
O35071	Kif1c	Kinesin-like protein KIF1C	2.78147	0.00223202	0.000312098	3.50571	NA	NA	NA	NA	NA	NA
P63094	Gnas	Guanine nucleotide-binding protein G(s) subunit alpha isoforms short (EC 3.6.5.-) (Adenylate cyclase-stimulating G alpha protein)	2.77555	0.00315991	0.000577753	3.23826	NA	NA	NA	NA	NA	NA
P24452	Capg	Macrophage-capping protein (Actin regulatory protein CAP-G) (Actin-capping protein GCAP39) (Myc basic motif homolog 1)	2.76899	0.0518608	0.0357245	1.44703	4632.05	NA	470.119	19243.9	4420.49	6224.61
Q99LE6	Abcf2	ATP-binding cassette sub-family F member 2	2.73666	0.002188	0.000300038	3.52282	357.092	NA	NA	3886.52	4023.68	2598.34
P27612	Plaa	Phospholipase A-2-activating protein (PLA2P) (PLAP)	2.73359	0.00674363	0.00189603	2.72216	1143.03	189.563	1309.73	8789.68	4682.8	4905.47
Q99JY9	Actr3	Actin-related protein 3 (Actin-like protein 3)	2.72198	0.0128843	0.00504214	2.29738	2777.16	689.09	3239.04	19356	8154.12	13486.3
Q9EPJ9	Arfgap1	ADP-ribosylation factor GTPase-activating protein 1 (ARF GAP 1) (ADP-ribosylation factor 1 GTPase-activating protein) (ARF1 GAP) (ARF1-directed GTPase-activating protein)	2.71801	0.00200102	0.00025453	3.59426	1088.19	NA	NA	5908.94	4476.78	3863.59
Q9EP71	Rai14	Ankycorbin (Ankyrin repeat and coiled-coil structure-containing protein) (Novel retinal pigment epithelial cell protein) (Retinoic acid-induced protein 14) (p125)	2.71753	0.00801834	0.00251417	2.59961	NA	NA	NA	3412.21	5307.72	2530.57
Q6P4T2	Snrnp200	U5 small nuclear ribonucleoprotein 200 kDa helicase (EC 3.6.4.13) (BRR2 homolog) (U5 snRNP-specific 200 kDa protein) (U5-200KD)	2.7148	0.00590906	0.00146897	2.83299	1415.5	248.237	1143.26	7370.61	7638.43	4123.99
Q3UV70	Pdp1	[Pyruvate dehydrogenase [acetyl-transferring]]-phosphatase 1, mitochondrial (PDP 1) (EC 3.1.3.43) (Protein phosphatase 2C) (Pyruvate dehydrogenase phosphatase catalytic subunit 1) (PDPC 1)	2.71453	0.0048349	0.00107787	2.96743	NA	1.19602	NA	1439.03	1467	921.856
Q3U186	Rars2	Probable arginine--tRNA ligase, mitochondrial (EC 6.1.1.19) (Arginyl-tRNA synthetase) (ArgRS)	2.71297	0.0119724	0.00449325	2.34744	NA	NA	5373	5799.01	3739.79	2780.01
Q64674	Srm	Spermidine synthase (SPDSY) (EC 2.5.1.16) (Putrescine aminopropyltransferase)	2.69451	0.0189249	0.00890852	2.05019	231.097	NA	NA	3473.88	1535.14	1040.52
P0C0S6	H2az1	Histone H2A.Z (H2A/z)	2.69393	0.0046235	0.00100108	2.99953	NA	NA	NA	NA	NA	NA
Q8BFR5	Tufm	Elongation factor Tu, mitochondrial (EC 3.6.5.3)	2.68706	0.00674363	0.001888	2.724	7968.09	2965.54	6823.89	47693.5	42251.4	21383.1
P97314	Csrp2	Cysteine and glycine-rich protein 2 (Cysteine-rich protein 2) (CRP2) (Double LIM protein 1) (DLP-1)	2.6862	0.00899918	0.00298048	2.52571	2142.72	NA	NA	3604.85	1942.01	1874.02
P19096	Fasn	Fatty acid synthase (EC 2.3.1.85) (Type I Fatty Acid Synthase) [Includes: [Acyl-carrier-protein] S-acetyltransferase (EC 2.3.1.38); [Acyl-carrier-protein] S-malonyltransferase (EC 2.3.1.39); 3-oxoacyl-[acyl-carrier-protein] synthase (EC 2.3.1.41); 3-oxoacyl-[acyl-carrier-protein] reductase (EC 1.1.1.100); 3-hydroxyacyl-[acyl-carrier-protein] dehydratase (EC 4.2.1.59); Enoyl-[acyl-carrier-protein]…	2.67892	0.0172635	0.00777785	2.10914	6147.16	33.2031	8276.84	52615.2	22401.5	22094.3
P59325	Eif5	Eukaryotic translation initiation factor 5 (eIF-5)	2.67849	0.0243412	0.013287	1.87657	NA	NA	NA	2397.68	2406.83	741.673
P57776	Eef1d	Elongation factor 1-delta (EF-1-delta)	2.67834	0.0067366	0.00184371	2.73431	2662.44	NA	969.753	13622.1	7860.63	6172.64
P17047	Lamp2	Lysosome-associated membrane glycoprotein 2 (LAMP-2) (Lysosome-associated membrane protein 2) (CD107 antigen-like family member B) (Lysosomal membrane glycoprotein type B) (LGP-B) (CD antigen CD107b)	2.66968	0.00341315	0.000648691	3.18796	2024.32	1390.63	1192.63	14173.5	8923.11	6850.25
P63101	Ywhaz	14-3-3 protein zeta/delta (Protein kinase C inhibitor protein 1) (KCIP-1) (SEZ-2)	2.66912	0.0050687	0.0011747	2.93007	3707.04	3509.7	6315.84	46596	29488	11545.1
Q9R1P1	Psmb3	Proteasome subunit beta type-3 (Proteasome chain 13) (Proteasome component C10-II) (Proteasome subunit beta-3) (beta-3) (Proteasome theta chain)	2.662	0.00127822	0.000125054	3.9029	1307.71	4226.69	1281.33	9890.73	8085.53	10489.7
E9Q4P1	Wdfy1	WD repeat and FYVE domain-containing protein 1 (WD40- and FYVE domain-containing protein 1)	2.65257	0.00571423	0.0013793	2.86034	1022.75	1.37242	298.583	2437.29	1515.3	1806.5
O08547	Sec22b	Vesicle-trafficking protein SEC22b (ER-Golgi SNARE of 24 kDa) (ERS-24) (ERS24) (SEC22 vesicle-trafficking protein homolog B) (SEC22 vesicle-trafficking protein-like 1) (mSec22b)	2.63904	0.00148142	0.000158003	3.80134	4862.89	299.614	2306.74	16167.2	13421	13687.2
Q8BFY9	Tnpo1	Transportin-1 (Importin beta-2) (Karyopherin beta-2)	2.62612	0.0130887	0.0051857	2.28519	NA	NA	NA	NA	NA	NA
O88653	Lamtor3	Ragulator complex protein LAMTOR3 (Late endosomal/lysosomal adaptor and MAPK and MTOR activator 3) (MEK-binding partner 1) (Mp1) (Mitogen-activated protein kinase kinase 1-interacting protein 1) (Mitogen-activated protein kinase scaffold protein 1)	2.61373	0.00314634	0.000557414	3.25382	502.097	514.605	236.796	3729.22	2016.33	1931.61
Q8VDM6	Hnrnpul1	Heterogeneous nuclear ribonucleoprotein U-like protein 1	2.59984	0.000962414	8.10372e-05	4.09132	511.815	1.37242	634.893	3105.09	2886.19	3347.4
Q9DCW4	Etfb	Electron transfer flavoprotein subunit beta (Beta-ETF)	2.59225	0.006966	0.00206737	2.68458	4495.01	1574.56	4573.2	24432.7	22370.2	13773.6
Q91VI7	Rnh1	Ribonuclease inhibitor (Ribonuclease/angiogenin inhibitor 1)	2.58997	0.00638325	0.00163804	2.78567	509.926	391.699	740.949	4624.53	3156.43	2223.72
P82347	Sgcd	Delta-sarcoglycan (Delta-SG) (35 kDa dystrophin-associated glycoprotein) (35DAG)	2.58516	0.00666635	0.00178778	2.74768	116.099	2611.24	NA	5698.31	3372.1	5282.2
P63325	Rps10	Small ribosomal subunit protein eS10 (40S ribosomal protein S10)	2.58019	0.00692922	0.00198512	2.70221	5690.89	NA	1176.65	16545.5	8846.99	8824.49
Q8VDC0	Lars2	Probable leucine--tRNA ligase, mitochondrial (EC 6.1.1.4) (Leucyl-tRNA synthetase) (LeuRS)	2.57898	0.00418202	0.000871953	3.05951	1280.9	NA	714.19	6204.9	5570.71	3413.29
Q3TXS7	Psmd1	26S proteasome non-ATPase regulatory subunit 1 (26S proteasome regulatory subunit RPN2) (26S proteasome regulatory subunit S1)	2.57506	0.0118841	0.00444105	2.35251	759.19	NA	508.503	3839.01	4608.69	1579.96
P70271	Pdlim4	PDZ and LIM domain protein 4 (LIM protein RIL) (Reversion-induced LIM protein)	2.5745	0.000729052	5.04648e-05	4.29701	1846.57	NA	1353.91	7992.48	9375.2	7826.72
P20152	Vim	Vimentin	2.56873	0.00067154	4.5236e-05	4.34452	272207	210396	226160	1.54445e+06	1.36958e+06	1.27876e+06
Q60597	Ogdh	2-oxoglutarate dehydrogenase complex component E1 (E1o) (OGDC-E1) (OGDH-E1) (EC 1.2.4.2) (2-oxoglutarate dehydrogenase, mitochondrial) (Alpha-ketoglutarate dehydrogenase) (Alpha-KGDH-E1) (Thiamine diphosphate (ThDP)-dependent 2-oxoglutarate dehydrogenase)	2.55048	0.00818454	0.00259209	2.58635	16263.5	7984.91	13221.8	103638	77231.2	43138.5
P60229	Eif3e	Eukaryotic translation initiation factor 3 subunit E (eIF3e) (Eukaryotic translation initiation factor 3 subunit 6) (MMTV integration site 6) (Mammary tumor-associated protein INT-6) (Viral integration site protein INT-6) (eIF-3 p48)	2.54997	0.00464142	0.00100868	2.99625	1487.93	NA	627.135	6058.8	4987.25	3480.21
P57780	Actn4	Alpha-actinin-4 (Non-muscle alpha-actinin 4)	2.54186	0.0198809	0.00954983	2.02	7686.31	1172.81	9256.68	37728.1	44880.9	17964.4
Q9WUM4	Coro1c	Coronin-1C (Coronin-3)	2.52891	0.00456796	0.000981726	3.00801	2906.1	2029.62	3916.68	20605.8	18505.2	11656.9
P61979	Hnrnpk	Heterogeneous nuclear ribonucleoprotein K (hnRNP K)	2.52592	0.00110231	9.63528e-05	4.01614	3234.98	2758.6	4630.78	19924.1	22007.8	17041.2
Q8BMS1	Hadha	Trifunctional enzyme subunit alpha, mitochondrial (Monolysocardiolipin acyltransferase) (MLCL AT) (EC 2.3.1.-) (TP-alpha) [Includes: Long-chain enoyl-CoA hydratase (EC 4.2.1.17); Long chain 3-hydroxyacyl-CoA dehydrogenase (EC 1.1.1.211)]	2.51788	0.00160609	0.000180315	3.74397	20745.3	15149.7	16758.5	129770	104695	61948.4
O09174	Amacr	Alpha-methylacyl-CoA racemase (EC 5.1.99.4) (2-methylacyl-CoA racemase)	2.51763	0.00745563	0.00227196	2.6436	3254.35	1674.79	1956.77	21446.1	12593.8	7423.43
P97452	Bop1	Ribosome biogenesis protein BOP1 (Block of proliferation 1 protein)	2.51551	0.0113655	0.00418344	2.37847	7798.7	817.855	712.299	5806.86	9207.74	4520.38
Q8CCJ3	Ufl1	E3 UFM1-protein ligase 1 (EC 2.3.2.-) (E3 UFM1-protein transferase 1) (Multiple alpha-helix protein located at ER) (Regulator of C53/LZAP and DDRGK1)	2.51451	0.0221106	0.0113479	1.94509	3306.55	1963.96	1297.95	15681.5	21918	2233.11
P22315	Fech	Ferrochelatase, mitochondrial (EC 4.98.1.1) (Heme synthase) (Protoheme ferro-lyase)	2.51433	0.00322629	0.000597654	3.22355	5145.87	2996.75	7120.88	33293.5	29730.9	20700.6
P62334	Psmc6	26S proteasome regulatory subunit 10B (26S proteasome AAA-ATPase subunit RPT4) (Proteasome 26S subunit ATPase 6) (Proteasome subunit p42)	2.5143	0.0117528	0.00437515	2.35901	851.251	498.446	1083.56	5168.69	6899.63	2412.19
Q62261	Sptbn1	Spectrin beta chain, non-erythrocytic 1 (Beta-II spectrin) (Embryonic liver fodrin) (Fodrin beta chain)	2.51327	0.00136292	0.000140992	3.85081	11232.8	8451.18	10577.1	61250.6	70873.1	36872.3
Q9DAW9	Cnn3	Calponin-3 (Calponin, acidic isoform)	2.51043	0.00233644	0.000344488	3.46283	2380.54	424.976	985.579	4998.65	6743.25	5267.62
D3YXK2	Safb	Scaffold attachment factor B1 (SAF-B1)	2.51005	0.0352025	0.0217087	1.66337	3273	NA	NA	7218.99	8779.04	2662.65
P62141	Ppp1cb	Serine/threonine-protein phosphatase PP1-beta catalytic subunit (PP-1B) (EC 3.1.3.16) (EC 3.1.3.53)	2.50376	0.00721408	0.00216943	2.66365	337.031	NA	750.838	2804.44	3679.4	1711.95
P18872	Gnao1	Guanine nucleotide-binding protein G(o) subunit alpha (EC 3.6.5.-)	2.50183	0.00176802	0.000208579	3.68073	1720.95	NA	1992.21	16136.6	8649.84	7786.46
Q91YT0	Ndufv1	NADH dehydrogenase [ubiquinone] flavoprotein 1, mitochondrial (NDUFV1) (EC 7.1.1.2) (Complex I-51kD) (CI-51kD) (NADH-ubiquinone oxidoreductase 51 kDa subunit)	2.49796	0.00674363	0.00186257	2.72989	5583.79	3048.79	2674.97	28288.6	24332.9	11933.4
P62270	Rps18	Small ribosomal subunit protein uS13 (40S ribosomal protein S18) (Ke-3) (Ke3)	2.49147	0.0111543	0.00406999	2.39041	5533.26	1121.67	996.355	12593.8	6149.81	7943.64
Q8BXA1	Golim4	Golgi integral membrane protein 4 (Decapacitation factor 10) (Golgi phosphoprotein 4)	2.48984	0.0205678	0.0101007	1.99565	125971	1092.41	559.746	5555.58	11337.1	4832.75
Q5SSL4	Abr	Active breakpoint cluster region-related protein	2.48819	0.00599032	0.00151319	2.82011	NA	NA	NA	6244.99	1636.06	1624.48
P17426	Ap2a1	AP-2 complex subunit alpha-1 (100 kDa coated vesicle protein A) (Adaptor protein complex AP-2 subunit alpha-1) (Adaptor-related protein complex 2 subunit alpha-1) (Alpha-adaptin A) (Alpha1-adaptin) (Clathrin assembly protein complex 2 alpha-A large chain) (Plasma membrane adaptor HA2/AP2 adaptin alpha A subunit)	2.48606	0.0149026	0.00633391	2.19833	1154.51	406.89	1468.55	7024.74	5695.31	3042.35
Q9CPU0	Glo1	Lactoylglutathione lyase (EC 4.4.1.5) (Aldoketomutase) (Glyoxalase I) (Glx I) (Ketone-aldehyde mutase) (Methylglyoxalase) (S-D-lactoylglutathione methylglyoxal lyase)	2.47944	0.0196699	0.00933284	2.02999	2849.21	564.033	475.039	7378.58	4093.37	3029.7
Q60716	P4ha2	Prolyl 4-hydroxylase subunit alpha-2 (4-PH alpha-2) (EC 1.14.11.2) (Procollagen-proline,2-oxoglutarate-4-dioxygenase subunit alpha-2)	2.47846	0.00268226	0.000436648	3.35987	648.311	NA	628.369	4218.89	3496.04	2003.96
P70670	Naca	Nascent polypeptide-associated complex subunit alpha, muscle-specific form (Alpha-NAC, muscle-specific form) (skNAC)	2.47242	0.023039	0.0119751	1.92172	12215.7	566.127	2169.28	19261.2	11365.6	7982.77
O35972	Mrpl23	Large ribosomal subunit protein uL23m (39S ribosomal protein L23, mitochondrial) (L23mt) (MRP-L23) (L23 mitochondrial-related protein)	2.46862	0.0506144	0.0347036	1.45963	NA	NA	NA	2773.5	1016.75	793.267
O35459	Ech1	Delta(3,5)-Delta(2,4)-dienoyl-CoA isomerase, mitochondrial (EC 5.3.3.21)	2.4672	0.0163946	0.00725726	2.13923	NA	NA	NA	6090.49	5477.4	1475.92
Q99MN9	Pccb	Propionyl-CoA carboxylase beta chain, mitochondrial (PCCase subunit beta) (EC 6.4.1.3) (Propanoyl-CoA:carbon dioxide ligase subunit beta)	2.46092	0.00311664	0.000545441	3.26325	465.994	NA	775.902	3836.5	3505.24	2001.22
P08775	Polr2a	DNA-directed RNA polymerase II subunit RPB1 (RNA polymerase II subunit B1) (EC 2.7.7.6) (3'-5' exoribonuclease) (EC 3.1.13.-) (DNA-directed RNA polymerase II subunit A) (DNA-directed RNA polymerase III largest subunit) (RNA-directed RNA polymerase II subunit RPB1) (EC 2.7.7.48)	2.45952	0.0234111	0.0124471	1.90493	905.151	NA	NA	2470.97	2921.97	1039.87
O35382	Exoc4	Exocyst complex component 4 (Exocyst complex component Sec8)	2.45911	0.00205672	0.000263893	3.57857	NA	NA	NA	1648.91	2135.21	1863.14
Q7TPV4	Mybbp1a	Myb-binding protein 1A (Myb-binding protein of 160 kDa)	2.45371	0.0233331	0.0122802	1.91079	1665.42	526.811	2442.02	9860.51	9591.46	3733.55
P23116	Eif3a	Eukaryotic translation initiation factor 3 subunit A (eIF3a) (Centrosomin) (Eukaryotic translation initiation factor 3 subunit 10) (eIF-3-theta) (eIF3 p167) (eIF3 p180) (eIF3 p185) (p162)	2.45147	0.0148433	0.00629532	2.20098	7356.12	NA	2087.09	23064.6	20424.5	10306.4
P35282	Rab21	Ras-related protein Rab-21 (EC 3.6.5.2) (Rab-12)	2.43667	0.00666635	0.00177489	2.75083	1416.74	321.309	874.611	5441.93	3113.12	5511.22
Q61753	Phgdh	D-3-phosphoglycerate dehydrogenase (3-PGDH) (EC 1.1.1.95) (A10)	2.43657	0.00300583	0.000518246	3.28546	6223.08	1029.06	5192.17	29674.7	27366.8	20210.6
Q9JIF0	Prmt1	Protein arginine N-methyltransferase 1 (EC 2.1.1.319) (Histone-arginine N-methyltransferase PRMT1)	2.43566	0.00199704	0.000251431	3.59958	2233.83	1585.32	1598.18	12606	10387.9	6487.2
Q6P5H2	Nes	Nestin	2.43369	0.00229398	0.000334313	3.47585	40201.4	7136.21	28832.1	173397	174109	125186
Q9CQH3	Ndufb5	NADH dehydrogenase [ubiquinone] 1 beta subcomplex subunit 5, mitochondrial (Complex I-SGDH) (CI-SGDH) (NADH-ubiquinone oxidoreductase SGDH subunit)	2.42364	0.00457138	0.000986127	3.00607	2071.55	NA	845.987	7901.36	5327.85	5057.36
B2RQC6	Cad	Multifunctional protein CAD (Carbamoyl phosphate synthetase 2-aspartate transcarbamylase-dihydroorotase) [Includes: Glutamine-dependent carbamoyl-phosphate synthase (EC 6.3.5.5); Glutamine amidotransferase (GATase) (GLNase) (EC 3.5.1.2); Ammonium-dependent carbamoyl phosphate synthase (CPS) (CPSase) (EC 6.3.4.16); Aspartate carbamoyltransferase (EC 2.1.3.2); Dihydroorotase (EC 3.5.2.3)]	2.42078	0.0126254	0.00481932	2.31701	NA	NA	1078.89	3054.87	1457.88	2307.39
O35286	Dhx15	ATP-dependent RNA helicase DHX15 (EC 3.6.4.13) (DEAH box protein 15)	2.42043	0.0108625	0.00394718	2.40371	1554.47	371.749	1428.37	7882.12	5793.09	3925.72
Q923T9	Camk2g	Calcium/calmodulin-dependent protein kinase type II subunit gamma (CaM kinase II subunit gamma) (CaMK-II subunit gamma) (EC 2.7.11.17)	2.41631	0.0245133	0.0134263	1.87204	2157.58	468.525	1610.03	9266.64	7676.42	3489.5
Q8K482	Emilin2	EMILIN-2 (Basilin) (Elastin microfibril interface-located protein 2) (Elastin microfibril interfacer 2)	2.41512	0.0145571	0.00604943	2.21829	255.974	1398.81	2566.92	6392.46	4971.9	10553.1
P19123	Tnnc1	Troponin C, slow skeletal and cardiac muscles (TN-C)	2.40801	0.00119411	0.000110648	3.95606	3534.31	1543.08	1253.32	8495.24	8771.49	7384
P22437	Ptgs1	Prostaglandin G/H synthase 1 (EC 1.14.99.1) (Cyclooxygenase-1) (COX-1) (Prostaglandin H2 synthase 1) (PGH synthase 1) (PGHS-1) (PHS 1) (Prostaglandin-endoperoxide synthase 1)	2.40718	0.0149136	0.00638643	2.19474	1558.17	1522.22	741.614	16683.4	1534.51	6408.31
Q9WVA3	Bub3	Mitotic checkpoint protein BUB3 (WD repeat type I transmembrane protein A72.5)	2.40658	0.00666635	0.00180236	2.74416	NA	1284.22	NA	5159.25	3894.59	2864.13
O88693	Ugcg	Ceramide glucosyltransferase (EC 2.4.1.80) (GLCT-1) (Glucosylceramide synthase) (GCS) (Glycosylceramide synthase) (UDP-glucose ceramide glucosyltransferase) (UDP-glucose:N-acylsphingosine D-glucosyltransferase)	2.39586	0.0538589	0.03736	1.42759	368.007	520.868	1.36922	2320.78	1273.83	714.103
Q9Z1J3	Nfs1	Cysteine desulfurase (m-Nfs1) (EC 2.8.1.7)	2.39407	0.0196699	0.00935542	2.02894	3190.36	132.891	587.221	4418.59	3273.57	2042.15
Q8CIE6	Copa	Coatomer subunit alpha (Alpha-coat protein) (Alpha-COP) [Cleaved into: Xenin (Xenopsin-related peptide); Proxenin]	2.38592	0.0329448	0.0197352	1.70476	9322.71	1286.33	3399.58	29190.6	19837.8	10062.7
Q99LC5	Etfa	Electron transfer flavoprotein subunit alpha, mitochondrial (Alpha-ETF)	2.37947	0.00314634	0.000557611	3.25367	8088.65	3546.61	7162.05	38170.5	34761.7	25264.1
Q9DCZ4	Apoo	MICOS complex subunit Mic26 (Apolipoprotein O) (MICOS complex subunit Mic23) (Protein FAM121B)	2.37158	0.0448988	0.0297405	1.52665	NA	NA	1642.86	5316.99	2685.95	1626.34
Q8K3J1	Ndufs8	NADH dehydrogenase [ubiquinone] iron-sulfur protein 8, mitochondrial (EC 7.1.1.2) (Complex I-23kD) (CI-23kD) (NADH-ubiquinone oxidoreductase 23 kDa subunit)	2.37034	0.00371126	0.000726181	3.13895	592.681	NA	NA	3578	2999.35	1667.97
Q91ZE0	Tmlhe	Trimethyllysine dioxygenase, mitochondrial (EC 1.14.11.8) (Epsilon-trimethyllysine 2-oxoglutarate dioxygenase) (TML hydroxylase) (TML-alpha-ketoglutarate dioxygenase) (TML dioxygenase) (TMLD)	2.36918	0.0218492	0.0111261	1.95366	NA	668.29	261.882	4394.43	2710.41	1767.41
P59326	Ythdf1	YTH domain-containing family protein 1 (Dermatomyositis associated with cancer putative autoantigen 1 homolog) (DACA-1 homolog)	2.36882	0.00171937	0.000197196	3.7051	NA	NA	NA	NA	NA	NA
Q61555	Fbn2	Fibrillin-2 [Cleaved into: Placensin]	2.36028	0.0117528	0.00438255	2.35827	3852.85	3686.47	7533.21	52276.8	15273.6	19086.7
D3YYU8	Obsl1	Obscurin-like protein 1	2.35999	0.0168074	0.00749391	2.12529	2834.31	728.078	6289.04	19464.8	17773.8	8908.91
Q9DCF9	Ssr3	Translocon-associated protein subunit gamma (TRAP-gamma) (Signal sequence receptor subunit gamma) (SSR-gamma)	2.35733	0.0231629	0.0120922	1.91749	NA	1849.59	NA	6552.47	2402.5	2913.1
P70402	Mybph	Myosin-binding protein H (MyBP-H) (H-protein)	2.35135	0.00627599	0.00160045	2.79576	7266.21	3114.11	7913.67	33650.9	35582.8	21222.2
Q9JKF1	Iqgap1	Ras GTPase-activating-like protein IQGAP1	2.35014	0.0270567	0.0153835	1.81294	3037.2	590.076	1105.54	10078.6	6911.55	3779.39
Q8R164	Bphl	Serine hydrolase BPHL (EC 3.1.-.-) (Biphenyl hydrolase-like protein) (L-homocysteine-thiolactonase BPHL) (Valacyclovir hydrolase) (VACVase) (Valacyclovirase)	2.34111	0.00404301	0.000830001	3.08092	1791.26	454.911	577.932	4134.59	2697.45	2992.31
Q7TPR4	Actn1	Alpha-actinin-1 (Alpha-actinin cytoskeletal isoform) (F-actin cross-linking protein) (Non-muscle alpha-actinin-1)	2.3403	0.0132324	0.0053277	2.27346	45591.2	12448	54770.8	222075	222377	111141
Q9D051	Pdhb	Pyruvate dehydrogenase E1 component subunit beta, mitochondrial (PDHE1-B) (EC 1.2.4.1)	2.33173	0.00223202	0.000313234	3.50413	7578.45	9493.56	10689.8	59479.9	50405.3	32072.5
Q99P72	Rtn4	Reticulon-4 (Neurite outgrowth inhibitor) (Nogo protein)	2.32616	0.00217067	0.00029418	3.53139	47317.6	26749	18627.6	158388	129035	118120
Q91WD5	Ndufs2	NADH dehydrogenase [ubiquinone] iron-sulfur protein 2, mitochondrial (EC 7.1.1.2) (Complex I-49kD) (CI-49kD) (NADH-ubiquinone oxidoreductase 49 kDa subunit)	2.32168	0.00576302	0.00141473	2.84933	3623.99	1756.62	2175.45	12864.4	15132.2	8897.45
Q9CPQ8	Atp5mg	ATP synthase F(0) complex subunit g, mitochondrial (ATPase subunit g) (ATP synthase membrane subunit g)	2.32144	0.0111543	0.00407889	2.38946	3088.12	NA	567.353	6851.4	3721.93	3556.53
Q9CQA3	Sdhb	Succinate dehydrogenase [ubiquinone] iron-sulfur subunit, mitochondrial (EC 1.3.5.1) (Iron-sulfur subunit of complex II) (Ip) (Malate dehydrogenase [quinone] iron-sulfur subunit) (EC 1.1.5.-)	2.31935	0.0069505	0.00200347	2.69822	1218.63	NA	1797.13	8300.24	8784.45	3685.3
Q9JIZ9	Plscr3	Phospholipid scramblase 3 (PL scramblase 3) (Ca(2+)-dependent phospholipid scramblase 3)	2.31513	0.00292579	0.000497407	3.30329	4349.24	NA	845.701	6331.84	6131.99	4481.41
Q9DBL1	Acadsb	Short/branched chain specific acyl-CoA dehydrogenase, mitochondrial (SBCAD) (EC 1.3.8.1) (EC 1.3.8.5) (2-methyl branched chain acyl-CoA dehydrogenase) (2-MEBCAD) (2-methylbutyryl-coenzyme A dehydrogenase) (2-methylbutyryl-CoA dehydrogenase)	2.30052	0.00390481	0.000792234	3.10115	2079.77	2819.06	3257.97	17296.2	14289.1	9248.69
Q99KI0	Aco2	Aconitate hydratase, mitochondrial (Aconitase) (EC 4.2.1.3) (Citrate hydro-lyase)	2.30035	0.00135641	0.000138143	3.85967	79318.5	65864.3	81037	376335	446981	235262
P39061	Col18a1	Collagen alpha-1(XVIII) chain [Cleaved into: Endostatin; Non-collagenous domain 1 (NC1)]	2.30012	0.00286382	0.000475389	3.32295	1197.08	364.643	NA	2288.98	3187.96	2957.8
O88990	Actn3	Alpha-actinin-3 (Alpha-actinin skeletal muscle isoform 3) (F-actin cross-linking protein)	2.29742	0.0332906	0.0200758	1.69733	10262.4	3206.58	20238.9	43685.8	71106.6	25478.4
E9Q4Z2	Acacb	Acetyl-CoA carboxylase 2 (EC 6.4.1.2) (ACC-beta)	2.29318	0.0037281	0.000732899	3.13496	9154.52	1893.11	NA	20053.6	14826.6	21092.6
Q99L47	St13	Hsc70-interacting protein (Hip) (Protein FAM10A1) (Protein ST13 homolog)	2.29263	0.0406485	0.0258495	1.58755	1910.83	NA	773.481	9188.83	4828.5	2455.11
P97457	Myl11	Myosin regulatory light chain 11 (Fast skeletal myosin light chain 2) (MLC2F) (Myosin light chain 11) (Myosin regulatory light chain 2, skeletal muscle isoform)	2.28485	0.0098981	0.00345435	2.46163	5285.28	30.1888	3441.12	18862.1	18910.4	10612.7
P62897	Cycs	Cytochrome c, somatic	2.28271	0.00345629	0.000667975	3.17524	9008.01	3934.51	7787.43	38721.2	36925.4	25795.8
P63028	Tpt1	Translationally-controlled tumor protein (TCTP) (21 kDa polypeptide) (p21) (p23)	2.28076	0.0334087	0.0202274	1.69406	10911.8	2.03572	732.67	5146.06	3797.75	2315.99
Q62167	Ddx3x	ATP-dependent RNA helicase DDX3X (EC 3.6.4.13) (D1Pas1-related sequence 2) (DEAD box RNA helicase DEAD3) (mDEAD3) (DEAD box protein 3, X-chromosomal) (Embryonic RNA helicase)	2.28074	0.00136008	0.000139607	3.85509	6519.6	7649.94	8969.72	33063.3	42016	36961.6
P26039	Tln1	Talin-1	2.27889	0.0132324	0.00533754	2.27266	6318.18	1269.82	7347.48	29204.4	28956	15364.9
Q922Q1	Mtarc2	Mitochondrial amidoxime reducing component 2 (mARC2) (EC 1.7.-.-) (Molybdenum cofactor sulfurase C-terminal domain-containing protein 2) (MOSC domain-containing protein 2) (Moco sulfurase C-terminal domain-containing protein 2)	2.27824	0.0100255	0.00352943	2.4523	981.238	NA	586.514	4346.02	3454.36	2044.83
Q8C522	Endod1	Endonuclease domain-containing 1 protein (EC 3.1.30.-)	2.2741	0.0205823	0.0101508	1.9935	2036.79	NA	NA	6259.85	3421.23	2701.21
Q8CI43	Myl6b	Myosin light chain 6B (Smooth muscle and nonmuscle myosin light chain alkali 6B)	2.27401	0.00801773	0.00249378	2.60314	896.968	NA	372.001	2937.63	2640.35	1602.65
O70400	Pdlim1	PDZ and LIM domain protein 1 (C-terminal LIM domain protein 1) (Elfin) (LIM domain protein CLP-36)	2.26756	0.0107974	0.00390506	2.40837	1500.43	NA	675.796	6922.76	3514.9	2921.37
Q8K4B0	Mta1	Metastasis-associated protein MTA1	2.26219	0.064697	0.0467955	1.3298	NA	NA	NA	NA	NA	NA
Q9D8W5	Psmd12	26S proteasome non-ATPase regulatory subunit 12 (26S proteasome regulatory subunit RPN5) (26S proteasome regulatory subunit p55)	2.25185	0.0202119	0.00979207	2.00913	2365.06	714.834	552.959	6614.15	4812.2	2902.6
Q9CR89	Ergic2	Endoplasmic reticulum-Golgi intermediate compartment protein 2	2.25095	0.0295339	0.0173367	1.76103	232.627	349.77	135.433	872.938	504.598	3536.51
Q9QZE5	Copg1	Coatomer subunit gamma-1 (Gamma-1-coat protein) (Gamma-1-COP)	2.2477	0.00446853	0.000945079	3.02453	NA	NA	NA	4102.88	2911.11	1976.05
Q9D0I9	Rars1	Arginine--tRNA ligase, cytoplasmic (EC 6.1.1.19) (Arginyl-tRNA synthetase) (ArgRS)	2.24618	0.00935443	0.00315815	2.50057	1039.61	NA	645.422	4654.8	3471.33	2336.28
Q9WV54	Asah1	Acid ceramidase (AC) (ACDase) (Acid CDase) (EC 3.5.1.23) (Acylsphingosine deacylase) (N-acylethanolamine hydrolase ASAH1) (EC 3.5.1.-) (N-acylsphingosine amidohydrolase) [Cleaved into: Acid ceramidase subunit alpha; Acid ceramidase subunit beta]	2.24579	0.00721875	0.00217662	2.66222	1893.07	995.353	1301.3	8244.33	8331.18	3815.85
P61161	Actr2	Actin-related protein 2 (Actin-like protein 2)	2.24537	0.0069505	0.00201213	2.69634	4246.26	3962.21	2482.27	23242.3	19893.9	7795.83
O35887	Calu	Calumenin (Crocalbin)	2.24459	0.02616	0.0147898	1.83004	1052.77	NA	359.999	4300.2	1442.22	3199.45
Q60759	Gcdh	Glutaryl-CoA dehydrogenase, mitochondrial (GCD) (EC 1.3.8.6)	2.24245	0.00236837	0.00035795	3.44618	2048.06	1491.48	1895.59	11499.6	8620.2	5298.64
Q9CQ69	Uqcrq	Cytochrome b-c1 complex subunit 8 (Complex III subunit 8) (Complex III subunit VIII) (Ubiquinol-cytochrome c reductase complex 9.5 kDa protein) (Ubiquinol-cytochrome c reductase complex ubiquinone-binding protein QP-C)	2.23323	0.0112834	0.00413513	2.38351	2669.93	994.175	58.8686	6436.51	3744.28	4246.58
P50752	Tnnt2	Troponin T, cardiac muscle (TnTc) (Cardiac muscle troponin T) (cTnT)	2.22884	0.00258153	0.00041173	3.38539	2458.19	NA	815.194	5331.99	4219.3	5742.18
Q8R1B4	Eif3c	Eukaryotic translation initiation factor 3 subunit C (eIF3c) (Eukaryotic translation initiation factor 3 subunit 8) (eIF3 p110)	2.22389	0.00980974	0.00334333	2.47582	5667.17	5058.08	11693.1	44914.5	31890.6	23865
Q9D662	Sec23b	Protein transport protein Sec23B (SEC23-related protein B)	2.22192	0.0309676	0.0184018	1.73514	2487.78	521.303	NA	8440.75	5097.1	3211.77
Q8CI51	Pdlim5	PDZ and LIM domain protein 5 (Enigma homolog) (Enigma-like PDZ and LIM domains protein)	2.22003	0.00576302	0.00141311	2.84982	NA	NA	408.197	2971.55	1918.2	1847.16
Q922Q4	Pycr2	Pyrroline-5-carboxylate reductase 2 (P5C reductase 2) (P5CR 2) (EC 1.5.1.2)	2.21336	0.00599032	0.00150187	2.82337	5048.96	2757.42	3806.79	21468.6	20872.1	11804.3
P99029	Prdx5	Peroxiredoxin-5, mitochondrial (EC 1.11.1.24) (Antioxidant enzyme B166) (AOEB166) (Liver tissue 2D-page spot 2D-0014IV) (PLP) (Peroxiredoxin V) (Prx-V) (Peroxisomal antioxidant enzyme) (Thioredoxin peroxidase PMP20) (Thioredoxin-dependent peroxiredoxin 5)	2.20459	0.00130142	0.000131499	3.88108	6065.8	4494.31	6305.43	27887.1	27176	22502.8
Q6ZWV7	Rpl35	Large ribosomal subunit protein uL29 (60S ribosomal protein L35)	2.20185	0.049699	0.0339165	1.46959	3670.6	992.54	277.042	8268.09	4208.2	2744.35
O08807	Prdx4	Peroxiredoxin-4 (EC 1.11.1.24) (Antioxidant enzyme AOE372) (Peroxiredoxin IV) (Prx-IV) (Thioredoxin peroxidase AO372) (Thioredoxin-dependent peroxide reductase A0372) (Thioredoxin-dependent peroxiredoxin 4)	2.19998	0.0123181	0.00466298	2.33134	2682.01	499.41	1628.91	9725.21	6835.81	5140.31
E9PZQ0	Ryr1	Ryanodine receptor 1 (RYR-1) (RyR1) (Skeletal muscle calcium release channel) (Skeletal muscle ryanodine receptor) (Skeletal muscle-type ryanodine receptor) (Type 1 ryanodine receptor)	2.19942	0.0317341	0.0188827	1.72394	6718.35	1344.85	11347.3	36452	30639.1	14398.9
P47738	Aldh2	Aldehyde dehydrogenase, mitochondrial (EC 1.2.1.3) (AHD-M1) (ALDH class 2) (ALDH-E2) (ALDHI)	2.19784	0.00531904	0.00126258	2.89874	79232.8	52661	49240.3	370578	317795	167469
Q8BMK4	Ckap4	Cytoskeleton-associated protein 4 (63-kDa cytoskeleton-linking membrane protein) (Climp-63) (p63)	2.19024	0.00698079	0.00208808	2.68025	2552.95	NA	675.865	5974.87	3588.35	4119.86
Q80UG5	Septin9	Septin-9 (SL3-3 integration site 1 protein)	2.18932	0.0128317	0.00498131	2.30266	5171.23	2047.67	2324.83	19181.4	12728.9	9574.33
Q9JJ28	Flii	Protein flightless-1 homolog	2.18622	0.00783012	0.00242376	2.61551	897.273	NA	1347.72	4291	7066.92	2892.15
Q921M3	Sf3b3	Splicing factor 3B subunit 3 (Pre-mRNA-splicing factor SF3b 130 kDa subunit) (SF3b130) (Spliceosome-associated protein 130) (SAP 130)	2.18417	0.0148164	0.00624074	2.20476	88699.7	31623.5	101482	403920	382003	179096
Q61768	Kif5b	Kinesin-1 heavy chain (Conventional kinesin heavy chain) (Ubiquitous kinesin heavy chain) (UKHC)	2.18251	0.00171134	0.000194876	3.71024	2501.98	NA	2859.54	12350.2	12219.2	9267.5
A2AUC9	Klhl41	Kelch-like protein 41 (Kelch repeat and BTB domain-containing protein 10)	2.17931	0.0282055	0.0162402	1.78941	2155.18	902.08	3986.49	12442.3	11623.1	4987.03
Q9D0R2	Tars1	Threonine--tRNA ligase 1, cytoplasmic (EC 6.1.1.3) (Threonine--tRNA ligase, cytoplasmic) (Threonyl-tRNA synthetase) (ThrRS) (Threonyl-tRNA synthetase 1)	2.17303	0.0248459	0.0137452	1.86185	1657.08	692.474	888.089	8982.51	5149.47	2025.4
Q3UEB3	Puf60	Poly(U)-binding-splicing factor PUF60 (60 kDa poly(U)-binding-splicing factor)	2.17256	0.023904	0.0128625	1.89067	NA	716.718	328.472	4332.59	2610.35	1810.22
Q61578	Fdxr	NADPH:adrenodoxin oxidoreductase, mitochondrial (AR) (Adrenodoxin reductase) (EC 1.18.1.6) (Ferredoxin--NADP(+) reductase) (Ferredoxin reductase)	2.16682	0.0233446	0.012356	1.90812	20221.1	8647.9	13846.1	93209.2	61772.6	38080.5
Q9Z110	Aldh18a1	Delta-1-pyrroline-5-carboxylate synthase (P5CS) (Aldehyde dehydrogenase family 18 member A1) [Includes: Glutamate 5-kinase (GK) (EC 2.7.2.11) (Gamma-glutamyl kinase); Gamma-glutamyl phosphate reductase (GPR) (EC 1.2.1.41) (Glutamate-5-semialdehyde dehydrogenase) (Glutamyl-gamma-semialdehyde dehydrogenase)]	2.16305	0.0032734	0.000616879	3.2098	6581.21	4397.99	6814.9	32459.3	27535.9	19832.9
Q9CXT8	Pmpcb	Mitochondrial-processing peptidase subunit beta (EC 3.4.24.64) (Beta-MPP) (P-52)	2.16293	0.0121574	0.00457402	2.3397	2439.3	2452	4799.24	20996.3	16567.3	7416.97
Q8BK08	Tmem11	Transmembrane protein 11, mitochondrial (Protein PM1)	2.15941	0.00660794	0.00173455	2.76081	1937.33	889.481	1286.96	7970.9	5172.89	4804.25
Q8BTM8	Flna	Filamin-A (FLN-A) (Actin-binding protein 280) (ABP-280) (Alpha-filamin) (Endothelial actin-binding protein) (Filamin-1) (Non-muscle filamin)	2.14656	0.0153527	0.006636	2.17809	23193.3	6749.8	15426.7	79070.2	68318.6	38814.6
P17427	Ap2a2	AP-2 complex subunit alpha-2 (100 kDa coated vesicle protein C) (Adaptor protein complex AP-2 subunit alpha-2) (Adaptor-related protein complex 2 subunit alpha-2) (Alpha-adaptin C) (Alpha2-adaptin) (Clathrin assembly protein complex 2 alpha-C large chain) (Plasma membrane adaptor HA2/AP2 adaptin alpha C subunit)	2.14222	0.0412203	0.0263784	1.57875	1271.4	8.0041	2129.03	7192.07	4670.76	2828.32
O88844	Idh1	Isocitrate dehydrogenase [NADP] cytoplasmic (IDH) (IDH1) (EC 1.1.1.42) (Cytosolic NADP-isocitrate dehydrogenase) (IDPc) (NADP(+)-specific ICDH) (Oxalosuccinate decarboxylase)	2.14068	0.0085895	0.00275525	2.55984	2932	748.493	2101.4	10544.9	9052.24	6171.06
Q99L04	Dhrs1	Dehydrogenase/reductase SDR family member 1 (EC 1.1.1.-) (Short chain dehydrogenase/reductase family 19C member 1) (Protein SDR19C1)	2.138	0.0241422	0.0131262	1.88186	1979.5	NA	2093.78	10201	11218.6	2436.34
Q925I1	Atad3a	ATPase family AAA domain-containing protein 3A (EC 3.6.1.-) (AAA-ATPase TOB3)	2.13757	0.0025202	0.000396118	3.40218	1451.97	1890.63	1413.76	8860.5	7216.83	4162.97
Q8VDD5	Myh9	Myosin-9 (Cellular myosin heavy chain, type A) (Myosin heavy chain 9) (Myosin heavy chain, non-muscle IIa) (Non-muscle myosin heavy chain A) (NMMHC-A) (Non-muscle myosin heavy chain IIa) (NMMHC II-a) (NMMHC-IIA)	2.13725	0.0232162	0.0121573	1.91516	39114.1	8552.45	24237.1	129029	99257.6	56632.6
O08638	Myh11	Myosin-11 (Myosin heavy chain 11) (Myosin heavy chain, smooth muscle isoform) (SMMHC)	2.13599	0.0127539	0.00487861	2.3117	2064.1	NA	1533.88	10372	7261.59	3837.04
Q922Q8	Lrrc59	Leucine-rich repeat-containing protein 59 [Cleaved into: Leucine-rich repeat-containing protein 59, N-terminally processed]	2.1318	0.00736728	0.00223535	2.65065	4449.71	440.612	1870.21	10000.9	8467.48	6509.62
Q9QUJ7	Acsl4	Long-chain-fatty-acid--CoA ligase 4 (EC 6.2.1.3) (Arachidonate--CoA ligase) (EC 6.2.1.15) (Long-chain acyl-CoA synthetase 4) (LACS 4) (mACS4)	2.13106	0.0012935	0.000129367	3.88818	5378.64	5554.03	4743.85	23536.8	25938.7	18143.3
Q61733	Mrps31	Small ribosomal subunit protein mS31 (28S ribosomal protein S31, mitochondrial) (MRP-S31) (S31mt) (Imogen 38)	2.13056	0.00528985	0.00124724	2.90405	NA	NA	NA	2720.55	3198.71	2138.07
P37040	Por	NADPH--cytochrome P450 reductase (CPR) (P450R) (EC 1.6.2.4)	2.12429	0.00571423	0.00137391	2.86204	1545.84	NA	1377.73	7574.24	6105.25	3716.8
Q99M71	Epdr1	Mammalian ependymin-related protein 1 (MERP-1)	2.12004	0.0130912	0.00524476	2.28027	4043.2	NA	2550.98	19326.8	10993.5	8333.51
Q501J6	Ddx17	Probable ATP-dependent RNA helicase DDX17 (EC 3.6.4.13) (DEAD box protein 17)	2.11764	0.00229398	0.000328388	3.48361	9892.95	9298.6	13441.1	36931	53885.5	50796.5
Q922K7	Nop2	28S rRNA (cytosine-C(5))-methyltransferase (EC 2.1.1.-) (Nucleolar protein 1) (Nucleolar protein 2 homolog) (Proliferating-cell nucleolar antigen p120) (Proliferation-associated nucleolar protein p120)	2.11662	0.00479692	0.00106556	2.97242	NA	249.822	741.9	3232.68	3100.43	2188.64
Q9CRB9	Chchd3	MICOS complex subunit Mic19 (Coiled-coil-helix-coiled-coil-helix domain-containing protein 3)	2.11388	0.0282465	0.0162865	1.78817	NA	NA	NA	2227.19	2638.75	906.61
P10605	Ctsb	Cathepsin B (EC 3.4.22.1) (Cathepsin B1) [Cleaved into: Cathepsin B light chain; Cathepsin B heavy chain]	2.10908	0.00222744	0.000308621	3.51057	1902.73	1453.1	1773.67	9172.95	7668.75	5309.89
Q9R0Y5	Ak1	Adenylate kinase isoenzyme 1 (AK 1) (EC 2.7.4.3) (EC 2.7.4.4) (EC 2.7.4.6) (ATP-AMP transphosphorylase 1) (ATP:AMP phosphotransferase) (Adenylate monophosphate kinase) (Myokinase)	2.10407	0.00243665	0.000379077	3.42127	2139.55	1343.26	2085.42	8976.56	8510.92	6255.09
P47857	Pfkm	ATP-dependent 6-phosphofructokinase, muscle type (ATP-PFK) (PFK-M) (EC 2.7.1.11) (6-phosphofructokinase type A) (Phosphofructo-1-kinase isozyme A) (PFK-A) (Phosphohexokinase)	2.10224	0.0508442	0.0349426	1.45664	3327.53	225.657	1747.36	10657.7	5838.62	3762.78
Q8BG51	Rhot1	Mitochondrial Rho GTPase 1 (MIRO-1) (EC 3.6.5.-) (Ras homolog gene family member T1)	2.08805	0.0101292	0.00359842	2.44389	3921.17	NA	1147.04	8879.23	6663.27	5074.94
Q3TJZ6	Fam98a	Protein FAM98A	2.08657	0.00360193	0.000699011	3.15552	1284.84	NA	1701.81	6974.09	6156.69	4440.21
Q8CAQ8	Immt	MICOS complex subunit Mic60 (Mitochondrial inner membrane protein) (Mitofilin)	2.07392	0.0202119	0.0098061	2.0085	6196.62	2910.59	3318.25	31189.9	15222.6	9413.35
P20108	Prdx3	Thioredoxin-dependent peroxide reductase, mitochondrial (EC 1.11.1.24) (Antioxidant protein 1) (AOP-1) (PRX III) (Perioredoxin-3) (Protein MER5) (Thioredoxin-dependent peroxiredoxin 3)	2.07345	0.00756327	0.00231083	2.63623	6413.81	3456.47	7037.86	29056.9	24401.7	16414.5
Q9CYN2	Spcs2	Signal peptidase complex subunit 2 (Microsomal signal peptidase 25 kDa subunit) (SPase 25 kDa subunit)	2.06491	0.00342935	0.000654519	3.18408	3092.16	837.722	1830.26	8909.03	7356.27	6860.44
P52503	Ndufs6	NADH dehydrogenase [ubiquinone] iron-sulfur protein 6, mitochondrial (Complex I-13kD-A) (CI-13kD-A) (NADH-ubiquinone oxidoreductase 13 kDa-A subunit)	2.06239	0.0149136	0.00637807	2.19531	NA	NA	548.494	1921.68	1252.73	1019.24
O70475	Ugdh	UDP-glucose 6-dehydrogenase (UDP-Glc dehydrogenase) (UDP-GlcDH) (UDPGDH) (EC 1.1.1.22)	2.06037	0.0172635	0.00780572	2.10759	1218.56	226.67	1511.8	5886.84	3778	3037.46
Q9DCT2	Ndufs3	NADH dehydrogenase [ubiquinone] iron-sulfur protein 3, mitochondrial (EC 7.1.1.2) (Complex I-30kD) (CI-30kD) (NADH-ubiquinone oxidoreductase 30 kDa subunit)	2.05593	0.0117392	0.00435865	2.36065	2353.59	NA	944.633	8885.23	4043.48	4369.06
Q91ZX7	Lrp1	Prolow-density lipoprotein receptor-related protein 1 (LRP-1) (Alpha-2-macroglobulin receptor) (A2MR) (CD antigen CD91) [Cleaved into: Low-density lipoprotein receptor-related protein 1 85 kDa subunit (LRP-85); Low-density lipoprotein receptor-related protein 1 515 kDa subunit (LRP-515); Low-density lipoprotein receptor-related protein 1 intracellular domain (LRPICD)]	2.05425	0.00916103	0.00307816	2.51171	2533.61	780.962	2149.56	9604.11	7614.82	5677.18
Q8BH95	Echs1	Enoyl-CoA hydratase, mitochondrial (mECH) (mECH1) (EC 4.2.1.17) (EC 5.3.3.8) (Enoyl-CoA hydratase 1) (ECHS1) (Short-chain enoyl-CoA hydratase) (SCEH)	2.0511	0.0208535	0.0103682	1.9843	4543.05	2131.29	3964.59	25428.7	14565	7382.12
Q9D0T1	Snu13	NHP2-like protein 1 (Fertilization antigen 1) (FA-1) (High mobility group-like nuclear protein 2 homolog 1) (Sperm-specific antigen 1) (U4/U6.U5 small nuclear ribonucleoprotein SNU13) (U4/U6.U5 tri-snRNP 15.5 kDa protein) [Cleaved into: NHP2-like protein 1, N-terminally processed]	2.05065	0.0233331	0.012301	1.91006	NA	3655.24	233.924	8848.74	9139.21	4401.89
Q91ZU6	Dst	Dystonin (Bullous pemphigoid antigen 1) (BPA) (Dystonia musculorum protein) (Hemidesmosomal plaque protein) (Microtubule actin cross-linking factor 2)	2.04824	0.0050687	0.00116892	2.93221	458.803	1237.27	3827.79	5561.28	5682.79	4248.6
Q9R1Z8	Sorbs3	Vinexin (SH3 domain-containing protein SH3P3) (SH3-containing adapter molecule 1) (SCAM-1) (Sorbin and SH3 domain-containing protein 3)	2.04699	0.00666635	0.00181134	2.742	1012.18	394.697	NA	2227.01	3247	2036.84
Q9D2R6	Coa3	Cytochrome c oxidase assembly factor 3 homolog, mitochondrial (Coiled-coil domain-containing protein 56)	2.04626	0.0211443	0.0105637	1.97618	2803.7	NA	NA	2892.26	1552.84	2898.1
P38647	Hspa9	Stress-70 protein, mitochondrial (EC 3.6.4.10) (75 kDa glucose-regulated protein) (GRP-75) (Heat shock 70 kDa protein 9) (Mortalin) (Peptide-binding protein 74) (PBP74) (p66 MOT)	2.04226	0.00962469	0.00325711	2.48717	40607.7	23773.4	55650.6	170534	195807	112436
Q61545	Ewsr1	RNA-binding protein EWS	2.03907	0.0585354	0.041355	1.38347	2457.22	1608.76	603.923	2397.39	7645.91	9059.16
Q9D0M3	Cyc1	Cytochrome c1, heme protein, mitochondrial (EC 7.1.1.8) (Complex III subunit 4) (Complex III subunit IV) (Cytochrome b-c1 complex subunit 4) (Ubiquinol-cytochrome-c reductase complex cytochrome c1 subunit) (Cytochrome c-1)	2.02971	0.00508247	0.00118197	2.92739	9238.81	5258.85	8365.13	36663.8	33633.9	22444.9
Q8JZU2	Slc25a1	Tricarboxylate transport protein, mitochondrial (Citrate transport protein) (CTP) (Solute carrier family 25 member 1) (Tricarboxylate carrier protein)	2.02945	0.00222744	0.000309019	3.51001	1198.38	1220.99	1466.43	10849	4996.85	4543.06
P50429	Arsb	Arylsulfatase B (ASB) (EC 3.1.6.12) (N-acetylgalactosamine-4-sulfatase) (G4S)	2.02912	0.0395501	0.0250241	1.60164	1427.25	NA	NA	4599.66	3034.99	1777.67
P08249	Mdh2	Malate dehydrogenase, mitochondrial (EC 1.1.1.37)	2.01992	0.0087266	0.00284822	2.54543	65176	37290.5	53813.9	271593	225406	142523
Q9JHI5	Ivd	Isovaleryl-CoA dehydrogenase, mitochondrial (IVD) (EC 1.3.8.4) (Butyryl-CoA dehydrogenase) (EC 1.3.8.1)	2.01584	0.00208885	0.000276391	3.55848	4145.23	3480.89	4005.91	19154	15640.2	9462.78
Q9CR68	Uqcrfs1	Cytochrome b-c1 complex subunit Rieske, mitochondrial (EC 7.1.1.8) (Complex III subunit 5) (Cytochrome b-c1 complex subunit 5) (Rieske iron-sulfur protein) (RISP) (Rieske protein UQCRFS1) (Ubiquinol-cytochrome c reductase iron-sulfur subunit) [Cleaved into: Cytochrome b-c1 complex subunit 9 (Su9) (Subunit 9) (8 kDa subunit 9) (Complex III subunit IX) (Cytochrome b-c1 complex subunit 11) (UQCRFS1 …	2.00897	0.00411789	0.00085528	3.06789	NA	1546.8	2463.79	11841.7	9347.55	8303.98
O70318	Epb41l2	Band 4.1-like protein 2 (Erythrocyte membrane protein band 4.1-like 2) (Generally expressed protein 4.1) (4.1G)	2.00664	0.0101292	0.00358946	2.44497	4375.25	1784.85	1916.92	14771.3	7794.12	8165.33
P50580	Pa2g4	Proliferation-associated protein 2G4 (IRES-specific cellular trans-acting factor 45 kDa) (ITAF45) (Mpp1) (Proliferation-associated protein 1) (Protein p38-2G4)	2.00123	0.014168	0.00579446	2.23699	4228.45	970.398	3342.17	14498.5	12067.9	7977.41
Q9CPY7	Lap3	Cytosol aminopeptidase (EC 3.4.11.1) (Cysteinylglycine-S-conjugate dipeptidase) (EC 3.4.13.23) (Leucine aminopeptidase 3) (LAP-3) (Leucyl aminopeptidase) (Peptidase S) (Proline aminopeptidase) (EC 3.4.11.5) (Prolyl aminopeptidase)	1.99738	0.0221106	0.0113329	1.94566	6978.69	3157.66	4764.82	26982.2	20437.2	12126
P12382	Pfkl	ATP-dependent 6-phosphofructokinase, liver type (ATP-PFK) (PFK-L) (EC 2.7.1.11) (6-phosphofructokinase type B) (Phosphofructo-1-kinase isozyme B) (PFK-B) (Phosphohexokinase)	1.99639	0.0218492	0.0110983	1.95475	2454.3	NA	NA	2899.12	1959.38	1440.98
Q99LF4	Rtcb	RNA-splicing ligase RTCB (EC 6.5.1.8) (3'-phosphate/5'-hydroxy nucleic acid ligase) (Focal adhesion-associated protein) (FAAP) (RNA 2',3'-cyclic phosphate and 5'-OH ligase)	1.9948	0.00326497	0.000607633	3.21636	6180.23	1712.96	2811.01	11370.9	12360.7	10014.2
Q9CR67	Tmem33	Transmembrane protein 33 (Protein DB83)	1.99375	0.00666635	0.00180374	2.74383	3889.9	16309.2	3560.77	23411.1	16383.1	15654
Q8K0D5	Gfm1	Elongation factor G, mitochondrial (EF-Gmt) (EC 3.6.5.-) (Elongation factor G 1, mitochondrial) (mEF-G 1) (Elongation factor G1)	1.99178	0.0100323	0.00353986	2.45101	1949.7	1760.56	3674.06	12123.1	10528.9	6222.53
Q61656	Ddx5	Probable ATP-dependent RNA helicase DDX5 (EC 3.6.4.13) (DEAD box RNA helicase DEAD1) (mDEAD1) (DEAD box protein 5) (RNA helicase p68)	1.99081	0.00172655	0.000202146	3.69433	8620.22	8971.03	10081.2	28053.3	41934.3	37306.7
Q9Z2I9	Sucla2	Succinate--CoA ligase [ADP-forming] subunit beta, mitochondrial (EC 6.2.1.5) (ATP-specific succinyl-CoA synthetase subunit beta) (A-SCS) (Itaconyl--CoA ligase [ADP-forming] subunit beta) (EC 6.2.1.-) (Malyl--CoA ligase [ADP-forming] subunit beta) (EC 6.2.1.9) (Succinyl-CoA synthetase beta-A chain) (SCS-betaA)	1.9874	0.00229398	0.00033145	3.47958	10871.4	10726.4	13310.9	60293	45915.3	34212.1
P97742	Cpt1a	Carnitine O-palmitoyltransferase 1, liver isoform (CPT1-L) (EC 2.3.1.21) (Carnitine O-palmitoyltransferase I, liver isoform) (CPT I) (CPTI-L) (Carnitine palmitoyltransferase 1A) (Succinyltransferase CPT1A) (EC 2.3.1.-)	1.97406	0.00576302	0.00140912	2.85105	868.642	1317.99	1190.59	6182.07	4454.43	3007.64
Q3TEA8	Hp1bp3	Heterochromatin protein 1-binding protein 3	1.97339	0.0174145	0.00791821	2.10137	2987.55	1653.05	498.117	8804.23	6260.34	4657.78
Q91VR5	Ddx1	ATP-dependent RNA helicase DDX1 (EC 3.6.4.13) (DEAD box protein 1)	1.9725	0.0247444	0.0135926	1.8667	7888.33	1732.03	8629.22	30849.3	24737.9	14573.8
P54116	Stom	Stomatin (Erythrocyte band 7 integral membrane protein) (Erythrocyte membrane protein band 7.2) (Protein 7.2b)	1.9699	0.0123181	0.00465934	2.33168	832.644	1945.71	2128.6	6958	4014.11	7637.57
Q01405	Sec23a	Protein transport protein Sec23A (SEC23-related protein A)	1.9699	0.00865417	0.00280272	2.55242	6108.82	6947.18	24385.5	40270.6	32893	25241.6
O89086	Rbm3	RNA-binding protein 3 (RNA-binding motif protein 3)	1.96825	0.0028665	0.000478134	3.32045	6111.62	932.152	1303.57	5208.28	4789.65	5329.29
Q9JJE7	Fads3	Fatty acid desaturase 3 (FADS3) (EC 1.14.19.-) (Delta(13) fatty acid desaturase) (Delta(13) desaturase)	1.96717	0.00471488	0.00103977	2.98306	3591.4	3541.93	1719.21	13593.9	12128.2	9678.98
P70404	Idh3g	Isocitrate dehydrogenase [NAD] subunit gamma 1, mitochondrial (Isocitric dehydrogenase subunit gamma) (NAD(+)-specific ICDH subunit gamma)	1.96626	0.00210493	0.000280207	3.55252	3657.82	3418.51	3573.04	15636.6	13868.7	8177.22
Q8VDJ3	Hdlbp	Vigilin (High density lipoprotein-binding protein) (HDL-binding protein)	1.96497	0.0148164	0.00623484	2.20517	14361.7	3773.65	9929.5	45587.6	36103	24850.7
P52825	Cpt2	Carnitine O-palmitoyltransferase 2, mitochondrial (EC 2.3.1.21) (Carnitine palmitoyltransferase II) (CPT II)	1.96161	0.00258153	0.000411968	3.38514	5377.07	4354.72	4571.11	24684.5	18496.8	12335.3
Q9ERU9	Ranbp2	E3 SUMO-protein ligase RanBP2 (EC 2.3.2.-) (Ran-binding protein 2) (RanBP2)	1.95484	0.00446853	0.000935943	3.02875	3976.94	2289.13	NA	14042.5	9800.91	10978.8
P08122	Col4a2	Collagen alpha-2(IV) chain [Cleaved into: Canstatin]	1.95068	0.0113655	0.00417878	2.37895	NA	NA	689.059	2871.29	2065.42	3196.1
Q8K310	Matr3	Matrin-3	1.95006	0.0631947	0.0453848	1.34309	2096.19	226.072	1059.36	5880.88	3262.25	2028.44
P35486	Pdha1	Pyruvate dehydrogenase E1 component subunit alpha, somatic form, mitochondrial (EC 1.2.4.1) (PDHE1-A type I)	1.94818	0.00405918	0.000836575	3.0775	15949.7	11517.4	14600.1	71467.5	55651.2	33541.2
P48024	Eif1	Eukaryotic translation initiation factor 1 (eIF1) (Protein translation factor SUI1 homolog)	1.94338	0.00899596	0.0029722	2.52692	914.369	NA	812.558	4843.83	2792.39	1777.76
Q9DCD2	Xab2	Pre-mRNA-splicing factor SYF1 (XPA-binding protein 2)	1.94089	0.0037389	0.000740585	3.13043	NA	NA	NA	1547.89	1689.97	1272.15
P62880	Gnb2	Guanine nucleotide-binding protein G(I)/G(S)/G(T) subunit beta-2 (G protein subunit beta-2) (Transducin beta chain 2)	1.93406	0.00344932	0.000661096	3.17974	3230.49	2421.41	2685.83	13937.1	10638.8	6651.47
P63038	Hspd1	60 kDa heat shock protein, mitochondrial (EC 5.6.1.7) (60 kDa chaperonin) (Chaperonin 60) (CPN60) (HSP-65) (Heat shock protein 60) (HSP-60) (Hsp60) (Mitochondrial matrix protein P1)	1.93261	0.0128317	0.00494751	2.30561	8344.45	4660.24	10284.7	35874.5	31934.8	19427.1
Q64337	Sqstm1	Sequestosome-1 (STONE14) (Ubiquitin-binding protein p62)	1.9302	0.00674363	0.00188949	2.72366	820.54	1273.2	1110.65	3124.22	5565.47	3701.76
Q8BWY3	Etf1	Eukaryotic peptide chain release factor subunit 1 (Eukaryotic release factor 1) (eRF1)	1.92653	0.00599032	0.00151107	2.82071	2713.35	NA	2399.44	11940.4	8456.12	6390.15
P62071	Rras2	Ras-related protein R-Ras2 (EC 3.6.5.2)	1.92538	0.0234247	0.0124831	1.90368	290.417	1562.83	3251.74	7815.01	6765.01	3960.93
P21278	Gna11	Guanine nucleotide-binding protein subunit alpha-11 (G alpha-11) (G-protein subunit alpha-11)	1.92425	0.00194987	0.000234547	3.62977	2455.23	1859.98	1946.25	7415.81	8974.06	7309.56
Q9CQW2	Arl8b	ADP-ribosylation factor-like protein 8B (EC 3.6.5.2) (ADP-ribosylation factor-like protein 10C) (Novel small G protein indispensable for equal chromosome segregation 1)	1.92046	0.0336046	0.020415	1.69005	4085.67	2150.35	904.23	12164.9	6773.74	5236.87
Q9D7B6	Acad8	Isobutyryl-CoA dehydrogenase, mitochondrial (EC 1.3.8.5) (Acyl-CoA dehydrogenase family member 8) (ACAD-8)	1.91891	0.0252464	0.0140505	1.85231	2975.29	1604.09	3426.72	15421.1	11413.8	5028.4
P50516	Atp6v1a	V-type proton ATPase catalytic subunit A (V-ATPase subunit A) (EC 7.1.2.2) (V-ATPase 69 kDa subunit) (Vacuolar proton pump subunit alpha)	1.91739	0.0259561	0.0146074	1.83543	1573.97	351.257	626.264	3785.76	2596.26	1771.1
Q9D783	Klhl40	Kelch-like protein 40 (Kelch repeat and BTB domain-containing protein 5)	1.91532	0.00866073	0.00281977	2.54979	1682.81	NA	1983.71	7618	7616.96	3583.77
Q9JII5	Dazap1	DAZ-associated protein 1 (Deleted in azoospermia-associated protein 1)	1.91339	0.00645448	0.00167185	2.7768	2860.17	NA	1385.5	7548.75	6269.76	5057.02
P08207	S100a10	Protein S100-A10 (Calpactin I light chain) (Calpactin-1 light chain) (Cellular ligand of annexin II) (S100 calcium-binding protein A10) (p10 protein) (p11)	1.90934	0.0052247	0.00122762	2.91094	13293.9	610.101	5460.23	22133.2	21856.1	17843.2
P97310	Mcm2	DNA replication licensing factor MCM2 (EC 3.6.4.12) (Minichromosome maintenance protein 2 homolog) (Nuclear protein BM28)	1.90357	0.00464587	0.00101337	2.99423	3664.87	NA	1260.81	5560.72	6729.47	4939.84
Q68FD5	Cltc	Clathrin heavy chain 1	1.90301	0.0162072	0.00713534	2.14659	26895	11784.5	26224.6	106540	81378.2	50154.2
P53026	Rpl10a	Large ribosomal subunit protein uL1 (60S ribosomal protein L10a) (CSA-19) (Neural precursor cell expressed developmentally down-regulated protein 6) (NEDD-6)	1.90021	0.0631947	0.0454069	1.34288	5215.79	1813.28	2747.62	21188.2	10442.3	6113.03
Q8R0X7	Sgpl1	Sphingosine-1-phosphate lyase 1 (S1PL) (SP-lyase 1) (SPL 1) (mSPL) (EC 4.1.2.27) (Sphingosine-1-phosphate aldolase)	1.89681	0.0531096	0.0366699	1.43569	4494	1675.2	1770.06	17874.2	8505.11	4531.03
Q8JZQ9	Eif3b	Eukaryotic translation initiation factor 3 subunit B (eIF3b) (Eukaryotic translation initiation factor 3 subunit 9) (eIF-3-eta) (eIF3 p116)	1.8957	0.00666635	0.00179726	2.74539	2302.41	NA	4357.14	13045.6	12662.3	7792.04
O88342	Wdr1	WD repeat-containing protein 1 (Actin-interacting protein 1) (AIP1)	1.89502	0.0142829	0.00588841	2.23	12585.3	6521	7323.84	46276.2	29662.7	22534.1
Q99PV0	Prpf8	Pre-mRNA-processing-splicing factor 8 (Splicing factor Prp8)	1.89463	0.0363792	0.0226385	1.64515	6760.72	1932.09	5641.25	25144.9	14092.4	10697
Q62009	Postn	Periostin (PN) (Osteoblast-specific factor 2) (OSF-2)	1.88842	0.00984138	0.00340081	2.46842	10272.9	6672.33	15172	46941.9	28369.4	39638.9
Q61234	Snta1	Alpha-1-syntrophin (59 kDa dystrophin-associated protein A1 acidic component 1) (Syntrophin-1)	1.88241	0.0205826	0.0101675	1.99278	1213.37	557.055	NA	4365.99	2638.97	1992.89
P16332	Mmut	Methylmalonyl-CoA mutase, mitochondrial (MCM) (EC 5.4.99.2) (Methylmalonyl-CoA isomerase)	1.8806	0.00195217	0.000237954	3.62351	3015.04	3267.32	3234.39	11744.7	12576.5	7920.35
Q8BHD7	Ptbp3	Polypyrimidine tract-binding protein 3 (Regulator of differentiation 1) (Rod1)	1.87945	0.0134089	0.0054418	2.26426	1324.93	748.525	774.964	3465.1	5057.15	2189.93
P10107	Anxa1	Annexin A1 (Annexin I) (Annexin-1) (Calpactin II) (Calpactin-2) (Chromobindin-9) (Lipocortin I) (Phospholipase A2 inhibitory protein) (p35) [Cleaved into: Annexin Ac2-26]	1.87627	0.0222139	0.0114543	1.94103	9528.92	6.53303	3385.27	13133.3	15978	9148.79
Q3UPL0	Sec31a	Protein transport protein Sec31A (SEC31-like protein 1) (SEC31-related protein A)	1.87357	0.0336635	0.0205437	1.68732	3121.1	NA	706.325	6624.09	3609.76	2957.02
P02468	Lamc1	Laminin subunit gamma-1 (Laminin B2 chain) (Laminin-1 subunit gamma) (Laminin-10 subunit gamma) (Laminin-11 subunit gamma) (Laminin-2 subunit gamma) (Laminin-3 subunit gamma) (Laminin-4 subunit gamma) (Laminin-6 subunit gamma) (Laminin-7 subunit gamma) (Laminin-8 subunit gamma) (Laminin-9 subunit gamma) (S-laminin subunit gamma) (S-LAM gamma)	1.87319	0.0545245	0.0380404	1.41976	626.197	3210	4344.22	5203.08	13560	8666.99
Q6PB93	Galnt2	Polypeptide N-acetylgalactosaminyltransferase 2 (EC 2.4.1.41) (Polypeptide GalNAc transferase 2) (GalNAc-T2) (pp-GaNTase 2) (Protein-UDP acetylgalactosaminyltransferase 2) (UDP-GalNAc:polypeptide N-acetylgalactosaminyltransferase 2) [Cleaved into: Polypeptide N-acetylgalactosaminyltransferase 2 soluble form]	1.87261	0.0123181	0.0046724	2.33046	1793.73	NA	931.959	4995.35	4627.86	2814.09
P97873	Loxl1	Lysyl oxidase homolog 1 (EC 1.4.3.13) (Lysyl oxidase 2) (Lysyl oxidase-like protein 1)	1.87231	0.00321696	0.000593141	3.22684	4493.77	4214.99	4126.5	21653	6710.18	15656.6
P62309	Snrpg	Small nuclear ribonucleoprotein G (snRNP-G) (Sm protein G) (Sm-G) (SmG)	1.86487	0.0105996	0.00379954	2.42027	2904.71	NA	1295.11	8734.9	4928.43	5579.91
Q69Z38	Peak1	Inactive tyrosine-protein kinase PEAK1 (Pseudopodium-enriched atypical kinase 1) (Sugen kinase 269) (Tyrosine-protein kinase SgK269)	1.86134	0.0155635	0.00676457	2.16976	NA	NA	NA	2314.72	1869.19	466.423
Q60634	Flot2	Flotillin-2 (Epidermal surface antigen) (ESA) (Membrane component chromosome 17 surface marker 1 homolog)	1.85875	0.00379408	0.000761226	3.11849	1125.2	NA	3331.09	6989.73	7179.3	6915.59
O35593	Psmd14	Ubiquitin C-terminal hydrolase PSMD14 (EC 3.4.19.12) (26S proteasome non-ATPase regulatory subunit 14) (26S proteasome regulatory subunit RPN11) (MAD1)	1.85844	0.0148433	0.00629682	2.20088	2231.24	1368.08	1055.06	7891.94	4666.42	4176.2
Q9CWH6	Psma8	Proteasome subunit alpha type-8 (Proteasome alpha 4 subunit) (Alpha4s) (Proteasome subunit alpha-type 7-like)	1.85844	0.00315991	0.000570421	3.2438	NA	NA	NA	NA	NA	NA
Q61598	Gdi2	Rab GDP dissociation inhibitor beta (Rab GDI beta) (GDI-3) (Guanosine diphosphate dissociation inhibitor 2) (GDI-2)	1.85619	0.0550432	0.0384826	1.41474	5965.6	1772.36	2873.31	18178.3	11604.4	6840.08
P56695	Wfs1	Wolframin	1.85508	0.018105	0.00838531	2.07648	5101.42	3126.38	2434.09	17465.1	11623.2	9060.73
Q9JHZ2	Ankh	Mineralization regulator ANKH (ATP carrier protein ANKH) (Fn54 protein) (Progressive ankylosis protein homolog) (ANK)	1.85132	0.0218492	0.0111216	1.95383	NA	NA	NA	3534.66	2427.11	1224.02
Q8BGT5	Gpt2	Alanine aminotransferase 2 (ALT2) (EC 2.6.1.2) (Glutamate pyruvate transaminase 2) (GPT 2) (Glutamic--alanine transaminase 2) (Glutamic--pyruvic transaminase 2)	1.85127	0.00227724	0.000321407	3.49294	3728.52	3646.76	NA	14061.3	13417.3	6584.4
Q0GNC1	Inf2	Inverted formin-2	1.85013	0.0202215	0.00982696	2.00758	9323.69	NA	3592.47	23575.2	18474.7	12210.7
P42125	Eci1	Enoyl-CoA delta isomerase 1, mitochondrial (EC 5.3.3.8) (3,2-trans-enoyl-CoA isomerase) (Delta(3),Delta(2)-enoyl-CoA isomerase) (D3,D2-enoyl-CoA isomerase) (Dodecenoyl-CoA isomerase)	1.84975	0.00345629	0.000665844	3.17663	4261.37	3160.95	3428.43	15115.7	13396.8	10685.4
Q66K08	Cilp	Cartilage intermediate layer protein 1 (CILP-1) [Cleaved into: Cartilage intermediate layer protein 1 C1; Cartilage intermediate layer protein 1 C2]	1.84851	0.0257797	0.0143887	1.84198	3408.07	1608.73	3100.81	14509.6	5885.54	9306.37
Q1XH17	Trim72	Tripartite motif-containing protein 72 (EC 2.3.2.27) (Mitsugumin-53) (Mg53)	1.84808	0.0138117	0.00563766	2.2489	8215.05	3553.85	8793.92	27666.7	28838.6	15543.6
P54071	Idh2	Isocitrate dehydrogenase [NADP], mitochondrial (IDH) (EC 1.1.1.42) (ICD-M) (IDP) (NADP(+)-specific ICDH) (Oxalosuccinate decarboxylase)	1.8169	0.00488281	0.00109638	2.96004	19242.2	14322.5	17390.7	78142.5	60620.1	30738.2
Q91V92	Acly	ATP-citrate synthase (EC 2.3.3.8) (ATP-citrate (pro-S-)-lyase) (Citrate cleavage enzyme)	1.81473	0.0102182	0.00364644	2.43813	1740.35	NA	1294.04	5598.65	5309.89	3234.17
Q8BG05	Hnrnpa3	Heterogeneous nuclear ribonucleoprotein A3 (hnRNP A3)	1.81209	0.00200102	0.000255143	3.59322	16138.8	13988.2	14624.9	46363.7	57101.9	54006.2
Q61990	Pcbp2	Poly(rC)-binding protein 2 (Alpha-CP2) (CTBP) (CBP) (Putative heterogeneous nuclear ribonucleoprotein X) (hnRNP X)	1.8111	0.00818454	0.00258481	2.58757	7596.49	4775.13	7537.34	30115.5	25045.3	15668.8
P61982	Ywhag	14-3-3 protein gamma [Cleaved into: 14-3-3 protein gamma, N-terminally processed]	1.80922	0.043019	0.0280123	1.55265	4606.69	1244.94	3151.58	13174	10630.3	5560.53
Q9D964	Gatm	Glycine amidinotransferase, mitochondrial (EC 2.1.4.1) (L-arginine:glycine amidinotransferase) (Transamidinase)	1.8038	0.00269735	0.000441267	3.3553	3797.12	3166.56	3905.54	12666.5	15445.5	10024.2
Q61941	Nnt	NAD(P) transhydrogenase, mitochondrial (EC 7.1.1.1) (Nicotinamide nucleotide transhydrogenase) (Pyridine nucleotide transhydrogenase)	1.8009	0.00258153	0.000410623	3.38656	6107.28	5850.03	5397.05	24172.6	20132.8	15043.5
Q9JMH9	Myo18a	Unconventional myosin-XVIIIa (Molecule associated with JAK3 N-terminus) (MAJN) (Myosin containing a PDZ domain) (Surfactant protein receptor SP-R210) (SP-R210)	1.80045	0.0152225	0.00656753	2.1826	5215.02	6729.86	3814.39	20373.7	27456.4	10118
P60335	Pcbp1	Poly(rC)-binding protein 1 (Alpha-CP1) (Heterogeneous nuclear ribonucleoprotein E1) (hnRNP E1)	1.79987	0.017989	0.00825249	2.08341	6746.77	3412.97	5270.95	23173.3	17777.4	12442.3
Q9CQR4	Acot13	Acyl-coenzyme A thioesterase 13 (Acyl-CoA thioesterase 13) (EC 3.1.2.-) (Hotdog-fold thioesterase superfamily member 2) (Palmitoyl-CoA hydrolase) (EC 3.1.2.2) (Thioesterase superfamily member 2) (THEM2)	1.79962	0.00801834	0.0025105	2.60024	2770.74	3373.52	2252.18	18634.6	8999.88	6866.51
Q99MN1	Kars1	Lysine--tRNA ligase (EC 2.7.7.-) (EC 6.1.1.6) (Lysyl-tRNA synthetase) (LysRS)	1.79552	0.0388432	0.0244211	1.61224	1133.99	NA	NA	3134.04	3330.63	1328
P02463	Col4a1	Collagen alpha-1(IV) chain [Cleaved into: Arresten]	1.79478	0.0098981	0.00345616	2.46141	317.187	333.093	441.219	1251.16	9611.14	434.311
Q7TMK9	Syncrip	Heterogeneous nuclear ribonucleoprotein Q (hnRNP Q) (Glycine- and tyrosine-rich RNA-binding protein) (GRY-RBP) (NS1-associated protein 1) (Synaptotagmin-binding, cytoplasmic RNA-interacting protein) (pp68)	1.79316	0.0115727	0.00427828	2.36873	4774.08	2927.7	4825.11	19626.9	15007.8	9536.15
P26443	Glud1	Glutamate dehydrogenase 1, mitochondrial (GDH 1) (EC 1.4.1.3)	1.79095	0.0037281	0.000735454	3.13344	59744.8	59494.1	47153.4	225300	204574	112845
Q3TWW8	Srsf6	Serine/arginine-rich splicing factor 6 (Pre-mRNA-splicing factor SRP55) (Splicing factor, arginine/serine-rich 6)	1.78708	0.0149111	0.00634948	2.19726	19861.9	3471.39	2535.68	15637.7	15498.4	9435.67
O70310	Nmt1	Glycylpeptide N-tetradecanoyltransferase 1 (EC 2.3.1.97) (Myristoyl-CoA:protein N-myristoyltransferase 1) (NMT 1) (Type I N-myristoyltransferase) (Peptide N-myristoyltransferase 1)	1.78542	0.0058822	0.00145744	2.83641	5817.02	4044.98	3864.19	18979	15929.9	12325
P62874	Gnb1	Guanine nucleotide-binding protein G(I)/G(S)/G(T) subunit beta-1 (Transducin beta chain 1)	1.78483	0.0134089	0.00543607	2.26471	2448.29	1251.15	1611.73	6675.34	7341.51	4126.96
O35855	Bcat2	Branched-chain-amino-acid aminotransferase, mitochondrial (BCAT(m)) (EC 2.6.1.42)	1.77893	0.016844	0.00752375	2.12357	2774.32	2301.43	4113.42	15726.2	11469.8	5888.78
Q3TDQ1	Stt3b	Dolichyl-diphosphooligosaccharide--protein glycosyltransferase subunit STT3B (Oligosaccharyl transferase subunit STT3B) (STT3-B) (EC 2.4.99.18) (B6dom1 antigen) (Source of immunodominant MHC-associated peptides)	1.77692	0.00674363	0.00188035	2.72576	1139.86	1702.57	619.49	4696.63	3823.83	3324.62
Q9EQ20	Aldh6a1	Methylmalonate-semialdehyde/malonate-semialdehyde dehydrogenase [acylating], mitochondrial (MMSDH) (EC 1.2.1.27) (Aldehyde dehydrogenase family 6 member A1) (Malonate-semialdehyde dehydrogenase [acylating])	1.77535	0.00315991	0.000571261	3.24317	4663.52	4639.49	5462.17	21352.1	16801.8	11363
Q924T2	Mrps2	Small ribosomal subunit protein uS2m (28S ribosomal protein S2, mitochondrial) (MRP-S2) (S2mt)	1.77273	0.00321696	0.000593344	3.22669	1765.78	1738.6	1937.56	8405.64	6193.66	4538.12
P09103	P4hb	Protein disulfide-isomerase (PDI) (EC 5.3.4.1) (Cellular thyroid hormone-binding protein) (Endoplasmic reticulum resident protein 59) (ER protein 59) (ERp59) (Prolyl 4-hydroxylase subunit beta) (p55)	1.77255	0.0607352	0.0430065	1.36647	16277.7	1724.75	10748.9	42281.7	32728.6	16847.4
Q9DBJ1	Pgam1	Phosphoglycerate mutase 1 (EC 5.4.2.11) (EC 5.4.2.4) (BPG-dependent PGAM 1) (Phosphoglycerate mutase isozyme B) (PGAM-B)	1.77133	0.0668378	0.0485606	1.31372	7087.11	1508.61	4448.7	20744.7	11947.3	7640.28
Q9R112	Sqor	Sulfide:quinone oxidoreductase, mitochondrial (SQOR) (EC 1.8.5.8) (Sulfide quinone oxidoreductase)	1.76815	0.00326497	0.000610055	3.21463	2163.56	2583.67	2094.87	11527.7	7314.97	6640.17
Q8R1L4	Kdelr3	ER lumen protein-retaining receptor 3 (KDEL endoplasmic reticulum protein retention receptor 3) (KDEL receptor 3)	1.76551	0.0108625	0.00395475	2.40288	2681.93	14109.2	4245.8	18304.9	13762.6	11948.7
Q78IK4	Apool	MICOS complex subunit Mic27 (Apolipoprotein O-like) (Protein FAM121A)	1.76511	0.0200139	0.00966186	2.01494	1991.65	953.301	NA	6009.4	5278.68	2914.22
Q60854	Serpinb6	Serpin B6 (Placental thrombin inhibitor) (Proteinase inhibitor 6) (PI-6)	1.7628	0.0384162	0.0241218	1.61759	9012.2	1986.57	2940.94	19744.5	10146.6	8971.31
Q8BJW6	Eif2a	Eukaryotic translation initiation factor 2A (eIF-2A) [Cleaved into: Eukaryotic translation initiation factor 2A, N-terminally processed]	1.76121	0.0291126	0.0169726	1.77025	1313.48	NA	527.73	3390.27	2367.96	1636.6
Q9CQU3	Rer1	Protein RER1	1.7599	0.00763069	0.00233861	2.63104	2073.02	4534.69	2198	10433	9079.42	7099.94
P70268	Pkn1	Serine/threonine-protein kinase N1 (EC 2.7.11.13) (Protein kinase C-like 1) (Protein kinase C-like PKN) (Protein-kinase C-related kinase 1) (Serine-threonine protein kinase N)	1.75627	0.0167944	0.00747465	2.12641	938.955	8336.24	4496.2	20928.9	13207.3	12681.1
Q8K2B3	Sdha	Succinate dehydrogenase [ubiquinone] flavoprotein subunit, mitochondrial (EC 1.3.5.1) (Flavoprotein subunit of complex II) (Fp) (Malate dehydrogenase [quinone] flavoprotein subunit) (EC 1.1.5.-)	1.75447	0.00666635	0.00178013	2.74955	5526.29	4078.14	5934.51	21416.6	20004.8	11797.8
Q9R118	Htra1	Serine protease HTRA1 (EC 3.4.21.-) (High-temperature requirement A serine peptidase 1) (Serine protease 11)	1.75445	0.00909033	0.00303983	2.51715	2241.98	794.754	3836.08	8282.19	6027.38	8677.49
P61166	Tmem258	Dolichyl-diphosphooligosaccharide--protein glycosyltransferase subunit TMEM258 (Oligosaccharyl transferase subunit TMEM258) (Transmembrane protein 258)	1.75143	0.00818454	0.00257469	2.58927	9156.19	1952.55	3074.58	8568.21	10692.8	12119
Q9DBG3	Ap2b1	AP-2 complex subunit beta (AP105B) (Adaptor protein complex AP-2 subunit beta) (Adaptor-related protein complex 2 subunit beta) (Beta-2-adaptin) (Beta-adaptin) (Clathrin assembly protein complex 2 beta large chain) (Plasma membrane adaptor HA2/AP2 adaptin beta subunit)	1.7485	0.0067366	0.00184881	2.73311	2337.13	1554.15	2518.27	8449.77	8146.69	5046.09
P07356	Anxa2	Annexin A2 (Annexin II) (Annexin-2) (Calpactin I heavy chain) (Calpactin-1 heavy chain) (Chromobindin-8) (Lipocortin II) (Placental anticoagulant protein IV) (PAP-IV) (Protein I) (p36)	1.739	0.0336046	0.0204776	1.68872	67361.1	22659.5	43016.1	178517	162388	84248
Q9D2C7	Tmbim6	Bax inhibitor 1 (BI-1) (Testis-enhanced gene transcript protein) (Transmembrane BAX inhibitor motif-containing protein 6)	1.73861	0.0212563	0.0106537	1.9725	1039.92	3443.35	1540.23	5766.49	7783.67	4212.22
Q8VHX6	Flnc	Filamin-C (FLN-C) (ABP-280-like protein) (ABP-L) (Actin-binding-like protein) (Filamin-2) (Gamma-filamin)	1.73746	0.0415376	0.0267479	1.57271	54662.7	24351.8	78067.6	182418	218099	96846.4
P46471	Psmc2	26S proteasome regulatory subunit 7 (26S proteasome AAA-ATPase subunit RPT1) (Proteasome 26S subunit ATPase 2)	1.7374	0.0133393	0.00539133	2.2683	1689	1183.25	1840.43	6476.71	6674.78	2500.53
P70168	Kpnb1	Importin subunit beta-1 (Karyopherin subunit beta-1) (Nuclear factor p97) (Pore targeting complex 97 kDa subunit) (PTAC97) (SCG)	1.73699	0.0052058	0.001219	2.914	3240.47	2455.13	2739.72	9314.08	12744.3	5641.42
Q60668	Hnrnpd	Heterogeneous nuclear ribonucleoprotein D0 (hnRNP D0) (AU-rich element RNA-binding protein 1)	1.73568	0.0030559	0.000531781	3.27427	4710.34	3566.35	3580.97	15245	12560.3	11610.7
P70399	Tp53bp1	TP53-binding protein 1 (53BP1) (p53-binding protein 1) (p53BP1)	1.73398	0.00818454	0.00259254	2.58628	3916.43	NA	1627.28	7683.8	6732.78	5344.34
Q8BWT1	Acaa2	3-ketoacyl-CoA thiolase, mitochondrial (EC 2.3.1.16) (Acetyl-CoA acetyltransferase) (EC 2.3.1.9) (Acetyl-CoA acyltransferase) (Acyl-CoA hydrolase, mitochondrial) (EC 3.1.2.-, EC 3.1.2.1, EC 3.1.2.2) (Beta-ketothiolase) (Mitochondrial 3-oxoacyl-CoA thiolase)	1.73355	0.0145917	0.00608474	2.21576	13621.9	4972.35	7661.42	32167.8	31155.2	18987.9
Q9CPU4	Mgst3	Glutathione S-transferase 3, mitochondrial (EC 2.5.1.-) (Glutathione peroxidase MGST3) (EC 1.11.1.-) (LTC4 synthase MGST3) (EC 4.4.1.20)	1.73345	0.041996	0.0271778	1.56579	3049.29	5239.62	1976.12	16906.1	9221.11	7451.8
P51174	Acadl	Long-chain specific acyl-CoA dehydrogenase, mitochondrial (LCAD) (EC 1.3.8.8) (Medium-chain acyl-CoA dehydrogenase, mitochondrial) (EC 1.3.8.7)	1.73046	0.00503322	0.00114993	2.93933	26820.7	18421.5	26064.9	92150.3	83711	61006
Q62234	Myom1	Myomesin-1 (Myomesin family member 1) (Skelemin)	1.73022	0.0248459	0.0137062	1.86308	10009.2	5805.03	24480.5	44130.2	41795.1	23099
Q9WUM5	Suclg1	Succinate--CoA ligase [ADP/GDP-forming] subunit alpha, mitochondrial (EC 6.2.1.4) (EC 6.2.1.5) (Itaconyl--CoA ligase [ADP/GDP-forming] subunit alpha) (EC 6.2.1.-) (Malyl--CoA ligase [ADP/GDP-forming] subunit alpha) (EC 6.2.1.9) (Succinyl-CoA synthetase subunit alpha) (SCS-alpha)	1.72759	0.006966	0.00204078	2.6902	20932.3	16770.9	23913.8	88669.9	72780.6	39909.7
Q9WV55	Vapa	Vesicle-associated membrane protein-associated protein A (VAMP-A) (VAMP-associated protein A) (VAP-A) (33 kDa VAMP-associated protein) (VAP-33)	1.72625	0.00865417	0.0028107	2.55119	3980.86	1348.79	3610.48	11948.4	11502.8	8144.29
Q62376	Snrnp70	U1 small nuclear ribonucleoprotein 70 kDa (U1 snRNP 70 kDa) (U1-70K) (snRNP70)	1.72424	0.00666635	0.00176991	2.75205	1957.13	NA	608.97	2849.62	2210.73	3022.17
P35762	Cd81	CD81 antigen (26 kDa cell surface protein TAPA-1) (Target of the antiproliferative antibody 1) (CD antigen CD81)	1.72345	0.0283872	0.0164359	1.78421	496.769	2270.06	1343.09	4387.22	2842.1	5593.05
Q9WVJ3	Cpq	Carboxypeptidase Q (EC 3.4.17.-) (Hematopoietic lineage switch 2) (Plasma glutamate carboxypeptidase)	1.72315	0.0205678	0.0101057	1.99543	2974.33	NA	1571.38	8540.96	6006.13	4526.1
O54962	Banf1	Barrier-to-autointegration factor (LAP2-binding protein 1) [Cleaved into: Barrier-to-autointegration factor, N-terminally processed]	1.72296	0.0478983	0.0323383	1.49028	4012.96	291.501	3489.81	12041.4	8787.12	5454.85
Q99K85	Psat1	Phosphoserine aminotransferase (PSAT) (EC 2.6.1.52) (Endometrial progesterone-induced protein) (EPIP) (Phosphohydroxythreonine aminotransferase)	1.72054	0.0617744	0.0442378	1.35421	NA	NA	NA	2963.58	1930.42	328.386
Q8R081	Hnrnpl	Heterogeneous nuclear ribonucleoprotein L (hnRNP L)	1.71752	0.00571423	0.00137554	2.86153	6421.26	4607.67	5464.35	19577.6	20960.4	14019.3
P50171	Hsd17b8	(3R)-3-hydroxyacyl-CoA dehydrogenase (EC 1.1.1.n12) (17-beta-hydroxysteroid dehydrogenase 8) (17-beta-HSD 8) (3-ketoacyl-[acyl-carrier-protein] reductase alpha subunit) (KAR alpha subunit) (3-oxoacyl-[acyl-carrier-protein] reductase) (Estradiol 17-beta-dehydrogenase 8) (EC 1.1.1.62) (Protein Ke6) (Ke-6) (Testosterone 17-beta-dehydrogenase 8) (EC 1.1.1.239)	1.71617	0.006966	0.00207551	2.68288	4110.75	2495.44	4408.02	13726.5	13555.3	8625.06
Q8CG19	Ltbp1	Latent-transforming growth factor beta-binding protein 1 (LTBP-1) (Transforming growth factor beta-1-binding protein 1) (TGF-beta1-BP-1)	1.7144	0.0161973	0.007118	2.14764	1122.27	3097.96	5397.04	8202.69	9476.68	13522.9
P58021	Tm9sf2	Transmembrane 9 superfamily member 2	1.71414	0.0287466	0.0167131	1.77694	2089.67	5614.34	1852.76	13554.1	8300.45	6766.69
Q9JK48	Sh3glb1	Endophilin-B1 (SH3 domain-containing GRB2-like protein B1)	1.71379	0.0142829	0.00587926	2.23068	NA	NA	470.613	1676.97	2787.99	480.762
Q9QXS1	Plec	Plectin (PCN) (PLTN) (Plectin-1) (Plectin-6)	1.71227	0.027239	0.0155308	1.80881	59507.8	23390	64720.4	162472	200828	97140.2
P47934	Crat	Carnitine O-acetyltransferase (Carnitine acetylase) (EC 2.3.1.137) (EC 2.3.1.7) (Carnitine acetyltransferase) (CAT) (CrAT)	1.71025	0.0032705	0.000613711	3.21204	2527.87	2812.15	2387	9437.23	8826.39	4757.12
Q8BH61	F13a1	Coagulation factor XIII A chain (Coagulation factor XIIIa) (EC 2.3.2.13) (Protein-glutamine gamma-glutamyltransferase A chain) (Transglutaminase A chain)	1.71008	0.00666635	0.00181226	2.74178	NA	2702.97	3167.34	11686	8863.33	12609.3
P32020	Scp2	Sterol carrier protein 2 (SCP-2) (Acetyl-CoA C-myristoyltransferase) (EC 2.3.1.155) (Non-specific lipid-transfer protein) (NSL-TP) (Propanoyl-CoA C-acyltransferase) (EC 2.3.1.176) (SCP-2/3-oxoacyl-CoA thiolase) (SCP-2/thiolase) (EC 2.3.1.16) (SCP-chi) (Sterol carrier protein X) (SCP-X)	1.7085	0.0201343	0.00973615	2.01161	1495.92	247.961	1094.76	3974.72	3535.34	2297.71
O55029	Copb2	Coatomer subunit beta' (Beta'-coat protein) (Beta'-COP) (p102)	1.70807	0.015501	0.00672498	2.17231	2479.76	1717.3	2817.79	21523	7389.37	4624.82
Q69ZN7	Myof	Myoferlin (Fer-1-like protein 3)	1.70694	0.0119355	0.00446981	2.34971	5612.91	881.433	3309.41	13126.6	10927.4	8795.71
Q9CQ54	Ndufc2	NADH dehydrogenase [ubiquinone] 1 subunit C2 (Complex I-B14.5b) (CI-B14.5b) (NADH-ubiquinone oxidoreductase subunit B14.5b)	1.70424	0.0098981	0.00347664	2.45884	4683.01	1968.71	2701.98	12280.1	8169.19	8015.94
P09405	Ncl	Nucleolin (Protein C23)	1.70251	0.0259561	0.0145887	1.83598	19595.7	4527.52	6263.14	34837.4	21008.9	18434.4
Q9R1Q7	Plp2	Proteolipid protein 2	1.70096	0.006966	0.00205236	2.68775	1511.49	NA	600.191	2342.35	2660.55	1927.07
Q8BMF4	Dlat	Dihydrolipoyllysine-residue acetyltransferase component of pyruvate dehydrogenase complex, mitochondrial (EC 2.3.1.12) (Dihydrolipoamide acetyltransferase component of pyruvate dehydrogenase complex) (Pyruvate dehydrogenase complex component E2) (PDC-E2) (PDCE2)	1.69713	0.006966	0.00206158	2.6858	7895.21	5056.19	8300.64	23520.7	26914	17851.1
Q9CPR5	Mrpl15	Large ribosomal subunit protein uL15m (39S ribosomal protein L15, mitochondrial) (L15mt) (MRP-L15)	1.69668	0.0214573	0.0107717	1.96772	3623.94	2057.92	1636.02	9713.12	8794.95	4869.39
P49312	Hnrnpa1	Heterogeneous nuclear ribonucleoprotein A1 (hnRNP A1) (HDP-1) (Helix-destabilizing protein) (Single-strand-binding protein) (Topoisomerase-inhibitor suppressed) (hnRNP core protein A1) [Cleaved into: Heterogeneous nuclear ribonucleoprotein A1, N-terminally processed]	1.69622	0.00692922	0.0019893	2.7013	14799.3	9130.9	16784.6	35978.8	51417.2	42223.6
P62301	Rps13	Small ribosomal subunit protein uS15 (40S ribosomal protein S13)	1.69128	0.0283271	0.0163784	1.78573	10031.6	2232.86	3478.49	18120.4	9396.52	11442.1
Q99020	Hnrnpab	Heterogeneous nuclear ribonucleoprotein A/B (hnRNP A/B) (CArG-binding factor-A) (CBF-A)	1.69124	0.006966	0.00207807	2.68234	4129.42	3243.69	2873.81	14680.2	11537.8	7658.42
P26638	Sars1	Serine--tRNA ligase, cytoplasmic (EC 6.1.1.11) (Seryl-tRNA synthetase) (SerRS) (Seryl-tRNA(Ser/Sec) synthetase)	1.68996	0.00576302	0.00141661	2.84875	1282.63	1025.13	1095.04	7322.91	3645.43	2408
Q9ET30	Tm9sf3	Transmembrane 9 superfamily member 3	1.68307	0.0259766	0.0146444	1.83433	3523.24	3002.16	1030.67	11411.5	6154.65	6249.18
Q3U962	Col5a2	Collagen alpha-2(V) chain	1.67317	0.0196699	0.00936961	2.02828	54952.8	7457.71	22671.4	85346.3	52466.2	84400.3
Q9Z2X1	Hnrnpf	Heterogeneous nuclear ribonucleoprotein F (hnRNP F) [Cleaved into: Heterogeneous nuclear ribonucleoprotein F, N-terminally processed]	1.67261	0.00986774	0.00342641	2.46516	7365.98	3974.44	9289.05	22049.7	26080.8	17378.1
P60867	Rps20	Small ribosomal subunit protein uS10 (40S ribosomal protein S20)	1.67248	0.019372	0.00916556	2.03784	7519.38	2091.91	4887.12	19868.5	13957.8	11522.8
P60843	Eif4a1	Eukaryotic initiation factor 4A-I (eIF-4A-I) (eIF4A-I) (EC 3.6.4.13) (ATP-dependent RNA helicase eIF4A-1)	1.66854	0.00655956	0.00170959	2.76711	33795.2	14924.6	21932.7	81942	67661.4	61145.8
Q64429	Cyp1b1	Cytochrome P450 1B1 (EC 1.14.14.1) (CYPIB1) (Cytochrome P450CMEF) (Cytochrome P450EF) (Hydroperoxy icosatetraenoate dehydratase) (EC 4.2.1.152)	1.66726	0.0506879	0.0347946	1.45849	372.873	NA	NA	1219.19	875.956	462.149
Q9JIK5	Ddx21	Nucleolar RNA helicase 2 (EC 3.6.4.13) (DEAD box protein 21) (Gu-alpha) (Nucleolar RNA helicase Gu) (Nucleolar RNA helicase II) (RH II/Gu)	1.6664	0.016539	0.00734774	2.13385	7876.42	3190.54	5860.51	22259.6	16121.8	13130.8
Q921F2	Tardbp	TAR DNA-binding protein 43 (TDP-43)	1.6657	0.00293231	0.000500867	3.30028	4779.46	3525.68	4920.78	15164.2	14851.6	13256.5
Q9R0X4	Acot9	Acyl-coenzyme A thioesterase 9, mitochondrial (Acyl-CoA thioesterase 9) (EC 3.1.2.-) (EC 3.1.2.2) (Acyl coenzyme A thioester hydrolase 2) (MTE-2) (Acyl-CoA thioester hydrolase 9) (Mitochondrial 48 kDa acyl-CoA thioester hydrolase 1) (MT-ACT48.1) (Protein U8) (p48)	1.65992	0.00602386	0.0015265	2.8163	19643.1	26348.1	21281.2	106913	70058.6	52651.6
Q3THE2	Myl12b	Myosin regulatory light chain 12B (Myosin regulatory light chain 2-B, smooth muscle isoform) (Myosin regulatory light chain 20 kDa) (MLC20) (Myosin regulatory light chain MRLC2)	1.65681	0.0496437	0.0338389	1.47058	5172.76	NA	2119.52	13519.3	8616.91	5530.26
Q61792	Lasp1	LIM and SH3 domain protein 1 (LASP-1) (Metastatic lymph node gene 50 protein) (MLN 50)	1.6556	0.0130171	0.00514516	2.2886	2204.17	NA	4556.48	12527.1	8803.59	7831.67
Q9DC29	Abcb6	ATP-binding cassette sub-family B member 6 (ABC-type heme transporter ABCB6) (EC 7.6.2.5)	1.65528	0.00890583	0.00292814	2.53341	1614.86	1589.85	1030.67	5527.7	4722.43	3172.66
P10852	Slc3a2	Amino acid transporter heavy chain SLC3A2 (4F2 cell-surface antigen heavy chain) (4F2hc) (Solute carrier family 3 member 2) (CD antigen CD98)	1.65342	0.0160823	0.00705455	2.15153	2620.14	593.125	1829.86	6849.49	5503.24	4248.73
P58771	Tpm1	Tropomyosin alpha-1 chain (Alpha-tropomyosin) (Tropomyosin-1)	1.64394	0.0146519	0.00614511	2.21147	3373.28	773.719	NA	3744.08	2593.6	4064.84
Q61398	Pcolce	Procollagen C-endopeptidase enhancer 1 (P14) (Procollagen COOH-terminal proteinase enhancer 1) (PCPE-1) (Procollagen C-proteinase enhancer 1) (Type 1 procollagen C-proteinase enhancer protein) (Type I procollagen COOH-terminal proteinase enhancer)	1.64389	0.0203144	0.00988842	2.00487	NA	1126.78	2838.95	8173.67	7164.23	4780.6
Q9D6X6	Prss23	Serine protease 23 (EC 3.4.21.-)	1.64296	0.012347	0.00469325	2.32853	NA	2018.78	263.845	5216.37	3551.42	3545.99
P10126	Eef1a1	Elongation factor 1-alpha 1 (EF-1-alpha-1) (EC 3.6.5.-) (Elongation factor Tu) (EF-Tu) (Eukaryotic elongation factor 1 A-1) (eEF1A-1)	1.64249	0.0130912	0.00524906	2.27992	113027	70854.6	88365.6	423875	266906	190355
P05977	Myl1	Myosin light chain 1/3, skeletal muscle isoform (MLC1/MLC3) (MLC1F/MLC3F) (Myosin light chain alkali 1/2) (Myosin light chain A1/A2)	1.63984	0.00981399	0.00335265	2.47461	14149.1	2664.79	6672.84	24770.7	19780.4	18356.2
Q3TYS2	Cybc1	Cytochrome b-245 chaperone 1 (Essential for reactive oxygen species protein) (Eros)	1.63966	0.0270309	0.0153471	1.81397	394.276	674.062	NA	4069.8	782.255	1429.43
P16675	Ctsa	Lysosomal protective protein (EC 3.4.16.5) (Carboxypeptidase C) (Carboxypeptidase L) (Cathepsin A) (Protective protein cathepsin A) (PPCA) (Protective protein for beta-galactosidase) [Cleaved into: Lysosomal protective protein 32 kDa chain; Lysosomal protective protein 20 kDa chain]	1.63439	0.00502854	0.00113717	2.94418	5288.58	2534.35	2706.31	10189.6	9023.77	8158.1
P30412	Ppic	Peptidyl-prolyl cis-trans isomerase C (PPIase C) (EC 5.2.1.8) (Cyclophilin C) (Rotamase C)	1.63355	0.0394398	0.0249226	1.60341	4280.46	1960.75	1300.05	10955.8	5691.45	5232.47
Q91V41	Rab14	Ras-related protein Rab-14 (EC 3.6.5.2)	1.62996	0.0157728	0.00688084	2.16236	3508.28	2181.75	3037.31	19634.3	6544.55	7429.3
Q9WTI7	Myo1c	Unconventional myosin-Ic (Myosin I beta) (MMI-beta) (MMIb)	1.6219	0.0233238	0.0122508	1.91184	15505.9	10217.7	8576.64	50199.4	34680.3	22760.9
Q99JI6	Rap1b	Ras-related protein Rap-1b (EC 3.6.5.2) (GTP-binding protein smg p21B)	1.62136	0.0173418	0.00787124	2.10396	1595.82	1119.98	1852.83	7017.66	4953.66	2366.88
Q3UMR5	Mcu	Calcium uniporter protein, mitochondrial	1.6193	0.00411789	0.00085482	3.06813	6734.27	7112.07	7224.63	27607.4	21570.8	18047.9
Q9QZC8	Abhd1	Protein ABHD1 (EC 3.1.1.-) (Alpha/beta hydrolase domain-containing protein 1) (Abhydrolase domain-containing protein 1) (Lung alpha/beta hydrolase 1) (MmLABH1)	1.61695	0.0467873	0.031179	1.50614	1685.42	NA	1289.95	8382.83	3656.24	1623
Q61316	Hspa4	Heat shock 70 kDa protein 4 (Heat shock 70-related protein APG-2)	1.61563	0.0462842	0.0307324	1.5124	7389.77	3051.6	NA	20362.4	18134.3	8304.42
P63082	Atp6v0c	V-type proton ATPase 16 kDa proteolipid subunit c (V-ATPase 16 kDa proteolipid subunit c) (PL16) (Vacuolar proton pump 16 kDa proteolipid subunit c)	1.61474	0.00606665	0.0015422	2.81186	11762.1	11068.8	5427.66	35140.7	27189.7	30435.3
Q60847	Col12a1	Collagen alpha-1(XII) chain	1.61068	0.0443081	0.0292071	1.53451	29047.4	11772.1	39822.3	75656.8	104857	48896.6
A2AAJ9	Obscn	Obscurin (EC 2.7.11.1) (Obscurin-RhoGEF) (Obscurin-myosin light chain kinase) (Obscurin-MLCK)	1.61041	0.0406654	0.0258928	1.58682	11598.2	5353.07	24351.2	45931.4	43631.2	22158.8
P08228	Sod1	Superoxide dismutase [Cu-Zn] (EC 1.15.1.1) (EC 1.8.-.-) (Hydrogen sulfide oxidase)	1.60664	0.00984138	0.00338396	2.47057	4427.74	2709.95	3163.54	13322.6	8582.75	9382.24
Q9Z1Q5	Clic1	Chloride intracellular channel protein 1 (Glutaredoxin-like oxidoreductase CLIC1) (EC 1.8.-.-) (Glutathione-dependent dehydroascorbate reductase CLIC1) (EC 1.8.5.1) (Nuclear chloride ion channel 27) (NCC27)	1.60197	0.0489899	0.033288	1.47771	7541.97	782.057	8667.28	18954.7	23288.8	11183.7
Q9ES97	Rtn3	Reticulon-3	1.59856	0.0108611	0.00393683	2.40485	7160.74	6944.22	3838.27	21276.4	17622.2	14143.7
P27773	Pdia3	Protein disulfide-isomerase A3 (EC 5.3.4.1) (58 kDa glucose-regulated protein) (58 kDa microsomal protein) (p58) (Disulfide isomerase ER-60) (Endoplasmic reticulum resident protein 57) (ER protein 57) (ERp57) (Endoplasmic reticulum resident protein 60) (ER protein 60) (ERp60)	1.59705	0.0231903	0.0121252	1.91631	11285.9	2238.09	5840.83	21830.5	19676	12845.8
Q9D172	Gatd3	Glutamine amidotransferase-like class 1 domain-containing protein 3, mitochondrial	1.59583	0.00965978	0.00327674	2.48456	2771.72	NA	2991.62	7188.09	11028.1	5898.04
Q9WVR4	Fxr2	RNA-binding protein FXR2 (FXR2P)	1.59551	0.00643885	0.00166264	2.7792	3142.24	2431.06	3195.42	11223.8	8996.03	5676.74
Q8R2Y8	Ptrh2	Peptidyl-tRNA hydrolase 2, mitochondrial (PTH 2) (EC 3.1.1.29)	1.59538	0.0539037	0.0374343	1.42673	821.258	1614.86	2279.96	7088.13	3868.21	3047.53
P63323	Rps12	Small ribosomal subunit protein eS12 (40S ribosomal protein S12)	1.59137	0.0128317	0.00493261	2.30692	7366.72	4970.86	9303.51	27089.4	19657.3	17510.8
Q61102	Abcb7	Iron-sulfur clusters transporter ABCB7, mitochondrial (ATP-binding cassette sub-family B member 7, mitochondrial) (ATP-binding cassette transporter 7) (ABC transporter 7 protein)	1.59116	0.00298629	0.000512482	3.29032	2218.72	1991.47	2217.77	7093.93	6530.26	5519.96
Q9Z1X4	Ilf3	Interleukin enhancer-binding factor 3	1.58925	0.00827041	0.00262637	2.58064	2753.03	1484.04	2681.94	6401.75	8322.95	6188.62
P97351	Rps3a	Small ribosomal subunit protein eS1 (40S ribosomal protein S3a) (Protein TU-11)	1.58758	0.0295353	0.0173612	1.76042	9688.68	3874.36	6731.71	24713.9	21296.9	13038
Q8CCK0	Macroh2a2	Core histone macro-H2A.2 (Histone macroH2A2) (mH2A2)	1.58601	0.0160058	0.00699532	2.15519	NA	1825.39	NA	2343.17	1577.34	2292.25
Q8C2Q3	Rbm14	RNA-binding protein 14 (RNA-binding motif protein 14)	1.58407	0.0128317	0.00501127	2.30005	4525.78	5412.29	6922.65	9924.61	17890	23520.6
Q9R0P3	Esd	S-formylglutathione hydrolase (FGH) (EC 3.1.2.12) (Esterase 10) (Esterase D) (Sid 478)	1.58007	0.0544314	0.0379317	1.421	7663.44	3372.21	5225.18	23091.1	15839.6	9871.36
Q8CGC7	Eprs1	Bifunctional glutamate/proline--tRNA ligase (Bifunctional aminoacyl-tRNA synthetase) [Includes: Glutamate--tRNA ligase (EC 6.1.1.17) (Glutamyl-tRNA synthetase) (GluRS); Proline--tRNA ligase (EC 6.1.1.15) (Prolyl-tRNA synthetase) (ProRS)]	1.57951	0.0259561	0.014612	1.83529	2488.19	1101.31	2508.19	7877.67	7185.56	3245.09
Q9Z0T9	Itgb6	Integrin beta-6	1.576	0.0221106	0.0113145	1.94637	3436.4	NA	1956.71	9100.37	6523.27	5103.27
Q9D1L0	Chchd2	Coiled-coil-helix-coiled-coil-helix domain-containing protein 2	1.56896	0.0612408	0.043644	1.36008	2495.88	NA	NA	4297.68	1921.96	1892.3
Q64523	H2ac20	Histone H2A type 2-C (H2A-clustered histone 20) (H2a-613B)	1.5686	0.0357931	0.0222164	1.65333	NA	NA	NA	NA	NA	NA
Q02053	Uba1	Ubiquitin-like modifier-activating enzyme 1 (EC 6.2.1.45) (Ubiquitin-activating enzyme E1) (Ubiquitin-activating enzyme E1 X) (Ubiquitin-like modifier-activating enzyme 1 X)	1.5682	0.0437765	0.0287392	1.54153	6798.1	8059.76	3874.08	28135.9	23089.9	8282.55
A2ABU4	Myom3	Myomesin-3 (Myomesin family member 3)	1.56796	0.0332703	0.0200321	1.69827	2352.18	NA	3726.22	10286.3	10480.4	3750.07
Q9DB73	Cyb5r1	NADH-cytochrome b5 reductase 1 (b5R.1) (EC 1.6.2.2) (NAD(P)H:quinone oxidoreductase type 3 polypeptide A2)	1.56469	0.0328746	0.0196513	1.70661	5294.06	5060.73	2342.94	19465.2	8160	10235.3
Q8C7X2	Emc1	ER membrane protein complex subunit 1	1.56132	0.0247444	0.0135734	1.86731	2038.33	966.156	1933.3	5828.17	6315.19	2662.54
P16045	Lgals1	Galectin-1 (Gal-1) (14 kDa lectin) (Beta-galactoside-binding lectin L-14-I) (Galaptin) (Lactose-binding lectin 1) (Lectin galactoside-binding soluble 1) (S-Lac lectin 1)	1.55965	0.0489899	0.0333147	1.47736	103586	44793.9	116513	399218	217122	159770
O54724	Cavin1	Caveolae-associated protein 1 (Cav-p60) (Cavin-1) (Polymerase I and transcript release factor)	1.55458	0.047167	0.0315077	1.50158	2017.8	NA	NA	4603.07	2455.76	2244.18
O08529	Capn2	Calpain-2 catalytic subunit (EC 3.4.22.53) (80 kDa M-calpain subunit) (CALP80) (Calcium-activated neutral proteinase 2) (CANP 2) (Calpain M-type) (Calpain-2 large subunit) (Millimolar-calpain) (M-calpain)	1.55414	0.0447413	0.0296003	1.5287	3893	1481.91	4323.1	12248.6	8779.28	5878.03
Q922R8	Pdia6	Protein disulfide-isomerase A6 (EC 5.3.4.1) (Thioredoxin domain-containing protein 7)	1.55411	0.0243412	0.0133086	1.87587	7992.73	2294.94	5189.34	18766	14586.1	10762.3
Q811D0	Dlg1	Disks large homolog 1 (Embryo-dlg/synapse-associated protein 97) (E-dlg/SAP97) (Synapse-associated protein 97) (SAP-97) (SAP97)	1.55381	0.0502268	0.034317	1.46449	7716.42	NA	3477.44	21308.8	11555.1	8410.4
Q04857	Col6a1	Collagen alpha-1(VI) chain	1.5509	0.0617078	0.0440969	1.35559	4406.12	484.886	1331.68	5926.88	3694.52	2717.61
P35441	Thbs1	Thrombospondin-1 (Glycoprotein G)	1.55014	0.0525011	0.0362076	1.4412	4186.85	1536.47	3186.5	11438.1	8686.67	5185.42
Q6ZWV3	Rpl10	Large ribosomal subunit protein uL16 (60S ribosomal protein L10) (Protein QM homolog) (Ribosomal protein L10)	1.54782	0.0181063	0.00840699	2.07536	15380.2	7479.23	9543.9	38212.5	30845.3	23284.1
P50247	Ahcy	Adenosylhomocysteinase (AdoHcyase) (EC 3.13.2.1) (CUBP) (Liver copper-binding protein) (S-adenosyl-L-homocysteine hydrolase)	1.54369	0.0248459	0.0137195	1.86266	4201.58	2882.4	2366.01	15164.7	8127.59	5764.49
P18760	Cfl1	Cofilin-1 (Cofilin, non-muscle isoform)	1.54185	0.0291615	0.0170603	1.76801	18665	7852.82	11864.1	46020.2	37413.8	24935.2
Q9Z0J0	Npc2	NPC intracellular cholesterol transporter 2 (Epididymal secretory protein E1) (mE1) (Niemann Pick type C2 protein homolog)	1.54154	0.0050687	0.00117451	2.93014	2050.34	NA	2840.3	7828.62	6239.49	5934.27
Q60875	Arhgef2	Rho guanine nucleotide exchange factor 2 (Guanine nucleotide exchange factor H1) (GEF-H1) (LBC'S first cousin) (Lymphoid blast crisis-like 1) (Oncogene LFC) (Rhobin)	1.53695	0.0234247	0.0124919	1.90337	2029.26	1624.85	1182.73	5911.71	6038.03	2213.37
O35226	Psmd4	26S proteasome non-ATPase regulatory subunit 4 (26S proteasome regulatory subunit RPN10) (26S proteasome regulatory subunit S5A) (Multiubiquitin chain-binding protein)	1.53682	0.0336046	0.0204807	1.68865	9784.6	NA	1148.28	6062.97	6311.63	3485.42
P61620	Sec61a1	Protein transport protein Sec61 subunit alpha isoform 1 (Sec61 alpha-1)	1.52937	0.023904	0.0128503	1.89109	2856.13	2541.43	1645.92	8114.91	9300.77	3645.33
P08752	Gnai2	Guanine nucleotide-binding protein G(i) subunit alpha-2 (EC 3.6.5.-) (Adenylate cyclase-inhibiting G alpha protein)	1.52717	0.013554	0.00552159	2.25794	20577.1	8912.76	16294.5	51837.8	44602.2	34327.9
P51660	Hsd17b4	Peroxisomal multifunctional enzyme type 2 (MFE-2) (17-beta-hydroxysteroid dehydrogenase 4) (17-beta-HSD 4) (D-bifunctional protein) (DBP) (Multifunctional protein 2) (MFP-2) [Cleaved into: (3R)-hydroxyacyl-CoA dehydrogenase (EC 1.1.1.n12); Enoyl-CoA hydratase 2 (EC 4.2.1.107) (EC 4.2.1.119) (3-alpha,7-alpha,12-alpha-trihydroxy-5-beta-cholest-24-enoyl-CoA hydratase)]	1.52656	0.00311664	0.000547349	3.26174	11933	10586.1	10893.8	33386.4	33906.2	29074.7
Q9CZW4	Acsl3	Fatty acid CoA ligase Acsl3 (Arachidonate--CoA ligase) (EC 6.2.1.15) (Long-chain acyl-CoA synthetase 3) (LACS 3) (Long-chain-fatty-acid--CoA ligase 3) (EC 6.2.1.3) (Medium-chain acyl-CoA ligase Acsl3) (EC 6.2.1.2)	1.52582	0.0296663	0.0174858	1.75732	7882.21	4071.18	7027	25196.6	17317.2	12343
P31001	Des	Desmin	1.52466	0.0069505	0.00200805	2.69723	105537	56504	103372	304651	252017	239360
P16110	Lgals3	Galectin-3 (Gal-3) (35 kDa lectin) (Carbohydrate-binding protein 35) (CBP 35) (Galactose-specific lectin 3) (IgE-binding protein) (L-34 galactoside-binding lectin) (Laminin-binding protein) (Lectin L-29) (Mac-2 antigen)	1.52077	0.00594621	0.00148298	2.82887	14487.6	11287.9	11943.9	45104.4	33429.1	30610.6
P68254	Ywhaq	14-3-3 protein theta (14-3-3 protein tau)	1.51891	0.0676313	0.0494625	1.30572	13333.8	5714.15	7926.86	39920.1	23133.6	15395.4
Q91VT4	Cbr4	3-oxoacyl-[acyl-carrier-protein] reductase (EC 1.1.1.100) (3-ketoacyl-[acyl-carrier-protein] reductase beta subunit) (KAR beta subunit) (Carbonyl reductase family member 4) (CBR4) (Quinone reductase CBR4) (EC 1.6.5.10)	1.51824	0.0233446	0.0123743	1.90748	3039	3696.42	2144.96	11574.7	7963.89	6147.59
P16460	Ass1	Argininosuccinate synthase (EC 6.3.4.5) (Citrulline--aspartate ligase)	1.51755	0.0305969	0.0181324	1.74155	2830.09	NA	1537.1	8306.06	4387.03	3755.23
Q8BJS4	Sun2	SUN domain-containing protein 2 (Protein unc-84 homolog B) (Sad1/unc-84 protein-like 2)	1.51689	0.0419355	0.0271051	1.56695	1395.44	544.508	NA	3046.52	3121.66	1321.63
P99027	Rplp2	Large ribosomal subunit protein P2 (60S acidic ribosomal protein P2)	1.51563	0.0296663	0.0174688	1.75774	5718.28	208.015	2318.55	8973.79	5903.82	5501.94
P11276	Fn1	Fibronectin (FN) [Cleaved into: Anastellin]	1.51263	0.0168598	0.00754431	2.12238	754884	1.57947e+06	1.90187e+06	3171976	3.94886e+06	4.95506e+06
P21981	Tgm2	Protein-glutamine gamma-glutamyltransferase 2 (EC 2.3.2.13) (Isopeptidase TGM2) (EC 3.4.-.-) (Protein-glutamine deamidase TGM2) (EC 3.5.1.44) (Protein-glutamine dopaminyltransferase TGM2) (EC 2.3.1.-) (Protein-glutamine histaminyltransferase TGM2) (EC 2.3.1.-) (Protein-glutamine noradrenalinyltransferase TGM2) (EC 2.3.1.-) (Protein-glutamine serotonyltransferase TGM2) (EC 2.3.1.-) (Tissue transgl…	1.51158	0.0397231	0.0251654	1.5992	10345.1	19927	29667.6	45515	39837.8	78190.3
Q99K41	Emilin1	EMILIN-1 (Elastin microfibril interface-located protein 1) (Elastin microfibril interfacer 1)	1.51117	0.0182559	0.00850577	2.07029	485.623	4106.05	5139.55	8534.91	10725.5	13030.8
Q3U0V1	Khsrp	Far upstream element-binding protein 2 (FUSE-binding protein 2) (KH type-splicing regulatory protein) (KSRP)	1.5099	0.00399915	0.000814582	3.08906	769.539	NA	787.794	2309.33	1907.58	2028.91
Q99J47	Dhrs7b	Peroxisomal reductase activating PPAR-gamma (PexRAP) (EC 1.1.1.101) (Dehydrogenase/reductase SDR family member 7B) (Short-chain dehydrogenase/reductase family 32C member 1) (Protein SDR32C1)	1.50534	0.019802	0.00949139	2.02267	1379.47	NA	2851.9	7429.23	4530.86	4721.4
P08074	Cbr2	Carbonyl reductase [NADPH] 2 (EC 1.1.1.184) (Adipocyte protein P27) (AP27) (Lung carbonyl reductase) (LCR) (NADPH-dependent carbonyl reductase 2)	1.50173	0.0105169	0.00376146	2.42464	3686.65	1979.73	3875.13	10094.2	9846.39	7372.49
P53994	Rab2a	Ras-related protein Rab-2A (EC 3.6.5.2)	1.49824	0.00702216	0.00210609	2.67652	9405.6	12281.4	9426.83	42291.5	24325.6	26617.8
P04760	Chrng	Acetylcholine receptor subunit gamma	1.4982	0.0235036	0.0125577	1.90109	8026.2	6700.62	3869.88	22058.2	16494	12900
P14206	Rpsa	Small ribosomal subunit protein uS2 (37 kDa laminin receptor precursor) (37LRP) (37 kDa oncofetal antigen) (37/67 kDa laminin receptor) (LRP/LR) (40S ribosomal protein SA) (67 kDa laminin receptor) (67LR) (Laminin receptor 1) (LamR) (Laminin-binding protein precursor p40) (LBP/p40) (OFA/iLRP)	1.49737	0.00781606	0.00241314	2.61742	19766.4	7366.78	12833.7	39317.8	37981	31856.9
Q9QYR9	Acot2	Acyl-coenzyme A thioesterase 2, mitochondrial (Acyl-CoA thioesterase 2) (EC 3.1.2.2) (Acyl coenzyme A thioester hydrolase) (MTE-I) (Very-long-chain acyl-CoA thioesterase)	1.4963	0.0196968	0.00940919	2.02645	3266.28	NA	2867.89	11206.5	7677.47	4900.44
O70503	Hsd17b12	Very-long-chain 3-oxoacyl-CoA reductase (EC 1.1.1.330) (17-beta-hydroxysteroid dehydrogenase 12) (17-beta-HSD 12) (3-ketoacyl-CoA reductase) (KAR) (Estradiol 17-beta-dehydrogenase 12) (EC 1.1.1.62) (KIK-I)	1.49215	0.0185421	0.0086837	2.0613	6269.74	3790.22	2471.89	14263.5	10232.8	8884.6
Q99JY0	Hadhb	Trifunctional enzyme subunit beta, mitochondrial (TP-beta) [Includes: 3-ketoacyl-CoA thiolase (EC 2.3.1.155) (EC 2.3.1.16) (Acetyl-CoA acyltransferase) (Beta-ketothiolase)]	1.49008	0.0129689	0.00509777	2.29262	35069.8	29817.7	23592	106639	79343.9	64631.7
P56379	Atp5mj	ATP synthase F(0) complex subunit j, mitochondrial (6.8 kDa mitochondrial proteolipid protein) (MLQ) (ATP synthase membrane subunit 6.8PL) (ATP synthase subunit ATP5MPL, mitochondrial)	1.49002	0.0215471	0.0108655	1.96395	2374.42	NA	1335.16	6532.47	3731.98	3438.96
Q78PY7	Snd1	Staphylococcal nuclease domain-containing protein 1 (EC 3.1.31.1) (100 kDa coactivator) (p100 co-activator)	1.48736	0.0291615	0.0170713	1.76773	19188	7640.3	18607.4	47836.1	46831.9	27811.9
Q8VEH3	Arl8a	ADP-ribosylation factor-like protein 8A (ADP-ribosylation factor-like protein 10B) (Novel small G protein indispensable for equal chromosome segregation 2)	1.48005	0.00576302	0.0014188	2.84808	4723.73	4268.67	3943.82	13658.5	12616.2	7531.81
O35737	Hnrnph1	Heterogeneous nuclear ribonucleoprotein H (hnRNP H) [Cleaved into: Heterogeneous nuclear ribonucleoprotein H, N-terminally processed]	1.47685	0.00334763	0.000633552	3.19822	16637.1	16903.5	18847.4	51066.4	50088.7	44689.4
P45376	Akr1b1	Aldo-keto reductase family 1 member B1 (EC 1.1.1.21) (EC 1.1.1.300) (EC 1.1.1.372) (EC 1.1.1.54) (Aldehyde reductase) (Aldo-keto reductase family 1 member B3) (Aldose reductase) (AR)	1.47309	0.0359973	0.022372	1.65029	9485.6	3332.1	5965.36	21690.2	16090.9	11563
O70194	Eif3d	Eukaryotic translation initiation factor 3 subunit D (eIF3d) (Eukaryotic translation initiation factor 3 subunit 7) (eIF-3-zeta) (eIF3 p66)	1.47307	0.0393316	0.0248227	1.60515	2925.64	1221.01	2296.93	7399.73	6178.78	3843.55
Q91V12	Acot7	Cytosolic acyl coenzyme A thioester hydrolase (EC 3.1.2.2) (Acyl-CoA thioesterase 7) (Brain acyl-CoA hydrolase) (BACH) (CTE-IIa) (CTE-II) (Long chain acyl-CoA thioester hydrolase)	1.47229	0.0248459	0.013677	1.86401	4985.12	4172.72	2910.47	17370.7	9803.74	7597.53
P62196	Psmc5	26S proteasome regulatory subunit 8 (26S proteasome AAA-ATPase subunit RPT6) (Proteasome 26S subunit ATPase 5) (Proteasome subunit p45) (p45/SUG) (mSUG1)	1.47004	0.0205678	0.0101219	1.99474	4676.63	2560.94	3210.08	12392	8721.65	7567.42
Q9Z1G4	Atp6v0a1	V-type proton ATPase 116 kDa subunit a 1 (V-ATPase 116 kDa subunit a 1) (Clathrin-coated vesicle/synaptic vesicle proton pump 116 kDa subunit) (Vacuolar adenosine triphosphatase subunit Ac116) (Vacuolar proton pump subunit 1) (Vacuolar proton translocating ATPase 116 kDa subunit a isoform 1)	1.47001	0.00666635	0.00178847	2.74752	4506.12	4638.14	3673.57	15434.2	11775.5	8985.34
O70133	Dhx9	ATP-dependent RNA helicase A (EC 3.6.4.13) (DEAH box protein 9) (mHEL-5) (Nuclear DNA helicase II) (NDH II) (RNA helicase A) (RHA)	1.46621	0.0241344	0.0130903	1.88305	8713.86	4942.64	7062.26	27046.3	16701.6	14206.8
Q9CRA4	Msmo1	Methylsterol monooxygenase 1 (EC 1.14.18.9) (C-4 methylsterol oxidase) (Sterol-C4-methyl oxidase)	1.45747	0.006966	0.00206396	2.6853	2790.34	3128.39	2358.4	9446.63	6604.5	6839.27
A2ASS6	Ttn	Titin (EC 2.7.11.1) (Connectin)	1.45573	0.0357931	0.0222152	1.65335	256299	118942	332456	751568	687078	405041
Q64433	Hspe1	10 kDa heat shock protein, mitochondrial (Hsp10) (10 kDa chaperonin) (Chaperonin 10) (CPN10)	1.45548	0.0130912	0.00524547	2.28022	12174.8	3026.01	5769.35	18200	13542.7	16077.4
Q61001	Lama5	Laminin subunit alpha-5 (Laminin-10 subunit alpha) (Laminin-11 subunit alpha) (Laminin-15 subunit alpha)	1.45489	0.033172	0.0198979	1.70119	2469.89	4772.4	7689.4	8618.44	13943.3	15638.1
Q9D0G0	Mrps30	Large ribosomal subunit protein mL65 (28S ribosomal protein S30, mitochondrial) (MRP-S30) (S30mt)	1.45441	0.0126254	0.0048186	2.31708	654.766	1554.34	NA	2492.94	2860.26	2016.16
Q8VH51	Rbm39	RNA-binding protein 39 (Coactivator of activating protein 1 and estrogen receptors) (Coactivator of AP-1 and ERs) (RNA-binding motif protein 39) (RNA-binding region-containing protein 2)	1.45275	0.006966	0.00206764	2.68452	1823.13	2099.06	1970.62	9374.24	5369.58	3944.96
Q05793	Hspg2	Basement membrane-specific heparan sulfate proteoglycan core protein (HSPG) (Perlecan) [Cleaved into: Endorepellin; LG3 peptide]	1.45189	0.0149419	0.00641052	2.19311	51810.3	81799.4	113646	184734	193313	278340
Q8BFR4	Gns	N-acetylglucosamine-6-sulfatase (EC 3.1.6.14) (Glucosamine-6-sulfatase) (G6S)	1.44667	0.00681259	0.00193498	2.71332	3353.71	1616.97	2130.07	5584.15	6408.71	5474.34
Q9EQP2	Ehd4	EH domain-containing protein 4 (PAST homolog 2) (mPAST2)	1.44534	0.0148164	0.00624973	2.20414	2301.05	NA	2239.34	7158.51	5953.45	3752.83
Q9R1P4	Psma1	Proteasome subunit alpha type-1 (Macropain subunit C2) (Multicatalytic endopeptidase complex subunit C2) (Proteasome component C2) (Proteasome nu chain) (Proteasome subunit alpha-6) (alpha-6)	1.4452	0.0183381	0.00855874	2.06759	3199.44	1475.3	1549.98	6588.52	4841.15	4233.15
Q9DB20	Atp5po	ATP synthase peripheral stalk subunit OSCP, mitochondrial (ATP synthase subunit O) (Oligomycin sensitivity conferral protein) (OSCP)	1.44368	0.0121574	0.00458219	2.33893	14141.5	9474.03	12391.6	38693.3	33325.5	25917.1
P62858	Rps28	Small ribosomal subunit protein eS28 (40S ribosomal protein S28)	1.44058	0.00674363	0.00188234	2.7253	7636.95	3508.3	4436.44	12595.9	12465.6	11126.3
Q6A0A9	FAM120A	Constitutive coactivator of PPAR-gamma-like protein 1 (Oxidative stress-associated SRC activator) (Protein FAM120A)	1.43848	0.037151	0.023238	1.6338	9240.06	5456.55	4804	26589.6	15347.1	11821.3
P62245	Rps15a	Small ribosomal subunit protein uS8 (40S ribosomal protein S15a)	1.43681	0.0068595	0.00195829	2.70812	21193	24588.8	20179.8	84421.9	59311.3	45707
Q8K2C9	Hacd3	Very-long-chain (3R)-3-hydroxyacyl-CoA dehydratase 3 (EC 4.2.1.134) (3-hydroxyacyl-CoA dehydratase 3) (HACD3) (Butyrate-induced protein 1) (B-ind1) (Protein-tyrosine phosphatase-like A domain-containing protein 1)	1.42847	0.00632543	0.00161813	2.79099	2963.56	5940.51	2887.73	8708.47	9126.44	7789.53
Q93092	Taldo1	Transaldolase (EC 2.2.1.2)	1.42706	0.0347557	0.0213774	1.67004	751.876	NA	909.527	2932.69	2186.34	993.829
Q91VM5	Rbmxl1	RNA binding motif protein, X-linked-like-1 (Heterogeneous nuclear ribonucleoprotein G-like 1) (RNA binding motif protein, X chromosome retrogene)	1.42621	0.00660794	0.00173094	2.76172	6187.02	5826.31	5674.97	12869.9	15836.3	21106.2
Q91VR2	Atp5f1c	ATP synthase F(1) complex subunit gamma, mitochondrial (ATP synthase F1 subunit gamma) (F-ATPase gamma subunit)	1.42426	0.00912856	0.00305993	2.51429	12211.3	8171.59	7136.98	27801.8	23171.5	20731.9
O09167	Rpl21	Large ribosomal subunit protein eL21 (60S ribosomal protein L21)	1.42122	0.0163044	0.00720428	2.14241	26186.9	11048.5	13521.9	50520.6	36827.3	34037
O35074	Ptgis	Prostacyclin synthase (EC 5.3.99.4) (Hydroperoxy icosatetraenoate dehydratase) (EC 4.2.1.152) (Prostaglandin I2 synthase)	1.42043	0.0235036	0.0125717	1.90061	4140.37	NA	2218.88	9068.42	6986.36	5511.43
Q3U9G9	Lbr	Delta(14)-sterol reductase LBR (Delta-14-SR) (EC 1.3.1.70) (3-beta-hydroxysterol Delta (14)-reductase) (C-14 sterol reductase) (C14SR) (Integral nuclear envelope inner membrane protein) (Lamin-B receptor) (Sterol C14-reductase)	1.41502	0.0292263	0.0171327	1.76617	25124.6	15213.7	18159.6	63442.9	67258.7	12858.8
Q9D0Q7	Mrpl45	Large ribosomal subunit protein mL45 (39S ribosomal protein L45, mitochondrial) (L45mt) (MRP-L45)	1.4122	0.0281025	0.0161584	1.7916	2046.12	3548.18	2520.92	9310.79	7122.22	5206.65
Q9D6Z1	Nop56	Nucleolar protein 56 (Nucleolar protein 5A)	1.40695	0.0415011	0.0266579	1.57417	3561.78	1103.66	1502.9	6330.74	4666.07	3408.74
Q80UM3	Naa15	N-alpha-acetyltransferase 15, NatA auxiliary subunit (N-terminal acetyltransferase 1) (NMDA receptor-regulated protein 1) (Protein tubedown-1)	1.40597	0.0233238	0.0122511	1.91182	1556.81	NA	2118.06	5653.85	4707.47	3004.81
P18242	Ctsd	Cathepsin D (EC 3.4.23.5)	1.4036	0.023904	0.0128532	1.89099	12774.5	7884.66	12909.6	40764	32197.5	18348.3
Q9R1P0	Psma4	Proteasome subunit alpha type-4 (Macropain subunit C9) (Multicatalytic endopeptidase complex subunit C9) (Proteasome component C9) (Proteasome subunit L) (Proteasome subunit alpha-3) (alpha-3)	1.39768	0.0204902	0.0100068	1.9997	3333.1	2180.61	2211.59	10265.7	6651.52	3326.71
Q8BMJ2	Lars1	Leucine--tRNA ligase, cytoplasmic (EC 6.1.1.4) (Leucyl-tRNA synthetase) (LeuRS)	1.39613	0.0172635	0.00780766	2.10748	NA	2925.59	3855.85	3133.35	8338.99	16789.7
P63001	Rac1	Ras-related C3 botulinum toxin substrate 1 (EC 3.6.5.2) (p21-Rac1)	1.39287	0.0259561	0.0145221	1.83797	7027.01	4307.7	5619.97	28838.6	11239.3	11567.6
P19324	Serpinh1	Serpin H1 (47 kDa heat shock protein) (Collagen-binding protein) (Colligin) (Serine protease inhibitor J6)	1.39226	0.0196699	0.00934625	2.02936	61457.2	24978.7	28181.5	110446	78250.4	72842.5
Q9JJI8	Rpl38	Large ribosomal subunit protein eL38 (60S ribosomal protein L38)	1.38998	0.019088	0.0090129	2.04514	7303.02	2735.37	3446.67	12369.1	9403.94	8235.7
P58252	Eef2	Elongation factor 2 (EF-2) (EC 3.6.5.-)	1.38804	0.0560739	0.0393462	1.4051	30635.8	13559.6	30668.2	94007.5	71906.5	33790.7
Q62351	Tfrc	Transferrin receptor protein 1 (TR) (TfR) (TfR1) (Trfr) (CD antigen CD71)	1.38751	0.0172635	0.00782148	2.10671	1778.5	1617.98	1049.57	5638.97	3091.91	3106.17
Q8K396	Mnd1	Meiotic nuclear division protein 1 homolog	1.38628	0.0241344	0.0131026	1.88264	5555.87	6449.71	3961.53	19735.3	12597.1	10203.1
Q9D023	Mpc2	Mitochondrial pyruvate carrier 2 (Brain protein 44)	1.38424	0.0217848	0.0110409	1.95699	5969.89	3836.53	3486.7	15571.4	8773.41	10401.9
Q9QYC7	Ggcx	Vitamin K-dependent gamma-carboxylase (VKGC) (EC 4.1.1.90) (Gamma-glutamyl carboxylase) (Peptidyl-glutamate 4-carboxylase) (Vitamin K gamma glutamyl carboxylase)	1.38222	0.00674363	0.001872	2.72769	3529.2	3768.93	NA	11860.8	9191.79	7243.58
P08113	Hsp90b1	Endoplasmin (EC 3.6.4.-) (94 kDa glucose-regulated protein) (GRP-94) (Endoplasmic reticulum resident protein 99) (ERp99) (Heat shock protein 90 kDa beta member 1) (Polymorphic tumor rejection antigen 1) (Tumor rejection antigen gp96)	1.38206	0.0301891	0.0178514	1.74833	28110.4	11403	20359	60459.9	54119.3	35318.1
P09671	Sod2	Superoxide dismutase [Mn], mitochondrial (EC 1.15.1.1)	1.3785	0.0146519	0.00613446	2.21222	4085.5	3824.84	5538.97	14423	13029.9	8097.97
Q91YQ5	Rpn1	Dolichyl-diphosphooligosaccharide--protein glycosyltransferase subunit 1 (Dolichyl-diphosphooligosaccharide--protein glycosyltransferase 67 kDa subunit) (Ribophorin I) (RPN-I) (Ribophorin-1)	1.37791	0.0207828	0.0102997	1.98717	10590.7	6758.12	6502.24	28990.6	18326.5	15380.2
P50544	Acadvl	Very long-chain specific acyl-CoA dehydrogenase, mitochondrial (VLCAD) (EC 1.3.8.9) (Long-chain specific acyl-CoA dehydrogenase, mitochondrial) (EC 1.3.8.8) (MVLCAD)	1.37644	0.0180975	0.00834489	2.07858	13720.4	8822.32	11698.4	36065.8	32706.4	21012.2
Q9CZU6	Cs	Citrate synthase, mitochondrial (EC 2.3.3.1) (Citrate (Si)-synthase)	1.37597	0.00781606	0.00240882	2.61819	84262.6	78511.2	90963.6	287630	219129	144452
Q501P1	Fbln7	Fibulin-7 (FIBL-7) (Protein TM14)	1.37452	0.006966	0.00205665	2.68684	270.371	2820.45	3229.73	7258.97	6806.59	7846.36
P14869	Rplp0	Large ribosomal subunit protein uL10 (60S acidic ribosomal protein P0) (60S ribosomal protein L10E)	1.37385	0.00930641	0.00313448	2.50383	8717.12	9125.15	11105.5	31821.2	24869.1	14914.8
P20029	Hspa5	Endoplasmic reticulum chaperone BiP (EC 3.6.4.10) (78 kDa glucose-regulated protein) (GRP-78) (Binding-immunoglobulin protein) (BiP) (Heat shock protein 70 family protein 5) (HSP70 family protein 5) (Heat shock protein family A member 5) (Immunoglobulin heavy chain-binding protein)	1.3728	0.0235143	0.0125963	1.89976	27568.6	7258.9	18134.2	55613.4	50482.6	35823.4
P51150	Rab7a	Ras-related protein Rab-7a (EC 3.6.5.2)	1.36967	0.0220279	0.0112347	1.94944	14820.4	7866.44	11955.9	38219.4	25943.2	24261.9
P61514	Rpl37a	Large ribosomal subunit protein eL43 (60S ribosomal protein L37a)	1.36688	0.0128317	0.00499335	2.30161	4323.85	3267.41	4390.65	22632.4	9861.79	7875.27
Q8VDW0	Ddx39a	ATP-dependent RNA helicase DDX39A (EC 3.6.4.13) (DEAD box protein 39)	1.36663	0.0222813	0.011507	1.93904	11807.6	5950.42	10751.8	28600.8	26480.9	17106.4
P35979	Rpl12	Large ribosomal subunit protein uL11 (60S ribosomal protein L12)	1.36294	0.0413711	0.0265412	1.57608	11628.6	6052.24	9959.18	33534.2	21709	16386.5
Q9CQQ7	Atp5pb	ATP synthase peripheral stalk subunit b, mitochondrial (ATP synthase F(0) complex subunit B1, mitochondrial) (ATP synthase peripheral stalk-membrane subunit b) (ATP synthase subunit b) (ATPase subunit b)	1.36172	0.0274082	0.0156492	1.80551	6778.52	4094.6	5245.04	20951.3	12101.8	9748.7
P11983	Tcp1	T-complex protein 1 subunit alpha (TCP-1-alpha) (EC 3.6.1.-) (CCT-alpha) (Tailless complex polypeptide 1A) (TCP-1-A) (Tailless complex polypeptide 1B) (TCP-1-B)	1.36147	0.0179699	0.00821399	2.08545	202537	146354	137199	643078	410121	266763
Q8VDN2	Atp1a1	Sodium/potassium-transporting ATPase subunit alpha-1 (Na(+)/K(+) ATPase alpha-1 subunit) (EC 7.2.2.13) (Sodium pump subunit alpha-1)	1.36143	0.018105	0.00836287	2.07764	7756.24	4127.99	5209.14	16643.8	15332	11090.5
Q01149	Col1a2	Collagen alpha-2(I) chain (Alpha-2 type I collagen)	1.35983	0.0208417	0.0103456	1.98524	5488.62	1453.61	3244.88	9573.06	6547.14	9219.44
Q04750	Top1	DNA topoisomerase 1 (EC 5.6.2.1) (DNA topoisomerase I)	1.35151	0.0098981	0.00347297	2.4593	2427.38	3214.01	2658.12	7740.71	8359.2	5328.91
P11499	Hsp90ab1	Heat shock protein HSP 90-beta (Heat shock 84 kDa) (HSP 84) (HSP84) (Tumor-specific transplantation 84 kDa antigen) (TSTA)	1.34743	0.0454262	0.0301263	1.52105	33079.2	13174.7	22393.4	75162.9	52844.5	40486
P63017	Hspa8	Heat shock cognate 71 kDa protein (EC 3.6.4.10) (Heat shock 70 kDa protein 8)	1.34616	0.033247	0.0199695	1.69963	62628.8	29254.6	42721.6	137048	117309	80008.3
P62852	Rps25	Small ribosomal subunit protein eS25 (40S ribosomal protein S25)	1.34455	0.0206112	0.0101981	1.99148	6016.98	2792.96	3273.58	12333.2	8107.07	8486.54
Q62425	Coxfa4	Cytochrome c oxidase subunit FA4 (Cytochrome c oxidase subunit NDUFA4)	1.34258	0.0170408	0.00765263	2.11619	13230	2508.49	5862.7	17735.9	13694.7	13534.3
P11438	Lamp1	Lysosome-associated membrane glycoprotein 1 (LAMP-1) (Lysosome-associated membrane protein 1) (120 kDa lysosomal membrane glycoprotein) (CD107 antigen-like family member A) (LGP-120) (Lysosomal membrane glycoprotein A) (LGP-A) (P2B) (CD antigen CD107a)	1.33633	0.0129689	0.00510644	2.29188	1467.27	2004.92	1568.39	6259.43	4083.33	3172.6
P02469	Lamb1	Laminin subunit beta-1 (Laminin B1 chain) (Laminin-1 subunit beta) (Laminin-10 subunit beta) (Laminin-12 subunit beta) (Laminin-2 subunit beta) (Laminin-6 subunit beta) (Laminin-8 subunit beta)	1.33314	0.00801773	0.00249469	2.60298	4507.57	3638.95	3790.79	7623.98	10169.4	12131.5
P30285	Cdk4	Cyclin-dependent kinase 4 (EC 2.7.11.22) (CRK3) (Cell division protein kinase 4) (PSK-J3)	1.33141	0.00984138	0.00339538	2.46911	3819.98	3676.14	2831.24	10158.8	8482.06	7356.97
Q9DCX2	Atp5pd	ATP synthase peripheral stalk subunit d, mitochondrial (ATPase subunit d) (ATP synthase peripheral stalk subunit d)	1.32863	0.0114644	0.00422903	2.37376	8536.83	3915.09	4589.74	13709.9	12304	10566.5
Q9D2G2	Dlst	Dihydrolipoyllysine-residue succinyltransferase component of 2-oxoglutarate dehydrogenase complex, mitochondrial (EC 2.3.1.61) (2-oxoglutarate dehydrogenase complex component E2) (OGDC-E2) (Dihydrolipoamide succinyltransferase component of 2-oxoglutarate dehydrogenase complex) (E2K)	1.32614	0.00834391	0.0026564	2.57571	11953.7	6493.47	9701.79	27406	22843.2	22994.7
P67778	Phb1	Prohibitin 1 (B-cell receptor-associated protein 32) (BAP 32)	1.32447	0.0145571	0.00605864	2.21762	22509.9	15987.8	20961.9	61925.4	48194.4	39708.1
P14131	Rps16	Small ribosomal subunit protein uS9 (40S ribosomal protein S16)	1.32013	0.032558	0.019399	1.71222	14696.3	8748.2	11937.5	40436.6	27521.3	21471.5
Q921S7	Mrpl37	Large ribosomal subunit protein mL37 (39S ribosomal protein L37, mitochondrial) (L37mt) (MRP-L37)	1.31959	0.0088183	0.00288522	2.53982	5710.64	5604.79	4109.47	15692.5	11623.3	11216.8
O88712	Ctbp1	C-terminal-binding protein 1 (CtBP1) (EC 1.1.1.-)	1.31922	0.0215914	0.0109082	1.96225	2108.74	3402.84	2885.63	8453.59	7922.56	4806.81
Q8R1I1	Uqcr10	Cytochrome b-c1 complex subunit 9 (Complex III subunit 9) (Complex III subunit X) (Cytochrome c1 non-heme 7 kDa protein) (Ubiquinol-cytochrome c reductase complex 7.2 kDa protein)	1.31878	0.0415376	0.0267375	1.57288	4218.84	2470.8	NA	12161.4	4882.17	6454.72
Q91WK1	Spryd4	SPRY domain-containing protein 4	1.31553	0.0130912	0.00523507	2.28108	4514.73	8160.81	5486.42	17666.8	13321	12912.6
Q9CQF9	Pcyox1	Prenylcysteine oxidase 1 (EC 1.8.3.5) (Prenylcysteine lyase)	1.31214	0.00889038	0.00291593	2.53522	7635.29	6708.13	6169.71	22114.5	16914.2	13117.3
P62320	Snrpd3	Small nuclear ribonucleoprotein Sm D3 (Sm-D3) (snRNP core protein D3)	1.30659	0.0142829	0.00589873	2.22924	7115.51	2663.33	4291.77	12390.4	10129.5	9537.05
Q9D8B4	Ndufa11	NADH dehydrogenase [ubiquinone] 1 alpha subcomplex subunit 11 (Complex I-B14.7) (CI-B14.7) (NADH-ubiquinone oxidoreductase subunit B14.7)	1.30658	0.0439874	0.0289389	1.53852	5378.4	2406.83	2627.63	13243.4	6479.12	6002.83
P56382	Atp5f1e	ATP synthase F(1) complex subunit epsilon, mitochondrial (ATPase subunit epsilon) (ATP synthase F1 subunit epsilon)	1.30293	0.0472178	0.0315795	1.50059	7420.3	4016.34	6150.43	19594	15108.3	9302.93
P62814	Atp6v1b2	V-type proton ATPase subunit B, brain isoform (V-ATPase subunit B 2) (Endomembrane proton pump 58 kDa subunit) (Vacuolar proton pump subunit B 2)	1.29811	0.00851883	0.00271892	2.5656	4372.12	3804.28	4505.88	12592.6	10369.4	7173.66
Q91V01	Lpcat3	Lysophospholipid acyltransferase 5 (LPLAT 5) (EC 2.3.1.-) (1-acylglycerophosphocholine O-acyltransferase) (EC 2.3.1.23) (1-acylglycerophosphoethanolamine O-acyltransferase) (EC 2.3.1.n7) (1-acylglycerophosphoserine O-acyltransferase) (EC 2.3.1.n6) (Lysophosphatidylcholine acyltransferase) (LPCAT) (Lyso-PC acyltransferase) (Lysophosphatidylcholine acyltransferase 3) (Lyso-PC acyltransferase 3) (mL…	1.2922	0.0289816	0.016873	1.77281	2413.34	5464.25	3992.47	11935.5	8772.4	7389.69
Q9CQR2	Rps21	Small ribosomal subunit protein eS21 (40S ribosomal protein S21)	1.28363	0.0144677	0.00598795	2.22272	2220.41	1056.75	1788.03	5078.54	3825.12	3777.26
P28653	Bgn	Biglycan (Bone/cartilage proteoglycan I) (PG-S1)	1.282	0.0389941	0.0245472	1.61	3704.51	1836.12	1732.48	8978.31	4236.02	4459.26
P19783	Cox4i1	Cytochrome c oxidase subunit 4 isoform 1, mitochondrial (Cytochrome c oxidase polypeptide IV) (Cytochrome c oxidase subunit IV isoform 1) (COX IV-1)	1.28181	0.036516	0.0227529	1.64296	4298.1	2033.64	4624.62	11357.8	7701.87	6646.22
Q60972	Rbbp4	Histone-binding protein RBBP4 (Chromatin assembly factor 1 subunit C) (CAF-1 subunit C) (Chromatin assembly factor I p48 subunit) (CAF-I 48 kDa subunit) (CAF-I p48) (Nucleosome-remodeling factor subunit RBAP48) (Retinoblastoma-binding protein 4) (RBBP-4) (Retinoblastoma-binding protein p48)	1.28161	0.0617078	0.0441406	1.35516	4270.36	1502.76	4404.94	8176.39	10059.6	5344.07
Q9CZN7	Shmt2	Serine hydroxymethyltransferase, mitochondrial (SHMT) (EC 2.1.2.1) (Glycine hydroxymethyltransferase) (Serine methylase)	1.28059	0.0131934	0.00530063	2.27567	26532.2	19911.4	25761.7	67564.8	67072.3	42285.2
O08599	Stxbp1	Syntaxin-binding protein 1 (Protein unc-18 homolog 1) (Unc18-1) (Protein unc-18 homolog A) (Unc-18A)	1.28033	0.02715	0.0154583	1.81084	162.788	NA	NA	787.285	974.715	662.811
Q8CI59	Steap3	Metalloreductase STEAP3 (EC 1.16.1.-) (Dudulin-2) (Protein nm1054) (Six-transmembrane epithelial antigen of prostate 3) (Tumor suppressor-activated pathway protein 6)	1.27756	0.00513892	0.00119922	2.9211	4313.28	3975.29	4109.41	10166.8	9754.22	10096.9
P62264	Rps14	Small ribosomal subunit protein uS11 (40S ribosomal protein S14)	1.2756	0.0217193	0.0109903	1.95899	10121.7	4742.34	9252.47	22715.7	20573.9	15421.6
Q8R086	Suox	Sulfite oxidase, mitochondrial (EC 1.8.3.1)	1.27504	0.0251795	0.0139931	1.85409	238.69	509.19	1207.99	1526.94	1074.57	1144.45
P97807	Fh	Fumarate hydratase, mitochondrial (Fumarase) (EC 4.2.1.2) (EF-3)	1.27355	0.0067366	0.00185297	2.73213	18501.6	16267.5	19280.4	45691.7	46947.3	38227.1
P29341	Pabpc1	Polyadenylate-binding protein 1 (PABP-1) (Poly(A)-binding protein 1)	1.27214	0.016879	0.00756644	2.12111	20133.2	14236.2	17275.7	49448.1	43649.8	32323.2
P47955	Rplp1	Large ribosomal subunit protein P1 (60S acidic ribosomal protein P1)	1.26959	0.0335792	0.0203576	1.69127	19487.1	3068.84	12317.1	36497.5	30802.6	23290.8
P17751	Tpi1	Triosephosphate isomerase (TIM) (EC 5.3.1.1) (Methylglyoxal synthase) (EC 4.2.3.3) (Triose-phosphate isomerase)	1.26685	0.064697	0.0466956	1.33072	16137.2	7727.19	13305.5	40715.9	29065.1	19538.4
P62862	Fau	Ubiquitin-like FUBI-ribosomal protein eS30 fusion protein (FAU ubiquitin-like and ribosomal protein S30) [Cleaved into: Ubiquitin-like protein FUBI; Small ribosomal subunit protein eS30 (40S ribosomal protein S30)]	1.26562	0.0174539	0.00795012	2.09963	7435.4	4909.98	3272.83	13810.1	9986.27	11934.7
Q9D958	Spcs1	Signal peptidase complex subunit 1 (Microsomal signal peptidase 12 kDa subunit) (SPase 12 kDa subunit)	1.25753	0.0367496	0.0229575	1.63908	3963.24	9171.6	4329.44	18221.6	10814.1	10583.6
P56391	Cox6b1	Cytochrome c oxidase subunit 6B1 (Cytochrome c oxidase subunit VIb isoform 1) (COX VIb-1)	1.25718	0.0561516	0.0394694	1.40374	4934.2	NA	4287.95	12386.9	12392.4	4730.39
P42208	Septin2	Septin-2 (Neural precursor cell expressed developmentally down-regulated protein 5) (NEDD-5)	1.25641	0.0502498	0.0344132	1.46327	6242.72	3386.66	2853.23	13621	8476.62	7127
Q9D0K2	Oxct1	Succinyl-CoA:3-ketoacid coenzyme A transferase 1, mitochondrial (SCOT) (EC 2.8.3.5) (3-oxoacid CoA-transferase 1) (Somatic-type succinyl-CoA:3-oxoacid CoA-transferase) (SCOT-s) (Succinyl-CoA:3-oxoacid CoA transferase)	1.25529	0.00909033	0.00303151	2.51834	15193	13400.1	13288.9	38895.9	33265.1	19627.1
Q8BTI8	Srrm2	Serine/arginine repetitive matrix protein 2	1.24873	0.0671435	0.0488366	1.31125	15614.6	3260.86	7584.95	22819.2	21293.6	12050.7
P35293	Rab18	Ras-related protein Rab-18 (EC 3.6.5.2)	1.24766	0.0130887	0.0051956	2.28436	5450.14	2990.97	4086.68	11595	8853.77	8904.16
P07901	Hsp90aa1	Heat shock protein HSP 90-alpha (EC 3.6.4.10) (Heat shock 86 kDa) (HSP 86) (HSP86) (Tumor-specific transplantation 86 kDa antigen) (TSTA)	1.24743	0.0561516	0.0394907	1.4035	3852.11	1829.62	3257.38	9290.15	6697.31	4941.23
P80317	Cct6a	T-complex protein 1 subunit zeta (TCP-1-zeta) (EC 3.6.1.-) (CCT-zeta-1)	1.24435	0.0550432	0.0385347	1.41415	7946.85	4022.41	5694.12	17596.7	14580.9	9436.12
Q60994	Adipoq	Adiponectin (30 kDa adipocyte complement-related protein) (Adipocyte complement-related 30 kDa protein) (ACRP30) (Adipocyte, C1q and collagen domain-containing protein) (Adipocyte-specific protein AdipoQ)	1.23836	0.0354635	0.0219119	1.65932	2657.85	3310.59	1284.95	7240.8	4470.1	5150.76
P50637	Tspo	Translocator protein (Mitochondrial benzodiazepine receptor) (PKBS) (Peripheral-type benzodiazepine receptor) (PBR)	1.23416	0.0241344	0.0130782	1.88345	14820.7	33292.6	18012	59822.9	40400.5	42263.8
P80313	Cct7	T-complex protein 1 subunit eta (TCP-1-eta) (EC 3.6.1.-) (CCT-eta)	1.23047	0.0149136	0.0063803	2.19516	7298.14	6184.05	5536.06	19008.7	15137.4	9343.14
Q9Z204	Hnrnpc	Heterogeneous nuclear ribonucleoproteins C1/C2 (hnRNP C1/C2)	1.229	0.018802	0.00883559	2.05376	4291.17	3036.03	3399.18	11286.1	6337.92	7977.58
Q8K297	Colgalt1	Procollagen galactosyltransferase 1 (EC 2.4.1.50) (Collagen beta(1-O)galactosyltransferase 1) (Glycosyltransferase 25 family member 1) (Hydroxylysine galactosyltransferase 1)	1.22783	0.0409881	0.0261969	1.58175	7460.94	3397.86	NA	13783.1	12065.1	8189.53
Q8R127	Sccpdh	Saccharopine dehydrogenase-like oxidoreductase (EC 1.-.-.-)	1.22622	0.0107835	0.0038914	2.40989	9551.22	8087.37	9253.13	27063.5	20919.5	15418.7
Q9D773	Mrpl2	Large ribosomal subunit protein uL2m (39S ribosomal protein L2, mitochondrial) (L2mt) (MRP-L2)	1.21987	0.0341783	0.02094	1.67902	1491.12	1540.17	725.613	3721.72	2323.4	2510.69
Q8BU30	Iars1	Isoleucine--tRNA ligase, cytoplasmic (EC 6.1.1.5) (Isoleucyl-tRNA synthetase) (IRS) (IleRS)	1.21795	0.0463284	0.0308361	1.51094	6818.51	2990.85	6348.48	12778.4	15073.1	8463.71
C0HKE1	H2ac4	Histone H2A type 1-B	1.21456	0.0407044	0.0259503	1.58586	NA	NA	NA	NA	NA	NA
P62715	Ppp2cb	Serine/threonine-protein phosphatase 2A catalytic subunit beta isoform (PP2A-beta) (EC 3.1.3.16)	1.21259	0.0539592	0.0375269	1.42566	NA	NA	NA	NA	NA	NA
P32921	Wars1	Tryptophan--tRNA ligase, cytoplasmic (EC 6.1.1.2) (Tryptophanyl-tRNA synthetase) (TrpRS) [Cleaved into: T1-TrpRS; T2-TrpRS]	1.20564	0.0160708	0.00703662	2.15264	5763.97	1957.84	3146.93	7900.24	6524.5	7422.16
Q9D0E1	Hnrnpm	Heterogeneous nuclear ribonucleoprotein M (hnRNP M)	1.20419	0.0259561	0.0145946	1.83581	49390.6	35898.4	58122.3	130961	118147	81471.7
Q9Z1N5	Ddx39b	Spliceosome RNA helicase Ddx39b (EC 3.6.4.13) (56 kDa U2AF65-associated protein) (DEAD box protein UAP56) (HLA-B-associated transcript 1 protein)	1.19908	0.00894134	0.00294699	2.53062	16322.6	15849.8	16049.7	38144.2	36904.4	24936.6
P70349	Hint1	Adenosine 5'-monophosphoramidase HINT1 (EC 3.9.1.-) (Desumoylating isopeptidase HINT1) (EC 3.4.22.-) (Histidine triad nucleotide-binding protein 1) (Protein kinase C inhibitor 1) (Protein kinase C-interacting protein 1) (PKCI-1)	1.19769	0.033962	0.0207531	1.68292	6056.53	NA	3484.68	12503.5	8400.27	7561.28
P62242	Rps8	Small ribosomal subunit protein eS8 (40S ribosomal protein S8)	1.19706	0.0220428	0.0112601	1.94846	68334.7	66044.2	47487.6	184464	142469	98286.4
P59999	Arpc4	Actin-related protein 2/3 complex subunit 4 (Arp2/3 complex 20 kDa subunit) (p20-ARC)	1.19681	0.0282498	0.016311	1.78752	8297.76	5525.47	6193.66	25678	12719.1	11902.2
P45952	Acadm	Medium-chain specific acyl-CoA dehydrogenase, mitochondrial (MCAD) (EC 1.3.8.7)	1.19338	0.010633	0.00382005	2.41793	23949.1	20209.2	24345.6	61251.3	53234.9	39584.5
O88322	Nid2	Nidogen-2 (NID-2) (Entactin-2)	1.19309	0.0144677	0.00599822	2.22198	10726.9	7867.92	15007.2	24660	21732.8	27535
Q791V5	Mtch2	Mitochondrial carrier homolog 2 (Met-induced mitochondrial protein)	1.1929	0.0261479	0.0147619	1.83086	16105.4	14385.9	9541.87	37700.5	28473.1	24610.3
P37889	Fbln2	Fibulin-2 (FIBL-2)	1.19222	0.0480764	0.0325008	1.48811	21569.9	7225.39	11587	37788	24279.5	22150.3
P80318	Cct3	T-complex protein 1 subunit gamma (TCP-1-gamma) (EC 3.6.1.-) (CCT-gamma) (Matricin) (mTRiC-P5)	1.18824	0.0344654	0.0211712	1.67425	9724.35	6476.16	5931.9	21397.3	19336	10686.5
P62835	Rap1a	Ras-related protein Rap-1A (EC 3.6.5.2) (Ras-related protein Krev-1)	1.18385	0.0098981	0.00347458	2.4591	16373	18240.7	16432.7	44416.8	38609	29134.9
P63260	Actg1	Actin, cytoplasmic 2 (EC 3.6.4.-) (Gamma-actin) [Cleaved into: Actin, cytoplasmic 2, N-terminally processed]	1.18367	0.0156992	0.00683612	2.16519	27783.4	12814.7	20848.2	49415.8	41155.4	52222.4
P70372	Elavl1	ELAV-like protein 1 (Elav-like generic protein) (Hu-antigen R) (HuR) (MelG)	1.18092	0.0233742	0.0124087	1.90627	5434.79	2709.42	4631.36	10879.3	10410.5	7596.91
Q3UHB1	Nt5dc3	5'-nucleotidase domain-containing protein 3 (EC 3.1.3.-) (GRP94-neighboring nucleotidase)	1.17547	0.0326994	0.0195095	1.70975	4805.99	5649.36	3645.65	13986.4	11256.4	7247.13
Q8BMD8	Slc25a24	Mitochondrial adenyl nucleotide antiporter SLC25A24 (Small calcium-binding mitochondrial carrier protein 1) (SCaMC-1) (Solute carrier family 25 member 24)	1.17445	0.0146295	0.00611226	2.2138	3294.13	4181.32	4382.62	10098.1	10071.5	6719.93
Q9CRC0	Vkorc1	Vitamin K epoxide reductase complex subunit 1 (EC 1.17.4.4) (Vitamin K1 2,3-epoxide reductase subunit 1)	1.1681	0.019088	0.00901591	2.04499	7547.9	6134.02	5808.55	18865.5	14506.9	4641.12
Q8BP67	Rpl24	Large ribosomal subunit protein eL24 (60S ribosomal protein L24)	1.16782	0.0215471	0.0108686	1.96383	22166.2	16049.2	15843.9	58437.1	36398.3	31427.8
Q9JIM1	Slc29a1	Equilibrative nucleoside transporter 1 (mENT1) (Equilibrative nitrobenzylmercaptopurine riboside-sensitive nucleoside transporter) (Equilibrative NBMPR-sensitive nucleoside transporter) (Nucleoside transporter, es-type) (Solute carrier family 29 member 1)	1.164	0.0434642	0.028372	1.54711	5934.53	14894.9	5825.12	21535.7	16265.4	13333.5
Q9CQ62	Decr1	2,4-dienoyl-CoA reductase [(3E)-enoyl-CoA-producing], mitochondrial (EC 1.3.1.124) (2,4-dienoyl-CoA reductase [NADPH]) (4-enoyl-CoA reductase [NADPH])	1.1625	0.00984138	0.00338451	2.4705	15766.4	17548.6	16534.4	41217.2	37278.4	26821.2
Q9CQ92	Fis1	Mitochondrial fission 1 protein (FIS1 homolog) (Tetratricopeptide repeat protein 11) (TPR repeat protein 11)	1.16239	0.0212296	0.0106233	1.97374	NA	NA	NA	334.207	1016.45	1015.32
Q8BG32	Psmd11	26S proteasome non-ATPase regulatory subunit 11 (26S proteasome regulatory subunit RPN6) (26S proteasome regulatory subunit S9) (26S proteasome regulatory subunit p44.5)	1.16162	0.0142829	0.00589257	2.2297	6709.15	NA	5117.63	13093	12281.1	10184.5
P03930	Mtatp8	ATP synthase F(0) complex subunit 8 (A6L) (F-ATPase subunit 8)	1.15858	0.0382594	0.0239927	1.61992	16650.3	7193.15	7078.27	25188.8	16160.3	19342.1
P48678	Lmna	Prelamin-A/C [Cleaved into: Lamin-A/C]	1.15747	0.0221532	0.0113875	1.94357	55402.6	28553.2	37189.5	102826	84871.5	73186.8
Q80W54	Zmpste24	CAAX prenyl protease 1 homolog (EC 3.4.24.84) (Farnesylated proteins-converting enzyme 1) (FACE-1) (Prenyl protein-specific endoprotease 1) (Zinc metalloproteinase Ste24 homolog)	1.15667	0.028539	0.0165696	1.78069	7485.48	3556.16	5856.26	14849.2	11985.5	9987.03
Q07417	Acads	Short-chain specific acyl-CoA dehydrogenase, mitochondrial (SCAD) (EC 1.3.8.1) (Butyryl-CoA dehydrogenase)	1.15591	0.0342157	0.0209904	1.67798	55005.2	44922.9	35310.8	123578	102791	75996
Q9EQK7	Icmt	Protein-S-isoprenylcysteine O-methyltransferase (EC 2.1.1.100) (Isoprenylcysteine carboxylmethyltransferase) (Prenylated protein carboxyl methyltransferase) (PPMT) (Prenylcysteine carboxyl methyltransferase) (pcCMT)	1.15388	0.0205667	0.0100607	1.99737	836.993	7590.15	3483.94	7375.83	7488.21	8438.65
Q91V88	Npnt	Nephronectin (Preosteoblast EGF-like repeat protein with MAM domain)	1.1492	0.0333728	0.0201789	1.6951	NA	4279.47	1683.38	5004.76	6144.84	7581.37
P14733	Lmnb1	Lamin-B1	1.1455	0.0439874	0.0289604	1.53819	1793.7	268.781	1026.22	2389.72	1796.42	2729.2
Q9JLM8	Dclk1	Serine/threonine-protein kinase DCLK1 (EC 2.7.11.1) (Doublecortin-like and CAM kinase-like 1) (Doublecortin-like kinase 1)	1.14531	0.00986555	0.00341774	2.46626	16884	11812.8	17706.5	38020.1	37434.3	35546.1
Q9JKN1	Slc30a7	Zinc transporter 7 (Solute carrier family 30 member 7) (Znt-like transporter 2)	1.14111	0.017989	0.00826247	2.08289	2557.77	2055.93	2373.68	7425.28	5117.5	3268.53
O88569	Hnrnpa2b1	Heterogeneous nuclear ribonucleoproteins A2/B1 (hnRNP A2/B1)	1.14028	0.0128317	0.0049206	2.30798	23557.7	20935	29307.7	50145.5	52742.2	52944.3
P62806	H4c1; H4c2; H4c3; H4c4; H4c6; H4c8; H4c9; H4c11; H4c12; Hist1h4m; H4c14; H4c16	Histone H4	1.13894	0.0474857	0.0319491	1.49554	227244	99594.4	109094	414631	241519	255402
Q9CXW4	Rpl11	Large ribosomal subunit protein uL5 (60S ribosomal protein L11)	1.13818	0.0502498	0.0344096	1.46332	28495.8	16981.2	26404.9	71770.7	54915.1	34570.2
Q9WTY4	Aqp5	Aquaporin-5 (AQP-5)	1.11116	0.0412544	0.0264332	1.57785	7593.16	15670.6	8004.46	29236.7	18370.8	17396.2
P70699	Gaa	Lysosomal alpha-glucosidase (EC 3.2.1.20) (Acid maltase)	1.11016	0.0407885	0.0260366	1.58442	2494.93	2532.06	1617.18	6836.33	4671.32	3220.5
Q8R361	Rab11fip5	Rab11 family-interacting protein 5 (Rab11-FIP5) (Rab11-interacting protein Rip11)	1.10782	0.0150643	0.00648717	2.18794	4530.63	3559.91	3112.49	9205.75	7296.49	7484.9
Q6NZC7	Sec23ip	SEC23-interacting protein	1.10323	0.0583502	0.0411774	1.38534	6864.1	NA	3015.86	10640.7	8053.6	6303.88
P62855	Rps26	Small ribosomal subunit protein eS26 (40S ribosomal protein S26)	1.09934	0.0612408	0.0436593	1.35992	22026.9	17709.7	12826.6	58484.9	26245	32065.1
Q9D880	Timm50	Mitochondrial import inner membrane translocase subunit TIM50	1.09683	0.0205678	0.0101272	1.99451	2317.3	3099.53	2642.93	4717.02	7155.98	5505.88
Q9DB77	Uqcrc2	Cytochrome b-c1 complex subunit 2, mitochondrial (Complex III subunit 2) (Core protein II) (Ubiquinol-cytochrome-c reductase complex core protein 2)	1.09379	0.0535928	0.0371325	1.43025	14891.2	8670.21	9854.71	30706.1	23072.9	17463.5
Q9CVB6	Arpc2	Actin-related protein 2/3 complex subunit 2 (Arp2/3 complex 34 kDa subunit) (p34-ARC)	1.0877	0.0418582	0.0270215	1.56829	3075.01	NA	1699.61	5823.13	3752.05	3560.73
O09161	Casq2	Calsequestrin-2 (Calsequestrin, cardiac muscle isoform)	1.08142	0.0354635	0.0219265	1.65903	500.002	NA	1792.95	2143.97	1864.16	1536.26
P97450	Atp5pf	ATP synthase peripheral stalk subunit F6, mitochondrial (ATPase subunit F6) (ATP synthase peripheral stalk subunit F6)	1.0777	0.0351721	0.0216617	1.66431	5029.76	NA	3630.78	11315.1	6198.92	8284.92
O35405	Pld3	5'-3' exonuclease PLD3 (EC 3.1.16.1) ((S,S)-bis(monoacylglycero)phosphate synthase PLD3) (EC 3.1.4.-) (Phospholipase D3) (Schwannoma-associated protein 9) (SAM-9)	1.07016	0.0176491	0.00805319	2.09403	7003.75	7526.28	6251.76	19052.8	14504.4	10547.2
Q99K48	Nono	Non-POU domain-containing octamer-binding protein (NonO protein)	1.06592	0.018802	0.0088262	2.05423	7873.29	8621.36	11323.5	21242.5	20097.5	16521.9
P62743	Ap2s1	AP-2 complex subunit sigma (Adaptor protein complex AP-2 subunit sigma) (Adaptor-related protein complex 2 subunit sigma) (Clathrin assembly protein 2 sigma small chain) (Clathrin coat assembly protein AP17) (Clathrin coat-associated protein AP17) (Plasma membrane adaptor AP-2 17 kDa protein) (Sigma-adaptin 3b) (Sigma2-adaptin)	1.05671	0.0134089	0.00545175	2.26346	21119.2	18524.9	20852.5	53812.6	37742.3	40773.3
Q64133	Maoa	Amine oxidase [flavin-containing] A (EC 1.4.3.21) (EC 1.4.3.4) (Monoamine oxidase type A) (MAO-A)	1.05649	0.0430868	0.028091	1.55143	11003	13579	8854	29888.3	23037.6	17288.2
P62996	Tra2b	Transformer-2 protein homolog beta (TRA-2 beta) (TRA2-beta) (Silica-induced gene 41 protein) (SIG-41) (Splicing factor, arginine/serine-rich 10) (Transformer-2 protein homolog B)	1.05548	0.0117392	0.00435793	2.36072	2930.47	3662.91	3213.41	6893.65	6833.21	6327.7
P47962	Rpl5	Large ribosomal subunit protein uL18 (60S ribosomal protein L5)	1.05292	0.0416827	0.0268748	1.57065	7791.11	5233.66	5131.34	17478.4	12664.5	8443.81
O70572	Smpd2	Sphingomyelin phosphodiesterase 2 (EC 3.1.4.12) (Lyso-platelet-activating factor-phospholipase C) (Lyso-PAF-PLC) (Neutral sphingomyelinase) (N-SMase) (nSMase)	1.05134	0.019802	0.00949605	2.02246	1772.74	1569.37	1333.43	4018.97	2882.01	2853.76
Q8R3G9	Tspan8	Tetraspanin-8 (Tspan-8)	1.05051	0.0203511	0.00992257	2.00338	6811.52	7696.2	4193.19	15208.1	12107.2	13027.2
Q9DBG6	Rpn2	Dolichyl-diphosphooligosaccharide--protein glycosyltransferase subunit 2 (Dolichyl-diphosphooligosaccharide--protein glycosyltransferase 63 kDa subunit) (Ribophorin II) (RPN-II) (Ribophorin-2)	1.04335	0.0222139	0.0114422	1.94149	13129.7	15672.5	11896.5	36108.3	25197.8	23557.6
Q99KK2	Cmas	N-acylneuraminate cytidylyltransferase (EC 2.7.7.43) (CMP-N-acetylneuraminic acid synthase) (CMP-NeuNAc synthase)	1.04272	0.0248459	0.0137479	1.86176	2530.35	2172.83	1910.95	5355.42	5031.62	2898.7
Q78IK2	Atp5mk	ATP synthase F(0) complex subunit k, mitochondrial (ATP synthase membrane subunit DAPIT, mitochondrial) (Diabetes-associated protein in insulin-sensitive tissues) (Up-regulated during skeletal muscle growth protein 5)	1.04132	0.0172635	0.00782188	2.10669	5074.86	8281.67	6116.53	13967	11519.8	12502.3
Q9CQE1	Nipsnap3b	Protein NipSnap homolog 3B (NipSnap3B) (NipSnap-related protein) (Protein NipSnap homolog 3A) (NipSnap3A)	1.0395	0.0676313	0.049445	1.30588	1476.33	2499.07	1736.34	5855.25	3509.76	2709.55
P62830	Rpl23	Large ribosomal subunit protein uL14 (60S ribosomal protein L23)	1.03438	0.018105	0.00839188	2.07614	21066.8	16857.8	20759.6	47260	41414.5	32370
Q9QZ06	Tollip	Toll-interacting protein	1.03256	0.0241344	0.0130804	1.88338	4036.01	3801.9	3247.06	10961.6	7528.76	4741.51
Q9QUM9	Psma6	Proteasome subunit alpha type-6 (Macropain iota chain) (Multicatalytic endopeptidase complex iota chain) (Proteasome iota chain) (Proteasome subunit alpha-1) (alpha-1)	1.03101	0.0638371	0.0459197	1.338	4914.32	2966.94	4507.93	13577.8	8251.94	5007.51
Q60692	Psmb6	Proteasome subunit beta type-6 (EC 3.4.25.1) (Low molecular mass protein 19) (Macropain delta chain) (Multicatalytic endopeptidase complex delta chain) (Proteasome delta chain) (Proteasome subunit Y) (Proteasome subunit beta-1) (beta-1)	1.02882	0.0211443	0.010559	1.97638	4809.1	NA	4651.69	11262	8017.43	7611.22
P21619	Lmnb2	Lamin-B2	1.02351	0.0130171	0.00514631	2.2885	7619.52	7294.05	6888.69	17166	14734	13375.7
P46978	Stt3a	Dolichyl-diphosphooligosaccharide--protein glycosyltransferase subunit STT3A (Oligosaccharyl transferase subunit STT3A) (STT3-A) (EC 2.4.99.18) (B5) (Integral membrane protein 1)	1.0217	0.0665956	0.0483312	1.31577	16879.4	34265.2	21603.4	63486.3	43152.8	38173.3
Q6ZWU9	Rps27	Small ribosomal subunit protein eS27 (40S ribosomal protein S27)	1.02136	0.0531595	0.036747	1.43478	10071.2	6719.42	5686.74	21226.5	12640.1	11998.4
O54734	Ddost	Dolichyl-diphosphooligosaccharide--protein glycosyltransferase 48 kDa subunit (DDOST 48 kDa subunit) (Oligosaccharyl transferase 48 kDa subunit)	1.01002	0.0196968	0.00941401	2.02623	55237.5	76852.5	57500.8	150965	116010	113854
P62737	Acta2	Actin, aortic smooth muscle (EC 3.6.4.-) (Alpha-actin-2) [Cleaved into: Actin, aortic smooth muscle, intermediate form]	1.0094	0.0224496	0.0116119	1.9351	35257.1	31877.2	41162.2	74832.5	86608.8	58233.2
Q6IRU2	Tpm4	Tropomyosin alpha-4 chain (Tropomyosin-4)	1.00623	0.0478983	0.0323298	1.4904	8372.14	1622.31	2267.14	5716.58	3943.46	4422.31
Q61838	Pzp	Pregnancy zone protein (Alpha-2-macroglobulin) (Alpha-2-M) [Cleaved into: Alpha-2-macroglobulin 165 kDa subunit; Alpha-2-macroglobulin 35 kDa subunit]	1.00607	0.0208622	0.0103893	1.98342	6540.71	6097.7	8056.94	13006.8	13345.9	13062.7
Q9QYA2	Tomm40	Mitochondrial import receptor subunit TOM40 homolog (Mitochondrial outer membrane protein of 35 kDa) (MOM35) (Protein Haymaker) (Translocase of outer membrane 40 kDa subunit homolog)	1.00467	0.0225719	0.0116932	1.93207	2532.5	2310.57	2584.17	7958.93	4962.67	3694.8
Q62186	Ssr4	Translocon-associated protein subunit delta (TRAP-delta) (Signal sequence receptor subunit delta) (SSR-delta)	1.00082	0.0200139	0.00963373	2.01621	8415.47	7358.83	6948.93	21129.4	13986.8	13484.9
Q9CX86	Hnrnpa0	Heterogeneous nuclear ribonucleoprotein A0 (hnRNP A0)	0.999855	0.0200139	0.00966006	2.01502	8570.13	11422.5	14559.5	23459.8	24174.8	21018
P61255	Rpl26	Large ribosomal subunit protein uL24 (60S ribosomal protein L26) (Silica-induced gene 20 protein) (SIG-20)	0.997744	0.0357931	0.0221929	1.65379	23781.6	14509.5	14424.1	47269.6	29466.3	28455.6
P05202	Got2	Aspartate aminotransferase, mitochondrial (mAspAT) (EC 2.6.1.1) (EC 2.6.1.7) (Fatty acid-binding protein) (FABP-1) (Glutamate oxaloacetate transaminase 2) (Kynurenine aminotransferase 4) (Kynurenine aminotransferase IV) (Kynurenine--oxoglutarate transaminase 4) (Kynurenine--oxoglutarate transaminase IV) (Plasma membrane-associated fatty acid-binding protein) (FABPpm) (Transaminase A)	0.986189	0.0230998	0.0120408	1.91934	53979.9	43200.8	46442.4	115135	96700.2	66918.4
O70579	Slc25a17	Peroxisomal membrane protein PMP34 (34 kDa peroxisomal membrane protein) (Solute carrier family 25 member 17)	0.984227	0.0259561	0.0145799	1.83624	NA	5005.45	1990.64	6133.91	6741.44	6256.26
P61205	Arf3	ADP-ribosylation factor 3	0.982704	0.023039	0.0119906	1.92116	NA	NA	NA	NA	NA	NA
P47754	Capza2	F-actin-capping protein subunit alpha-2 (CapZ alpha-2)	0.982037	0.0473203	0.0317239	1.49861	4210.57	2822.45	4032.1	9275.66	7152.33	5568.67
P62267	Rps23	Small ribosomal subunit protein uS12 (40S ribosomal protein S23)	0.976384	0.0233331	0.0123197	1.9094	39991.9	32347.3	36961.9	105081	66765.5	61822.9
P55096	Abcd3	ATP-binding cassette sub-family D member 3 (EC 3.1.2.-) (EC 7.6.2.-) (68 kDa peroxisomal membrane protein) (PMP68) (70 kDa peroxisomal membrane protein) (PMP70)	0.972583	0.065762	0.0476735	1.32172	5098.67	8746.72	5591.57	17285.5	11451.1	9522.3
Q99J56	Derl1	Derlin-1 (Degradation in endoplasmic reticulum protein 1) (Der1-like protein 1)	0.970916	0.0280403	0.0160552	1.79439	9532.26	24691.2	15536.2	33227.3	29910.4	28416.4
Q9EP69	Sacm1l	Phosphatidylinositol-3-phosphatase SAC1 (EC 3.1.3.64) (Phosphatidylinositol-4-phosphate phosphatase) (Suppressor of actin mutations 1-like protein)	0.961303	0.0569898	0.040126	1.39657	7906.92	5488.15	5024.73	16794.7	10484	9143.18
P35279	Rab6a	Ras-related protein Rab-6A (Rab-6) (EC 3.6.5.2)	0.954817	0.0490497	0.0333947	1.47632	4469.24	2548.54	3638.36	7191.98	5330.52	7875.67
Q6P5E4	Uggt1	UDP-glucose:glycoprotein glucosyltransferase 1 (UGT1) (EC 2.4.1.-) (UDP--Glc:glycoprotein glucosyltransferase) (UDP-glucose ceramide glucosyltransferase-like 1)	0.952912	0.0489899	0.0332166	1.47864	7812.7	6146.85	9017.49	18739.8	16773.8	9647.79
P67984	Rpl22	Large ribosomal subunit protein eL22 (60S ribosomal protein L22) (Heparin-binding protein HBp15)	0.945916	0.0397662	0.0252246	1.59818	5832.15	3827.3	5320.32	11549.1	9154.05	8032.95
O88685	Psmc3	26S proteasome regulatory subunit 6A (26S proteasome AAA-ATPase subunit RPT5) (Proteasome 26S subunit ATPase 3) (Tat-binding protein 1) (TBP-1)	0.945286	0.0280681	0.0161063	1.793	2496.05	NA	1584.1	3287.09	3535.4	2794.87
O08749	Dld	Dihydrolipoyl dehydrogenase, mitochondrial (EC 1.8.1.4) (Dihydrolipoamide dehydrogenase)	0.944762	0.0242705	0.0132154	1.87892	18618.4	17953.2	16806.3	43840.9	34219.2	25204.2
Q8BGH2	Samm50	Sorting and assembly machinery component 50 homolog	0.943786	0.0254543	0.0141866	1.84812	3889.96	5720.74	3596.49	8833.12	8323.21	7070.13
Q64310	Surf4	Surfeit locus protein 4	0.940451	0.0185421	0.00867971	2.06149	33844.3	44948.7	32015.5	69441.8	64548.2	63818.4
Q9Z0N1	Eif2s3x	Eukaryotic translation initiation factor 2 subunit 3, X-linked (EC 3.6.5.3) (Eukaryotic translation initiation factor 2 subunit gamma, X-linked) (eIF2-gamma X)	0.936146	0.0489899	0.0333115	1.47741	27619.9	24338.8	18950.6	61015.8	44872.8	32596.4
Q9R1J0	Nsdhl	Sterol-4-alpha-carboxylate 3-dehydrogenase, decarboxylating (EC 1.1.1.170)	0.936051	0.0365859	0.0228258	1.64157	23030.8	17967.6	15705.6	47066.4	31053.2	31146.6
Q91VC3	Eif4a3	Eukaryotic initiation factor 4A-III (eIF-4A-III) (eIF4A-III) (EC 3.6.4.13) (ATP-dependent RNA helicase DDX48) (ATP-dependent RNA helicase eIF4A-3) (DEAD box protein 48) (Eukaryotic translation initiation factor 4A isoform 3) [Cleaved into: Eukaryotic initiation factor 4A-III, N-terminally processed]	0.933983	0.0278794	0.0159406	1.79749	2646.9	2147.91	2316.89	7923.68	3940.15	4197.36
Q9JIG8	Praf2	PRA1 family protein 2	0.932567	0.033359	0.0201438	1.69586	13296.6	11111.8	9580.26	27556.9	18809.4	18990.9
P00405	Mt-co2	Cytochrome c oxidase subunit 2 (EC 7.1.1.9) (Cytochrome c oxidase polypeptide II)	0.93169	0.0291466	0.0170158	1.76915	8503.71	7817.36	9727.03	25631.6	16495.3	12877.1
Q8C854	Myef2	Myelin expression factor 2 (MEF-2) (MyEF-2)	0.927072	0.037818	0.0236856	1.62552	3660.22	NA	2601.98	5805.95	5649.49	4250.33
Q9QY80	Hacd1	Very-long-chain (3R)-3-hydroxyacyl-CoA dehydratase 1 (EC 4.2.1.134) (3-hydroxyacyl-CoA dehydratase 1) (HACD1) (Protein-tyrosine phosphatase-like member A)	0.925993	0.0228355	0.0118481	1.92635	4262.72	5291.09	3451.2	8981.78	7647.51	7737.71
Q02013	Aqp1	Aquaporin-1 (AQP-1) (Aquaporin-CHIP) (Delayed early response protein 2) (DER2)	0.923903	0.0437765	0.0286837	1.54236	7796.99	12947.3	7904.54	20940.2	17499.9	14873.2
Q7TQ48	Srl	Sarcalumenin	0.920884	0.0641986	0.0462312	1.33506	14274.8	3857.85	13077.3	24933.5	23019.9	16982.6
Q9Z127	Slc7a5	Large neutral amino acids transporter small subunit 1 (4F2 light chain) (4F2 LC) (4F2LC) (L-type amino acid transporter 1) (LAT1) (Solute carrier family 7 member 5)	0.914751	0.047167	0.0314896	1.50183	1651.17	2337.73	1587.11	4477.86	2798.79	3277.86
P62849	Rps24	Small ribosomal subunit protein eS24 (40S ribosomal protein S24)	0.906785	0.0332703	0.0200369	1.69817	58377.3	38078.1	39024.5	103448	73929.8	73548.6
P61804	Dad1	Dolichyl-diphosphooligosaccharide--protein glycosyltransferase subunit DAD1 (Oligosaccharyl transferase subunit DAD1) (Defender against cell death 1) (DAD-1)	0.892718	0.0424302	0.0274929	1.56078	15104	15664.3	9506.84	29658.5	21906.6	22581.8
P17809	Slc2a1	Solute carrier family 2, facilitated glucose transporter member 1 (Glucose transporter type 1, erythrocyte/brain) (GLUT-1) (GT1)	0.88845	0.0392937	0.0247673	1.60612	4457.06	13688.6	6840.54	12927.6	12880.8	12197.1
P63276	Rps17	Small ribosomal subunit protein eS17 (40S ribosomal protein S17)	0.886933	0.0626588	0.0449214	1.34755	4368.87	NA	2536.99	6122.94	5754.29	4141.3
P10853	H2bc7; H2bc11; H2bc13; H2bc15	Histone H2B type 1-F/J/L (H2B 291A)	0.885654	0.0674992	0.0492267	1.3078	NA	NA	NA	NA	NA	NA
P84104	Srsf3	Serine/arginine-rich splicing factor 3 (Pre-mRNA-splicing factor SRP20) (Protein X16) (Splicing factor, arginine/serine-rich 3)	0.882234	0.0280681	0.0161161	1.79274	26962.3	18279.4	20584.1	43912.5	35568.3	40109.2
P56480	Atp5f1b	ATP synthase F(1) complex catalytic subunit beta, mitochondrial (EC 7.1.2.2) (ATP synthase F1 subunit beta)	0.881721	0.0573158	0.0404014	1.3936	93521.4	51248.7	57504.8	152165	108032	104885
P47757	Capzb	F-actin-capping protein subunit beta (CapZ beta)	0.861692	0.0328746	0.0196668	1.70627	9183.57	8524.39	10496.5	21150.6	17021.8	12559.9
Q8VEM8	Slc25a3	Solute carrier family 25 member 3 (Phosphate carrier protein, mitochondrial) (Phosphate transport protein) (PTP)	0.849326	0.0426364	0.0276607	1.55814	155232	190268	152647	399237	297649	177013
P55258	Rab8a	Ras-related protein Rab-8A (EC 3.6.5.2) (Oncogene c-mel)	0.843507	0.0607954	0.0430979	1.36554	19383.9	13592.7	15735.9	38477.8	26978.1	23078.8
Q6ZWQ7	Spcs3	Signal peptidase complex subunit 3 (Microsomal signal peptidase 22/23 kDa subunit) (SPC22/23) (SPase 22/23 kDa subunit)	0.843244	0.0472268	0.0316234	1.49999	5822.81	7503.27	5415.84	13099.3	11277.3	9251.53
P68372	Tubb4b	Tubulin beta-4B chain (Tubulin beta-2C chain)	0.842247	0.0474231	0.0318689	1.49663	70458.9	52779.3	59943.8	154366	104471	84804.9
Q8BLN5	Lss	Lanosterol synthase (EC 5.4.99.7) (2,3-epoxysqualene--lanosterol cyclase) (Oxidosqualene--lanosterol cyclase) (OSC)	0.842112	0.0473733	0.0317975	1.49761	3814.32	2245.99	5098.58	6816.68	7787.42	6024.14
P35550	Fbl	rRNA 2'-O-methyltransferase fibrillarin (EC 2.1.1.-) (Histone-glutamine methyltransferase) (Nucleolar protein 1) (U6 snRNA 2'-O-methyltransferase fibrillarin)	0.837496	0.0270309	0.0153412	1.81414	12343.2	12954.9	11287.4	26783.9	20349.4	20207.2
Q8K0C4	Cyp51a1	Lanosterol 14-alpha demethylase (LDM) (EC 1.14.14.154) (CYPLI) (Cytochrome P450 51A1) (CYP51) (Cytochrome P450-14DM) (Cytochrome P45014DM) (Cytochrome P450LI) (Sterol 14-alpha demethylase)	0.836301	0.0233331	0.0123308	1.90901	10191.6	9919.34	9189.24	18728.6	17969.4	15387.9
Q61425	Hadh	Hydroxyacyl-coenzyme A dehydrogenase, mitochondrial (HCDH) (EC 1.1.1.35) (Medium and short-chain L-3-hydroxyacyl-coenzyme A dehydrogenase) (Short-chain 3-hydroxyacyl-CoA dehydrogenase)	0.799779	0.0434929	0.0284256	1.54629	19835.4	17274.7	18247.9	42735.1	32072.1	21658.7
Q6PHN9	Rab35	Ras-related protein Rab-35 (EC 3.6.5.2)	0.796435	0.0555373	0.0389251	1.40977	7864.76	6126.3	6096.86	15781.1	9923.79	10007.7
Q9D379	Ephx1	Epoxide hydrolase 1 (EC 3.3.2.9) (Epoxide hydratase) (Microsomal epoxide hydrolase) (mEH)	0.792454	0.044427	0.0293568	1.53229	21703.6	27337.9	21423.5	48741.6	40598.1	33378.3
P21956	Mfge8	Lactadherin (MFGM) (Milk fat globule-EGF factor 8) (MFG-E8) (SED1) (Sperm surface protein SP47) (MP47)	0.780724	0.0340797	0.0208523	1.68085	6070.39	6789.44	5770.7	12496.6	10663.2	8901.79
Q922V4	Plrg1	Pleiotropic regulator 1	0.778339	0.0539592	0.0375594	1.42528	3140.7	5671.11	4145.7	7281.06	8019.66	6159.28
P62702	Rps4x	Small ribosomal subunit protein eS4 (40S ribosomal protein S4, X isoform)	0.778037	0.0535629	0.0370688	1.43099	54577.9	43000.9	44556.3	117583	80786.1	60603.9
Q3TUH1	Tamm41	Phosphatidate cytidylyltransferase, mitochondrial (EC 2.7.7.41) (CDP-diacylglycerol synthase) (CDP-DAG synthase) (Mitochondrial translocator assembly and maintenance protein 41 homolog) (TAM41)	0.769804	0.0436902	0.0285896	1.54379	5262.8	4355.09	3671.26	8000.28	8055.93	6473.45
P62908	Rps3	Small ribosomal subunit protein uS3 (EC 4.2.99.18) (40S ribosomal protein S3)	0.756798	0.067735	0.0495927	1.30458	115203	107810	85216.6	245647	166645	131743
P47911	Rpl6	Large ribosomal subunit protein eL6 (60S ribosomal protein L6) (TAX-responsive enhancer element-binding protein 107) (TAXREB107)	0.753662	0.0673839	0.0490654	1.30922	124409	96981.4	91661.4	219482	174739	138219
F8VPU2	Farp1	FERM, ARHGEF and pleckstrin domain-containing protein 1 (FERM, RhoGEF and pleckstrin domain-containing protein 1)	0.743894	0.0399055	0.025345	1.59611	2430.53	2085.96	2471.49	4427.09	3950.27	3367.05
Q9DC69	Ndufa9	NADH dehydrogenase [ubiquinone] 1 alpha subcomplex subunit 9, mitochondrial (Complex I-39kD) (CI-39kD) (NADH-ubiquinone oxidoreductase 39 kDa subunit)	0.739752	0.0443314	0.029258	1.53376	19207.2	21301.7	18015.1	42625.5	30096.1	29744.7
O35682	Myadm	Myeloid-associated differentiation marker (Myeloid up-regulated protein)	0.72967	0.0597242	0.0422428	1.37425	23262.7	46832.2	31743.2	57901.1	51937.7	48505.8
P07310	Ckm	Creatine kinase M-type (EC 2.7.3.2) (Creatine kinase M chain) (Creatine phosphokinase M-type) (CPK-M) (M-CK)	0.725719	0.0613347	0.0437753	1.35877	8496.8	6846.84	8087.72	17068.1	12863.4	9089.79
Q9Z0X1	Aifm1	Apoptosis-inducing factor 1, mitochondrial (EC 1.6.99.-) (Programmed cell death protein 8)	0.724402	0.0463067	0.0307845	1.51167	8694.86	8777.29	6010.75	14530	12728.9	13000.9
Q8BL97	Srsf7	Serine/arginine-rich splicing factor 7 (Splicing factor, arginine/serine-rich 7)	0.719932	0.0428353	0.0278241	1.55558	11846.6	8546.13	9049.21	15405.7	16276	14463.2
Q9ET78	Jph2	Junctophilin-2 (JP-2) (Junctophilin type 2) [Cleaved into: Junctophilin-2 N-terminal fragment (JP2NT)]	0.704449	0.0437765	0.0287513	1.54134	3727.79	3163.32	2790.16	5410.33	5227.72	4844.61
Q9QZQ8	Macroh2a1	Core histone macro-H2A.1 (Histone macroH2A1) (mH2A1) (H2A.y) (H2A/y)	0.703811	0.0674992	0.0492576	1.30753	10602.4	7850.84	8428.01	17942.7	13387.9	12621.4
P14602	Hspb1	Heat shock protein beta-1 (HspB1) (Growth-related 25 kDa protein) (Heat shock 25 kDa protein) (HSP 25) (Heat shock 27 kDa protein) (HSP 27) (p25)	0.679259	0.0612408	0.0435986	1.36053	21543.1	19755.5	16021.1	35340.4	28372.7	27923.9
Q922J9	Far1	Fatty acyl-CoA reductase 1 (Far1) (EC 1.2.1.84)	0.672237	0.0612408	0.0435482	1.36103	4823.07	4034.11	4070.84	8645.51	5586.65	6844.01
Q8BH59	Slc25a12	Electrogenic aspartate/glutamate antiporter SLC25A12, mitochondrial (Solute carrier family 25 member 12)	0.66236	0.0645169	0.0465122	1.33243	16311.5	15106.3	14867.7	37906.4	24398.3	21312.3
