# Supplementary material for: Fractionated proteomics identifies a protein network mitigating resistance exercise-induced damage in human skeletal muscle
Source: Nat Commun. 2026 Jul 28;17:7110. doi: 10.1038/s41467-026-75501-y (PMC13415819; doi:10.1038/s41467-026-75501-y)
Supplement: Supplementary file 8 — Supplementary Data 6 [file 41467_2026_75501_MOESM8_ESM.xlsx]

## Sheet: Sup_Data_6_Antisera
Number	Target protein	Host	Method	Product name	Source	Order number	Dilution	Incubation conditions
Primary antisera
1	XIRP1A/B	Mouse	IHC	XR1A	Dieter Fürst		1:50	18h at 4°
		Mouse	WB	XR1A	Dieter Fürst		1:25	16h at 4°
2	DEPTOR	Rabbit	ICH	DEPTOR/DEPDC6 (D9F5) Rabbit mAb	Cell Signaling	#11816	1:100	18h at 4°
		Rabbit	WB	DEPTOR/DEPDC6 (D9F5) Rabbit mAb	Cell Signaling	#11816	1:1000	16h at 4°
3	BAG3	Rabbit	IHC	27055	Jörg Höhfeld		1:100	18h at 4°
		Rabbit	WB	BAG3 Polyclonal antibody	Proteintech	10599-1-AP	1:1000	16h at 4°
4	CRYAB/HSPB5	Rabbit	IHC	AlphaB Crystallin/CRYAB Antibody	Novus Biologicals	NB120-13497	1:200	18h at 4°
		Mouse	WB	αB-Crystallin monoclonal antibody (1B6.1-3G4)	Enzo	ADI-SPA-222-F	1:3000	16h at 4°
5	pCRYAB/HSPB5 S59	Rabbit	IHC	[pSer59]αB-Crystallin polyclonal antibody	Enzo	ADI-SPA-227-F	1:100	18h at 4°
		Rabbit	WB	[pSer59]αB-Crystallin polyclonal antibody	Enzo	ADI-SPA-227-F	1:1500	16h at 4°
6	FLNC	Rabbit	IHC	FlnCd16-20 (6155)	Dieter Fürst		1:100	18h at 4°
		Rabbit	WB	FlnCd16-20 (6155)	Dieter Fürst		1:6000	16h at 4°
7	HSPB1	Rabbit	IHC	HSP27 (E1J4D)	Cell Signaling	#50353	1:100	18h at 4°
		Mouse	WB	HSP27 monoclonal antibody (G3.1)	Enzo	ADI-SPA-800-F	1:1500	16h at 4°
8	pHSPB1 S82	Rabbit	IHC	[pSer82]HSP27 polyclonal antibody	Enzo	ADI-SPA-524	1:100	18h at 4°
		Rabbit	WB	[pSer82]αHSP27 polyclonal antibody	Enzo	ADI-SPA-524	1:1000	16h at 4°
9	HSPB8	Mouse	WB	HSPB8 Clone 520817	R&D systems	MAB4987	1:1000	16h at 4°
10	PDLIM3/ALP	Mouse	WB	ALP Antibody (B-10)	Santa Cruz Biotechnology	sc-365765	1:500	16h at 4°
		Mouse	IHC	ALP Antibody (B-10)	Santa Cruz Biotechnology	sc-365765	1:100	18h at 4°
11	PLIN5	Rabbit	WB	Perilipin 5 Polyclonal antibody	Proteintech	26951-1-AP	1:1000	16h at 4°
		Rabbit	IHC	Perilipin 5 Polyclonal antibody	Proteintech	26951-1-AP	1:100	18h at 4°
12	SQSTM1/p62	Rabbit	IHC	Anti-SQSTM1/p62 antibody [EPR18351]	Abcam	ab207305	1:100	18h at 4°
13	MyHC-I (MYH7)	Mouse	IHC	A4.951 - s	DSHB	A4.951	1:50	18h at 4°
14	MyHC-II-X (MYH1)	Mouse	IHC	6H1 - s	DSHB	6H1	1:50	18h at 4°
15	Ubiquitin-conjugates	Mouse	WB	FK2	Enzo	BML-PW8810	1:1000	16h at 4°
16	HSC70	Rabbit	WB	20089	Jörg Höhfeld		1:1000	16h at 4°
17	MBP	Mouse	WB	Anti-MBP [R29]	Abcam	ab23903	1:1000	16h at 4°
Primary antisera for detection in C2C12 cells (when different from the antisera mentioned above)
18	CRYAB/HSPB5	Rabbit	WB	Crystallin Alpha B antibody	Cloud-clone Corp.	PAC944Hu01	1:1000	16h at 4°
19	HSPB8	Rabbit	WB	Anti-HSPB8 antibody (1-196)	St John's Laboratory	STJ24102	1:1000	16h at 4°
20	LC3B	Rabbit	WB	LC3B Antibody - BSA Free	Novus Biologicals	NB100-2220	1:1000	16h at 4°
21	SQSTM1/p62	Guinea pig	WB	anti-p62/ SQSTM1 (C-terminus)	Progen	GP62-C	1:1000	16h at 4°
22	XIRP1/XIRP2	Rabbit	WB	raised against Xin repeats 2-10 of mouse XIRP2 and recognizes XIRP1A and B, and XIRP2	Dieter Fürst		1:1000	16h at 4°
Secondary antibodies
23	Anti Rabbit	Goat	WB	Anti-Rb (HRP-linked)	Cell Signaling	7074S	1:7500	1h at RT
24	Anti Mouse	Goat	WB	Anti-M (HRP-linked)	Cell Signaling	7076S	1:7500	1h at RT
25	Anti Rabbit	Goat	IM	Alexa Flour 488	Invitrogen	A11037	1:500	1h at RT
26	Anti Mouse	Goat	IM	Alexa Flour 555	Invitrogen	A21424	1:500	1h at RT
27	Anti Guinea Pig	Goat	WB	Anti-Guinea Pig IgG (whole molecule)−Peroxidase	Sigma	A7289	1:10000	1h at RT
Detection of biotinylated proteins
28	Biotin	na	WB	Streptavidin (HRP-linked)	Abcam	ab74003	1:40000	16h at 4°
