# Supplementary material for: Fractionated proteomics identifies a protein network mitigating resistance exercise-induced damage in human skeletal muscle
Source: Nat Commun. 2026 Jul 28;17:7110. doi: 10.1038/s41467-026-75501-y (PMC13415819; doi:10.1038/s41467-026-75501-y)
Supplement: Supplementary file 11 — Source Data [file 41467_2026_75501_MOESM11_ESM.xlsx]

## Sheet: Cover page
Source Data File for
Fractionated proteomics identifies a protein network mitigating resistance exercise-induced damage in human skeletal muscle
Maithreyan Kuppusamy1,2,#, Daniel Jacko3,4,#, Yamini Gupta5,#, Sandro Sieger5, Kirill Schaaf3,4, Martin Matijass1,3,6, Käthe Bersiner7, Jonas Zacher8, Sara Bonini2, Peter F.M. van der Ven5, Wilhelm Bloch3, Dieter O. Fürst5, Dominic Winter2, Jörg Höhfeld5,$,*, Pitter F. Huesgen1,9,10,$,*, Sebastian Gehlert3,7,$,*
1 Central Institute for Engineering, Electronics and Analytics, ZEA-3, Forschungszentrum Jülich, Germany
2 Current address: Department Metabolism, Senescence and Autophagy, Research Centre One Health, University Hospital Essen, Essen, Germany
3 Institute of Cardiovascular Research and Sports Medicine, German Sport University, Cologne, Germany
4 Olympic Base Center, North Rhine-Westphalia/Rhineland, Cologne, Germany
5 Institute for Cell Biology, Rheinische Friedrich-Wilhelms University Bonn, Bonn, Germany,
6 Current address: Institute of Biochemistry, Department for Chemistry, University of Cologne, Cologne, Germany
7 Department for the Biosciences of Sports, Institute of Sports Science, University of Hildesheim, Hildesheim, Germany
8 Department of Preventative and Rehabilitative Sports and Performance Medicine, Institute of Cardiology and Sports Medicine, German Sports University Cologne, Cologne, Germany;
9 Faculty of Biology, University of Freiburg, Freiburg, Germany
10 CIBSS- Centre for Integrative Biological Signaling Studies, University of Freiburg, Freiburg, Germany
#These authors contributed equally: M.K., D.J., Y.G.
§These authors jointly supervised this work: J.H., P.F.H., S.G.
*Correspondence: Cell biology: J. Höhfeld, hoehfeld@uni-bonn.de; proteomics: P. F. Huesgen, pitter.huesgen@biologie.uni-freiburg.de; cohort and physiology: S. Gehlert, gehlert@uni-hildesheim.de

## Sheet: Fig. 1b
Torque
Original Data - maximal torque pre-loading (nM)					Data normalized to torque pre-loading at S1
Subjects	pre loading (pre S1)	pre loding (pre S2)	pre loding (pre S3)		Subjects	pre loading (pre S1)	pre loding (pre S2)	pre loding (pre S3)
M1	1012	1090	1040		M1	1	1.07708	1.02767
M2	952	990	934		M2	1	1.03992	0.981092
M3	859	866	943		M3	1	1.00815	1.09779
M4	950	1010	1000		M4	1	1.06316	1.05263
M5	1170	1209	1138.2		M5	1	1.03333	0.972821
M8	990	1036	1020		M8	1	1.04646	1.0303
M9	1098	1162	1141.3		M9	1	1.05829	1.03944
M10	404	443	394		M10	1	1.09653	0.975248
Mean	929.375	975.75	951.312		Mean	1	1.05286	1.02212
SD	232.608	239.947	238.13		SD	0	0.027303	0.0436952
S1 vs. S2 **					S1 vs. S2 **
S2 vs. S3 *					S2 vs. S3 *
S1 vs. S3 ns					S2 vs. S3 ns
Table Analyzed	Torque N=8				Boxplot Summary
					condition value	condition value	condition value
Friedman test					S1:8 Min. :1	S2:8 Min. :1.008	S3:8 Min. :0.9728
P value	0.0024				1st Qu.:1	1st Qu.:1.038	1st Qu.:0.9796
Exact or approximate P value?	Exact				Median :1	Median :1.052	Median :1.0290
P value summary	**				Mean :1	Mean :1.053	Mean :1.0221
Are means signif. different? (P < 0.05)	Yes				3rd Qu.:1	3rd Qu.:1.067	3rd Qu.:1.0427
Number of groups	3				Max. :1	Max. :1.097	Max. :1.0978
Friedman statistic	10.8
Data summary
Number of treatments (columns)	3
Number of subjects (rows)	8
Number of families	1
Number of comparisons per family	3
Q	0.05
Two-stage linear step-up procedure of Benjamini, Krieger and Yekutieli	Rank sum diff,	Discovery?	q value	Individual P Value
S1 vs. S2	-13	Yes	0.0024	0.0012	A-B
S1 vs. S3	-5	No	0.1479	0.2113	A-C
S2 vs. S3	8	Yes	0.0478	0.0455	B-C
Test details	Rank sum 1	Rank sum 2	Rank sum diff,	n1	n2
S1 vs. S2	10	23	-13	8	8
S1 vs. S3	10	15	-5	8	8
S2 vs. S3	23	15	8	8	8

## Sheet: Fig. 1c
Fatigue
% force reduction pre-loading (R) to post-loading (S)					% force reduction pre-loading (R) to post-loading (S)
Original Data					Normalized to change at S1
Subjects	S1	S2	S3		Subjects	S1	S2	S3
M1	20.8498	12.1101	17.5962		M1	1	0.580825	0.843948			Boxplot Summary
M2	7.2479	9.49495	11.1349		M2	1	1.31003	1.53629			condition value	condition value	condition value
M3	22.2352	10.97	16.9671		M3	1	0.493362	0.763077			S1:8 Min. :1	S2:8 Min. :0.4934	S3:8 Min. :0.4536
M4	16.3158	10.198	10.2		M4	1	0.62504	0.625161			1st Qu.:1	1st Qu.:0.5783	1st Qu.:0.7286
M5	19.6581	14.0612	8.91759		M5	1	0.715288	0.453634			Median :1	Median :0.6198	Median :0.8310
M8	22.8283	13.0309	19.8039		M8	1	0.570822	0.867517			Mean :1	Mean :0.7058	Mean :0.8702
M9	11.2022	6.88468	11.8111		M9	1	0.614584	1.05436			3rd Qu.:1	3rd Qu.:0.7206	3rd Qu.:0.9142
M10	19.3069	14.2212	15.7932		M10	1	0.736586	0.818005			Max. :1	Max. :1.3100	Max. :1.5363
Mean	20.6	11.9	18.2		Mean	1	0.705817	0.870249
SD	10	7.6	9.8		SD	0	0.256331	0.322061
S1 vs S2 **					S1 vs S2 **
S2 vs S3 ns					S2 vs S3 ns
S1 vs S3 ns					S1 vs S3 ns
Table Analyzed	Fatigue_N=8 fold change
Friedman test
P value	0.023
Exact or approximate P value?	Exact
P value summary	*
Are means signif. different? (P < 0.05)	Yes
Number of groups	3
Friedman statistic	7.16
Data summary
Number of treatments (columns)	3
Number of subjects (rows)	8
Number of families	1
Number of comparisons per family	3
Q	0.05
Two-stage linear step-up procedure of Benjamini, Krieger and Yekutieli	Rank sum diff,	Discovery?	q value	Individual P Value
S1 vs. S2	10.5	Yes	0.0182	0.0087	A-B
S1 vs. S3	4.5	No	0.1824	0.2606	A-C
S2 vs. S3	-6	No	0.1403	0.1336	B-C
Test details	Rank sum 1	Rank sum 2	Rank sum diff,	n1	n2
S1 vs. S2	21	10.5	10.5	8	8
S1 vs. S3	21	16.5	4.5	8	8
S2 vs. S3	10.5	16.5	-6	8	8

## Sheet: Fig. 1d
Fibre type area
	KH 1 Rest 1 (R1)													Plotted data					Boxplot Summary
	#fibers		Area		Perimeter		Circularity		Myonuclei			Myonuclear domain		% fibers		% area type			condition value	condition value
	Type I	type II	Type I	type II	Type I	type II	Type I	type II	Type I	type II		Type I	type II	Type I	type II	Type I	type II		R1_Type_I:6 Min. :4961	R1_Type_II:6 Min. :5350
M1	49	256	5654.63	6834.05	310.525	347.623	0.721184	0.697824	3	3.69531		1884.88	1858.99	0.160656	0.839344	0.13672	0.86328		1st Qu.:5915	1st Qu.:6632
M2	175	90	7334.86	8312.97	368.77	385.843	0.66832	0.691297	2.39429	2.24176		3063.49	3708.23	0.660377	0.339623	0.631765	0.368235		Median :6281	Median :7444
M3	164	132	5872.35	6459.94	320.596	339.79	0.705427	0.689424	2.53659	2.59091		2359.88	2565.29	0.554054	0.445946	0.530387	0.469613		Mean :6260	Mean :7312
M4	92	57	6518.94	8858.63	347.259	397.406	0.670141	0.700947	2.46739	3.38135		2665.7	2663.85	0.61745	0.38255	0.542908	0.457092		3rd Qu.:6754	3rd Qu.:8169
M5	112	36	6831.7	7737.93	349.13	372.361	0.697884	0.694861	3.13393	3.86111		2177.73	2004.45	0.756757	0.243243	0.733102	0.266898		Max. :7335	Max. :8859
M8	66	63	4961.14	5349.97	299.779	303.958	0.685985	0.699333	2.95455	3.19738		1676.89	1674.99	0.511628	0.488372	0.492767	0.507233
M9	115	67	6042.81	7150.43	447.676	444.486	0.414826	0.486104	3.51304	4.29851		1720.11	1663.47	0.631868	0.368132	0.591927	0.408073
M10	87	113	3343.04	3872.1	251.009	269.983	0.663149	0.659717	2.24138	2.49558		1491.51	1551.59	0.435	0.565	0.399297	0.600703
Mean	107.5	101.75	5819.93	6822	336.843	357.681	0.653365	0.664939	2.78014	3.22024		2130.02	2211.36	0.540974	0.459026	0.507359	0.492641
SD	44.1264	69.7009	1239.79	1617.66	57.645	54.9289	0.0984577	0.0734455	0.437092	0.727439		541.765	732.978	0.181987	0.181987	0.179143	0.179143
SE	15.6011	24.643	438.332	571.928	20.3806	19.4203	0.0348101	0.0259669	0.154535	0.257189		191.543	259.147	0.0643421	0.0643421	0.0633367	0.0633367
	KH 1 Rest 2 (R2)													Plotted data					Boxplot Summary
	#fibers		Area		Perimeter		Circularity		Myonuclei			Myonuclear domain		% fibers		% area type			condition value	condition value
	Type I	type II	Type I	type II	Type I	type II	Type I	type II	Type I	type II		Type I	type II	Type I	type II	Type I	type II		R2_Type_I:6 Min. :3973	R2_Type_II:6 Min. :5086
M1	15	56	4785.43	5259.27	295.961	300.94	0.6682	0.705786	2.8	2.82143		1709.08	1864.04	0.211268	0.788732	0.195963	0.804037		1st Qu.:4664	1st Qu.:6035
M2	172	71	7329.54	7602.16	365.307	370.859	0.68382	0.688169	3.67442	3.09859		2015.54	2494.39	0.707819	0.292181	0.700209	0.299791		Median :6117	Median :7644
M3	122	211	3972.58	5513.23	267.063	318.533	0.69673	0.682332	2.63115	3.08531		1509.83	1786.93	0.366366	0.633634	0.294096	0.705904		Mean :5695	Mean :6923
M4	410	194	6012.52	7951.4	326.747	371.959	0.701178	0.719098	3.11463	3.68041		1930.41	2160.46	0.678808	0.321192	0.615099	0.384901		3rd Qu.:6368	3rd Qu.:7698
M5	83	84	6220.96	7703.05	333.025	365.438	0.698446	0.719798	3.39759	4.19048		1830.99	1838.23	0.497006	0.502994	0.443821	0.556179		Max. :7330	Max. :7951
M8	257	360	4215.19	5086.39	273.087	300.713	0.701288	0.694344	2.27626	2.53889		1855.3	2017.14	0.416532	0.583468	0.371706	0.628294
M9	138	46	6417.12	7684.55	371.881	419.319	0.594681	0.56513	4.42029	4.13043		1451.74	1860.47	0.75	0.25	0.71471	0.28529
M10	88	130	3960.64	3865.93	274.483	269.791	0.660886	0.662646	2.44318	2.31538		1621.1	1669.67	0.40367	0.59633	0.409509	0.590491
Mean	160.625	144	5364.25	6333.25	313.444	339.694	0.675654	0.679663	3.09469	3.23262		1740.5	1961.42	0.503934	0.496066	0.468139	0.531861
SD	123.124	106.983	1292.14	1576.57	41.8647	49.8152	0.0361922	0.0500722	0.715287	0.702587		201.748	261.093	0.190869	0.190869	0.190469	0.190469
SE	43.5308	37.8243	456.84	557.403	14.8014	17.6123	0.0127959	0.0177032	0.252892	0.248402		71.3288	92.3104	0.0674824	0.0674824	0.067341	0.067341
	KH 1 Rest 3 (R3)													Plotted data
	#fibers		Area		Perimeter		Circularity		Myonuclei			Myonuclear domain		% fibers		% area type
	Type I	type II	Type I	type II	Type I	type II	Type I	type II	Type I	type II		Type I	type II	Type I	type II	Type I	type II
M1	76	159	4607.8	5352.66	287.873	310.083	0.685316	0.683233	3.05263	3.48428		1509.51	1537.26	0.323404	0.676596	0.29152	0.70848
M2	312	306	8004.55	7845.12	384.468	379.314	0.669923	0.682922	3.46474	2.92157		2310.29	2685.24	0.504854	0.495146	0.509883	0.490117
M3	96	203	4085.92	5055.83	295.842	318.051	0.596417	0.615567	2.9375	3.16256		1390.95	1598.65	0.32107	0.67893	0.276507	0.723493
M4	114	42	6623.1	7605.72	365.448	385.289	0.621026	0.6415	4.00877	3.83333		1665.03	2031.66	0.730769	0.269231	0.702701	0.297299
M5	63	55	7067.97	9304.29	362.617	409.666	0.668127	0.683982	3.11111	3.8		2286.69	2477.77	0.533898	0.466102	0.465281	0.534719
M8	120	135	4932.81	5834.76	299.732	322.697	0.688508	0.688778	2.74167	2.77037		1799.5	2106.29	0.470588	0.529412	0.429055	0.570945
M9	86	30	5130.62	5675.21	301.203	314.795	0.691605	0.713533	5.94186	4.63333		863.47	1224.87	0.741379	0.258621	0.721571	0.278429
M10	64	53	5239.86	4313.13	299.347	276.809	0.729938	0.702585	2.51562	2.03774		2082.92	2116.63	0.547009	0.452991	0.59465	0.40535
Mean	116.375	122.875	5711.58	6373.34	324.566	339.588	0.668857	0.676512	3.47174	3.3304		1738.55	1972.3	0.521622	0.478378	0.498896	0.501104
SD	81.808	97.1471	1360.46	1693.47	39.0558	45.9087	0.0421602	0.0322558	1.09728	0.790543		491.95	491.88	0.158217	0.158217	0.168557	0.168557
SE	28.9235	34.3467	480.996	598.733	13.8083	16.2312	0.0149059	0.0114042	0.387949	0.279499		173.931	173.906	0.0559381	0.0559381	0.0595938	0.0595938
Table Analyzed	Hypertrophy Fiber Area 1_N=8
Friedman test
P value	0.0057
Exact or approximate P value?	Approximate
P value summary	**
Are means signif. different? (P < 0.05)	Yes
Number of groups	6
Friedman statistic	16.4
Data summary
Number of treatments (columns)	6
Number of subjects (rows)	8
Number of families	1
Number of comparisons per family	3
Q	0.05
Two-stage linear step-up procedure of Benjamini, Krieger and Yekutieli	Rank sum diff,	Discovery?	q value	Individual P Value
I R1 vs. II R1	-19	Yes	0.0233	0.0111	A-B
I R2 vs. II R2	-16	Yes	0.0341	0.0325	C-D
I R3 vs. II R3	-11	No	0.0991	0.1416	E-F
Test details	Rank sum 1	Rank sum 2	Rank sum diff,	n1	n2
I R1 vs. II R1	23	42	-19	8	8
I R2 vs. II R2	15	31	-16	8	8
I R3 vs. II R3	23	34	-11	8	8

## Sheet: Fig. 1f
Lesions
% of fibers containing CRYAB-stained lesions/aggregates						Fibres containing CRYAB-stained lesions/aggregates
Original data						Data normalized to S1
Subjects	S1	S2	S3			Subjects	S1	S2	S3
M1	12.1008	7.24541	11.976			M1	1	0.598753	0.989687
M2	14.1827	8.51064	11.1987			M2	1	0.600072	0.789606
M3	12.4378	4.90196	11.0906			M3	1	0.394118	0.891685
M4	32.0755	24.0678	36.105			M4	1	0.750349	1.12563
M5	29.7521	18.0617	17.8423			M5	1	0.607073	0.5997
M8	16.2562	15.8672	15.3392			M8	1	0.976071	0.943595
M9	27.7372	4.35644	24.0557			M9	1	0.157061	0.86727
M10	4.32544	3.05603	4.00668			M10	1	0.706524	0.926306
Mean	20.6	11.9	18.2			Mean	1	0.598753	0.891685
SD	10	7.6	9.8			SD	0	0.243194	0.153296
S1 vs S2 **						S1 vs S2 **
S2 vs S3 ns						S2 vs S3 ns
S1 vs S3 *						S1 vs S3 *
Table Analyzed	Lesions_n=8 fold change
						Boxplot Summary
Friedman test						condition value	condition value	condition value
P value	0.0024					S1:8 Min. :1	S2:8 Min. :0.1571	S3:8 Min. :0.5997
Exact or approximate P value?	Exact					1st Qu.:1	1st Qu.:0.5476	1st Qu.:0.8479
P value summary	**					Median :1	Median :0.6036	Median :0.9090
Are means signif. different? (P < 0.05)	Yes					Mean :1	Mean :0.5988	Mean :0.8917
Number of groups	3					3rd Qu.:1	3rd Qu.:0.7175	3rd Qu.:0.9551
Friedman statistic	10.8					Max. :1	Max. :0.9761	Max. :1.1256
Data summary
Number of treatments (columns)	3
Number of subjects (rows)	8
Number of families	1
Number of comparisons per family	3
Q	0.05
Two-stage linear step-up procedure of Benjamini, Krieger and Yekutieli	Rank sum diff,	Discovery?	q value	Individual P Value
S1 vs. S2	13	Yes	0.0024	0.0012	A-B
S1 vs. S3	8	Yes	0.0478	0.0455	A-C
S2 vs. S3	-5	No	0.1479	0.2113	B-C
Test details	Rank sum 1	Rank sum 2	Rank sum diff,	n1	n2
S1 vs. S2	23	10	13	8	8
S1 vs. S3	23	15	8	8	8
S2 vs. S3	10	15	-5	8	8

## Sheet: Fig. 1h
Proteins and phosphopeptides identified by mass spectrometry in separate analysis of each fraction
Individual identifications are listed in Supplementary tables 3 to 6
	Protein	Phospho Site	Phospho Protein
Pellet	90	1327	69
Common	1503	1527	424
Supernatant	1933	2056	546
Pellet total	1593	2854	493
Supernatant total	3436	3583	970

## Sheet: Fig. 1i
Highlighted columns are plotted in the Figure 1i
Significance column shows the direction of change of proteins with significant change in abundance
gene_name	Uniprot	Protein name	log2 (S1/R1)	P.Value (S1/R1)	adj.P.Value (S1/R1)	-log10(adj. p-value (S1/R1))	Significance (S1/R1)
CRYAB	P02511	Alpha-crystallin B chain	1.93697	1.5487e-09	1.30352e-06	5.88488	Upregulated
XIRP1	Q702N8	Xin actin-binding repeat-containing protein 1	0.958108	1.86218e-09	1.30352e-06	5.88488	Upregulated
HSPB1	P04792	Heat shock protein beta-1	1.45687	1.47211e-08	6.86983e-06	5.16305	Upregulated
PLIN5	Q00G26	Perilipin-5	1.60923	2.03063e-07	7.10721e-05	4.1483	Upregulated
FLNC	Q14315	Filamin-C	0.512769	5.12995e-07	0.000143639	3.84273	Upregulated
PDLIM3	Q53GG5	PDZ and LIM domain protein 3	0.620171	6.30256e-07	0.00014706	3.83251	Upregulated
SMTNL2	Q2TAL5	Smoothelin-like protein 2	0.855839	1.64841e-06	0.000329683	3.4819	Upregulated
GYS1	P13807	Glycogen [starch] synthase, muscle	-0.623816	3.29e-06	0.00057575	3.23977	Downregulated
DEPTOR	Q8TB45	DEP domain-containing mTOR-interacting protein	0.945392	1.84391e-05	0.0028683	2.54238	Upregulated
STYXL2	Q5VZP5	Inactive dual specificity phosphatase 27	0.681817	0.000421225	0.0589715	1.22936	Other
ANKRD23	Q86SG2	Ankyrin repeat domain-containing protein 23	2.21055	0.000709004	0.0902369	1.04462	Other
CPEB3	Q8NE35	Cytoplasmic polyadenylation element-binding protein 3	0.585876	0.000952802	0.11116	0.95405	Other
HSPB6	O14558	Heat shock protein beta-6	0.767681	0.00105611	0.113735	0.944105	Other
HSPB7	Q9UBY9	Heat shock protein beta-7	0.464478	0.001288	0.121053	0.917023	Other
PPP1R12B	O60237	Protein phosphatase 1 regulatory subunit 12B	0.343247	0.001297	0.121053	0.917023	Other
HAX1	O00165	HCLS1-associated protein X-1	1.21515	0.0015095	0.129704	0.887046	Other
PYGM	P11217	Glycogen phosphorylase, muscle form	-0.62488	0.00157498	0.129704	0.887046	Other
NRAP	Q86VF7	Nebulin-related-anchoring protein	0.381222	0.00247391	0.192415	0.715761	Other
PCBP1	Q15365	Poly(rC)-binding protein 1	0.399969	0.00265514	0.195642	0.708538	Other
PYGB	P11216	Glycogen phosphorylase, brain form	-0.729427	0.00296314	0.20742	0.683149	Other
IGHV3-7	P01780	Ig heavy chain V-III region JON	0.848831	0.00437605	0.278476	0.555212	Other
CDC42	P60953	Cell division control protein 42 homolog	0.357416	0.00393308	0.262206	0.581358	Other
AGL	P35573	4-alpha-glucanotransferase;Amylo-alpha-1,6-glucosidase;Glycogen debranching enzyme	-0.450761	0.00502716	0.306001	0.514277	Other
RPS3A	P61247	40S ribosomal protein S3a	0.607337	0.00578648	0.324043	0.489397	Other
STBD1	O95210	Starch-binding domain-containing protein 1	-0.321283	0.00533997	0.311498	0.506545	Other
ETFB	P38117	Electron transfer flavoprotein subunit beta	0.619658	0.00701974	0.338884	0.469949	Other
IDI2	Q9BXS1	Isopentenyl-diphosphate delta-isomerase 2	0.591952	0.00642085	0.333743	0.476588	Other
HBA1	P69905	Hemoglobin subunit alpha	1.15282	0.00643647	0.333743	0.476588	Other
CDK5RAP3	Q96JB5	CDK5 regulatory subunit-associated protein 3	0.939828	0.0129773	0.374904	0.42608	Other
RPS24	P62847	40S ribosomal protein S24	-0.350256	0.00691218	0.338884	0.469949	Other
EPM2A	O95278	Laforin	-0.951958	0.00791348	0.357383	0.446866	Other
ALB	P02768	Serum albumin	0.422678	0.00752843	0.351327	0.454289	Other
PRKAB2	O43741	5'-AMP-activated protein kinase subunit beta-2	-0.329492	0.00818988	0.358307	0.445744	Other
TMEM33	P57088	Transmembrane protein 33	1.1234	0.0105123	0.370834	0.43082	Other
ERP29	P30040	Endoplasmic reticulum resident protein 29	0.939927	0.0100299	0.370834	0.43082	Other
PSME1	Q06323	Proteasome activator complex subunit 1	0.393969	0.00938754	0.370834	0.43082	Other
VPS4A	Q9UN37	Vacuolar protein sorting-associated protein 4A	0.626037	0.011732	0.373291	0.427953	Other
MYLK2	Q9H1R3	Myosin light chain kinase 2, skeletal/cardiac muscle	-0.41061	0.0100354	0.370834	0.43082	Other
ECHS1	P30084	Enoyl-CoA hydratase, mitochondrial	0.299172	0.0101716	0.370834	0.43082	Other
RNPEP	Q9H4A4	Aminopeptidase B	-1.614	0.0196903	0.437563	0.358959	Other
PRDX3	P30048	Thioredoxin-dependent peroxide reductase, mitochondrial	0.332545	0.0103899	0.370834	0.43082	Other
PGP	A6NDG6	Phosphoglycolate phosphatase	-0.587708	0.0146404	0.38605	0.413356	Other
KARS1	Q15046	Lysine--tRNA ligase	0.482984	0.0105861	0.370834	0.43082	Other
CLINT1	Q14677	Clathrin interactor 1	0.515304	0.0105953	0.370834	0.43082	Other
MYPN	Q86TC9	Myopalladin	0.284905	0.0110733	0.373291	0.427953	Other
TF	P02787	Serotransferrin	0.383548	0.011303	0.373291	0.427953	Other
DLST	P36957	Dihydrolipoyllysine-residue succinyltransferase component of 2-oxoglutarate dehydrogenase complex, mitochondrial	0.354906	0.0116687	0.373291	0.427953	Other
COPS3	Q9UNS2	COP9 signalosome complex subunit 3	-0.831418	0.0196585	0.437563	0.358959	Other
MYOZ3	Q8TDC0	Myozenin-3	0.432277	0.0122227	0.374904	0.42608	Other
HBB	P68871	Hemoglobin subunit beta;LVV-hemorphin-7;Spinorphin	0.920152	0.0127093	0.374904	0.42608	Other
IGLC1	NaN	NaN	0.607177	0.0140256	0.377613	0.422954	Other
PGM5	Q15124	Phosphoglucomutase-like protein 5	0.27508	0.0131657	0.374904	0.42608	Other
GSTM2	P28161	Glutathione S-transferase Mu 2	0.413706	0.0133088	0.374904	0.42608	Other
XIRP2	A4UGR9	Xin actin-binding repeat-containing protein 2	0.701981	0.0133894	0.374904	0.42608	Other
C4orf54	D6RIA3	NaN	0.213658	0.0138835	0.377613	0.422954	Other
RHOA	P61586	Transforming protein RhoA	-0.791802	0.0151663	0.38605	0.413356	Other
HECTD1	Q9ULT8	E3 ubiquitin-protein ligase HECTD1	0.520378	0.014932	0.38605	0.413356	Other
CAMK2B	Q13554	Calcium/calmodulin-dependent protein kinase type II subunit beta	0.46766	0.0156127	0.390317	0.408583	Other
U2AF2	P26368	Splicing factor U2AF 65 kDa subunit	0.741654	0.0207226	0.453306	0.343608	Other
HBG2	P69892	Hemoglobin subunit gamma-2	0.7028	0.0243573	0.457152	0.339939	Other
PYGL	P06737	Glycogen phosphorylase, liver form	-0.51865	0.0165212	0.405784	0.391705	Other
MYBPC1	Q00872	Myosin-binding protein C, slow-type	-0.234682	0.0171597	0.4142	0.38279	Other
CIRBP	Q14011	Cold-inducible RNA-binding protein	-0.513042	0.0175848	0.417266	0.379587	Other
UBXN6	Q9BZV1	UBX domain-containing protein 6	1.50881	0.0321378	0.497899	0.302859	Other
DNAJB6	O75190	DnaJ homolog subfamily B member 6	0.234369	0.0183435	0.428014	0.368542	Other
TTR	P02766	Transthyretin	0.600099	0.0193618	0.437563	0.358959	Other
RBP4	P02753	Plasma retinol-binding protein(1-176);Plasma retinol-binding protein(1-179);Plasma retinol-binding protein(1-181);Plasma retinol-binding protein(1-182);Retinol-binding protein 4	0.577941	0.022413	0.457152	0.339939	Other
MB	P02144	Myoglobin	0.366311	0.0219261	0.457152	0.339939	Other
UFM1	P61960	Ubiquitin-fold modifier 1	-0.609295	0.0229328	0.457152	0.339939	Other
RCSD1	Q6JBY9	CapZ-interacting protein	-0.371314	0.0241695	0.457152	0.339939	Other
TPI1	P60174	Triosephosphate isomerase	0.215686	0.0227864	0.457152	0.339939	Other
SOD2	P04179	Superoxide dismutase [Mn], mitochondrial	0.242319	0.0228931	0.457152	0.339939	Other
SUGP2	Q8IX01	SURP and G-patch domain-containing protein 2	-0.409929	0.0237535	0.457152	0.339939	Other
HIBADH	P31937	3-hydroxyisobutyrate dehydrogenase, mitochondrial	0.275459	0.0239145	0.457152	0.339939	Other
GARS1	P41250	Glycine--tRNA ligase	-0.445542	0.0240249	0.457152	0.339939	Other
CUL2	Q13617	Cullin-2	-0.2691	0.0244903	0.457152	0.339939	Other
PSMD11	O00231	26S proteasome non-ATPase regulatory subunit 11	0.524102	0.025106	0.462479	0.334908	Other
IGKC	NaN	NaN	0.462184	0.026119	0.466406	0.331236	Other
CLU	P10909	Clusterin;Clusterin alpha chain;Clusterin beta chain	0.360566	0.0262866	0.466406	0.331236	Other
IGHA1	P01876	Ig alpha-1 chain C region	0.567976	0.0263186	0.466406	0.331236	Other
DMAC1	Q96GE9	Transmembrane protein 261	-0.469983	0.0490118	0.528228	0.277178	Other
LEMD2	Q8NC56	LEM domain-containing protein 2	-0.295624	0.0276448	0.483783	0.315349	Other
SGCD	Q92629	Delta-sarcoglycan	0.227587	0.0285679	0.489719	0.310053	Other
YWHAE	P62258	14-3-3 protein epsilon	0.302999	0.028775	0.489719	0.310053	Other
APOD	P05090	Apolipoprotein D	0.740035	0.0350663	0.509351	0.292983	Other
SH3BGR	P55822	SH3 domain-binding glutamic acid-rich protein	-0.243052	0.0291161	0.489719	0.310053	Other
RPL9	P32969	60S ribosomal protein L9	-0.237203	0.0296194	0.489719	0.310053	Other
RPS6KA3	P51812	Ribosomal protein S6 kinase alpha-3	-0.325573	0.0300257	0.489719	0.310053	Other
GPD1L	Q8N335	Glycerol-3-phosphate dehydrogenase 1-like protein	0.378724	0.0300827	0.489719	0.310053	Other
DNPEP	Q9ULA0	Aspartyl aminopeptidase	-0.340746	0.0306751	0.493623	0.306605	Other
RPL6	Q02878	60S ribosomal protein L6	-0.34953	0.0316556	0.497899	0.302859	Other
MYH7B	A7E2Y1	Myosin-7B	-0.450092	0.0323334	0.497899	0.302859	Other
MRPS18B	Q9Y676	28S ribosomal protein S18b, mitochondrial	0.716935	0.0412704	0.528228	0.277178	Other
SERPINF1	P36955	Pigment epithelium-derived factor	0.645057	0.0443883	0.528228	0.277178	Other
PROB1	E7EW31	Proline-rich basic protein 1	0.189396	0.032716	0.497899	0.302859	Other
SERPINA1	P01009	Alpha-1-antitrypsin;Short peptide from AAT	0.279276	0.0327191	0.497899	0.302859	Other
PRDX6	P30041	Peroxiredoxin-6	0.271049	0.033449	0.498797	0.302076	Other
TNS1	Q9HBL0	Tensin-1	-0.195386	0.0334907	0.498797	0.302076	Other
SARS1	P49591	Serine--tRNA ligase, cytoplasmic	0.366203	0.0348146	0.509351	0.292983	Other
OBSCN	Q5VST9	Obscurin	-0.239827	0.0352907	0.509351	0.292983	Other
KLHL34	Q8N239	Kelch-like protein 34	0.422607	0.0494476	0.528228	0.277178	Other
AKR7A2	O43488	Aflatoxin B1 aldehyde reductase member 2	0.368785	0.0366317	0.518249	0.285462	Other
NDUFA8	P51970	NADH dehydrogenase [ubiquinone] 1 alpha subcomplex subunit 8	0.465145	0.0372721	0.518249	0.285462	Other
GYG1	P46976	Glycogenin-1	-0.249571	0.0373059	0.518249	0.285462	Other
EIF3L	Q9Y262	Eukaryotic translation initiation factor 3 subunit L	-0.361063	0.0379604	0.518249	0.285462	Other
SGCB	Q16585	Beta-sarcoglycan	0.330214	0.0375067	0.518249	0.285462	Other
SYNPO2	Q9UMS6	Synaptopodin-2	-0.200175	0.0381283	0.518249	0.285462	Other
NEDD8	Q15843	NEDD8	-0.636176	0.0409323	0.528228	0.277178	Other
RPL18A	Q02543	60S ribosomal protein L18a	-0.299568	0.0396047	0.525603	0.279342	Other
PDLIM1	O00151	PDZ and LIM domain protein 1	0.343114	0.0397956	0.525603	0.279342	Other
COQ9	O75208	Ubiquinone biosynthesis protein COQ9, mitochondrial	0.30377	0.0397956	0.525603	0.279342	Other
HSD17B4	P51659	(3R)-hydroxyacyl-CoA dehydrogenase;Enoyl-CoA hydratase 2;Peroxisomal multifunctional enzyme type 2	0.893643	0.0720969	0.596801	0.224171	Other
GPNMB	Q14956	Transmembrane glycoprotein NMB	-0.813663	0.071691	0.596801	0.224171	Other
PSMA2	P25787	Proteasome subunit alpha type-2	0.273432	0.0414016	0.528228	0.277178	Other
IGHM	P01871	Ig mu chain C region	0.475577	0.0415248	0.528228	0.277178	Other
F13A1	P00488	Coagulation factor XIII A chain	0.746655	0.0439212	0.528228	0.277178	Other
GLYR1	Q49A26	Putative oxidoreductase GLYR1	-1.42223	0.0529608	0.543567	0.264747	Other
HNRNPH3	P31942	Heterogeneous nuclear ribonucleoprotein H3	0.235527	0.0425412	0.528228	0.277178	Other
PGAM1	P18669	Phosphoglycerate mutase 1	0.306099	0.0444253	0.528228	0.277178	Other
ADIPOQ	Q15848	Adiponectin	0.571526	0.057112	0.549824	0.259776	Other
SPEG	Q15772	Striated muscle preferentially expressed protein kinase	-0.241971	0.0446408	0.528228	0.277178	Other
COASY	Q13057	Bifunctional coenzyme A synthase;Dephospho-CoA kinase;Phosphopantetheine adenylyltransferase	0.592098	0.0481654	0.528228	0.277178	Other
DDX6	P26196	Probable ATP-dependent RNA helicase DDX6	0.210071	0.044947	0.528228	0.277178	Other
MAP7D1	Q3KQU3	MAP7 domain-containing protein 1	-0.510556	0.0485579	0.528228	0.277178	Other
CUL5	Q93034	Cullin-5	-0.253222	0.0457913	0.528228	0.277178	Other
MYL4	P12829	Myosin light chain 4	0.708813	0.0459379	0.528228	0.277178	Other
A2M	P01023	Alpha-2-macroglobulin	0.432179	0.0470575	0.528228	0.277178	Other
ATP5F1C	P36542	ATP synthase subunit gamma, mitochondrial	0.239896	0.0470561	0.528228	0.277178	Other
RYR1	P21817	Ryanodine receptor 1	-0.274278	0.0470645	0.528228	0.277178	Other
ATP5F1A	P25705	ATP synthase subunit alpha, mitochondrial	0.26215	0.0475239	0.528228	0.277178	Other
PSMD4	P55036	26S proteasome non-ATPase regulatory subunit 4	-0.460479	0.0498044	0.528228	0.277178	Other
RNF123	Q5XPI4	E3 ubiquitin-protein ligase RNF123	-0.269147	0.0481814	0.528228	0.277178	Other
RPS18	P62269	40S ribosomal protein S18	0.298197	0.0479728	0.528228	0.277178	Other
ABRA	Q8N0Z2	Actin-binding Rho-activating protein	0.563745	0.0488324	0.528228	0.277178	Other
NDUFS5	O43920	NADH dehydrogenase [ubiquinone] iron-sulfur protein 5	0.408619	0.0487627	0.528228	0.277178	Other
IGHG1	P01857	Ig gamma-1 chain C region	0.396837	0.0491339	0.528228	0.277178	Other
RPL24	P83731	60S ribosomal protein L24	-0.401055	0.0582643	0.551148	0.258731	Other
BAG2	O95816	BAG family molecular chaperone regulator 2	0.844655	0.0643073	0.584612	0.233132	Other
CACNB1	Q02641	Voltage-dependent L-type calcium channel subunit beta-1	0.343357	0.0518869	0.543567	0.264747	Other
RPS8	P62241	40S ribosomal protein S8	-0.263103	0.0523509	0.543567	0.264747	Other
SORBS1	Q9BX66	Sorbin and SH3 domain-containing protein 1	0.20415	0.0526475	0.543567	0.264747	Other
SRRM1	Q8IYB3	Serine/arginine repetitive matrix protein 1	-0.513462	0.0546441	0.543567	0.264747	Other
PRKCSH	P14314	Glucosidase 2 subunit beta	-0.840106	0.0544454	0.543567	0.264747	Other
STRN3	Q13033	Striatin-3	0.322429	0.0548414	0.543567	0.264747	Other
COX5A	P20674	Cytochrome c oxidase subunit 5A, mitochondrial	0.415735	0.0552617	0.543567	0.264747	Other
MYH3	P11055	Myosin-3	-0.452588	0.055399	0.543567	0.264747	Other
NIPSNAP2	O75323	Protein NipSnap homolog 2	0.239955	0.0555084	0.543567	0.264747	Other
CMPK1	P30085	UMP-CMP kinase	0.192852	0.055812	0.543567	0.264747	Other
SOD1	P00441	Superoxide dismutase [Cu-Zn]	0.245364	0.0559098	0.543567	0.264747	Other
NDUFB4	O95168	NADH dehydrogenase [ubiquinone] 1 beta subcomplex subunit 4	0.771321	0.061944	0.574315	0.24085	Other
NUP160	Q12769	Nuclear pore complex protein Nup160	-0.75845	0.0628175	0.574801	0.240483	Other
RPL31	P62899	60S ribosomal protein L31	0.735203	0.0607917	0.567389	0.246119	Other
PPOX	P50336	Protoporphyrinogen oxidase	-1.38152	0.155638	0.741135	0.130103	Other
DPM1	O60762	Dolichol-phosphate mannosyltransferase subunit 1	0.375226	0.11748	0.674067	0.171297	Other
ACSL3	O95573	Long-chain-fatty-acid--CoA ligase 3	-0.323742	0.0575077	0.549824	0.259776	Other
MAPK12	P53778	Mitogen-activated protein kinase 12	0.282228	0.0577315	0.549824	0.259776	Other
ARVCF	O00192	Armadillo repeat protein deleted in velo-cardio-facial syndrome	-0.734124	0.109827	0.662208	0.179005	Other
ABLIM3	O94929	Actin-binding LIM protein 3	-0.413633	0.0827239	0.596801	0.224171	Other
ADHFE1	Q8IWW8	Hydroxyacid-oxoacid transhydrogenase, mitochondrial	0.31449	0.0799215	0.596801	0.224171	Other
IGHG2	P01859	Ig gamma-2 chain C region	0.345936	0.0605095	0.567389	0.246119	Other
GET3	O43681	ATPase ASNA1	0.637096	0.0754661	0.596801	0.224171	Other
CAT	P04040	Catalase	0.445669	0.0625796	0.574801	0.240483	Other
COQ5	Q5HYK3	2-methoxy-6-polyprenyl-1,4-benzoquinol methylase, mitochondrial	0.335196	0.0649823	0.58604	0.232073	Other
VBP1	P61758	Prefoldin subunit 3	0.500217	0.0678875	0.58604	0.232073	Other
SRRM2	Q9UQ35	Serine/arginine repetitive matrix protein 2	-0.287453	0.0653479	0.58604	0.232073	Other
GTPBP4	Q9BZE4	Nucleolar GTP-binding protein 1	-0.45568	0.0666798	0.58604	0.232073	Other
CMYA5	Q8N3K9	Cardiomyopathy-associated protein 5	-0.159719	0.0669463	0.58604	0.232073	Other
RPL4	P36578	60S ribosomal protein L4	-0.306263	0.0670336	0.58604	0.232073	Other
GRHPR	Q9UBQ7	Glyoxylate reductase/hydroxypyruvate reductase	0.246593	0.0674511	0.58604	0.232073	Other
ROCK2	O75116	Rho-associated protein kinase 2	0.440229	0.0685866	0.58604	0.232073	Other
CYC1	P08574	Cytochrome c1, heme protein, mitochondrial	0.34082	0.068297	0.58604	0.232073	Other
CAMK2A	Q9UQM7	Calcium/calmodulin-dependent protein kinase type II subunit alpha	-0.282816	0.0686504	0.58604	0.232073	Other
TRIM54	Q9BYV2	Tripartite motif-containing protein 54	0.538208	0.112575	0.662208	0.179005	Other
ITGB1BP2	Q9UKP3	Integrin beta-1-binding protein 2	0.440976	0.0817254	0.596801	0.224171	Other
C3	P01024	Acylation stimulating protein;C3a anaphylatoxin;C3-beta-c;Complement C3;Complement C3 alpha chain;Complement C3 beta chain;Complement C3b alpha' chain;Complement C3c alpha' chain fragment 1;Complement C3c alpha' chain fragment 2;Complement C3d fragment;Complement C3dg fragment;Complement C3f fragment;Complement C3g fragment	0.35408	0.0711765	0.596801	0.224171	Other
RPL19	P84098	60S ribosomal protein L19	-0.327456	0.0720362	0.596801	0.224171	Other
PRMT1	Q99873	Protein arginine N-methyltransferase 1	-0.530683	0.076478	0.596801	0.224171	Other
ALPK3	Q96L96	Alpha-protein kinase 3	0.32741	0.0731736	0.596801	0.224171	Other
MT-ND5	P03915	NADH-ubiquinone oxidoreductase chain 5	-0.475841	0.0758561	0.596801	0.224171	Other
GSTO1	P78417	Glutathione S-transferase omega-1	0.554125	0.083677	0.596801	0.224171	Other
ZYX	Q15942	Zyxin	0.476987	0.0753172	0.596801	0.224171	Other
IGKV3-20	P01619	Ig kappa chain V-III region B6	0.486321	0.0754717	0.596801	0.224171	Other
RAD23A	P54725	UV excision repair protein RAD23 homolog A	0.376348	0.0754948	0.596801	0.224171	Other
UNC45B	Q8IWX7	Protein unc-45 homolog B	-0.321283	0.0756834	0.596801	0.224171	Other
JPH1	Q9HDC5	Junctophilin-1	-0.303985	0.075909	0.596801	0.224171	Other
PLCB1	Q9NQ66	1-phosphatidylinositol 4,5-bisphosphate phosphodiesterase beta-1	0.606706	0.076556	0.596801	0.224171	Other
AKAP1	Q92667	A-kinase anchor protein 1, mitochondrial	0.272791	0.076129	0.596801	0.224171	Other
MUSTN1	Q8IVN3	Musculoskeletal embryonic nuclear protein 1	0.68278	0.104809	0.64885	0.187856	Other
PPP2R1A	P30153	Serine/threonine-protein phosphatase 2A 65 kDa regulatory subunit A alpha isoform	0.282208	0.0773773	0.596801	0.224171	Other
MYH2	Q9UKX2	Myosin-2	-0.337014	0.0775766	0.596801	0.224171	Other
MCCC1	Q96RQ3	Methylcrotonoyl-CoA carboxylase subunit alpha, mitochondrial	0.57695	0.0859477	0.600085	0.221788	Other
GCDH	Q92947	Glutaryl-CoA dehydrogenase, mitochondrial	0.433561	0.0801139	0.596801	0.224171	Other
PRKAA2	P54646	5'-AMP-activated protein kinase catalytic subunit alpha-2	-0.295299	0.0832808	0.596801	0.224171	Other
CYB5R1	Q9UHQ9	NADH-cytochrome b5 reductase 1	0.296954	0.0789932	0.596801	0.224171	Other
VWF	P04275	von Willebrand antigen 2;von Willebrand factor	-0.416565	0.0797271	0.596801	0.224171	Other
FN1	P02751	Anastellin;Fibronectin;Ugl-Y1;Ugl-Y2;Ugl-Y3	0.28487	0.0800104	0.596801	0.224171	Other
RPL7	P18124	60S ribosomal protein L7	-0.267925	0.0803049	0.596801	0.224171	Other
BANF1	O75531	Barrier-to-autointegration factor;Barrier-to-autointegration factor, N-terminally processed	0.635075	0.0811636	0.596801	0.224171	Other
RPS19	P39019	40S ribosomal protein S19	0.331661	0.0885484	0.600085	0.221788	Other
SLC2A1	P11166	Solute carrier family 2, facilitated glucose transporter member 1	0.846451	0.0817576	0.596801	0.224171	Other
ANOS1	P23352	Anosmin-1	-0.670868	0.146548	0.729612	0.136908	Other
MYH8	P13535	Myosin-8	-0.312968	0.0820674	0.596801	0.224171	Other
EIF4H	Q15056	Eukaryotic translation initiation factor 4H	0.210044	0.0829345	0.596801	0.224171	Other
FLNB	O75369	Filamin-B	-0.313553	0.0833627	0.596801	0.224171	Other
CAP1	Q01518	Adenylyl cyclase-associated protein 1	0.275589	0.0840382	0.596801	0.224171	Other
IPO7	O95373	Importin-7	0.674367	0.192815	0.794698	0.0997977	Other
SMTNL1	A8MU46	Smoothelin-like protein 1	-0.303747	0.0844047	0.596801	0.224171	Other
TMEM43	Q9BTV4	Transmembrane protein 43	-0.35972	0.0894955	0.600732	0.221319	Other
ITGB1	P05556	Integrin beta-1	0.248106	0.0857978	0.600085	0.221788	Other
LDB3	O75112	LIM domain-binding protein 3	0.14063	0.0865745	0.600085	0.221788	Other
RPL12	P30050	60S ribosomal protein L12	0.416565	0.087359	0.600085	0.221788	Other
S100A11	P31949	Protein S100-A11;Protein S100-A11, N-terminally processed	-0.714099	0.102381	0.64275	0.191958	Other
EYA3	Q99504	Eyes absent homolog 3	-0.2874	0.0881581	0.600085	0.221788	Other
NXN	Q6DKJ4	Nucleoredoxin	-1.1032	0.159257	0.748584	0.12576	Other
RPS10	P46783	40S ribosomal protein S10	0.307352	0.0882928	0.600085	0.221788	Other
QDPR	P09417	Dihydropteridine reductase	0.225849	0.0885403	0.600085	0.221788	Other
CAP2	P40123	Adenylyl cyclase-associated protein 2	-0.163017	0.0887268	0.600085	0.221788	Other
HCCS	P53701	Cytochrome c-type heme lyase	0.641199	0.1189	0.67943	0.167855	Other
OSBPL1A	Q9BXW6	Oxysterol-binding protein-related protein 1	-0.339019	0.0896808	0.600732	0.221319	Other
CISD1	Q9NZ45	CDGSH iron-sulfur domain-containing protein 1	0.366052	0.0995919	0.636352	0.196303	Other
TKT	P29401	Transketolase	0.82354	0.138383	0.713182	0.1468	Other
ANXA5	P08758	Annexin A5	0.250109	0.0933761	0.622507	0.205855	Other
COPS7A	Q9UBW8	COP9 signalosome complex subunit 7a	0.69557	0.132276	0.706825	0.150688	Other
MYH13	Q9UKX3	Myosin-13	-0.209325	0.0943283	0.625875	0.203513	Other
RPS3	P23396	40S ribosomal protein S3	0.216705	0.0957105	0.629295	0.201145	Other
GSTM3	P21266	Glutathione S-transferase Mu 3	0.299044	0.0962838	0.629295	0.201145	Other
PPP2CA	P67775	Serine/threonine-protein phosphatase 2A catalytic subunit alpha isoform	0.313957	0.097077	0.629295	0.201145	Other
CYB5B	O43169	Cytochrome b5 type B	0.267576	0.0999982	0.636352	0.196303	Other
PRKAR1A	P10644	cAMP-dependent protein kinase type I-alpha regulatory subunit;cAMP-dependent protein kinase type I-alpha regulatory subunit, N-terminally processed	-0.136464	0.0966335	0.629295	0.201145	Other
CENPV	Q7Z7K6	Centromere protein V	-0.196702	0.0972581	0.629295	0.201145	Other
GSK3B	P49841	Glycogen synthase kinase-3 beta	0.35357	0.0979903	0.629295	0.201145	Other
ORM1	P02763	Alpha-1-acid glycoprotein 1	0.280256	0.0977823	0.629295	0.201145	Other
MYH11	P35749	Myosin-11	0.305973	0.100805	0.638583	0.194782	Other
CCT5	P48643	T-complex protein 1 subunit epsilon	0.33518	0.101588	0.640645	0.193382	Other
ELANE	P08246	Neutrophil elastase	0.970333	0.218182	0.806764	0.0932536	Other
COL4A1	P02462	Arresten;Collagen alpha-1(IV) chain	1.0739	0.326932	0.875393	0.0577968	Other
RPL27	P61353	60S ribosomal protein L27	-0.533569	0.242474	0.837697	0.076913	Other
DYNC1I2	Q13409	Cytoplasmic dynein 1 intermediate chain 2	-0.428525	0.103461	0.643755	0.191279	Other
MDH2	P40926	Malate dehydrogenase, mitochondrial	0.154861	0.103429	0.643755	0.191279	Other
TMEM205	Q6UW68	Transmembrane protein 205	-0.728946	0.180407	0.791755	0.101409	Other
HNRNPH1	P31943	Heterogeneous nuclear ribonucleoprotein H;Heterogeneous nuclear ribonucleoprotein H, N-terminally processed	-0.22161	0.121788	0.683584	0.165208	Other
C1QBP	Q07021	Complement component 1 Q subcomponent-binding protein, mitochondrial	0.18658	0.105298	0.64885	0.187856	Other
HNRNPH2	P55795	Heterogeneous nuclear ribonucleoprotein H2	0.204118	0.10567	0.64885	0.187856	Other
UQCRB	P14927	Cytochrome b-c1 complex subunit 7	0.50698	0.10893	0.662208	0.179005	Other
SMU1	Q2TAY7	WD40 repeat-containing protein SMU1;WD40 repeat-containing protein SMU1, N-terminally processed	0.3157	0.110313	0.662208	0.179005	Other
RPL7A	P62424	60S ribosomal protein L7a	-0.276689	0.111836	0.662208	0.179005	Other
TMEM38A	Q9H6F2	Trimeric intracellular cation channel type A	-0.261452	0.109243	0.662208	0.179005	Other
TNNI1	P19237	Troponin I, slow skeletal muscle	0.295413	0.10931	0.662208	0.179005	Other
MAP3K20	Q9NYL2	Mitogen-activated protein kinase kinase kinase MLT	0.380148	0.136514	0.713133	0.14683	Other
PRDX2	P32119	Peroxiredoxin-2	0.213172	0.110686	0.662208	0.179005	Other
HP	P00738	Haptoglobin;Haptoglobin alpha chain;Haptoglobin beta chain	-0.270071	0.127816	0.693575	0.158906	Other
CS	O75390	Citrate synthase, mitochondrial	0.207534	0.111245	0.662208	0.179005	Other
RTN4	Q9NQC3	Reticulon-4	-0.527903	0.120394	0.682395	0.165964	Other
NIBAN1	Q9BZQ8	Protein Niban	-0.497898	0.112393	0.662208	0.179005	Other
UBAC1	Q9BSL1	Ubiquitin-associated domain-containing protein 1	-0.57846	0.153884	0.738786	0.131481	Other
DHRS7B	Q6IAN0	Dehydrogenase/reductase SDR family member 7B	-0.258283	0.113574	0.665285	0.176992	Other
RPS13	P62277	40S ribosomal protein S13	0.240771	0.114753	0.66939	0.174321	Other
MECR	Q9BV79	Trans-2-enoyl-CoA reductase, mitochondrial	0.29837	0.132168	0.706825	0.150688	Other
VAPB	O95292	Vesicle-associated membrane protein-associated protein B/C	0.229924	0.117035	0.674067	0.171297	Other
SLC4A1	P02730	Band 3 anion transport protein	0.549943	0.117185	0.674067	0.171297	Other
MACROD1	Q9BQ69	O-acetyl-ADP-ribose deacetylase MACROD1	0.204839	0.117337	0.674067	0.171297	Other
VPS51	Q9UID3	Vacuolar protein sorting-associated protein 51 homolog	0.660922	0.138882	0.713182	0.1468	Other
MIB2	Q96AX9	E3 ubiquitin-protein ligase MIB2	0.413926	0.119863	0.682148	0.166121	Other
AKR1B1	P15121	Aldose reductase	0.228538	0.121978	0.683584	0.165208	Other
TWF2	Q6IBS0	Twinfilin-2	0.160515	0.122578	0.683584	0.165208	Other
CA1	P00915	Carbonic anhydrase 1	0.518934	0.122755	0.683584	0.165208	Other
GSTP1	P09211	Glutathione S-transferase P	0.249515	0.123079	0.683584	0.165208	Other
ATP5MF	P56134	ATP synthase subunit f, mitochondrial	0.370632	0.123905	0.683584	0.165208	Other
CMAS	Q8NFW8	N-acylneuraminate cytidylyltransferase	-0.246304	0.124022	0.683584	0.165208	Other
YBX3	P16989	Y-box-binding protein 3	-0.163933	0.125105	0.68685	0.163138	Other
FSD2	A1L4K1	Fibronectin type III and SPRY domain-containing protein 2	0.335088	0.126528	0.691947	0.159927	Other
ATP5PB	P24539	ATP synthase F(0) complex subunit B1, mitochondrial	0.240344	0.127285	0.69338	0.159029	Other
POSTN	Q15063	Periostin	0.628447	0.356998	0.892494	0.0493946	Other
RPL18	Q07020	60S ribosomal protein L18	-0.282861	0.129169	0.698213	0.156012	Other
SSBP1	Q04837	Single-stranded DNA-binding protein, mitochondrial	0.500204	0.192267	0.794698	0.0997977	Other
GART	P22102	Phosphoribosylamine--glycine ligase;Phosphoribosylformylglycinamidine cyclo-ligase;Phosphoribosylglycinamide formyltransferase;Trifunctional purine biosynthetic protein adenosine-3	-0.463678	0.143557	0.725557	0.139329	Other
PFN1	P07737	Profilin-1	0.18827	0.132277	0.706825	0.150688	Other
TMX4	Q9H1E5	Thioredoxin-related transmembrane protein 4	0.348419	0.133854	0.70809	0.149911	Other
GRSF1	Q12849	G-rich sequence factor 1	0.295121	0.132997	0.70797	0.149985	Other
SERPING1	P05155	Plasma protease C1 inhibitor	0.504017	0.134031	0.70809	0.149911	Other
ACADSB	P45954	Short/branched chain specific acyl-CoA dehydrogenase, mitochondrial	-0.236496	0.135743	0.711761	0.147666	Other
MACROH2A1	O75367	Core histone macro-H2A.1	-0.212632	0.134579	0.708311	0.149776	Other
BLVRB	P30043	Flavin reductase (NADPH)	0.220059	0.137085	0.713182	0.1468	Other
NUP62	P37198	Nuclear pore glycoprotein p62	0.564826	0.166645	0.761349	0.118416	Other
CHMP4B	Q9H444	Charged multivesicular body protein 4b	0.630895	0.167996	0.761349	0.118416	Other
COMT	P21964	Catechol O-methyltransferase	-0.175516	0.138541	0.713182	0.1468	Other
EIF3B	P55884	Eukaryotic translation initiation factor 3 subunit B	0.364143	0.188316	0.794698	0.0997977	Other
CACNG1	Q06432	Voltage-dependent calcium channel gamma-1 subunit	-0.238568	0.13907	0.713182	0.1468	Other
NPLOC4	Q8TAT6	Nuclear protein localization protein 4 homolog	-0.329157	0.151414	0.733491	0.134605	Other
GDI2	P50395	Rab GDP dissociation inhibitor beta	-0.126373	0.14078	0.717162	0.144383	Other
NDUFS8	O00217	NADH dehydrogenase [ubiquinone] iron-sulfur protein 8, mitochondrial	0.28755	0.140871	0.717162	0.144383	Other
XRCC6	P12956	X-ray repair cross-complementing protein 6	-0.232121	0.142194	0.721273	0.1419	Other
DAG1	Q14118	Alpha-dystroglycan;Beta-dystroglycan;Dystroglycan	0.200159	0.144152	0.725947	0.139095	Other
CAND1	Q86VP6	Cullin-associated NEDD8-dissociated protein 1	0.238113	0.152291	0.735196	0.133597	Other
ABCA1	O95477	ATP-binding cassette sub-family A member 1	-0.26022	0.164483	0.761349	0.118416	Other
ST13	P50502	Hsc70-interacting protein	0.22936	0.145801	0.729007	0.137268	Other
NIT2	Q9NQR4	Omega-amidase NIT2	0.197968	0.145787	0.729007	0.137268	Other
RPS25	P62851	40S ribosomal protein S25	-0.3755	0.147587	0.729612	0.136908	Other
LMOD1	P29536	Leiomodin-1	-0.283851	0.14831	0.729612	0.136908	Other
SYNC	Q9H7C4	Syncoilin	0.19352	0.148311	0.729612	0.136908	Other
MLEC	Q14165	Malectin	-0.357428	0.148658	0.729612	0.136908	Other
HSPB8	Q9UJY1	Heat shock protein beta-8	0.241792	0.149252	0.729612	0.136908	Other
PGD	P52209	6-phosphogluconate dehydrogenase, decarboxylating	-0.214626	0.149571	0.729612	0.136908	Other
LANCL2	Q9NS86	LanC-like protein 2	-0.493011	0.185712	0.794698	0.0997977	Other
MYBPC2	Q14324	Myosin-binding protein C, fast-type	-0.27575	0.151183	0.733491	0.134605	Other
CARNS1	A5YM72	Carnosine synthase 1	0.553908	0.3096	0.875247	0.0578693	Other
ACAT1	P24752	Acetyl-CoA acetyltransferase, mitochondrial	0.19815	0.15409	0.738786	0.131481	Other
MRPL37	Q9BZE1	39S ribosomal protein L37, mitochondrial	0.246541	0.683123	0.984935	0.00659249	Other
CASP14	P31944	Caspase-14;Caspase-14 subunit p10, mature form;Caspase-14 subunit p17, mature form;Caspase-14 subunit p20, intermediate form;Caspase-14 subunit p8, intermediate form	0.5584	0.198685	0.794698	0.0997977	Other
H4C1	NaN	NaN	0.317411	0.155492	0.741135	0.130103	Other
C19orf47	Q8N9M1	Uncharacterized protein C19orf47	0.300407	0.211475	0.797794	0.098109	Other
SND1	Q7KZF4	Staphylococcal nuclease domain-containing protein 1	0.369309	0.219748	0.807473	0.092872	Other
RTCA	O00442	RNA 3'-terminal phosphate cyclase	0.179985	0.158745	0.748584	0.12576	Other
RAB15	P59190	Ras-related protein Rab-15	-0.208255	0.277029	0.854854	0.0681082	Other
PIN1	Q13526	Peptidyl-prolyl cis-trans isomerase NIMA-interacting 1	0.234212	0.15922	0.748584	0.12576	Other
PTGES2	Q9H7Z7	Prostaglandin E synthase 2;Prostaglandin E synthase 2 truncated form	0.22399	0.159341	0.748584	0.12576	Other
ZG16B	Q96DA0	Zymogen granule protein 16 homolog B	-1.63908	0.275481	0.854854	0.0681082	Other
VARS1	P26640	Valine--tRNA ligase	0.321755	0.179677	0.791033	0.101806	Other
TAF15	Q92804	TATA-binding protein-associated factor 2N	-0.67822	0.299906	0.87312	0.058926	Other
SQSTM1	Q13501	Sequestosome-1	0.215589	0.162388	0.760347	0.118988	Other
GALM	Q96C23	Aldose 1-epimerase	-0.189536	0.16386	0.761349	0.118416	Other
ATIC	P31939	Bifunctional purine biosynthesis protein PURH;IMP cyclohydrolase;Phosphoribosylaminoimidazolecarboxamide formyltransferase	-0.153021	0.164531	0.761349	0.118416	Other
CMBL	Q96DG6	Carboxymethylenebutenolidase homolog	0.239984	0.164916	0.761349	0.118416	Other
EIF3H	O15372	Eukaryotic translation initiation factor 3 subunit H	-0.444918	0.575351	0.962833	0.016449	Other
ALDH6A1	Q02252	Methylmalonate-semialdehyde dehydrogenase [acylating], mitochondrial	0.281563	0.171609	0.772516	0.112093	Other
MYH4	Q9Y623	Myosin-4	-0.239692	0.166944	0.761349	0.118416	Other
AQP4	P55087	Aquaporin-4	-0.206682	0.167311	0.761349	0.118416	Other
MCTS1	Q9ULC4	Malignant T-cell-amplified sequence 1	0.267108	0.194422	0.794698	0.0997977	Other
ANXA7	P20073	Annexin A7	0.158182	0.168157	0.761349	0.118416	Other
KLHL21	Q9UJP4	Kelch-like protein 21	-0.163025	0.168498	0.761349	0.118416	Other
AK2	P54819	Adenylate kinase 2, mitochondrial;Adenylate kinase 2, mitochondrial, N-terminally processed	0.177262	0.168584	0.761349	0.118416	Other
EXOC4	Q96A65	Exocyst complex component 4	0.342885	0.244478	0.837697	0.076913	Other
TGM1	P22735	Protein-glutamine gamma-glutamyltransferase K	-0.522682	0.485226	0.936499	0.0284928	Other
L2HGDH	Q9H9P8	L-2-hydroxyglutarate dehydrogenase, mitochondrial	0.18426	0.173185	0.777111	0.109517	Other
GPD2	P43304	Glycerol-3-phosphate dehydrogenase, mitochondrial	-0.233911	0.174234	0.777845	0.109107	Other
LDHA	P00338	L-lactate dehydrogenase A chain	0.208205	0.174459	0.777845	0.109107	Other
MYOM1	P52179	Myomesin-1	-0.0950457	0.175731	0.781027	0.107334	Other
RNF170	Q96K19	E3 ubiquitin-protein ligase RNF170	0.580274	0.215736	0.806764	0.0932536	Other
HK1	P19367	Hexokinase-1	-0.11644	0.178558	0.791033	0.101806	Other
SLC25A11	Q02978	Mitochondrial 2-oxoglutarate/malate carrier protein	0.245145	0.179207	0.791033	0.101806	Other
OPTN	Q96CV9	Optineurin	0.335386	0.267925	0.854854	0.0681082	Other
KTN1	Q86UP2	Kinectin	-0.763142	0.355789	0.891064	0.0500909	Other
PPP1CB	P62140	Serine/threonine-protein phosphatase PP1-beta catalytic subunit	0.138434	0.181475	0.792269	0.101127	Other
NT5C1A	Q9BXI3	Cytosolic 5'-nucleotidase 1A	0.141056	0.181656	0.792269	0.101127	Other
RPL13A	P40429	60S ribosomal protein L13a	0.270818	0.337559	0.875393	0.0577968	Other
NQO2	P16083	Ribosyldihydronicotinamide dehydrogenase [quinone]	0.242545	0.219019	0.806914	0.0931729	Other
COQ6	Q9Y2Z9	Ubiquinone biosynthesis monooxygenase COQ6, mitochondrial	0.230179	0.183336	0.794698	0.0997977	Other
RPL13	P26373	60S ribosomal protein L13	-0.393728	0.185074	0.794698	0.0997977	Other
CC2D1A	Q6P1N0	Coiled-coil and C2 domain-containing protein 1A	-0.569549	0.412201	0.910076	0.0409221	Other
METAP2	P50579	Methionine aminopeptidase 2	-0.203634	0.188323	0.794698	0.0997977	Other
HSD17B12	Q53GQ0	Very-long-chain 3-oxoacyl-CoA reductase	0.354308	0.189754	0.794698	0.0997977	Other
MTFR1L	Q9H019	Mitochondrial fission regulator 1-like	0.311526	0.263529	0.852057	0.0695316	Other
GLO1	Q04760	Lactoylglutathione lyase	0.297982	0.193992	0.794698	0.0997977	Other
DRG2	P55039	Developmentally-regulated GTP-binding protein 2	0.489443	0.312619	0.875247	0.0578693	Other
PRPF8	Q6P2Q9	Pre-mRNA-processing-splicing factor 8	-0.268701	0.190107	0.794698	0.0997977	Other
CFL2	Q9Y281	Cofilin-2	0.139018	0.190261	0.794698	0.0997977	Other
PPP1R3A	Q16821	Protein phosphatase 1 regulatory subunit 3A	-0.153496	0.191292	0.794698	0.0997977	Other
MTX2	O75431	Metaxin-2	0.413848	0.204125	0.794698	0.0997977	Other
ACAA2	P42765	3-ketoacyl-CoA thiolase, mitochondrial	0.157315	0.191908	0.794698	0.0997977	Other
ANXA3	P12429	Annexin A3	-0.345336	0.193822	0.794698	0.0997977	Other
PHB2	Q99623	Prohibitin-2	0.211949	0.194998	0.794698	0.0997977	Other
AQP1	P29972	Aquaporin-1	-0.401407	0.207598	0.794698	0.0997977	Other
TIMM50	Q3ZCQ8	Mitochondrial import inner membrane translocase subunit TIM50	0.22092	0.193908	0.794698	0.0997977	Other
SUN1	O94901	SUN domain-containing protein 1	-0.0939528	0.19515	0.794698	0.0997977	Other
MYBBP1A	Q9BQG0	Myb-binding protein 1A	-0.458216	0.19657	0.794698	0.0997977	Other
MYADM	Q96S97	Myeloid-associated differentiation marker	-0.30316	0.206586	0.794698	0.0997977	Other
RPLP1	P05386	60S acidic ribosomal protein P1	0.235084	0.197287	0.794698	0.0997977	Other
UGGT1	Q9NYU2	UDP-glucose:glycoprotein glucosyltransferase 1	-0.265625	0.274817	0.854854	0.0681082	Other
ENO1	P06733	Alpha-enolase	-0.0872552	0.197423	0.794698	0.0997977	Other
SON	P18583	Protein SON	-0.34843	0.198577	0.794698	0.0997977	Other
LRRC47	Q8N1G4	Leucine-rich repeat-containing protein 47	-0.151876	0.197703	0.794698	0.0997977	Other
DECR1	Q16698	2,4-dienoyl-CoA reductase, mitochondrial	0.147075	0.1979	0.794698	0.0997977	Other
DDX5	P17844	Probable ATP-dependent RNA helicase DDX5	-0.324623	0.643829	0.979555	0.00897124	Other
AMPD3	Q01432	AMP deaminase 3	0.500292	0.754678	0.994554	0.00237164	Other
TGM2	P21980	Protein-glutamine gamma-glutamyltransferase 2	0.158225	0.199531	0.794698	0.0997977	Other
DNAJA1	P31689	DnaJ homolog subfamily A member 1	0.370177	0.199776	0.794698	0.0997977	Other
DST	Q03001	Dystonin	0.217362	0.201556	0.794698	0.0997977	Other
EEF1B2	P24534	Elongation factor 1-beta	-0.19702	0.200702	0.794698	0.0997977	Other
FAM120A	Q9NZB2	Constitutive coactivator of PPAR-gamma-like protein 1	-0.339678	0.256713	0.850498	0.0703269	Other
CCT4	P50991	T-complex protein 1 subunit delta	0.182161	0.201159	0.794698	0.0997977	Other
FAM162A	Q96A26	Protein FAM162A	0.440969	0.242612	0.837697	0.076913	Other
TUFM	P49411	Elongation factor Tu, mitochondrial	0.096331	0.202364	0.794698	0.0997977	Other
SIRT3	Q9NTG7	NAD-dependent protein deacetylase sirtuin-3, mitochondrial	-0.374022	0.237601	0.835782	0.077907	Other
RPL17	P18621	60S ribosomal protein L17	-0.147649	0.20319	0.794698	0.0997977	Other
UQCRFS1	P47985	Cytochrome b-c1 complex subunit 11;Cytochrome b-c1 complex subunit Rieske, mitochondrial	0.213739	0.203437	0.794698	0.0997977	Other
COL14A1	Q05707	Collagen alpha-1(XIV) chain	-0.584423	0.318311	0.875247	0.0578693	Other
TPT1	P13693	Translationally-controlled tumor protein	-0.292003	0.204828	0.794698	0.0997977	Other
PSMB2	P49721	Proteasome subunit beta type-2	0.416939	0.618879	0.97595	0.0105725	Other
TCAP	O15273	Telethonin	0.16102	0.204634	0.794698	0.0997977	Other
LTA4H	P09960	Leukotriene A-4 hydrolase	-0.109592	0.204685	0.794698	0.0997977	Other
VAT1	Q99536	Synaptic vesicle membrane protein VAT-1 homolog	-0.574763	0.254602	0.848673	0.0712595	Other
C4A	P0C0L4	C4a anaphylatoxin;C4b-A;C4d-A;Complement C4 beta chain;Complement C4 gamma chain;Complement C4-A;Complement C4-A alpha chain	-0.0338268	0.972186	0.998458	0.000670362	Other
CTSG	P08311	Cathepsin G	0.394272	0.211737	0.797794	0.098109	Other
USO1	O60763	General vesicular transport factor p115	0.173403	0.205296	0.794698	0.0997977	Other
DBNL	Q9UJU6	Drebrin-like protein	0.344011	0.239601	0.837697	0.076913	Other
CP	P00450	Ceruloplasmin	0.293755	0.212256	0.797794	0.098109	Other
LGALS1	P09382	Galectin-1	0.15852	0.205723	0.794698	0.0997977	Other
TMED2	Q15363	Transmembrane emp24 domain-containing protein 2	-0.314431	0.207757	0.794698	0.0997977	Other
CYCS	P99999	Cytochrome c	0.240656	0.207202	0.794698	0.0997977	Other
MDH1	P40925	Malate dehydrogenase, cytoplasmic	0.155066	0.20716	0.794698	0.0997977	Other
NDUFA4	O00483	Cytochrome c oxidase subunit NDUFA4	0.240262	0.207694	0.794698	0.0997977	Other
H2AC18	Q6FI13	Histone H2A type 2-A	-0.169186	0.682976	0.984935	0.00659249	Other
CNPY2	Q9Y2B0	Protein canopy homolog 2	0.194248	0.660781	0.984935	0.00659249	Other
ANK3	Q12955	Ankyrin-3	-0.166605	0.20864	0.79524	0.0995018	Other
ACADS	P16219	Short-chain specific acyl-CoA dehydrogenase, mitochondrial	0.174223	0.209035	0.79524	0.0995018	Other
APOE	P02649	Apolipoprotein E	0.366601	0.262054	0.850498	0.0703269	Other
PDLIM7	Q9NR12	PDZ and LIM domain protein 7	0.152601	0.212402	0.797794	0.098109	Other
MYOM2	P54296	Myomesin-2	-0.102238	0.212555	0.797794	0.098109	Other
UFD1	Q92890	Ubiquitin fusion degradation protein 1 homolog	0.293588	0.249424	0.839407	0.0760274	Other
THBS4	P35443	Thrombospondin-4	-0.331393	0.224519	0.816431	0.0880804	Other
TINAGL1	Q9GZM7	Tubulointerstitial nephritis antigen-like	0.264402	0.221444	0.811576	0.090671	Other
ANKRD1	Q15327	Ankyrin repeat domain-containing protein 1	0.958769	0.31761	0.875247	0.0578693	Other
AP1M1	Q9BXS5	AP-1 complex subunit mu-1	1.27333	0.323807	0.875393	0.0577968	Other
ADPRS	Q9NX46	Poly(ADP-ribose) glycohydrolase ARH3	-0.0620661	0.883853	0.996461	0.00153959	Other
CSNK1A1	P48729	Casein kinase I isoform alpha	0.308051	0.216929	0.806764	0.0932536	Other
PSMA1	P25786	Proteasome subunit alpha type-1	0.264204	0.218402	0.806764	0.0932536	Other
GOLT1B	Q9Y3E0	Vesicle transport protein GOT1B	-0.0286782	0.975763	0.998458	0.000670362	Other
UQCRH	P07919	Cytochrome b-c1 complex subunit 6, mitochondrial	0.25766	0.217852	0.806764	0.0932536	Other
RPL27A	P46776	60S ribosomal protein L27a	-0.139349	0.218044	0.806764	0.0932536	Other
CES2	O00748	Cocaine esterase	0.340292	0.273718	0.854854	0.0681082	Other
RAB2A	P61019	Ras-related protein Rab-2A	0.258508	0.299979	0.87312	0.058926	Other
ACTA1	P68133	Actin, alpha skeletal muscle	-0.127256	0.223856	0.816431	0.0880804	Other
SF3B2	Q13435	Splicing factor 3B subunit 2	-0.272723	0.231374	0.82825	0.0818388	Other
ANKRD2	Q9GZV1	Ankyrin repeat domain-containing protein 2	0.232754	0.22438	0.816431	0.0880804	Other
SUB1	P53999	Activated RNA polymerase II transcriptional coactivator p15	-0.208031	0.23191	0.82825	0.0818388	Other
COL4A3	Q01955	Collagen alpha-3(IV) chain;Tumstatin	0.315089	0.345599	0.88105	0.0549992	Other
FHL1	Q13642	Four and a half LIM domains protein 1	-0.101567	0.225292	0.817122	0.0877132	Other
GSPT2	Q8IYD1	Eukaryotic peptide chain release factor GTP-binding subunit ERF3B	0.310898	0.296347	0.869782	0.0605896	Other
NEB	P20929	Nebulin	-0.120361	0.226979	0.821114	0.0855967	Other
HHATL	Q9HCP6	Protein-cysteine N-palmitoyltransferase HHAT-like protein	-0.171734	0.227971	0.822575	0.0848247	Other
JPH2	Q9BR39	Junctophilin-2	-0.166131	0.229341	0.823737	0.0842117	Other
UQCRC2	P22695	Cytochrome b-c1 complex subunit 2, mitochondrial	0.157031	0.229469	0.823737	0.0842117	Other
RPL29	P47914	60S ribosomal protein L29	-0.280678	0.23394	0.82957	0.0811472	Other
DNM1L	O00429	Dynamin-1-like protein	0.158252	0.233358	0.82957	0.0811472	Other
DNAJA2	O60884	DnaJ homolog subfamily A member 2	-0.132855	0.234225	0.82957	0.0811472	Other
CA2	P00918	Carbonic anhydrase 2	0.153034	0.23465	0.82957	0.0811472	Other
PRMT5	O14744	Protein arginine N-methyltransferase 5;Protein arginine N-methyltransferase 5, N-terminally processed	-0.253878	0.236065	0.832471	0.0796311	Other
CSTA	P01040	Cystatin-A;Cystatin-A, N-terminally processed	0.506811	0.239847	0.837697	0.076913	Other
CRIP2	P52943	Cysteine-rich protein 2	0.155247	0.240156	0.837697	0.076913	Other
DUSP3	P51452	Dual specificity protein phosphatase 3	0.225596	0.333023	0.875393	0.0577968	Other
C1QC	P02747	Complement C1q subcomponent subunit C	0.243771	0.413754	0.910076	0.0409221	Other
JSRP1	Q96MG2	Junctional sarcoplasmic reticulum protein 1	-0.138309	0.242078	0.837697	0.076913	Other
MSN	P26038	Moesin	0.141041	0.242846	0.837697	0.076913	Other
MYL5	Q02045	Myosin light chain 5	0.64726	0.280172	0.85599	0.0675313	Other
SNRPA1	P09661	U2 small nuclear ribonucleoprotein A'	0.226649	0.292131	0.862164	0.06441	Other
SNRNP200	O75643	U5 small nuclear ribonucleoprotein 200 kDa helicase	-0.171004	0.244796	0.837697	0.076913	Other
BCKDHA	P12694	2-oxoisovalerate dehydrogenase subunit alpha, mitochondrial	0.147515	0.244862	0.837697	0.076913	Other
CCT2	P78371	T-complex protein 1 subunit beta	0.239967	0.245453	0.837697	0.076913	Other
NDUFS7	O75251	NADH dehydrogenase [ubiquinone] iron-sulfur protein 7, mitochondrial	-0.226291	0.246394	0.837697	0.076913	Other
ATP5MK	NaN	NaN	0.237032	0.246658	0.837697	0.076913	Other
IMPA1	P29218	Inositol monophosphatase 1	-0.230147	0.24666	0.837697	0.076913	Other
TST	Q16762	Thiosulfate sulfurtransferase	0.148207	0.24729	0.837697	0.076913	Other
DDRGK1	Q96HY6	DDRGK domain-containing protein 1	-0.336121	0.247719	0.837697	0.076913	Other
PRKACB	P22694	cAMP-dependent protein kinase catalytic subunit beta	0.339006	0.490805	0.939173	0.0272544	Other
PSMB1	P20618	Proteasome subunit beta type-1	0.151434	0.24864	0.838785	0.0763492	Other
TNNT3	P45378	Troponin T, fast skeletal muscle	-0.231348	0.253201	0.848673	0.0712595	Other
SNW1	Q13573	SNW domain-containing protein 1	-0.258563	0.253469	0.848673	0.0712595	Other
TRIM63	Q969Q1	E3 ubiquitin-protein ligase TRIM63	-0.289277	0.383558	0.901244	0.0451575	Other
PDHX	O00330	Pyruvate dehydrogenase protein X component, mitochondrial	0.144808	0.254574	0.848673	0.0712595	Other
DNAJB5	O75953	DnaJ homolog subfamily B member 5	0.105186	0.256504	0.850498	0.0703269	Other
ANXA1	P04083	Annexin A1	-0.431077	0.257273	0.850498	0.0703269	Other
PCYT1A	P49585	Choline-phosphate cytidylyltransferase A	-0.157722	0.695881	0.98907	0.00477301	Other
HUWE1	Q7Z6Z7	E3 ubiquitin-protein ligase HUWE1	0.504779	0.564926	0.959133	0.0181214	Other
MYH7	P12883	Myosin-7	-0.158369	0.258782	0.850498	0.0703269	Other
ESYT1	Q9BSJ8	Extended synaptotagmin-1	0.341767	0.259247	0.850498	0.0703269	Other
ARPC2	O15144	Actin-related protein 2/3 complex subunit 2	0.269582	0.672416	0.984935	0.00659249	Other
TXLNB	Q8N3L3	Beta-taxilin	0.136107	0.261294	0.850498	0.0703269	Other
SNTB2	Q13425	Beta-2-syntrophin	-0.154346	0.26135	0.850498	0.0703269	Other
CAB39	Q9Y376	Calcium-binding protein 39	0.299801	0.261775	0.850498	0.0703269	Other
TSPAN7	P41732	Tetraspanin-7	-0.267547	0.549515	0.95601	0.0195375	Other
KRT1	P04264	Keratin, type II cytoskeletal 1	0.677147	0.262192	0.850498	0.0703269	Other
NAP1L4	Q99733	Nucleosome assembly protein 1-like 4	0.107532	0.262179	0.850498	0.0703269	Other
RPL3L	Q92901	60S ribosomal protein L3-like	-0.163451	0.262439	0.850498	0.0703269	Other
PARVA	Q9NVD7	Alpha-parvin	-0.0332819	0.957752	0.996461	0.00153959	Other
TUBA1A	Q71U36	Tubulin alpha-1A chain	-0.330179	0.358642	0.892731	0.0492794	Other
OPA1	O60313	Dynamin-like 120 kDa protein, form S1;Dynamin-like 120 kDa protein, mitochondrial	-0.196672	0.265178	0.853988	0.0685484	Other
MT-ND6	P03923	NADH-ubiquinone oxidoreductase chain 6	-0.187466	0.265552	0.853988	0.0685484	Other
NT5C3A	Q9H0P0	Cytosolic 5'-nucleotidase 3A	0.171814	0.265956	0.853988	0.0685484	Other
FABP3	P05413	Fatty acid-binding protein, heart	0.114027	0.268684	0.854854	0.0681082	Other
MYL6	P60660	Myosin light polypeptide 6	-0.168623	0.270254	0.854854	0.0681082	Other
MATR3	P43243	Matrin-3	-0.132841	0.271921	0.854854	0.0681082	Other
CALU	O43852	Calumenin	0.123458	0.272132	0.854854	0.0681082	Other
TJP1	Q07157	Tight junction protein ZO-1	-0.360653	0.272312	0.854854	0.0681082	Other
CD36	P16671	Platelet glycoprotein 4	0.121812	0.272388	0.854854	0.0681082	Other
CNBP	P62633	Cellular nucleic acid-binding protein	-0.319895	0.273381	0.854854	0.0681082	Other
NDUFA5	Q16718	NADH dehydrogenase [ubiquinone] 1 alpha subcomplex subunit 5	0.430682	0.276477	0.854854	0.0681082	Other
ATP5PF	P18859	ATP synthase-coupling factor 6, mitochondrial	0.259088	0.29279	0.862164	0.06441	Other
ADH5	P11766	Alcohol dehydrogenase class-3	0.207729	0.277177	0.854854	0.0681082	Other
ACTR1A	P61163	Alpha-centractin	0.200932	0.276444	0.854854	0.0681082	Other
TECR	Q9NZ01	Very-long-chain enoyl-CoA reductase	-0.169739	0.277058	0.854854	0.0681082	Other
DNAJA3	Q96EY1	DnaJ homolog subfamily A member 3, mitochondrial	0.079936	0.277235	0.854854	0.0681082	Other
SSPN	Q14714	Sarcospan	0.122206	0.277268	0.854854	0.0681082	Other
NDUFB10	O96000	NADH dehydrogenase [ubiquinone] 1 beta subcomplex subunit 10	0.237978	0.277827	0.854854	0.0681082	Other
CORO6	Q6QEF8	Coronin-6	-0.120533	0.278976	0.85599	0.0675313	Other
SMPX	Q9UHP9	Small muscular protein	0.242818	0.293136	0.862164	0.06441	Other
CZIB	Q9NWV4	UPF0587 protein C1orf123	0.216697	0.533206	0.950697	0.0219579	Other
ASB4	Q9Y574	Ankyrin repeat and SOCS box protein 4	0.23317	0.279502	0.85599	0.0675313	Other
EIF4B	P23588	Eukaryotic translation initiation factor 4B	0.236139	0.316309	0.875247	0.0578693	Other
RRS1	Q15050	Ribosome biogenesis regulatory protein homolog	-0.193977	0.282323	0.85599	0.0675313	Other
TKFC	Q3LXA3	ATP-dependent dihydroxyacetone kinase;Bifunctional ATP-dependent dihydroxyacetone kinase/FAD-AMP lyase (cyclizing);FAD-AMP lyase (cyclizing)	-0.168099	0.815923	0.996461	0.00153959	Other
CAPZB	P47756	F-actin-capping protein subunit beta	-0.0820653	0.281976	0.85599	0.0675313	Other
ATP2A1	O14983	Sarcoplasmic/endoplasmic reticulum calcium ATPase 1	-0.187071	0.282172	0.85599	0.0675313	Other
KPRP	Q5T749	Keratinocyte proline-rich protein	0.119235	0.92491	0.996461	0.00153959	Other
PSMB3	P49720	Proteasome subunit beta type-3	0.200763	0.283259	0.85599	0.0675313	Other
SIRT5	Q9NXA8	NAD-dependent protein deacylase sirtuin-5, mitochondrial	0.113657	0.283638	0.85599	0.0675313	Other
H6PD	O95479	6-phosphogluconolactonase;GDH/6PGL endoplasmic bifunctional protein;Glucose 1-dehydrogenase	-0.277954	0.378323	0.901244	0.0451575	Other
CSTF3	Q12996	Cleavage stimulation factor subunit 3	0.377145	0.646005	0.979555	0.00897124	Other
FABP5	Q01469	Fatty acid-binding protein, epidermal	0.187471	0.284335	0.85599	0.0675313	Other
PIP	P12273	Prolactin-inducible protein	0.227686	0.2849	0.85599	0.0675313	Other
MYOT	Q9UBF9	Myotilin	0.154593	0.285198	0.85599	0.0675313	Other
PA2G4	Q9UQ80	Proliferation-associated protein 2G4	0.168601	0.286473	0.85599	0.0675313	Other
HNRNPUL2	Q1KMD3	Heterogeneous nuclear ribonucleoprotein U-like protein 2	-0.129252	0.286698	0.85599	0.0675313	Other
DHX9	Q08211	ATP-dependent RNA helicase A	0.144986	0.286757	0.85599	0.0675313	Other
NDUFA13	Q9P0J0	NADH dehydrogenase [ubiquinone] 1 alpha subcomplex subunit 13	0.363929	0.289545	0.857033	0.0670026	Other
CFH	P08603	Complement factor H	0.239366	0.288331	0.857033	0.0670026	Other
NDUFS3	O75489	NADH dehydrogenase [ubiquinone] iron-sulfur protein 3, mitochondrial	0.175828	0.288633	0.857033	0.0670026	Other
LDHB	P07195	L-lactate dehydrogenase B chain	0.213626	0.289555	0.857033	0.0670026	Other
AKR1A1	P14550	Alcohol dehydrogenase [NADP(+)]	0.19817	0.621841	0.976185	0.0104678	Other
VPS13C	Q709C8	Vacuolar protein sorting-associated protein 13C	-0.166026	0.808643	0.996461	0.00153959	Other
GMPR	P36959	GMP reductase 1	0.216492	0.358964	0.892731	0.0492794	Other
ALYREF	NaN	NaN	-0.320654	0.540783	0.954365	0.0202855	Other
CPA3	P15088	Mast cell carboxypeptidase A	-0.129436	0.764012	0.995134	0.00211843	Other
EIF4A3	P38919	Eukaryotic initiation factor 4A-III;Eukaryotic initiation factor 4A-III, N-terminally processed	0.133683	0.298464	0.873045	0.0589635	Other
PTGES3	Q15185	Prostaglandin E synthase 3	-0.21391	0.298706	0.873045	0.0589635	Other
PDAP1	Q13442	28 kDa heat- and acid-stable phosphoprotein	0.16368	0.31851	0.875247	0.0578693	Other
UQCR10	Q9UDW1	Cytochrome b-c1 complex subunit 9	-0.250607	0.344251	0.879736	0.0556476	Other
ACADM	P11310	Medium-chain specific acyl-CoA dehydrogenase, mitochondrial	0.102685	0.302712	0.875247	0.0578693	Other
UBE2L3	P68036	Ubiquitin-conjugating enzyme E2 L3	-0.212472	0.304652	0.875247	0.0578693	Other
BSG	P35613	Basigin	-0.228502	0.303495	0.875247	0.0578693	Other
COX17	Q14061	Cytochrome c oxidase copper chaperone	0.282024	0.305045	0.875247	0.0578693	Other
CAPNS1	P04632	Calpain small subunit 1	0.250996	0.373812	0.901244	0.0451575	Other
VWA8	A3KMH1	von Willebrand factor A domain-containing protein 8	-0.233148	0.304985	0.875247	0.0578693	Other
PCYOX1	Q9UHG3	Prenylcysteine oxidase 1	0.135282	0.307037	0.875247	0.0578693	Other
LAP3	P28838	Cytosol aminopeptidase	0.114933	0.307599	0.875247	0.0578693	Other
JUP	P14923	Junction plakoglobin	0.413475	0.308439	0.875247	0.0578693	Other
AZGP1	P25311	Zinc-alpha-2-glycoprotein	0.412855	0.309087	0.875247	0.0578693	Other
SMYD1	Q8NB12	Histone-lysine N-methyltransferase SMYD1	-0.0919336	0.309092	0.875247	0.0578693	Other
HOMER1	Q86YM7	Homer protein homolog 1	-0.155693	0.309417	0.875247	0.0578693	Other
SLC25A4	P12235	ADP/ATP translocase 1	0.184103	0.310182	0.875247	0.0578693	Other
AP2B1	P63010	AP-2 complex subunit beta	-0.18309	0.311337	0.875247	0.0578693	Other
RAB10	P61026	Ras-related protein Rab-10	-0.102294	0.31252	0.875247	0.0578693	Other
PAICS	P22234	Multifunctional protein ADE2;Phosphoribosylaminoimidazole carboxylase;Phosphoribosylaminoimidazole-succinocarboxamide synthase	0.202379	0.314009	0.875247	0.0578693	Other
EPB41	P11171	Protein 4.1	0.252249	0.333857	0.875393	0.0577968	Other
GSN	P06396	Gelsolin	0.16506	0.313666	0.875247	0.0578693	Other
LMOD2	Q6P5Q4	Leiomodin-2	0.15974	0.314274	0.875247	0.0578693	Other
NPEPPS	P55786	Puromycin-sensitive aminopeptidase	-0.105903	0.314376	0.875247	0.0578693	Other
UBAP2L	Q14157	Ubiquitin-associated protein 2-like	0.28776	0.363491	0.893089	0.0491052	Other
SLC25A3	Q00325	Phosphate carrier protein, mitochondrial	0.120667	0.314589	0.875247	0.0578693	Other
PAFAH1B3	Q15102	Platelet-activating factor acetylhydrolase IB subunit gamma	0.398756	0.342023	0.879736	0.0556476	Other
ANK1	P16157	Ankyrin-1	0.284259	0.315933	0.875247	0.0578693	Other
TUBB	P07437	Tubulin beta chain	-0.128204	0.316181	0.875247	0.0578693	Other
DCAF11	Q8TEB1	DDB1- and CUL4-associated factor 11	-0.272905	0.415383	0.910076	0.0409221	Other
CLIP1	P30622	CAP-Gly domain-containing linker protein 1	-0.344632	0.458092	0.935209	0.0290914	Other
GGCT	O75223	Gamma-glutamylcyclotransferase	0.219195	0.317023	0.875247	0.0578693	Other
FARSA	Q9Y285	Phenylalanine--tRNA ligase alpha subunit	0.19918	0.31884	0.875247	0.0578693	Other
PKP1	Q13835	Plakophilin-1	0.398154	0.653692	0.980888	0.0083806	Other
PARK7	Q99497	Protein deglycase DJ-1	0.10597	0.320192	0.875393	0.0577968	Other
PDP1	Q9P0J1	[Pyruvate dehydrogenase [acetyl-transferring]]-phosphatase 1, mitochondrial	0.08061	0.838252	0.996461	0.00153959	Other
RPL10A	P62906	60S ribosomal protein L10a	-0.283737	0.420658	0.910076	0.0409221	Other
PRPSAP2	O60256	Phosphoribosyl pyrophosphate synthase-associated protein 2	-0.268718	0.685142	0.98683	0.00575778	Other
RCN2	Q14257	Reticulocalbin-2	0.18881	0.353745	0.887532	0.051816	Other
RPL23A	P62750	60S ribosomal protein L23a	0.00317268	0.990829	0.999116	0.000384028	Other
PLEKHF1	Q96S99	Pleckstrin homology domain-containing family F member 1	-0.370314	0.460849	0.935209	0.0290914	Other
LACTB	P83111	Serine beta-lactamase-like protein LACTB, mitochondrial	-0.163765	0.322705	0.875393	0.0577968	Other
RPLP2	P05387	60S acidic ribosomal protein P2	0.158001	0.322755	0.875393	0.0577968	Other
MAP1S	Q66K74	MAP1S heavy chain;MAP1S light chain;Microtubule-associated protein 1S	-0.300046	0.504611	0.943536	0.0252417	Other
HBS1L	Q9Y450	HBS1-like protein	-0.151693	0.323528	0.875393	0.0577968	Other
RPL15	P61313	60S ribosomal protein L15	-0.175259	0.325343	0.875393	0.0577968	Other
HYOU1	Q9Y4L1	Hypoxia up-regulated protein 1	-0.273373	0.347208	0.88105	0.0549992	Other
CFB	P00751	Complement factor B;Complement factor B Ba fragment;Complement factor B Bb fragment	0.242186	0.326878	0.875393	0.0577968	Other
MRPL15	Q9P015	39S ribosomal protein L15, mitochondrial	-0.237195	0.395087	0.901244	0.0451575	Other
C4B	P0C0L5	C4a anaphylatoxin;C4b-B;C4d-B;Complement C4 beta chain;Complement C4 gamma chain;Complement C4-B;Complement C4-B alpha chain	0.15765	0.821647	0.996461	0.00153959	Other
RPS14	P62263	40S ribosomal protein S14	0.165595	0.326184	0.875393	0.0577968	Other
PAFAH1B1	P43034	Platelet-activating factor acetylhydrolase IB subunit alpha	-0.150382	0.327408	0.875393	0.0577968	Other
PSMC2	P35998	26S protease regulatory subunit 7	-0.0985843	0.327868	0.875393	0.0577968	Other
IMPA2	O14732	Inositol monophosphatase 2	0.152126	0.327985	0.875393	0.0577968	Other
RPN1	P04843	Dolichyl-diphosphooligosaccharide--protein glycosyltransferase subunit 1	0.130945	0.328565	0.875393	0.0577968	Other
TRA2B	P62995	Transformer-2 protein homolog beta	0.142346	0.328679	0.875393	0.0577968	Other
DPYSL3	Q14195	Dihydropyrimidinase-related protein 3	0.11219	0.329094	0.875393	0.0577968	Other
DHX15	O43143	Pre-mRNA-splicing factor ATP-dependent RNA helicase DHX15	0.267226	0.39444	0.901244	0.0451575	Other
DPYSL2	Q16555	Dihydropyrimidinase-related protein 2	-0.32566	0.34258	0.879736	0.0556476	Other
CAVIN3	Q969G5	Protein kinase C delta-binding protein	-0.156964	0.462273	0.935209	0.0290914	Other
SYNCRIP	O60506	Heterogeneous nuclear ribonucleoprotein Q	-0.159716	0.329763	0.875393	0.0577968	Other
TLN2	Q9Y4G6	Talin-2	-0.0927469	0.329924	0.875393	0.0577968	Other
FBLN1	P23142	Fibulin-1	0.413038	0.422688	0.910076	0.0409221	Other
CRYZ	Q08257	Quinone oxidoreductase	-0.131352	0.333224	0.875393	0.0577968	Other
PSMC1	P62191	26S protease regulatory subunit 4	-0.110204	0.333558	0.875393	0.0577968	Other
MECP2	P51608	Methyl-CpG-binding protein 2	0.385808	0.36818	0.898001	0.0467233	Other
ABLIM1	O14639	Actin-binding LIM protein 1	0.242155	0.334495	0.875393	0.0577968	Other
PSMA7	O14818	Proteasome subunit alpha type-7	-0.111056	0.334613	0.875393	0.0577968	Other
SYNE1	Q8NF91	Nesprin-1	-0.333719	0.349959	0.88278	0.0541473	Other
HTRA2	O43464	Serine protease HTRA2, mitochondrial	0.121143	0.33488	0.875393	0.0577968	Other
NCL	P19338	Nucleolin	-0.132	0.335077	0.875393	0.0577968	Other
GRN	P28799	Acrogranin;Granulin-1;Granulin-2;Granulin-3;Granulin-4;Granulin-5;Granulin-6;Granulin-7;Granulins;Paragranulin	0.236466	0.671033	0.984935	0.00659249	Other
LTF	P02788	Kaliocin-1;Lactoferricin-H;Lactoferroxin-A;Lactoferroxin-B;Lactoferroxin-C;Lactotransferrin	-0.255569	0.503323	0.943536	0.0252417	Other
PDHB	P11177	Pyruvate dehydrogenase E1 component subunit beta, mitochondrial	0.0921475	0.336281	0.875393	0.0577968	Other
TOM1L2	Q6ZVM7	TOM1-like protein 2	0.247863	0.518772	0.950697	0.0219579	Other
LRRC39	Q96DD0	Leucine-rich repeat-containing protein 39	0.201676	0.351579	0.885271	0.052924	Other
NLN	Q9BYT8	Neurolysin, mitochondrial	-0.353781	0.530851	0.950697	0.0219579	Other
MTHFD1	NaN	NaN	0.254152	0.336851	0.875393	0.0577968	Other
UQCRC1	P31930	Cytochrome b-c1 complex subunit 1, mitochondrial	0.120733	0.337299	0.875393	0.0577968	Other
EMD	P50402	Emerin	0.185761	0.337652	0.875393	0.0577968	Other
SURF4	O15260	Surfeit locus protein 4	-0.0889945	0.790589	0.996461	0.00153959	Other
PFKM	P08237	ATP-dependent 6-phosphofructokinase, muscle type	-0.102137	0.338428	0.875783	0.0576036	Other
ACIN1	Q9UKV3	Apoptotic chromatin condensation inducer in the nucleus	-0.184985	0.340513	0.87863	0.056194	Other
FH	P07954	Fumarate hydratase, mitochondrial	0.0918659	0.340783	0.87863	0.056194	Other
EFEMP1	Q12805	EGF-containing fibulin-like extracellular matrix protein 1	0.150992	0.726921	0.994554	0.00237164	Other
LRRC59	Q96AG4	Leucine-rich repeat-containing protein 59	0.293965	0.422049	0.910076	0.0409221	Other
CAST	P20810	Calpastatin	0.16641	0.344211	0.879736	0.0556476	Other
ERLIN2	O94905	Erlin-2	-0.196355	0.344354	0.879736	0.0556476	Other
GNAI2	P04899	Guanine nucleotide-binding protein G(i) subunit alpha-2	0.222045	0.364841	0.894531	0.0484046	Other
FLII	Q13045	Protein flightless-1 homolog	-0.145117	0.346382	0.88105	0.0549992	Other
COX4I1	P13073	Cytochrome c oxidase subunit 4 isoform 1, mitochondrial	0.191915	0.347386	0.88105	0.0549992	Other
GSPT1	P15170	Eukaryotic peptide chain release factor GTP-binding subunit ERF3A	-0.204819	0.388223	0.901244	0.0451575	Other
SNRPD3	P62318	Small nuclear ribonucleoprotein Sm D3	0.135218	0.572435	0.96141	0.0170913	Other
KRT2	P35908	Keratin, type II cytoskeletal 2 epidermal	0.711633	0.348488	0.882249	0.0544089	Other
GPT	P24298	Alanine aminotransferase 1	0.134264	0.349287	0.882674	0.0541998	Other
BPHL	Q86WA6	Valacyclovir hydrolase	-0.356251	0.475201	0.936499	0.0284928	Other
NPEPL1	Q8NDH3	Probable aminopeptidase NPEPL1	-0.209883	0.352835	0.886838	0.0521558	Other
ACAD9	Q9H845	Acyl-CoA dehydrogenase family member 9, mitochondrial	-0.251384	0.435168	0.921636	0.0354405	Other
DDX19A	Q9NUU7	ATP-dependent RNA helicase DDX19A	0.201413	0.494863	0.941315	0.026265	Other
CPNE1	Q99829	Copine-1	-0.176348	0.75466	0.994554	0.00237164	Other
SLC25A6	P12236	ADP/ATP translocase 3;ADP/ATP translocase 3, N-terminally processed	-0.295192	0.370936	0.901244	0.0451575	Other
PRPF19	Q9UMS4	Pre-mRNA-processing factor 19	-0.167276	0.674176	0.984935	0.00659249	Other
PNPT1	Q8TCS8	Polyribonucleotide nucleotidyltransferase 1, mitochondrial	-0.203759	0.35905	0.892731	0.0492794	Other
ABLIM2	Q6H8Q1	Actin-binding LIM protein 2	-0.082441	0.35981	0.892731	0.0492794	Other
GRB2	P62993	Growth factor receptor-bound protein 2	-0.261378	0.378146	0.901244	0.0451575	Other
RPL5	P46777	60S ribosomal protein L5	-0.345094	0.360782	0.892731	0.0492794	Other
ETFA	P13804	Electron transfer flavoprotein subunit alpha, mitochondrial	0.110968	0.360918	0.892731	0.0492794	Other
THBS1	P07996	Thrombospondin-1	0.100547	0.839363	0.996461	0.00153959	Other
PPP1R7	Q15435	Protein phosphatase 1 regulatory subunit 7	-0.130014	0.36223	0.893089	0.0491052	Other
ACOT9	Q9Y305	Acyl-coenzyme A thioesterase 9, mitochondrial	0.099014	0.362786	0.893089	0.0491052	Other
CSDE1	O75534	Cold shock domain-containing protein E1	-0.120305	0.363615	0.893089	0.0491052	Other
RCC1	P18754	Regulator of chromosome condensation	-0.0472432	0.907486	0.996461	0.00153959	Other
RNH1	P13489	Ribonuclease inhibitor	0.111614	0.365944	0.895667	0.0478536	Other
DKC1	O60832	H/ACA ribonucleoprotein complex subunit 4	0.569446	0.518394	0.950697	0.0219579	Other
BAG3	O95817	BAG family molecular chaperone regulator 3	0.118044	0.366879	0.896389	0.0475036	Other
DNM2	P50570	Dynamin-2	-0.186657	0.437777	0.921636	0.0354405	Other
DMTN	Q08495	Dematin	-0.311536	0.594442	0.971083	0.0127436	Other
TIMM21	Q9BVV7	Mitochondrial import inner membrane translocase subunit Tim21	0.129965	0.370036	0.900958	0.0452955	Other
NOP58	Q9Y2X3	Nucleolar protein 58	-0.149393	0.374247	0.901244	0.0451575	Other
RNPS1	Q15287	RNA-binding protein with serine-rich domain 1	0.104433	0.37521	0.901244	0.0451575	Other
PGK1	P00558	Phosphoglycerate kinase 1	-0.0827974	0.375618	0.901244	0.0451575	Other
EIF2A	Q9BY44	Eukaryotic translation initiation factor 2A;Eukaryotic translation initiation factor 2A, N-terminally processed	-0.124933	0.392522	0.901244	0.0451575	Other
CAPZA2	P47755	F-actin-capping protein subunit alpha-2	-0.0691277	0.377808	0.901244	0.0451575	Other
ZRANB2	O95218	Zinc finger Ran-binding domain-containing protein 2	0.433031	0.59431	0.971083	0.0127436	Other
EPRS1	P07814	Bifunctional glutamate/proline--tRNA ligase;Glutamate--tRNA ligase;Proline--tRNA ligase	0.174344	0.378374	0.901244	0.0451575	Other
DTNA	Q9Y4J8	Dystrobrevin alpha	0.08404	0.378338	0.901244	0.0451575	Other
DSG1	Q02413	Desmoglein-1	0.515206	0.380551	0.901244	0.0451575	Other
DNAJA4	Q8WW22	DnaJ homolog subfamily A member 4	0.112823	0.379322	0.901244	0.0451575	Other
ATP5F1B	P06576	ATP synthase subunit beta, mitochondrial	0.109227	0.37943	0.901244	0.0451575	Other
TUBA8	Q9NY65	Tubulin alpha-8 chain	0.102411	0.379756	0.901244	0.0451575	Other
DMD	P11532	Dystrophin	0.0700588	0.380659	0.901244	0.0451575	Other
KRT14	P02533	Keratin, type I cytoskeletal 14	0.500767	0.381141	0.901244	0.0451575	Other
EEF1A2	Q05639	Elongation factor 1-alpha 2	-0.0666377	0.381984	0.901244	0.0451575	Other
TMOD3	Q9NYL9	Tropomodulin-3	-0.148431	0.437683	0.921636	0.0354405	Other
PSMD3	O43242	26S proteasome non-ATPase regulatory subunit 3	-0.0950093	0.385097	0.901244	0.0451575	Other
PSMB4	P28070	Proteasome subunit beta type-4	0.219984	0.533005	0.950697	0.0219579	Other
PDLIM5	Q96HC4	PDZ and LIM domain protein 5	-0.093627	0.386964	0.901244	0.0451575	Other
GNAS	O95467;P63092;P84996;Q5JWF2	GPIPIRRH peptide;Guanine nucleotide-binding protein G(s) subunit alpha isoforms short;Guanine nucleotide-binding protein G(s) subunit alpha isoforms XLas;LHAL tetrapeptide;Neuroendocrine secretory protein 55;Protein ALEX	-0.266704	0.388922	0.901244	0.0451575	Other
SCARB2	Q14108	Lysosome membrane protein 2	-0.180857	0.594015	0.971083	0.0127436	Other
HOMER2	Q9NSB8	Homer protein homolog 2	0.112306	0.747131	0.994554	0.00237164	Other
PTPN11	Q06124	Tyrosine-protein phosphatase non-receptor type 11	-0.260623	0.388519	0.901244	0.0451575	Other
SFPQ	P23246	Splicing factor, proline- and glutamine-rich	-0.164318	0.389332	0.901244	0.0451575	Other
PALLD	Q8WX93	Palladin	0.0721881	0.389806	0.901244	0.0451575	Other
NDUFB3	O43676	NADH dehydrogenase [ubiquinone] 1 beta subcomplex subunit 3	0.179752	0.389947	0.901244	0.0451575	Other
RPS11	P62280	40S ribosomal protein S11	0.158973	0.392944	0.901244	0.0451575	Other
ADH1B	P00325	Alcohol dehydrogenase 1B	0.202962	0.391732	0.901244	0.0451575	Other
MYH1	P12882	Myosin-1	-0.394372	0.391748	0.901244	0.0451575	Other
TNNC2	P02585	Troponin C, skeletal muscle	-0.163503	0.391786	0.901244	0.0451575	Other
RALY	Q9UKM9	RNA-binding protein Raly	-0.177534	0.392841	0.901244	0.0451575	Other
STUB1	Q9UNE7	E3 ubiquitin-protein ligase CHIP	0.158914	0.39425	0.901244	0.0451575	Other
TMOD4	Q9NZQ9	Tropomodulin-4	-0.0734835	0.394267	0.901244	0.0451575	Other
MACROH2A2	Q9P0M6	Core histone macro-H2A.2	0.234884	0.409486	0.910076	0.0409221	Other
EML1	O00423	Echinoderm microtubule-associated protein-like 1	-0.208164	0.481607	0.936499	0.0284928	Other
KRT80	Q6KB66	Keratin, type II cytoskeletal 80	0.328068	0.707975	0.994554	0.00237164	Other
EPHX1	P07099	Epoxide hydrolase 1	-0.122423	0.394879	0.901244	0.0451575	Other
TRIM72	Q6ZMU5	Tripartite motif-containing protein 72	0.0786314	0.395743	0.901244	0.0451575	Other
COX6B1	P14854	Cytochrome c oxidase subunit 6B1	0.186638	0.397428	0.901244	0.0451575	Other
TPR	P12270	Nucleoprotein TPR	-0.161836	0.398269	0.901244	0.0451575	Other
EEF1D	P29692	Elongation factor 1-delta	0.0850646	0.396997	0.901244	0.0451575	Other
RPS23	P62266	40S ribosomal protein S23	-0.251505	0.397621	0.901244	0.0451575	Other
SERPINB6	P35237	Serpin B6	0.089584	0.39835	0.901244	0.0451575	Other
MLIP	Q5VWP3	Muscular LMNA-interacting protein	0.0846195	0.398479	0.901244	0.0451575	Other
METTL7A	Q9H8H3	Methyltransferase-like protein 7A	0.173681	0.547285	0.95601	0.0195375	Other
ILF3	Q12906	Interleukin enhancer-binding factor 3	-0.120844	0.399326	0.901704	0.0449359	Other
CD44	P16070	CD44 antigen	0.118706	0.764676	0.995134	0.00211843	Other
RBM14	Q96PK6	RNA-binding protein 14	-0.139634	0.428752	0.91502	0.0385696	Other
EEF1A1	P68104	Elongation factor 1-alpha 1	0.225287	0.400088	0.901971	0.0448076	Other
SYNPO2L	Q9H987	Synaptopodin 2-like protein	-0.0840921	0.402138	0.905134	0.0432869	Other
CALD1	Q05682	Caldesmon	0.156859	0.402808	0.905188	0.0432614	Other
TPM1	P09493	Tropomyosin alpha-1 chain	-0.148427	0.403859	0.906093	0.042827	Other
PELO	Q9BRX2	Protein pelota homolog	0.225955	0.568629	0.959133	0.0181214	Other
SORBS3	O60504	Vinexin	0.124303	0.405609	0.908563	0.0416448	Other
ASAH1	Q13510	Acid ceramidase;Acid ceramidase subunit alpha;Acid ceramidase subunit beta	-0.098862	0.741674	0.994554	0.00237164	Other
CAPN2	P17655	Calpain-2 catalytic subunit	-0.095939	0.407908	0.910076	0.0409221	Other
MCCC2	Q9HCC0	Methylcrotonoyl-CoA carboxylase beta chain, mitochondrial	-0.138904	0.410142	0.910076	0.0409221	Other
HNRNPA0	Q13151	Heterogeneous nuclear ribonucleoprotein A0	-0.175355	0.566427	0.959133	0.0181214	Other
PHKB	Q93100	Phosphorylase b kinase regulatory subunit beta	-0.162849	0.411006	0.910076	0.0409221	Other
CACNA2D1	P54289	Voltage-dependent calcium channel subunit alpha-2/delta-1;Voltage-dependent calcium channel subunit alpha-2-1;Voltage-dependent calcium channel subunit delta-1	-0.0737136	0.411687	0.910076	0.0409221	Other
CDC37	Q16543	Hsp90 co-chaperone Cdc37;Hsp90 co-chaperone Cdc37, N-terminally processed	-0.17952	0.442543	0.92652	0.0331453	Other
STIP1	P31948	Stress-induced-phosphoprotein 1	0.0854747	0.41499	0.910076	0.0409221	Other
GSR	P00390	Glutathione reductase, mitochondrial	-0.0898363	0.4156	0.910076	0.0409221	Other
FUS	P35637	RNA-binding protein FUS	0.0634394	0.841878	0.996461	0.00153959	Other
HNRNPF	P52597	Heterogeneous nuclear ribonucleoprotein F;Heterogeneous nuclear ribonucleoprotein F, N-terminally processed	-0.146793	0.416743	0.910076	0.0409221	Other
TACC2	O95359	Transforming acidic coiled-coil-containing protein 2	-0.217251	0.454366	0.935209	0.0290914	Other
NDUFB9	Q9Y6M9	NADH dehydrogenase [ubiquinone] 1 beta subcomplex subunit 9	0.171252	0.41731	0.910076	0.0409221	Other
APOBEC2	Q9Y235	Probable C->U-editing enzyme APOBEC-2	0.0921564	0.418073	0.910076	0.0409221	Other
MT-ATP6	P00846	ATP synthase subunit a	-0.113762	0.418102	0.910076	0.0409221	Other
EZR	P15311	Ezrin	-0.0717487	0.856775	0.996461	0.00153959	Other
MYOM3	Q5VTT5	Myomesin-3	-0.0829506	0.418445	0.910076	0.0409221	Other
PPP1R12A	O14974	Protein phosphatase 1 regulatory subunit 12A	0.119134	0.418841	0.910076	0.0409221	Other
IMPDH2	P12268	Inosine-5'-monophosphate dehydrogenase 2	-0.230307	0.42348	0.910076	0.0409221	Other
DPP3	Q9NY33	Dipeptidyl peptidase 3	-0.182155	0.441817	0.92652	0.0331453	Other
CCT6A	P40227	T-complex protein 1 subunit zeta	0.116358	0.41983	0.910076	0.0409221	Other
ECI2	O75521	Enoyl-CoA delta isomerase 2, mitochondrial	-0.12617	0.421169	0.910076	0.0409221	Other
RPL10	P27635	60S ribosomal protein L10	-0.112721	0.421547	0.910076	0.0409221	Other
GNB2	P62879	Guanine nucleotide-binding protein G(I)/G(S)/G(T) subunit beta-2	-0.0908912	0.423621	0.910076	0.0409221	Other
SF3B1	O75533	Splicing factor 3B subunit 1	-0.101461	0.42365	0.910076	0.0409221	Other
CEFIP	NaN	NaN	0.0880264	0.423704	0.910076	0.0409221	Other
TXNRD2	Q9NNW7	Thioredoxin reductase 2, mitochondrial	0.124715	0.42549	0.911842	0.0400804	Other
PSMD7	P51665	26S proteasome non-ATPase regulatory subunit 7	-0.137408	0.423836	0.910076	0.0409221	Other
YWHAZ	P63104	14-3-3 protein zeta/delta	0.0888944	0.426522	0.911842	0.0400804	Other
KRT10	P13645	Keratin, type I cytoskeletal 10	0.529107	0.426612	0.911842	0.0400804	Other
DNAJB11	Q9UBS4	DnaJ homolog subfamily B member 11	0.154646	0.500857	0.943536	0.0252417	Other
CACYBP	Q9HB71	Calcyclin-binding protein	0.221182	0.483269	0.936499	0.0284928	Other
HADH	Q16836	Hydroxyacyl-coenzyme A dehydrogenase, mitochondrial	0.102517	0.433159	0.921636	0.0354405	Other
ASPH	Q12797	Aspartyl/asparaginyl beta-hydroxylase	0.138564	0.43323	0.921636	0.0354405	Other
BCKDK	O14874	[3-methyl-2-oxobutanoate dehydrogenase [lipoamide]] kinase, mitochondrial	-0.177159	0.434358	0.921636	0.0354405	Other
NID2	Q14112	Nidogen-2	0.084595	0.435858	0.921636	0.0354405	Other
VDAC2	P45880	Voltage-dependent anion-selective channel protein 2	-0.0992591	0.436589	0.921636	0.0354405	Other
ECI1	P42126	Enoyl-CoA delta isomerase 1, mitochondrial	0.212095	0.487041	0.936499	0.0284928	Other
LONP1	P36776	Lon protease homolog, mitochondrial	0.0811818	0.436706	0.921636	0.0354405	Other
PMPCA	Q10713	Mitochondrial-processing peptidase subunit alpha	-0.13052	0.615647	0.97595	0.0105725	Other
USP7	Q93009	Ubiquitin carboxyl-terminal hydrolase 7	-0.148815	0.474935	0.936499	0.0284928	Other
FLNA	P21333	Filamin-A	0.150624	0.439944	0.924808	0.0339484	Other
COL3A1	P02461	Collagen alpha-1(III) chain	-0.240844	0.865022	0.996461	0.00153959	Other
BDH1	Q02338	D-beta-hydroxybutyrate dehydrogenase, mitochondrial	0.155041	0.442744	0.92652	0.0331453	Other
SNRPN	P63162	Small nuclear ribonucleoprotein-associated protein N	-0.0530221	0.851088	0.996461	0.00153959	Other
SCFD1	Q8WVM8	Sec1 family domain-containing protein 1	0.231044	0.448746	0.930732	0.0311753	Other
VCL	P18206	Vinculin	-0.0619599	0.444086	0.927919	0.03249	Other
PPP2R5D	Q14738	Serine/threonine-protein phosphatase 2A 56 kDa regulatory subunit delta isoform	-0.112731	0.444738	0.927919	0.03249	Other
PREP	P48147	Prolyl endopeptidase	-0.0551653	0.445926	0.928861	0.0320491	Other
NOP56	O00567	Nucleolar protein 56	-0.12727	0.446517	0.928861	0.0320491	Other
BZW2	Q9Y6E2	Basic leucine zipper and W2 domain-containing protein 2	-0.1762	0.555094	0.956168	0.0194658	Other
ACTR2	P61160	Actin-related protein 2	0.12413	0.67196	0.984935	0.00659249	Other
EIF5A	P63241	Eukaryotic translation initiation factor 5A-1	-0.173169	0.44841	0.930732	0.0311753	Other
SCRN3	Q0VDG4	Secernin-3	-0.127172	0.628963	0.977301	0.00997153	Other
PNP	P00491	Purine nucleoside phosphorylase	0.237996	0.551896	0.956168	0.0194658	Other
PRDX1	Q06830	Peroxiredoxin-1	0.0814006	0.449658	0.931146	0.0309823	Other
UGP2	Q16851	UTP--glucose-1-phosphate uridylyltransferase	0.0640758	0.450276	0.931146	0.0309823	Other
NDUFB1	O75438	NADH dehydrogenase [ubiquinone] 1 beta subcomplex subunit 1	0.289851	0.493878	0.94072	0.0265396	Other
FHOD1	Q9Y613	FH1/FH2 domain-containing protein 1	-0.0845502	0.452316	0.933987	0.0296594	Other
MYL2	P10916	Myosin regulatory light chain 2, ventricular/cardiac muscle isoform	0.142446	0.454199	0.935209	0.0290914	Other
LAMP1	P11279	Lysosome-associated membrane glycoprotein 1	-0.00866143	0.983367	0.999116	0.000384028	Other
RPL11	P62913	60S ribosomal protein L11	-0.113921	0.502932	0.943536	0.0252417	Other
DDX17	Q92841	Probable ATP-dependent RNA helicase DDX17	-0.186414	0.455407	0.935209	0.0290914	Other
MAGED2	Q9UNF1	Melanoma-associated antigen D2	-0.294263	0.600416	0.97595	0.0105725	Other
CD99	P14209	CD99 antigen	0.0346275	0.931698	0.996461	0.00153959	Other
DDAH1	O94760	N(G),N(G)-dimethylarginine dimethylaminohydrolase 1	0.104524	0.491962	0.939173	0.0272544	Other
IVD	P26440	Isovaleryl-CoA dehydrogenase, mitochondrial	0.129091	0.530474	0.950697	0.0219579	Other
EIF2B4	Q9UI10	Translation initiation factor eIF-2B subunit delta	0.235083	0.497486	0.942368	0.0257795	Other
TMCO1	Q9UM00	Transmembrane and coiled-coil domain-containing protein 1	-0.0938088	0.457178	0.935209	0.0290914	Other
ENDOD1	O94919	Endonuclease domain-containing 1 protein	-0.0984672	0.457944	0.935209	0.0290914	Other
MSS51	Q4VC12	Putative protein MSS51 homolog, mitochondrial	-0.216176	0.459113	0.935209	0.0290914	Other
NTMT1	Q9BV86	N-terminal Xaa-Pro-Lys N-methyltransferase 1;N-terminal Xaa-Pro-Lys N-methyltransferase 1, N-terminally processed	0.244949	0.45991	0.935209	0.0290914	Other
OMA1	Q96E52	Metalloendopeptidase OMA1, mitochondrial	0.119989	0.726295	0.994554	0.00237164	Other
COL18A1	P39060	Collagen alpha-1(XVIII) chain;Endostatin	0.0906159	0.462018	0.935209	0.0290914	Other
PCMT1	P22061	Protein-L-isoaspartate(D-aspartate) O-methyltransferase	0.0820541	0.463184	0.935209	0.0290914	Other
FBL	P22087	rRNA 2'-O-methyltransferase fibrillarin	-0.0987391	0.463248	0.935209	0.0290914	Other
PRKG1	Q13976	cGMP-dependent protein kinase 1	-0.114666	0.57825	0.96605	0.0150006	Other
ALDH3A2	P51648	Fatty aldehyde dehydrogenase	0.115487	0.463494	0.935209	0.0290914	Other
DBN1	Q16643	Drebrin	0.108148	0.754583	0.994554	0.00237164	Other
FARSB	Q9NSD9	Phenylalanine--tRNA ligase beta subunit	0.168036	0.463953	0.935209	0.0290914	Other
QARS1	P47897	Glutamine--tRNA ligase	0.0930961	0.465922	0.935209	0.0290914	Other
HNRNPK	P61978	Heterogeneous nuclear ribonucleoprotein K	0.0909206	0.465001	0.935209	0.0290914	Other
ALDH5A1	P51649	Succinate-semialdehyde dehydrogenase, mitochondrial	0.12031	0.465413	0.935209	0.0290914	Other
PSMD1	Q99460	26S proteasome non-ATPase regulatory subunit 1	-0.0918778	0.465782	0.935209	0.0290914	Other
S100A1	P23297	Protein S100-A1	0.117165	0.466535	0.935209	0.0290914	Other
ACTG2	P63267	Actin, gamma-enteric smooth muscle	0.155972	0.466936	0.935209	0.0290914	Other
HNRNPC	P07910	Heterogeneous nuclear ribonucleoproteins C1/C2	-0.10548	0.468125	0.93625	0.028608	Other
ASS1	P00966	Argininosuccinate synthase	-0.0202838	0.938747	0.996461	0.00153959	Other
PCCB	P05166	Propionyl-CoA carboxylase beta chain, mitochondrial	-0.205685	0.585723	0.968364	0.0139616	Other
FLG2	Q5D862	Filaggrin-2	0.52681	0.470821	0.936499	0.0284928	Other
CTSD	P07339	Cathepsin D;Cathepsin D heavy chain;Cathepsin D light chain	0.135247	0.471259	0.936499	0.0284928	Other
CSE1L	P55060	Exportin-2	-0.140193	0.473244	0.936499	0.0284928	Other
TNNC1	P63316	Troponin C, slow skeletal and cardiac muscles	0.177629	0.472377	0.936499	0.0284928	Other
NID1	P14543	Nidogen-1	0.0902281	0.472554	0.936499	0.0284928	Other
OCIAD1	Q9NX40	OCIA domain-containing protein 1	-0.112572	0.474939	0.936499	0.0284928	Other
EIF3D	O15371	Eukaryotic translation initiation factor 3 subunit D	-0.142513	0.473433	0.936499	0.0284928	Other
SEC24B	O95487	Protein transport protein Sec24B	0.169435	0.559211	0.959133	0.0181214	Other
HOMER3	Q9NSC5	Homer protein homolog 3	0.190292	0.482549	0.936499	0.0284928	Other
NSFL1C	Q9UNZ2	NSFL1 cofactor p47	0.103604	0.476255	0.936499	0.0284928	Other
PSMD12	O00232	26S proteasome non-ATPase regulatory subunit 12	-0.160248	0.504756	0.943536	0.0252417	Other
CUL1	Q13616	Cullin-1	-0.210828	0.589017	0.968364	0.0139616	Other
ESD	P10768	S-formylglutathione hydrolase	-0.0535997	0.476733	0.936499	0.0284928	Other
HDGFL2	Q7Z4V5	Hepatoma-derived growth factor-related protein 2	0.0742172	0.827683	0.996461	0.00153959	Other
HRC	P23327	Sarcoplasmic reticulum histidine-rich calcium-binding protein	0.0969671	0.479847	0.936499	0.0284928	Other
RACK1	P63244	Guanine nucleotide-binding protein subunit beta-2-like 1;Guanine nucleotide-binding protein subunit beta-2-like 1, N-terminally processed	-0.081062	0.480119	0.936499	0.0284928	Other
FKBP1A	P62942	Peptidyl-prolyl cis-trans isomerase FKBP1A	-0.140227	0.480306	0.936499	0.0284928	Other
ILK	Q13418	Integrin-linked protein kinase	0.135875	0.480822	0.936499	0.0284928	Other
RPLP0	P05388	60S acidic ribosomal protein P0	-0.0995024	0.481057	0.936499	0.0284928	Other
BIN1	O00499	Myc box-dependent-interacting protein 1	0.0589457	0.481079	0.936499	0.0284928	Other
MOGS	Q13724	Mannosyl-oligosaccharide glucosidase	-0.227261	0.541546	0.954365	0.0202855	Other
IDH3G	P51553	Isocitrate dehydrogenase [NAD] subunit gamma, mitochondrial	0.0858566	0.482722	0.936499	0.0284928	Other
RPL8	P62917	60S ribosomal protein L8	-0.119178	0.706396	0.994554	0.00237164	Other
VKORC1L1	Q8N0U8	Vitamin K epoxide reductase complex subunit 1-like protein 1	0.257928	0.485638	0.936499	0.0284928	Other
TOMM70	O94826	Mitochondrial import receptor subunit TOM70	0.111706	0.484586	0.936499	0.0284928	Other
RAD23B	P54727	UV excision repair protein RAD23 homolog B	-0.0869222	0.485039	0.936499	0.0284928	Other
LYZ	P61626	Lysozyme C	-0.000651261	0.999131	0.999708	0.000126922	Other
TTN	Q8WZ42	Titin	-0.105004	0.486333	0.936499	0.0284928	Other
KLHL41	O60662	Kelch-like protein 41	-0.0703405	0.487282	0.936499	0.0284928	Other
MYH6	P13533	Myosin-6	-0.127176	0.487648	0.936499	0.0284928	Other
ATP5PD	O75947	ATP synthase subunit d, mitochondrial	0.211327	0.498714	0.942368	0.0257795	Other
CSRP3	P50461	Cysteine and glycine-rich protein 3	0.093434	0.490049	0.939173	0.0272544	Other
AHCY	P23526	Adenosylhomocysteinase	0.0826793	0.511328	0.949088	0.0226935	Other
NIPSNAP3B	Q9BS92	Protein NipSnap homolog 3B	0.0865957	0.492151	0.939173	0.0272544	Other
CASQ2	O14958	Calsequestrin-2	0.119884	0.492395	0.939173	0.0272544	Other
CILP	O75339	Cartilage intermediate layer protein 1;Cartilage intermediate layer protein 1 C1;Cartilage intermediate layer protein 1 C2	-0.277544	0.616699	0.97595	0.0105725	Other
RPL14	P50914	60S ribosomal protein L14	-0.131141	0.496854	0.942368	0.0257795	Other
ATP1A2	P50993	Sodium/potassium-transporting ATPase subunit alpha-2	-0.0628751	0.495556	0.941355	0.0262464	Other
PNN	Q9H307	Pinin	0.0981905	0.645286	0.979555	0.00897124	Other
RPL35	P42766	60S ribosomal protein L35	-0.172845	0.498782	0.942368	0.0257795	Other
ATP5F1D	P30049	ATP synthase subunit delta, mitochondrial	-0.222475	0.52391	0.950697	0.0219579	Other
DCTN1	Q14203	Dynactin subunit 1	0.098117	0.504792	0.943536	0.0252417	Other
ACTN4	O43707	Alpha-actinin-4	0.0896298	0.501958	0.943536	0.0252417	Other
LAMA5	O15230	Laminin subunit alpha-5	-0.133648	0.502216	0.943536	0.0252417	Other
NHLRC2	Q8NBF2	NHL repeat-containing protein 2	0.148159	0.526529	0.950697	0.0219579	Other
ATAD1	Q8NBU5	ATPase family AAA domain-containing protein 1	0.0688761	0.891424	0.996461	0.00153959	Other
CRAT	P43155	Carnitine O-acetyltransferase	0.101567	0.507339	0.947033	0.023635	Other
PGRMC2	O15173	Membrane-associated progesterone receptor component 2	0.0970985	0.536498	0.952377	0.0211911	Other
ABCB6	Q9NP58	ATP-binding cassette sub-family B member 6, mitochondrial	0.10456	0.588463	0.968364	0.0139616	Other
HSPD1	P10809	60 kDa heat shock protein, mitochondrial	0.0675354	0.508729	0.948362	0.0230258	Other
MYBPH	Q13203	Myosin-binding protein H	-0.185989	0.510579	0.949088	0.0226935	Other
FXR2	P51116	Fragile X mental retardation syndrome-related protein 2	0.131588	0.536489	0.952377	0.0211911	Other
PHKA1	P46020	Phosphorylase b kinase regulatory subunit alpha, skeletal muscle isoform	-0.118765	0.511319	0.949088	0.0226935	Other
CRKL	P46109	Crk-like protein	-0.0830269	0.51183	0.949088	0.0226935	Other
MRPS31	Q92665	28S ribosomal protein S31, mitochondrial	0.192176	0.566908	0.959133	0.0181214	Other
BCLAF1	Q9NYF8	Bcl-2-associated transcription factor 1	-0.151676	0.513899	0.950697	0.0219579	Other
ANXA4	P09525	Annexin A4	0.102682	0.51409	0.950697	0.0219579	Other
RYR3	Q15413	Ryanodine receptor 3	-0.167682	0.51686	0.950697	0.0219579	Other
CLASP1	Q7Z460	CLIP-associating protein 1	0.034503	0.927902	0.996461	0.00153959	Other
HLA-B	P01889	HLA class I histocompatibility antigen, B-7 alpha chain	-0.0642358	0.875765	0.996461	0.00153959	Other
CCT3	P49368	T-complex protein 1 subunit gamma	0.0697467	0.516178	0.950697	0.0219579	Other
IQGAP1	P46940	Ras GTPase-activating-like protein IQGAP1	-0.126373	0.516891	0.950697	0.0219579	Other
TXNDC17	Q9BRA2	Thioredoxin domain-containing protein 17	0.204663	0.529748	0.950697	0.0219579	Other
SPTBN1	Q01082	Spectrin beta chain, non-erythrocytic 1	-0.0645501	0.51769	0.950697	0.0219579	Other
USP9X	Q93008	Probable ubiquitin carboxyl-terminal hydrolase FAF-X	0.0784302	0.518815	0.950697	0.0219579	Other
AGT	P01019	Angiotensin 1-4;Angiotensin 1-5;Angiotensin 1-7;Angiotensin 1-9;Angiotensin-1;Angiotensin-2;Angiotensin-3;Angiotensin-4;Angiotensinogen	0.172428	0.527308	0.950697	0.0219579	Other
IDH1	O75874	Isocitrate dehydrogenase [NADP] cytoplasmic	-0.0849886	0.521333	0.950697	0.0219579	Other
NDUFS4	O43181	NADH dehydrogenase [ubiquinone] iron-sulfur protein 4, mitochondrial	-0.11585	0.551072	0.95601	0.0195375	Other
NDUFA9	Q16795	NADH dehydrogenase [ubiquinone] 1 alpha subcomplex subunit 9, mitochondrial	0.130288	0.520789	0.950697	0.0219579	Other
TLN1	Q9Y490	Talin-1	0.0734075	0.522549	0.950697	0.0219579	Other
H2AX	P16104	Histone H2AX	0.166226	0.523623	0.950697	0.0219579	Other
MT-CO1	P00395	Cytochrome c oxidase subunit 1	0.108778	0.523762	0.950697	0.0219579	Other
KPNA3	O00505	Importin subunit alpha-4	0.0781603	0.526175	0.950697	0.0219579	Other
TFAM	Q00059	Transcription factor A, mitochondrial	0.115355	0.527198	0.950697	0.0219579	Other
FTH1	P02794	Ferritin heavy chain;Ferritin heavy chain, N-terminally processed	0.125108	0.528733	0.950697	0.0219579	Other
RPF2	Q9H7B2	Ribosome production factor 2 homolog	-0.13318	0.529252	0.950697	0.0219579	Other
TUBB4A	P04350	Tubulin beta-4A chain	-0.068937	0.530957	0.950697	0.0219579	Other
STIM1	Q13586	Stromal interaction molecule 1	-0.0804488	0.531237	0.950697	0.0219579	Other
DHRS7C	A6NNS2	Dehydrogenase/reductase SDR family member 7C	0.138042	0.531762	0.950697	0.0219579	Other
HSPA9	P38646	Stress-70 protein, mitochondrial	0.062904	0.533306	0.950697	0.0219579	Other
ACTN1	P12814	Alpha-actinin-1	0.0833975	0.533748	0.950697	0.0219579	Other
SEPTIN7	Q16181	Septin-7	0.0837051	0.742735	0.994554	0.00237164	Other
DLAT	P10515	Dihydrolipoyllysine-residue acetyltransferase component of pyruvate dehydrogenase complex, mitochondrial	0.0731268	0.536732	0.952377	0.0211911	Other
RTRAF	Q9Y224	UPF0568 protein C14orf166	0.130619	0.632775	0.978107	0.00961358	Other
YWHAG	P61981	14-3-3 protein gamma;14-3-3 protein gamma, N-terminally processed	0.0654389	0.537953	0.953335	0.0207544	Other
CLTC	Q00610	Clathrin heavy chain 1	-0.0651189	0.538677	0.953411	0.02072	Other
RPS6	P62753	40S ribosomal protein S6	0.0897325	0.540705	0.954365	0.0202855	Other
TMED10	P49755	Transmembrane emp24 domain-containing protein 10	-0.093864	0.855204	0.996461	0.00153959	Other
SRSF10	O75494	Serine/arginine-rich splicing factor 10	0.107892	0.542377	0.954365	0.0202855	Other
MAPRE2	Q15555	Microtubule-associated protein RP/EB family member 2	-0.0539081	0.869717	0.996461	0.00153959	Other
PRR33	NaN	NaN	-0.0897694	0.543221	0.954365	0.0202855	Other
FNTA	P49354	Protein farnesyltransferase/geranylgeranyltransferase type-1 subunit alpha	-0.166708	0.550751	0.95601	0.0195375	Other
PXDN	Q92626	Peroxidasin homolog	-0.197949	0.573413	0.96141	0.0170913	Other
RBM8A	Q9Y5S9	RNA-binding protein 8A	0.0950359	0.544101	0.954365	0.0202855	Other
SARS2	Q9NP81	Serine--tRNA ligase, mitochondrial	0.115126	0.544662	0.954365	0.0202855	Other
MT-ND4	P03905	NADH-ubiquinone oxidoreductase chain 4	-0.149101	0.545072	0.954365	0.0202855	Other
CAMK2D	Q13557	Calcium/calmodulin-dependent protein kinase type II subunit delta	-0.0974212	0.545351	0.954365	0.0202855	Other
MTCH2	Q9Y6C9	Mitochondrial carrier homolog 2	0.13117	0.552865	0.956168	0.0194658	Other
UBE2M	P61081	NEDD8-conjugating enzyme Ubc12	0.12848	0.716094	0.994554	0.00237164	Other
EHBP1L1	Q8N3D4	EH domain-binding protein 1-like protein 1	0.0341127	0.922366	0.996461	0.00153959	Other
SF3A3	Q12874	Splicing factor 3A subunit 3	0.143204	0.549197	0.95601	0.0195375	Other
RPS15A	P62244	40S ribosomal protein S15a	-0.164606	0.575637	0.962833	0.016449	Other
PGM1	P36871	Phosphoglucomutase-1	-0.0558592	0.549964	0.95601	0.0195375	Other
SNTA1	Q13424	Alpha-1-syntrophin	0.0546433	0.549999	0.95601	0.0195375	Other
FYCO1	Q9BQS8	FYVE and coiled-coil domain-containing protein 1	0.0318951	0.941007	0.996461	0.00153959	Other
DGLUCY	Q7Z3D6	UPF0317 protein C14orf159, mitochondrial	0.0760059	0.558792	0.959133	0.0181214	Other
EIF5	P55010	Eukaryotic translation initiation factor 5	0.107844	0.553304	0.956168	0.0194658	Other
RTCB	Q9Y3I0	tRNA-splicing ligase RtcB homolog	0.0766055	0.554737	0.956168	0.0194658	Other
HADHA	P40939	Long chain 3-hydroxyacyl-CoA dehydrogenase;Long-chain enoyl-CoA hydratase;Trifunctional enzyme subunit alpha, mitochondrial	0.0750405	0.55526	0.956168	0.0194658	Other
CLIC5	Q9NZA1	Chloride intracellular channel protein 5	-0.12711	0.562581	0.959133	0.0181214	Other
MTDH	Q86UE4	Protein LYRIC	-0.0987504	0.558103	0.959133	0.0181214	Other
FAM210B	Q96KR6	Protein FAM210B	0.138267	0.613651	0.97595	0.0105725	Other
PPIF	P30405	Peptidyl-prolyl cis-trans isomerase F, mitochondrial	-0.0740514	0.562119	0.959133	0.0181214	Other
NUP205	Q92621	Nuclear pore complex protein Nup205	-0.100905	0.573341	0.96141	0.0170913	Other
ACTN2	P35609	Alpha-actinin-2	-0.0489616	0.562877	0.959133	0.0181214	Other
AAMDC	Q9H7C9	Mth938 domain-containing protein	0.100815	0.566015	0.959133	0.0181214	Other
LANCL1	O43813	LanC-like protein 1	0.117812	0.565008	0.959133	0.0181214	Other
CUL4A	Q13619	Cullin-4A	0.106037	0.565339	0.959133	0.0181214	Other
AGRN	O00468	Agrin;Agrin C-terminal 110 kDa subunit;Agrin C-terminal 22 kDa fragment;Agrin C-terminal 90 kDa fragment;Agrin N-terminal 110 kDa subunit	-0.135319	0.566048	0.959133	0.0181214	Other
MICOS13	Q5XKP0	Protein QIL1	-0.119102	0.566292	0.959133	0.0181214	Other
RARS1	P54136	Arginine--tRNA ligase, cytoplasmic	0.124221	0.634719	0.978107	0.00961358	Other
NAGK	Q9UJ70	N-acetyl-D-glucosamine kinase	-0.146749	0.604156	0.97595	0.0105725	Other
CTTN	Q14247	Src substrate cortactin	-0.0735083	0.56774	0.959133	0.0181214	Other
C11orf54	Q9H0W9	Ester hydrolase C11orf54	-0.0928771	0.568241	0.959133	0.0181214	Other
LAMB1	P07942	Laminin subunit beta-1	0.0706161	0.569696	0.959777	0.0178298	Other
SERBP1	Q8NC51	Plasminogen activator inhibitor 1 RNA-binding protein	0.065268	0.821249	0.996461	0.00153959	Other
PDIA6	Q15084	Protein disulfide-isomerase A6	0.069476	0.571512	0.96141	0.0170913	Other
DERL1	Q9BUN8	Derlin-1	-0.0701811	0.878335	0.996461	0.00153959	Other
EIF3C	Q99613	Eukaryotic translation initiation factor 3 subunit C	-0.159012	0.616057	0.97595	0.0105725	Other
ECM1	Q16610	Extracellular matrix protein 1	-0.0290169	0.92484	0.996461	0.00153959	Other
SRPK3	Q9UPE1	SRSF protein kinase 3	0.158589	0.630969	0.978107	0.00961358	Other
ACY1	Q03154	Aminoacylase-1	-0.0871309	0.614284	0.97595	0.0105725	Other
RTN2	O75298	Reticulon-2	-0.00759627	0.958714	0.996461	0.00153959	Other
ALDOA	P04075	Fructose-bisphosphate aldolase A	0.0623668	0.579256	0.966488	0.0148037	Other
NPM1	P06748	Nucleophosmin	-0.0703837	0.579893	0.966488	0.0148037	Other
TRAP1	Q12931	Heat shock protein 75 kDa, mitochondrial	0.0747221	0.609019	0.97595	0.0105725	Other
ACO1	P21399	Cytoplasmic aconitate hydratase	-0.0712295	0.580948	0.967041	0.0145551	Other
DCXR	Q7Z4W1	L-xylulose reductase	0.0959597	0.795371	0.996461	0.00153959	Other
AIFM1	O95831	Apoptosis-inducing factor 1, mitochondrial	-0.0440241	0.581606	0.967041	0.0145551	Other
SEC13	P55735	Protein SEC13 homolog	0.116695	0.614598	0.97595	0.0105725	Other
ME1	P48163	NADP-dependent malic enzyme	0.107689	0.646823	0.979555	0.00897124	Other
GPHN	Q9NQX3	Gephyrin;Molybdopterin adenylyltransferase;Molybdopterin molybdenumtransferase	-0.0683034	0.586744	0.968364	0.0139616	Other
MT-ND2	P03891	NADH-ubiquinone oxidoreductase chain 2	-0.102198	0.584651	0.968364	0.0139616	Other
YBX1	P67809	Nuclease-sensitive element-binding protein 1	-0.0933084	0.585407	0.968364	0.0139616	Other
COBL	O75128	Protein cordon-bleu	-0.104769	0.586466	0.968364	0.0139616	Other
KPNA1	P52294	Importin subunit alpha-5;Importin subunit alpha-5, N-terminally processed	0.133859	0.703907	0.994554	0.00237164	Other
GCSH	P23434	Glycine cleavage system H protein, mitochondrial	0.0699806	0.587108	0.968364	0.0139616	Other
PODXL	O00592	Podocalyxin	0.109802	0.668169	0.984935	0.00659249	Other
XPO1	O14980	Exportin-1	0.189539	0.588852	0.968364	0.0139616	Other
PADI2	Q9Y2J8	Protein-arginine deiminase type-2	-0.0982145	0.590411	0.968364	0.0139616	Other
MMRN2	Q9H8L6	Multimerin-2	-0.0465204	0.590539	0.968364	0.0139616	Other
DDB1	Q16531	DNA damage-binding protein 1	0.0692314	0.590702	0.968364	0.0139616	Other
MAP2K2	P36507	Dual specificity mitogen-activated protein kinase kinase 2	0.158186	0.640759	0.979326	0.00907256	Other
HEBP2	Q9Y5Z4	Heme-binding protein 2	0.07623	0.596241	0.972888	0.0119372	Other
EIF3J	O75822	Eukaryotic translation initiation factor 3 subunit J	0.0733185	0.662679	0.984935	0.00659249	Other
WDR1	O75083	WD repeat-containing protein 1	-0.0450548	0.598914	0.97595	0.0105725	Other
MAVS	Q7Z434	Mitochondrial antiviral-signaling protein	0.103896	0.601916	0.97595	0.0105725	Other
SLC25A20	O43772	Mitochondrial carnitine/acylcarnitine carrier protein	0.0955537	0.665222	0.984935	0.00659249	Other
APEH	P13798	Acylamino-acid-releasing enzyme	-0.0430711	0.605313	0.97595	0.0105725	Other
SELENBP1	Q13228	Selenium-binding protein 1	0.047705	0.605585	0.97595	0.0105725	Other
ANK2	Q01484	Ankyrin-2	-0.105299	0.607432	0.97595	0.0105725	Other
LASP1	Q14847	LIM and SH3 domain protein 1	-0.063004	0.60768	0.97595	0.0105725	Other
EPDR1	Q9UM22	Mammalian ependymin-related protein 1	0.0868964	0.754824	0.994554	0.00237164	Other
CCAR2	Q8N163	Cell cycle and apoptosis regulator protein 2	0.209915	0.612992	0.97595	0.0105725	Other
KLHL40	Q2TBA0	Kelch-like protein 40	0.0597477	0.610923	0.97595	0.0105725	Other
PSME2	Q9UL46	Proteasome activator complex subunit 2	0.0441793	0.880675	0.996461	0.00153959	Other
ECPAS	Q5VYK3	Proteasome-associated protein ECM29 homolog	0.017806	0.951026	0.996461	0.00153959	Other
PPP2R2A	P63151	Serine/threonine-protein phosphatase 2A 55 kDa regulatory subunit B alpha isoform	0.0479414	0.612166	0.97595	0.0105725	Other
PMPCB	O75439	Mitochondrial-processing peptidase subunit beta	0.09688	0.615867	0.97595	0.0105725	Other
ALDH1L1	O75891	Cytosolic 10-formyltetrahydrofolate dehydrogenase	-0.061734	0.613265	0.97595	0.0105725	Other
MTAP	Q13126	S-methyl-5'-thioadenosine phosphorylase	0.0802404	0.622637	0.976185	0.0104678	Other
SDHB	P21912	Succinate dehydrogenase [ubiquinone] iron-sulfur subunit, mitochondrial	0.0466626	0.614442	0.97595	0.0105725	Other
ANXA11	P50995	Annexin A11	0.0391022	0.614904	0.97595	0.0105725	Other
EIF3E	P60228	Eukaryotic translation initiation factor 3 subunit E	-0.0898248	0.615359	0.97595	0.0105725	Other
SEPTIN2	Q15019	Septin-2	-0.0627518	0.680734	0.984935	0.00659249	Other
MYLPF	Q96A32	Myosin regulatory light chain 2, skeletal muscle isoform	-0.0868104	0.615704	0.97595	0.0105725	Other
PPTC7	Q8NI37	Protein phosphatase PTC7 homolog	0.0948528	0.637214	0.979326	0.00907256	Other
DENR	O43583	Density-regulated protein	0.0902901	0.618633	0.97595	0.0105725	Other
PLAA	Q9Y263	Phospholipase A-2-activating protein	-0.118703	0.618756	0.97595	0.0105725	Other
TXNL1	O43396	Thioredoxin-like protein 1	0.109173	0.619124	0.97595	0.0105725	Other
MGST3	O14880	Microsomal glutathione S-transferase 3	-0.090807	0.619309	0.97595	0.0105725	Other
HNRNPR	O43390	Heterogeneous nuclear ribonucleoprotein R	-0.0983531	0.619374	0.97595	0.0105725	Other
TOP2B	Q02880	DNA topoisomerase 2-beta	0.0860559	0.619728	0.97595	0.0105725	Other
ACADVL	P49748	Very long-chain specific acyl-CoA dehydrogenase, mitochondrial	0.0464102	0.621174	0.976185	0.0104678	Other
FAM83G	A6ND36	Protein FAM83G	-0.000754563	0.997484	0.999626	0.000162255	Other
AHNAK	Q09666	Neuroblast differentiation-associated protein AHNAK	-0.0604324	0.622867	0.976185	0.0104678	Other
APEX1	P27695	DNA-(apurinic or apyrimidinic site) lyase;DNA-(apurinic or apyrimidinic site) lyase, mitochondrial	0.124978	0.623735	0.976185	0.0104678	Other
TGFBI	Q15582	Transforming growth factor-beta-induced protein ig-h3	-0.0795765	0.624341	0.976185	0.0104678	Other
KPNB1	Q14974	Importin subunit beta-1	-0.0683632	0.624844	0.976185	0.0104678	Other
NDUFV2	P19404	NADH dehydrogenase [ubiquinone] flavoprotein 2, mitochondrial	-0.0970004	0.627741	0.977301	0.00997153	Other
ACO2	Q99798	Aconitate hydratase, mitochondrial	0.0466194	0.625456	0.976185	0.0104678	Other
MYL1	P05976	Myosin light chain 1/3, skeletal muscle isoform	0.0967239	0.627595	0.977301	0.00997153	Other
STOML2	Q9UJZ1	Stomatin-like protein 2, mitochondrial	-0.164174	0.682571	0.984935	0.00659249	Other
HSPA8	P11142	Heat shock cognate 71 kDa protein	-0.0442692	0.628391	0.977301	0.00997153	Other
RPS9	P46781	40S ribosomal protein S9	-0.0609388	0.629893	0.977661	0.00981166	Other
GPX3	P22352	Glutathione peroxidase 3	0.0604149	0.719813	0.994554	0.00237164	Other
ERAP1	Q9NZ08	Endoplasmic reticulum aminopeptidase 1	0.0801476	0.711944	0.994554	0.00237164	Other
PALMD	Q9NP74	Palmdelphin	0.080962	0.747846	0.994554	0.00237164	Other
NLRX1	Q86UT6	NLR family member X1	-0.0847413	0.632476	0.978107	0.00961358	Other
DHRS7	Q9Y394	Dehydrogenase/reductase SDR family member 7	0.102154	0.64018	0.979326	0.00907256	Other
RANGAP1	P46060	Ran GTPase-activating protein 1	-0.129325	0.634174	0.978107	0.00961358	Other
LRRFIP2	Q9Y608	Leucine-rich repeat flightless-interacting protein 2	0.114641	0.634986	0.978107	0.00961358	Other
ITIH5	NaN	NaN	0.0632641	0.635071	0.978107	0.00961358	Other
MT-ND3	P03897	NADH-ubiquinone oxidoreductase chain 3	-0.0846682	0.752887	0.994554	0.00237164	Other
PSMD6	Q15008	26S proteasome non-ATPase regulatory subunit 6	-0.100386	0.63957	0.979326	0.00907256	Other
PRKRA	O75569	Interferon-inducible double-stranded RNA-dependent protein kinase activator A	-0.102986	0.637542	0.979326	0.00907256	Other
SARNP	P82979	SAP domain-containing ribonucleoprotein	-0.0915394	0.639917	0.979326	0.00907256	Other
MYO18A	Q92614	Unconventional myosin-XVIIIa	-0.0729884	0.640079	0.979326	0.00907256	Other
EIF5B	O60841	Eukaryotic translation initiation factor 5B	0.115722	0.68044	0.984935	0.00659249	Other
ANXA6	P08133	Annexin A6	-0.0441523	0.644744	0.979555	0.00897124	Other
NDUFA12	Q9UI09	NADH dehydrogenase [ubiquinone] 1 alpha subcomplex subunit 12	0.115826	0.648606	0.979555	0.00897124	Other
TMOD1	P28289	Tropomodulin-1	0.0519473	0.64563	0.979555	0.00897124	Other
PLEC	Q15149	Plectin	0.0309874	0.645988	0.979555	0.00897124	Other
SAMM50	Q9Y512	Sorting and assembly machinery component 50 homolog	-0.0654189	0.647086	0.979555	0.00897124	Other
SSB	P05455	Lupus La protein	-0.117507	0.647931	0.979555	0.00897124	Other
DDX39B	Q13838	Spliceosome RNA helicase DDX39B	-0.0811222	0.648914	0.979555	0.00897124	Other
WARS1	P23381	T1-TrpRS;T2-TrpRS;Tryptophan--tRNA ligase, cytoplasmic	-0.0494339	0.649305	0.979555	0.00897124	Other
PCNT	O95613	Pericentrin	0.0988132	0.652784	0.980888	0.0083806	Other
ME2	P23368	NAD-dependent malic enzyme, mitochondrial	-0.0172463	0.942165	0.996461	0.00153959	Other
CBR1	P16152	Carbonyl reductase [NADPH] 1	0.0607293	0.652597	0.980888	0.0083806	Other
NACA	E9PAV3;Q13765	Nascent polypeptide-associated complex subunit alpha;Nascent polypeptide-associated complex subunit alpha, muscle-specific form	0.0513693	0.653246	0.980888	0.0083806	Other
SERPINB1	P30740	Leukocyte elastase inhibitor	-0.0831224	0.653396	0.980888	0.0083806	Other
NDUFA2	O43678	NADH dehydrogenase [ubiquinone] 1 alpha subcomplex subunit 2	0.0188879	0.933681	0.996461	0.00153959	Other
ETFDH	Q16134	Electron transfer flavoprotein-ubiquinone oxidoreductase, mitochondrial	-0.0435508	0.657358	0.984935	0.00659249	Other
EMC1	Q8N766	ER membrane protein complex subunit 1	0.116343	0.664352	0.984935	0.00659249	Other
SRSF3	P84103	Serine/arginine-rich splicing factor 3	-0.0946581	0.70205	0.994554	0.00237164	Other
RAN	P62826	GTP-binding nuclear protein Ran	0.0741434	0.658997	0.984935	0.00659249	Other
NAP1L1	P55209	Nucleosome assembly protein 1-like 1	-0.0758324	0.6598	0.984935	0.00659249	Other
MPST	P25325	3-mercaptopyruvate sulfurtransferase	0.0604749	0.660178	0.984935	0.00659249	Other
STOM	P27105	Erythrocyte band 7 integral membrane protein	0.066421	0.660769	0.984935	0.00659249	Other
BLMH	Q13867	Bleomycin hydrolase	0.0677107	0.704598	0.994554	0.00237164	Other
ABCB10	Q9NRK6	ATP-binding cassette sub-family B member 10, mitochondrial	0.0667879	0.799185	0.996461	0.00153959	Other
DIP2C	Q9Y2E4	Disco-interacting protein 2 homolog C	-0.103556	0.677037	0.984935	0.00659249	Other
PEPD	P12955	Xaa-Pro dipeptidase	-0.0853437	0.806653	0.996461	0.00153959	Other
ITGA7	Q13683	Integrin alpha-7;Integrin alpha-7 70 kDa form;Integrin alpha-7 heavy chain;Integrin alpha-7 light chain	0.111538	0.664117	0.984935	0.00659249	Other
CAMK2G	Q13555	Calcium/calmodulin-dependent protein kinase type II subunit gamma	0.0621626	0.664781	0.984935	0.00659249	Other
FAM98A	Q8NCA5	Protein FAM98A	-0.053853	0.665671	0.984935	0.00659249	Other
TPM2	P07951	Tropomyosin beta chain	0.0538899	0.666836	0.984935	0.00659249	Other
SCCPDH	Q8NBX0	Saccharopine dehydrogenase-like oxidoreductase	-0.043856	0.667065	0.984935	0.00659249	Other
NDUFB6	O95139	NADH dehydrogenase [ubiquinone] 1 beta subcomplex subunit 6	0.102898	0.732782	0.994554	0.00237164	Other
SLC25A12	O75746	Calcium-binding mitochondrial carrier protein Aralar1	-0.0630967	0.668333	0.984935	0.00659249	Other
PURB	Q96QR8	Transcriptional activator protein Pur-beta	-0.0487912	0.669522	0.984935	0.00659249	Other
PSMB5	P28074	Proteasome subunit beta type-5	-0.0444358	0.670892	0.984935	0.00659249	Other
PRDX5	P30044	Peroxiredoxin-5, mitochondrial	0.0729637	0.723951	0.994554	0.00237164	Other
SNRNP40	Q96DI7	U5 small nuclear ribonucleoprotein 40 kDa protein	-0.0261724	0.90111	0.996461	0.00153959	Other
MYH14	Q7Z406	Myosin-14	-0.0725333	0.673745	0.984935	0.00659249	Other
IDH2	P48735	Isocitrate dehydrogenase [NADP], mitochondrial	0.0470336	0.673747	0.984935	0.00659249	Other
C6orf136	Q5SQH8	Uncharacterized protein C6orf136	0.116367	0.830071	0.996461	0.00153959	Other
AMPD1	P23109	AMP deaminase 1	0.185064	0.719115	0.994554	0.00237164	Other
CTNND1	O60716	Catenin delta-1	0.129714	0.723707	0.994554	0.00237164	Other
EIF4G2	P78344	Eukaryotic translation initiation factor 4 gamma 2	0.0586548	0.675109	0.984935	0.00659249	Other
PCBP2	Q15366	Poly(rC)-binding protein 2	0.076352	0.676444	0.984935	0.00659249	Other
NDUFB8	O95169	NADH dehydrogenase [ubiquinone] 1 beta subcomplex subunit 8, mitochondrial	0.0905906	0.677097	0.984935	0.00659249	Other
CANX	P27824	Calnexin	-0.0743221	0.678432	0.984935	0.00659249	Other
SYNPO	Q8N3V7	Synaptopodin	0.0376352	0.678921	0.984935	0.00659249	Other
REEP1	Q9H902	Receptor expression-enhancing protein 1	-0.124659	0.7283	0.994554	0.00237164	Other
ACTN3	Q08043	Alpha-actinin-3	-0.112908	0.681479	0.984935	0.00659249	Other
MYL6B	P14649	Myosin light chain 6B	-0.0995226	0.681613	0.984935	0.00659249	Other
KBTBD12	Q3ZCT8	Kelch repeat and BTB domain-containing protein 12	0.0473944	0.682853	0.984935	0.00659249	Other
COQ10A	Q96MF6	Coenzyme Q-binding protein COQ10 homolog A, mitochondrial	0.0555482	0.689476	0.98698	0.00569151	Other
MAP2K6	P52564	Dual specificity mitogen-activated protein kinase kinase 6	0.0744267	0.68664	0.98698	0.00569151	Other
SBDS	Q9Y3A5	Ribosome maturation protein SBDS	0.112473	0.703027	0.994554	0.00237164	Other
CPT2	P23786	Carnitine O-palmitoyltransferase 2, mitochondrial	0.0792576	0.743572	0.994554	0.00237164	Other
PPP5C	P53041	Serine/threonine-protein phosphatase 5	0.012051	0.949088	0.996461	0.00153959	Other
SPTAN1	Q13813	Spectrin alpha chain, non-erythrocytic 1	-0.0435775	0.687601	0.98698	0.00569151	Other
EIF2S1	P05198	Eukaryotic translation initiation factor 2 subunit 1	0.0577599	0.688527	0.98698	0.00569151	Other
OGN	P20774	Mimecan	0.161429	0.688963	0.98698	0.00569151	Other
HSP90AB1	P08238	Heat shock protein HSP 90-beta	0.0546904	0.689016	0.98698	0.00569151	Other
HMGB1	P09429	High mobility group protein B1	0.0782135	0.690308	0.987161	0.00561192	Other
HDGF	P51858	Hepatoma-derived growth factor	-0.0869414	0.692256	0.988103	0.00519795	Other
PHPT1	Q9NRX4	14 kDa phosphohistidine phosphatase	-0.0692684	0.693007	0.988103	0.00519795	Other
LAMA4	Q16363	Laminin subunit alpha-4	0.0381304	0.693083	0.988103	0.00519795	Other
HNRNPL	P14866	Heterogeneous nuclear ribonucleoprotein L	-0.0483349	0.694748	0.98907	0.00477301	Other
GAPDH	P04406	Glyceraldehyde-3-phosphate dehydrogenase	-0.0508839	0.695588	0.98907	0.00477301	Other
ACSS1	Q9NUB1	Acetyl-coenzyme A synthetase 2-like, mitochondrial	-0.0772704	0.777524	0.995134	0.00211843	Other
PBXIP1	Q96AQ6	Pre-B-cell leukemia transcription factor-interacting protein 1	-0.0506334	0.698374	0.991606	0.00366091	Other
PSMC5	P62195	26S protease regulatory subunit 8	0.0527328	0.699895	0.992759	0.00315614	Other
GANAB	Q14697	Neutral alpha-glucosidase AB	-0.109589	0.74926	0.994554	0.00237164	Other
LSS	P48449	Lanosterol synthase	-0.0870425	0.713101	0.994554	0.00237164	Other
KRT5	P13647	Keratin, type II cytoskeletal 5	0.199691	0.704786	0.994554	0.00237164	Other
FAH	P16930	Fumarylacetoacetase	0.0787586	0.708557	0.994554	0.00237164	Other
CKB	P12277	Creatine kinase B-type	-0.0680787	0.709046	0.994554	0.00237164	Other
DDX3X	O00571	ATP-dependent RNA helicase DDX3X	0.0318305	0.709869	0.994554	0.00237164	Other
PPIA	P62937	Peptidyl-prolyl cis-trans isomerase A;Peptidyl-prolyl cis-trans isomerase A, N-terminally processed	0.0551774	0.710271	0.994554	0.00237164	Other
COQ8A	Q8NI60	Atypical kinase ADCK3, mitochondrial	0.0530605	0.711117	0.994554	0.00237164	Other
CYB5R3	P00387	NADH-cytochrome b5 reductase 3;NADH-cytochrome b5 reductase 3 membrane-bound form;NADH-cytochrome b5 reductase 3 soluble form	0.0429042	0.711315	0.994554	0.00237164	Other
RPS5	P46782	40S ribosomal protein S5;40S ribosomal protein S5, N-terminally processed	0.009806	0.962206	0.997843	0.00093781	Other
ALDH1B1	P30837	Aldehyde dehydrogenase X, mitochondrial	0.0657091	0.714222	0.994554	0.00237164	Other
PSMC6	P62333	26S protease regulatory subunit 10B	0.0500555	0.714489	0.994554	0.00237164	Other
FLOT1	O75955	Flotillin-1	0.085591	0.718499	0.994554	0.00237164	Other
EIF3A	Q14152	Eukaryotic translation initiation factor 3 subunit A	-0.0980671	0.716714	0.994554	0.00237164	Other
ACYP2	P14621	Acylphosphatase-2	0.0717847	0.716735	0.994554	0.00237164	Other
UBXN1	Q04323	UBX domain-containing protein 1	0.0207427	0.918853	0.996461	0.00153959	Other
ATP1B1	P05026	Sodium/potassium-transporting ATPase subunit beta-1	0.0390398	0.717099	0.994554	0.00237164	Other
NNT	Q13423	NAD(P) transhydrogenase, mitochondrial	0.0433051	0.717214	0.994554	0.00237164	Other
HAGH	Q16775	Hydroxyacylglutathione hydrolase, mitochondrial	-0.0294828	0.719425	0.994554	0.00237164	Other
DCTN2	Q13561	Dynactin subunit 2	-0.00398809	0.991101	0.999116	0.000384028	Other
MAOB	P27338	Amine oxidase [flavin-containing] B	-0.0570819	0.721738	0.994554	0.00237164	Other
PSMA3	P25788	Proteasome subunit alpha type-3	-0.0520763	0.722544	0.994554	0.00237164	Other
KPNA4	O00629	Importin subunit alpha-3	0.0409646	0.723223	0.994554	0.00237164	Other
ACOT2	P49753	Acyl-coenzyme A thioesterase 2, mitochondrial	0.162879	0.728466	0.994554	0.00237164	Other
TNNI2	P48788	Troponin I, fast skeletal muscle	-0.0700429	0.728164	0.994554	0.00237164	Other
COL1A1	P02452	Collagen alpha-1(I) chain	0.3091	0.728407	0.994554	0.00237164	Other
RBM3	P98179	RNA-binding protein 3	-0.0775293	0.733046	0.994554	0.00237164	Other
ALDH9A1	P49189	4-trimethylaminobutyraldehyde dehydrogenase	-0.0458876	0.729775	0.994554	0.00237164	Other
REEP5	Q00765	Receptor expression-enhancing protein 5	0.0142021	0.948864	0.996461	0.00153959	Other
NDRG2	Q9UN36	Protein NDRG2	0.030901	0.731204	0.994554	0.00237164	Other
ABCF1	Q8NE71	ATP-binding cassette sub-family F member 1	0.0490575	0.7313	0.994554	0.00237164	Other
ITIH4	Q14624	35 kDa inter-alpha-trypsin inhibitor heavy chain H4;70 kDa inter-alpha-trypsin inhibitor heavy chain H4;Inter-alpha-trypsin inhibitor heavy chain H4	-0.0437695	0.871391	0.996461	0.00153959	Other
MAP4	P27816	Microtubule-associated protein 4	-0.0668631	0.732856	0.994554	0.00237164	Other
CAND2	O75155	Cullin-associated NEDD8-dissociated protein 2	0.0590434	0.732886	0.994554	0.00237164	Other
COX7A1	P24310	Cytochrome c oxidase subunit 7A1, mitochondrial	0.0817334	0.804577	0.996461	0.00153959	Other
RPS4Y1	P22090	40S ribosomal protein S4, Y isoform 1	-0.0529784	0.80527	0.996461	0.00153959	Other
GOT2	P00505	Aspartate aminotransferase, mitochondrial	0.0378717	0.73683	0.994554	0.00237164	Other
CAVIN4	Q5BKX8	Muscle-related coiled-coil protein	-0.0619434	0.740188	0.994554	0.00237164	Other
MSI2	Q96DH6	RNA-binding protein Musashi homolog 2	-0.0608347	0.740249	0.994554	0.00237164	Other
PTGR2	Q8N8N7	Prostaglandin reductase 2	0.04586	0.740233	0.994554	0.00237164	Other
VPS35	Q96QK1	Vacuolar protein sorting-associated protein 35	0.0469171	0.883037	0.996461	0.00153959	Other
H1-0	P07305	Histone H1.0;Histone H1.0, N-terminally processed	-0.0550429	0.742414	0.994554	0.00237164	Other
RPA1	P27694	Replication protein A 70 kDa DNA-binding subunit;Replication protein A 70 kDa DNA-binding subunit, N-terminally processed	0.0871466	0.743232	0.994554	0.00237164	Other
EHD2	Q9NZN4	EH domain-containing protein 2	0.0337499	0.744459	0.994554	0.00237164	Other
PPIB	P23284	Peptidyl-prolyl cis-trans isomerase B	-0.047576	0.744812	0.994554	0.00237164	Other
GUF1	Q8N442	Translation factor GUF1, mitochondrial	-0.0626464	0.745179	0.994554	0.00237164	Other
TARDBP	Q13148	TAR DNA-binding protein 43	0.0675701	0.745718	0.994554	0.00237164	Other
SLC2A4	P14672	Solute carrier family 2, facilitated glucose transporter member 4	0.0711625	0.750425	0.994554	0.00237164	Other
CAVIN1	Q6NZI2	Polymerase I and transcript release factor	-0.0378653	0.746393	0.994554	0.00237164	Other
MPI	P34949	Mannose-6-phosphate isomerase	0.0687553	0.746967	0.994554	0.00237164	Other
BCL2L13	Q9BXK5	Bcl-2-like protein 13	0.0371238	0.748118	0.994554	0.00237164	Other
BCAM	P50895	Basal cell adhesion molecule	0.0444749	0.748148	0.994554	0.00237164	Other
SLC37A4	NaN	NaN	-0.0198268	0.921439	0.996461	0.00153959	Other
NOL3	O60936	Nucleolar protein 3	-0.0363166	0.751478	0.994554	0.00237164	Other
THRAP3	Q9Y2W1	Thyroid hormone receptor-associated protein 3	0.0204481	0.938848	0.996461	0.00153959	Other
ALDH1A1	P00352	Retinal dehydrogenase 1	0.0291773	0.752554	0.994554	0.00237164	Other
PPP1R2	P41236	Protein phosphatase inhibitor 2	-0.0629131	0.752634	0.994554	0.00237164	Other
SERPINA3	P01011	Alpha-1-antichymotrypsin;Alpha-1-antichymotrypsin His-Pro-less	0.0542413	0.752918	0.994554	0.00237164	Other
NDUFB11	Q9NX14	NADH dehydrogenase [ubiquinone] 1 beta subcomplex subunit 11, mitochondrial	0.0758874	0.753764	0.994554	0.00237164	Other
IDH3B	O43837	Isocitrate dehydrogenase [NAD] subunit beta, mitochondrial	0.0554822	0.755151	0.994554	0.00237164	Other
SAFB	Q15424	Scaffold attachment factor B1	0.0188653	0.921004	0.996461	0.00153959	Other
ECH1	Q13011	Delta(3,5)-Delta(2,4)-dienoyl-CoA isomerase, mitochondrial	-0.041656	0.757015	0.994615	0.00234515	Other
RPS7	P62081	40S ribosomal protein S7	0.042758	0.757182	0.994615	0.00234515	Other
SRL	Q86TD4	Sarcalumenin	-0.0275904	0.757328	0.994615	0.00234515	Other
DNAJB4	Q9UDY4	DnaJ homolog subfamily B member 4	-0.0311909	0.76028	0.995134	0.00211843	Other
ATAD3A	Q9NVI7	ATPase family AAA domain-containing protein 3A	0.0121849	0.948969	0.996461	0.00153959	Other
CHCHD3	Q9NX63	MICOS complex subunit MIC19	-0.0531276	0.763437	0.995134	0.00211843	Other
DES	P17661	Desmin	0.0250928	0.763484	0.995134	0.00211843	Other
HIBCH	Q6NVY1	3-hydroxyisobutyryl-CoA hydrolase, mitochondrial	0.0323048	0.763818	0.995134	0.00211843	Other
TOM1	O60784	Target of Myb protein 1	-0.0656034	0.765763	0.995134	0.00211843	Other
DYSF	O75923	Dysferlin	-0.027669	0.76608	0.995134	0.00211843	Other
LMOD3	Q0VAK6	Leiomodin-3	-0.0437965	0.766364	0.995134	0.00211843	Other
TMPO	P42166;P42167	Lamina-associated polypeptide 2, isoform alpha;Lamina-associated polypeptide 2, isoforms beta/gamma;Thymopentin;Thymopoietin	-0.015758	0.941531	0.996461	0.00153959	Other
FILIP1	Q7Z7B0	Filamin-A-interacting protein 1	0.0533991	0.776304	0.995134	0.00211843	Other
STAC3	Q96MF2	SH3 and cysteine-rich domain-containing protein 3	0.0465434	0.767182	0.995134	0.00211843	Other
OTUB1	Q96FW1	Ubiquitin thioesterase OTUB1	0.0353056	0.895746	0.996461	0.00153959	Other
HSPB3	Q12988	Heat shock protein beta-3	0.0498864	0.769647	0.995134	0.00211843	Other
IARS2	Q9NSE4	Isoleucine--tRNA ligase, mitochondrial	-0.0321393	0.769853	0.995134	0.00211843	Other
IGFN1	Q86VF2	Immunoglobulin-like and fibronectin type III domain-containing protein 1	0.132842	0.770089	0.995134	0.00211843	Other
DSP	P15924	Desmoplakin	0.125813	0.776231	0.995134	0.00211843	Other
SF3B3	Q15393	Splicing factor 3B subunit 3	0.0110866	0.968255	0.998458	0.000670362	Other
PSMA4	P25789	Proteasome subunit alpha type-4	0.0414941	0.772035	0.995134	0.00211843	Other
ASPN	Q9BXN1	Asporin	0.0119988	0.978488	0.998458	0.000670362	Other
TPM4	P67936	Tropomyosin alpha-4 chain	0.0257893	0.773198	0.995134	0.00211843	Other
PRKAR2A	P13861	cAMP-dependent protein kinase type II-alpha regulatory subunit	-0.0238558	0.773567	0.995134	0.00211843	Other
PPP3CB	P16298	Serine/threonine-protein phosphatase 2B catalytic subunit beta isoform	0.0666496	0.773736	0.995134	0.00211843	Other
LUM	P51884	Lumican	0.0858917	0.77387	0.995134	0.00211843	Other
HSD17B10	Q99714	3-hydroxyacyl-CoA dehydrogenase type-2	0.0414308	0.774989	0.995134	0.00211843	Other
HNRNPU	Q00839	Heterogeneous nuclear ribonucleoprotein U	-0.0449637	0.775239	0.995134	0.00211843	Other
KRT6A	P02538	Keratin, type II cytoskeletal 6A	-0.18736	0.775339	0.995134	0.00211843	Other
KIAA1217	Q5T5P2	Sickle tail protein homolog	0.0703999	0.795692	0.996461	0.00153959	Other
MYOZ1	Q9NP98	Myozenin-1	0.0266355	0.775811	0.995134	0.00211843	Other
USP5	P45974	Ubiquitin carboxyl-terminal hydrolase 5	0.0465183	0.77685	0.995134	0.00211843	Other
IGHG3	NaN	NaN	0.0385369	0.777172	0.995134	0.00211843	Other
PRKACA	P17612	cAMP-dependent protein kinase catalytic subunit alpha	0.0489802	0.777626	0.995134	0.00211843	Other
YWHAQ	P27348	14-3-3 protein theta	-0.0422598	0.900081	0.996461	0.00153959	Other
CSRP1	P21291	Cysteine and glycine-rich protein 1	0.057997	0.85604	0.996461	0.00153959	Other
CCT8	P50990	T-complex protein 1 subunit theta	0.0347989	0.782365	0.996461	0.00153959	Other
HADHB	P55084	3-ketoacyl-CoA thiolase;Trifunctional enzyme subunit beta, mitochondrial	0.0370436	0.782623	0.996461	0.00153959	Other
MYH9	P35579	Myosin-9	0.0348813	0.786739	0.996461	0.00153959	Other
FKBP3	Q00688	Peptidyl-prolyl cis-trans isomerase FKBP3	-0.0323372	0.78769	0.996461	0.00153959	Other
H1-2	P16403	Histone H1.2	-0.0514485	0.788019	0.996461	0.00153959	Other
RPS16	P62249	40S ribosomal protein S16	0.0495555	0.788769	0.996461	0.00153959	Other
PLIN3	O60664	Perilipin-3	0.0271843	0.790358	0.996461	0.00153959	Other
PPA2	Q9H2U2	Inorganic pyrophosphatase 2, mitochondrial	0.0835349	0.790899	0.996461	0.00153959	Other
TALDO1	P37837	Transaldolase	0.0803388	0.798018	0.996461	0.00153959	Other
RPL23	P62829	60S ribosomal protein L23	-0.0399451	0.793113	0.996461	0.00153959	Other
AK1	P00568	Adenylate kinase isoenzyme 1	0.0323664	0.79313	0.996461	0.00153959	Other
DARS1	P14868	Aspartate--tRNA ligase, cytoplasmic	0.0503351	0.79365	0.996461	0.00153959	Other
GLOD4	Q9HC38	Glyoxalase domain-containing protein 4	-0.0156783	0.940919	0.996461	0.00153959	Other
USP15	Q9Y4E8	Ubiquitin carboxyl-terminal hydrolase 15	0.0326618	0.796416	0.996461	0.00153959	Other
DBT	P11182	Lipoamide acyltransferase component of branched-chain alpha-keto acid dehydrogenase complex, mitochondrial	0.0789035	0.79755	0.996461	0.00153959	Other
PDHA1	P08559	Pyruvate dehydrogenase E1 component subunit alpha, somatic form, mitochondrial	-0.0245816	0.797551	0.996461	0.00153959	Other
HSP90B1	P14625	Endoplasmin	0.0381153	0.798383	0.996461	0.00153959	Other
RPL22	P35268	60S ribosomal protein L22	0.0454795	0.799754	0.996461	0.00153959	Other
PURA	Q00577	Transcriptional activator protein Pur-alpha	-0.0276658	0.799838	0.996461	0.00153959	Other
PSMB6	P28072	Proteasome subunit beta type-6	-0.0305114	0.80002	0.996461	0.00153959	Other
PLCL1	Q15111	Inactive phospholipase C-like protein 1	0.068628	0.800149	0.996461	0.00153959	Other
HSP90AA1	P07900	Heat shock protein HSP 90-alpha	0.0328153	0.800193	0.996461	0.00153959	Other
HNRNPM	P52272	Heterogeneous nuclear ribonucleoprotein M	-0.02349	0.800346	0.996461	0.00153959	Other
PANK4	Q9NVE7	Pantothenate kinase 4	-0.0388886	0.804498	0.996461	0.00153959	Other
IMMT	Q16891	MICOS complex subunit MIC60	-0.0401513	0.804699	0.996461	0.00153959	Other
TRIP10	Q15642	Cdc42-interacting protein 4	-0.0320425	0.804741	0.996461	0.00153959	Other
DDX1	Q92499	ATP-dependent RNA helicase DDX1	0.0279984	0.806518	0.996461	0.00153959	Other
ACAA1	P09110	3-ketoacyl-CoA thiolase, peroxisomal	0.0403474	0.806878	0.996461	0.00153959	Other
MRPS30	Q9NP92	28S ribosomal protein S30, mitochondrial	0.0203263	0.949968	0.996461	0.00153959	Other
GBE1	Q04446	1,4-alpha-glucan-branching enzyme	-0.0300725	0.807696	0.996461	0.00153959	Other
NOS1	P29475	Nitric oxide synthase, brain	0.0411582	0.808157	0.996461	0.00153959	Other
DYNC1LI1	Q9Y6G9	Cytoplasmic dynein 1 light intermediate chain 1	0.0659801	0.81499	0.996461	0.00153959	Other
GLUD1	P00367	Glutamate dehydrogenase 1, mitochondrial	-0.0297879	0.80985	0.996461	0.00153959	Other
PLIN4	Q96Q06	Perilipin-4	-0.0279884	0.811965	0.996461	0.00153959	Other
DYNC1H1	Q14204	Cytoplasmic dynein 1 heavy chain 1	-0.0325085	0.813864	0.996461	0.00153959	Other
EIF4G1	Q04637	Eukaryotic translation initiation factor 4 gamma 1	0.0319403	0.813941	0.996461	0.00153959	Other
ADSS1	Q8N142	Adenylosuccinate synthetase isozyme 1	-0.038868	0.814087	0.996461	0.00153959	Other
CNDP2	Q96KP4	Cytosolic non-specific dipeptidase	0.0330758	0.820577	0.996461	0.00153959	Other
SYNE2	Q8WXH0	Nesprin-2	0.0213388	0.814637	0.996461	0.00153959	Other
PAFAH1B2	P68402	Platelet-activating factor acetylhydrolase IB subunit beta	0.0787845	0.823185	0.996461	0.00153959	Other
ADSL	P30566	Adenylosuccinate lyase	-0.0217195	0.819654	0.996461	0.00153959	Other
EIF2S3	P41091	Eukaryotic translation initiation factor 2 subunit 3	-0.0376051	0.826879	0.996461	0.00153959	Other
MT-CO2	P00403	Cytochrome c oxidase subunit 2	0.047965	0.821243	0.996461	0.00153959	Other
MAPT	P10636	Microtubule-associated protein tau	-0.0404663	0.821597	0.996461	0.00153959	Other
ARL6IP5	O75915	PRA1 family protein 3	-0.0233754	0.822762	0.996461	0.00153959	Other
DNAJC11	Q9NVH1	DnaJ homolog subfamily C member 11	0.0350356	0.826129	0.996461	0.00153959	Other
SLC27A1	Q6PCB7	Long-chain fatty acid transport protein 1	0.0307686	0.826655	0.996461	0.00153959	Other
PPA1	Q15181	Inorganic pyrophosphatase	-0.0379952	0.826837	0.996461	0.00153959	Other
RAB21	Q9UL25	Ras-related protein Rab-21	0.0386216	0.827351	0.996461	0.00153959	Other
OGDH	Q02218	2-oxoglutarate dehydrogenase, mitochondrial	0.0222772	0.827641	0.996461	0.00153959	Other
CACNA1S	Q13698	Voltage-dependent L-type calcium channel subunit alpha-1S	0.0239131	0.828464	0.996461	0.00153959	Other
CAVIN2	O95810	Serum deprivation-response protein	-0.0231903	0.830153	0.996461	0.00153959	Other
LMO7	Q8WWI1	LIM domain only protein 7	-0.0333233	0.831249	0.996461	0.00153959	Other
KIF5B	P33176	Kinesin-1 heavy chain	0.00439334	0.978477	0.998458	0.000670362	Other
HSPA5	P11021	78 kDa glucose-regulated protein	0.0249077	0.831897	0.996461	0.00153959	Other
HNRNPA3	P51991	Heterogeneous nuclear ribonucleoprotein A3	0.00167871	0.992451	0.999116	0.000384028	Other
SPTB	P11277	Spectrin beta chain, erythrocytic	-0.0229654	0.833521	0.996461	0.00153959	Other
HSPA4	P34932	Heat shock 70 kDa protein 4	0.0236533	0.834367	0.996461	0.00153959	Other
MYO18B	Q8IUG5	Unconventional myosin-XVIIIb	-0.0517508	0.835195	0.996461	0.00153959	Other
MARCKS	P29966	Myristoylated alanine-rich C-kinase substrate	-0.0654279	0.842211	0.996461	0.00153959	Other
TIPRL	O75663	TIP41-like protein	-0.0351731	0.836207	0.996461	0.00153959	Other
VDAC3	Q9Y277	Voltage-dependent anion-selective channel protein 3	-0.0249055	0.836206	0.996461	0.00153959	Other
SDHA	P31040	Succinate dehydrogenase [ubiquinone] flavoprotein subunit, mitochondrial	-0.0205714	0.836575	0.996461	0.00153959	Other
VCP	P55072	Transitional endoplasmic reticulum ATPase	-0.0262407	0.837367	0.996461	0.00153959	Other
NAMPT	P43490	Nicotinamide phosphoribosyltransferase	0.0281811	0.83853	0.996461	0.00153959	Other
CUTC	Q9NTM9	Copper homeostasis protein cutC homolog	-0.0382539	0.919707	0.996461	0.00153959	Other
SEC23A	Q15436	Protein transport protein Sec23A	-0.0406256	0.840025	0.996461	0.00153959	Other
FECH	P22830	Ferrochelatase, mitochondrial	-0.0210953	0.840714	0.996461	0.00153959	Other
PLCD4	Q9BRC7	1-phosphatidylinositol 4,5-bisphosphate phosphodiesterase delta-4	-0.0274506	0.841652	0.996461	0.00153959	Other
PDIA3	P30101	Protein disulfide-isomerase A3	-0.0265899	0.842704	0.996461	0.00153959	Other
UBR3	Q6ZT12	E3 ubiquitin-protein ligase UBR3	-0.0319091	0.851199	0.996461	0.00153959	Other
MYOZ2	Q9NPC6	Myozenin-2	0.0307115	0.844648	0.996461	0.00153959	Other
TPM3	P06753	Tropomyosin alpha-3 chain	-0.0285158	0.844922	0.996461	0.00153959	Other
EFTUD2	Q15029	116 kDa U5 small nuclear ribonucleoprotein component	-0.0281479	0.852214	0.996461	0.00153959	Other
CA4	P22748	Carbonic anhydrase 4	0.0374988	0.852495	0.996461	0.00153959	Other
LMNA	P02545	Lamin-A/C;Prelamin-A/C	-0.022419	0.845726	0.996461	0.00153959	Other
FBLN5	Q9UBX5	Fibulin-5	-0.0416916	0.846136	0.996461	0.00153959	Other
PHKG1	Q16816	Phosphorylase b kinase gamma catalytic chain, skeletal muscle/heart isoform	-0.0293342	0.855328	0.996461	0.00153959	Other
FERMT2	Q96AC1	Fermitin family homolog 2	0.0246464	0.849221	0.996461	0.00153959	Other
ACTR3	P61158	Actin-related protein 3	0.0206904	0.850111	0.996461	0.00153959	Other
CAV1	Q03135	Caveolin-1	0.0262122	0.850404	0.996461	0.00153959	Other
USP14	P54578	Ubiquitin carboxyl-terminal hydrolase 14	-0.0199054	0.850897	0.996461	0.00153959	Other
CFL1	P23528	Cofilin-1	-0.0463374	0.851175	0.996461	0.00153959	Other
HSPA2	P54652	Heat shock-related 70 kDa protein 2	-0.0224301	0.852817	0.996461	0.00153959	Other
ENO3	P13929	Beta-enolase	-0.0214001	0.854134	0.996461	0.00153959	Other
RBMX	P38159	RNA-binding motif protein, X chromosome;RNA-binding motif protein, X chromosome, N-terminally processed	-0.0379281	0.857722	0.996461	0.00153959	Other
LRRC2	Q9BYS8	Leucine-rich repeat-containing protein 2	-0.0352364	0.858254	0.996461	0.00153959	Other
AOC3	Q16853	Membrane primary amine oxidase	0.0281719	0.858628	0.996461	0.00153959	Other
RPN2	P04844	Dolichyl-diphosphooligosaccharide--protein glycosyltransferase subunit 2	0.0318527	0.859141	0.996461	0.00153959	Other
AFG3L2	Q9Y4W6	AFG3-like protein 2	-0.0379252	0.859284	0.996461	0.00153959	Other
NDUFA11	Q86Y39	NADH dehydrogenase [ubiquinone] 1 alpha subcomplex subunit 11	0.0192865	0.86073	0.996461	0.00153959	Other
LRPPRC	P42704	Leucine-rich PPR motif-containing protein, mitochondrial	-0.0204849	0.86075	0.996461	0.00153959	Other
ATP5MG	O75964	ATP synthase subunit g, mitochondrial	-0.0296747	0.869128	0.996461	0.00153959	Other
PGAM2	P15259	Phosphoglycerate mutase 2	-0.0260725	0.861741	0.996461	0.00153959	Other
HNRNPD	Q14103	Heterogeneous nuclear ribonucleoprotein D0	0.0272897	0.863843	0.996461	0.00153959	Other
IPO5	O00410	Importin-5	-0.0334876	0.865009	0.996461	0.00153959	Other
MAP2K1	Q02750	Dual specificity mitogen-activated protein kinase kinase 1	-0.0307635	0.865196	0.996461	0.00153959	Other
BGN	P21810	Biglycan	0.0396787	0.866092	0.996461	0.00153959	Other
SVIL	O95425	Supervillin	0.013608	0.866915	0.996461	0.00153959	Other
COL4A2	P08572	Canstatin;Collagen alpha-2(IV) chain	-0.0848346	0.866971	0.996461	0.00153959	Other
HNRNPAB	Q99729	Heterogeneous nuclear ribonucleoprotein A/B	-0.0323329	0.866989	0.996461	0.00153959	Other
HSPB2	Q16082	Heat shock protein beta-2	0.0289222	0.867351	0.996461	0.00153959	Other
HNRNPDL	O14979	Heterogeneous nuclear ribonucleoprotein D-like	0.0286859	0.867923	0.996461	0.00153959	Other
PEBP1	P30086	Hippocampal cholinergic neurostimulating peptide;Phosphatidylethanolamine-binding protein 1	-0.0147791	0.87001	0.996461	0.00153959	Other
P4HB	P07237	Protein disulfide-isomerase	-0.0198201	0.871622	0.996461	0.00153959	Other
CES1	P23141	Liver carboxylesterase 1	-0.0263405	0.874575	0.996461	0.00153959	Other
SERPINH1	P50454	Serpin H1	-0.029583	0.87477	0.996461	0.00153959	Other
ALDH4A1	P30038	Delta-1-pyrroline-5-carboxylate dehydrogenase, mitochondrial	0.0175225	0.876703	0.996461	0.00153959	Other
PSMD2	Q13200	26S proteasome non-ATPase regulatory subunit 2	0.0164337	0.877082	0.996461	0.00153959	Other
VAPA	Q9P0L0	Vesicle-associated membrane protein-associated protein A	0.0184002	0.877406	0.996461	0.00153959	Other
ACSL1	P33121	Long-chain-fatty-acid--CoA ligase 1	-0.0160125	0.877743	0.996461	0.00153959	Other
PDCD6IP	Q8WUM4	Programmed cell death 6-interacting protein	0.0258102	0.879233	0.996461	0.00153959	Other
MYO1C	O00159	Unconventional myosin-Ic	0.018767	0.888702	0.996461	0.00153959	Other
SLC16A3	O15427	Monocarboxylate transporter 4	0.0226571	0.905192	0.996461	0.00153959	Other
SLMAP	Q14BN4	Sarcolemmal membrane-associated protein	0.0220431	0.880011	0.996461	0.00153959	Other
PERM1	Q5SV97	PGC-1 and ERR-induced regulator in muscle protein 1	0.0343237	0.880426	0.996461	0.00153959	Other
NME2	P22392	Nucleoside diphosphate kinase B	0.02794	0.880958	0.996461	0.00153959	Other
ADPRHL1	Q8NDY3	[Protein ADP-ribosylarginine] hydrolase-like protein 1	0.020031	0.881851	0.996461	0.00153959	Other
FHL3	Q13643	Four and a half LIM domains protein 3	0.0221526	0.884536	0.996461	0.00153959	Other
SF3A1	Q15459	Splicing factor 3A subunit 1	0.031702	0.890342	0.996461	0.00153959	Other
EEF1G	P26641	Elongation factor 1-gamma	0.0164868	0.890367	0.996461	0.00153959	Other
OXSR1	O95747	Serine/threonine-protein kinase OSR1	0.0208437	0.89099	0.996461	0.00153959	Other
PSMC3	P17980	26S protease regulatory subunit 6A	-0.0129126	0.893188	0.996461	0.00153959	Other
RPS26	P62854	40S ribosomal protein S26	-0.0217783	0.894902	0.996461	0.00153959	Other
YWHAH	Q04917	14-3-3 protein eta	-0.0434217	0.895849	0.996461	0.00153959	Other
H3-3A	P84243	Histone H3.3	0.0511967	0.897449	0.996461	0.00153959	Other
ILF2	Q12905	Interleukin enhancer-binding factor 2	0.0177066	0.897505	0.996461	0.00153959	Other
TOR1AIP1	Q5JTV8	Torsin-1A-interacting protein 1	-0.0214561	0.897519	0.996461	0.00153959	Other
NDUFV1	P49821	NADH dehydrogenase [ubiquinone] flavoprotein 1, mitochondrial	-0.0191526	0.899144	0.996461	0.00153959	Other
CKM	P06732	Creatine kinase M-type;Creatine kinase M-type, N-terminally processed	-0.00962639	0.900979	0.996461	0.00153959	Other
IDE	P14735	Insulin-degrading enzyme	-0.0329812	0.914638	0.996461	0.00153959	Other
GPD1	P21695	Glycerol-3-phosphate dehydrogenase [NAD(+)], cytoplasmic	-0.0131321	0.903249	0.996461	0.00153959	Other
CDH13	P55290	Cadherin-13	-0.0120966	0.904307	0.996461	0.00153959	Other
LIMCH1	Q9UPQ0	LIM and calponin homology domains-containing protein 1	0.0177806	0.90507	0.996461	0.00153959	Other
EEF2	P13639	Elongation factor 2	-0.0095911	0.907146	0.996461	0.00153959	Other
TXNRD1	Q16881	Thioredoxin reductase 1, cytoplasmic	-0.0154258	0.907402	0.996461	0.00153959	Other
FBP2	O00757	Fructose-1,6-bisphosphatase isozyme 2	0.021678	0.908764	0.996461	0.00153959	Other
COL1A2	P08123	Collagen alpha-2(I) chain	0.101845	0.909234	0.996461	0.00153959	Other
FXR1	P51114	Fragile X mental retardation syndrome-related protein 1	-0.0132343	0.909674	0.996461	0.00153959	Other
PARP1	P09874	Poly [ADP-ribose] polymerase 1	0.0205108	0.910152	0.996461	0.00153959	Other
LAMB2	P55268	Laminin subunit beta-2	0.0168762	0.911641	0.996461	0.00153959	Other
VIM	P08670	Vimentin	-0.0236104	0.912227	0.996461	0.00153959	Other
LAMA2	P24043	Laminin subunit alpha-2	0.0135549	0.91262	0.996461	0.00153959	Other
OBSL1	O75147	Obscurin-like protein 1	0.0239161	0.913245	0.996461	0.00153959	Other
SDHC	Q99643	Succinate dehydrogenase cytochrome b560 subunit, mitochondrial	-0.01483	0.913287	0.996461	0.00153959	Other
VDAC1	P21796	Voltage-dependent anion-selective channel protein 1	0.0149555	0.913288	0.996461	0.00153959	Other
FEM1A	Q9BSK4	Protein fem-1 homolog A	-0.0191272	0.91342	0.996461	0.00153959	Other
FABP4	P15090	Fatty acid-binding protein, adipocyte	-0.0139955	0.913807	0.996461	0.00153959	Other
CA3	P07451	Carbonic anhydrase 3	0.0102043	0.913996	0.996461	0.00153959	Other
PRELP	P51888	Prolargin	0.0332476	0.914012	0.996461	0.00153959	Other
SLC25A13	Q9UJS0	Calcium-binding mitochondrial carrier protein Aralar2	-0.0252951	0.915285	0.996461	0.00153959	Other
MYL3	P08590	Myosin light chain 3	0.0160418	0.915601	0.996461	0.00153959	Other
RPS4X	P62701	40S ribosomal protein S4, X isoform	0.0148617	0.915886	0.996461	0.00153959	Other
NDUFS1	P28331	NADH-ubiquinone oxidoreductase 75 kDa subunit, mitochondrial	-0.0167481	0.916302	0.996461	0.00153959	Other
SGCG	Q13326	Gamma-sarcoglycan	0.0115051	0.918649	0.996461	0.00153959	Other
HSPG2	P98160	Basement membrane-specific heparan sulfate proteoglycan core protein;Endorepellin;LG3 peptide	0.0101016	0.918745	0.996461	0.00153959	Other
UBA1	P22314	Ubiquitin-like modifier-activating enzyme 1	-0.0108528	0.919217	0.996461	0.00153959	Other
SUCLA2	Q9P2R7	Succinyl-CoA ligase [ADP-forming] subunit beta, mitochondrial	0.00917276	0.919701	0.996461	0.00153959	Other
TNNT1	P13805	Troponin T, slow skeletal muscle	-0.0167262	0.920019	0.996461	0.00153959	Other
LAMP2	P13473	Lysosome-associated membrane glycoprotein 2	0.0140505	0.921777	0.996461	0.00153959	Other
MEMO1	Q9Y316	Protein MEMO1	0.014859	0.922427	0.996461	0.00153959	Other
RDX	P35241	Radixin	0.0177795	0.923276	0.996461	0.00153959	Other
NARS1	O43776	Asparagine--tRNA ligase, cytoplasmic	0.0149202	0.924442	0.996461	0.00153959	Other
RPS15	P62841	40S ribosomal protein S15	-0.0145481	0.925879	0.996461	0.00153959	Other
CALR	P27797	Calreticulin	-0.0111392	0.926605	0.996461	0.00153959	Other
XRCC5	P13010	X-ray repair cross-complementing protein 5	-0.0131469	0.927388	0.996461	0.00153959	Other
DDOST	P39656	Dolichyl-diphosphooligosaccharide--protein glycosyltransferase 48 kDa subunit	-0.025281	0.92789	0.996461	0.00153959	Other
COL15A1	P39059	Collagen alpha-1(XV) chain;Restin;Restin-2;Restin-3;Restin-4	-0.00983493	0.92894	0.996461	0.00153959	Other
PFN2	P35080	Profilin-2	-0.0129019	0.930182	0.996461	0.00153959	Other
ANXA2	P07355	Annexin A2	0.0149488	0.930602	0.996461	0.00153959	Other
DCN	P07585	Decorin	-0.0280253	0.933046	0.996461	0.00153959	Other
OLA1	Q9NTK5	Obg-like ATPase 1	-0.00794061	0.933161	0.996461	0.00153959	Other
NDUFA10	O95299	NADH dehydrogenase [ubiquinone] 1 alpha subcomplex subunit 10, mitochondrial	0.0114133	0.934267	0.996461	0.00153959	Other
HSDL2	Q6YN16	Hydroxysteroid dehydrogenase-like protein 2	-0.00971444	0.934364	0.996461	0.00153959	Other
LAMC1	P11047	Laminin subunit gamma-1	-0.0097119	0.93483	0.996461	0.00153959	Other
GPX4	P36969	Phospholipid hydroperoxide glutathione peroxidase, mitochondrial	-0.0102677	0.95608	0.996461	0.00153959	Other
HNRNPA1	P09651	Heterogeneous nuclear ribonucleoprotein A1;Heterogeneous nuclear ribonucleoprotein A1, N-terminally processed	0.0132095	0.937448	0.996461	0.00153959	Other
CUL3	Q13618	Cullin-3	-0.00871706	0.958645	0.996461	0.00153959	Other
ARHGDIA	P52565	Rho GDP-dissociation inhibitor 1	-0.010424	0.937664	0.996461	0.00153959	Other
CAPZA1	P52907	F-actin-capping protein subunit alpha-1	-0.0116819	0.938582	0.996461	0.00153959	Other
DAP3	P51398	28S ribosomal protein S29, mitochondrial	0.0122519	0.96043	0.99674	0.00141817	Other
MFAP4	P55083	Microfibril-associated glycoprotein 4	-0.0205638	0.938773	0.996461	0.00153959	Other
SUCLG1	P53597	Succinyl-CoA ligase [ADP/GDP-forming] subunit alpha, mitochondrial	-0.00908279	0.94006	0.996461	0.00153959	Other
GPI	P06744	Glucose-6-phosphate isomerase	-0.00782998	0.940382	0.996461	0.00153959	Other
APOOL	Q6UXV4	MICOS complex subunit MIC27	-0.00734679	0.942821	0.996461	0.00153959	Other
GOT1	P17174	Aspartate aminotransferase, cytoplasmic	0.0065101	0.946409	0.996461	0.00153959	Other
ENDOG	Q14249	Endonuclease G, mitochondrial	0.00803328	0.946677	0.996461	0.00153959	Other
FBN1	P35555	Fibrillin-1	-0.0299487	0.946727	0.996461	0.00153959	Other
SYPL2	Q5VXT5	Synaptophysin-like protein 2	-0.0130726	0.947704	0.996461	0.00153959	Other
HP1BP3	Q5SSJ5	Heterochromatin protein 1-binding protein 3	-0.00829506	0.947926	0.996461	0.00153959	Other
TCP1	P17987	T-complex protein 1 subunit alpha	0.0127769	0.948165	0.996461	0.00153959	Other
NEXN	Q0ZGT2	Nexilin	0.0101881	0.948604	0.996461	0.00153959	Other
SKP1	P63208	S-phase kinase-associated protein 1	0.00876029	0.952255	0.996461	0.00153959	Other
TNXB	P22105	Tenascin-X	-0.0153886	0.952411	0.996461	0.00153959	Other
RPS2	P15880	40S ribosomal protein S2	0.00740655	0.952746	0.996461	0.00153959	Other
APOO	Q9BUR5	Apolipoprotein O	-0.000300248	0.998332	0.999708	0.000126922	Other
VWA1	Q6PCB0	von Willebrand factor A domain-containing protein 1	0.00683514	0.953952	0.996461	0.00153959	Other
ATP5PO	P48047	ATP synthase subunit O, mitochondrial	0.0121206	0.95418	0.996461	0.00153959	Other
BLVRA	P53004	Biliverdin reductase A	0.00747649	0.954342	0.996461	0.00153959	Other
CAPN3	P20807	Calpain-3	0.00957362	0.954937	0.996461	0.00153959	Other
PIP4K2C	Q8TBX8	Phosphatidylinositol 5-phosphate 4-kinase type-2 gamma	-0.00726255	0.955172	0.996461	0.00153959	Other
SGCA	Q16586	Alpha-sarcoglycan	0.00577068	0.955454	0.996461	0.00153959	Other
EIF4A2	Q14240	Eukaryotic initiation factor 4A-II;Eukaryotic initiation factor 4A-II, N-terminally processed	-0.00983779	0.957233	0.996461	0.00153959	Other
ASB2	Q96Q27	Ankyrin repeat and SOCS box protein 2	-0.00912555	0.958738	0.996461	0.00153959	Other
TPP1	O14773	Tripeptidyl-peptidase 1	-0.00838884	0.960349	0.99674	0.00141817	Other
SUN2	Q9UH99	SUN domain-containing protein 2	0.00708866	0.963489	0.998434	0.000680591	Other
YWHAB	P31946	14-3-3 protein beta/alpha;14-3-3 protein beta/alpha, N-terminally processed	-0.00524839	0.965004	0.998458	0.000670362	Other
TIMM44	O43615	Mitochondrial import inner membrane translocase subunit TIM44	0.00586589	0.965465	0.998458	0.000670362	Other
PACSIN3	Q9UKS6	Protein kinase C and casein kinase substrate in neurons protein 3	-0.00477282	0.966015	0.998458	0.000670362	Other
CPT1B	Q92523	Carnitine O-palmitoyltransferase 1, muscle isoform	-0.00778453	0.966738	0.998458	0.000670362	Other
NES	P48681	Nestin	0.0108477	0.967992	0.998458	0.000670362	Other
PSMA6	P60900	Proteasome subunit alpha type-6	-0.00346343	0.969459	0.998458	0.000670362	Other
DLD	P09622	Dihydrolipoyl dehydrogenase, mitochondrial	-0.00348886	0.97038	0.998458	0.000670362	Other
SNTB1	Q13884	Beta-1-syntrophin	0.00561364	0.971046	0.998458	0.000670362	Other
LMNB2	Q03252	Lamin-B2	-0.00350507	0.971468	0.998458	0.000670362	Other
COL6A2	P12110	Collagen alpha-2(VI) chain	-0.00589275	0.97343	0.998458	0.000670362	Other
NDUFS2	O75306	NADH dehydrogenase [ubiquinone] iron-sulfur protein 2, mitochondrial	-0.00518862	0.974737	0.998458	0.000670362	Other
ALDH2	P05091	Aldehyde dehydrogenase, mitochondrial	-0.00525157	0.976136	0.998458	0.000670362	Other
GDI1	P31150	Rab GDP dissociation inhibitor alpha	0.00245031	0.976485	0.998458	0.000670362	Other
CASQ1	P31415	Calsequestrin-1	-0.00312869	0.977831	0.998458	0.000670362	Other
CPPED1	Q9BRF8	Serine/threonine-protein phosphatase CPPED1	-0.00483338	0.977984	0.998458	0.000670362	Other
TUBA4A	P68366	Tubulin alpha-4A chain	0.00410334	0.978345	0.998458	0.000670362	Other
ALDOC	P09972	Fructose-bisphosphate aldolase C	0.0049146	0.979697	0.998962	0.000450882	Other
TRDN	Q13061	Triadin	0.0100578	0.981184	0.999116	0.000384028	Other
TXN	P10599	Thioredoxin	0.00311597	0.981739	0.999116	0.000384028	Other
SYNM	O15061	Synemin	-0.00237338	0.983237	0.999116	0.000384028	Other
NUMA1	Q14980	Nuclear mitotic apparatus protein 1	0.00334231	0.98378	0.999116	0.000384028	Other
CKMT2	P17540	Creatine kinase S-type, mitochondrial	0.00250753	0.984912	0.999116	0.000384028	Other
CYRIB	Q9NUQ9	Protein FAM49B	-0.00278362	0.986694	0.999116	0.000384028	Other
EIF3G	O75821	Eukaryotic translation initiation factor 3 subunit G	0.00409905	0.988345	0.999116	0.000384028	Other
LMCD1	Q9NZU5	LIM and cysteine-rich domains protein 1	0.00165908	0.989366	0.999116	0.000384028	Other
DPT	Q07507	Dermatopontin	-0.00267998	0.989627	0.999116	0.000384028	Other
HNRNPA2B1	P22626	Heterogeneous nuclear ribonucleoproteins A2/B1	-0.00150649	0.990319	0.999116	0.000384028	Other
CAPN1	P07384	Calpain-1 catalytic subunit	-0.000823975	0.991295	0.999116	0.000384028	Other
MT-CYB	P00156	Cytochrome b	0.00155417	0.991561	0.999116	0.000384028	Other
PKM	P14618	Pyruvate kinase PKM	0.00120131	0.991995	0.999116	0.000384028	Other
ATP2A2	P16615	Sarcoplasmic/endoplasmic reticulum calcium ATPase 2	-0.00123628	0.994055	0.999116	0.000384028	Other
COL6A1	P12109	Collagen alpha-1(VI) chain	0.00119305	0.994648	0.999116	0.000384028	Other
IDH3A	P50213	Isocitrate dehydrogenase [NAD] subunit alpha, mitochondrial	0.000802199	0.995548	0.999116	0.000384028	Other
COL6A3	P12111	Collagen alpha-3(VI) chain	0.000947316	0.99591	0.999116	0.000384028	Other
LMNB1	P20700	Lamin-B1	-0.000824928	0.996179	0.999116	0.000384028	Other
RSL1D1	O76021	Ribosomal L1 domain-containing protein 1	0.000925064	0.996262	0.999116	0.000384028	Other
TMEM143	Q96AN5	Transmembrane protein 143	6.29425e-05	0.999708	0.999708	0.000126922	Other
MVP	Q14764	Major vault protein	NaN	NaN	NaN	NaN	NaN

## Sheet: Fig. 1j
Note: The time points were renamed for clarity in the manuscript, time points R2 and S2 (Figure 1A) are named R3 and S3 in the raw data
Highlighted columns are plotted in the Figure 1j
Significance column shows the direction of change of proteins with significant change in abundance
gene_name	Uniprot	Protein name	log2(S3/R3)	P.Value (S3/R3)	adj.P.Value (S3/R3)	-log10(adj. p-value (S3/R3))	Significance (S3/R3)
CRYAB	P02511	Alpha-crystallin B chain	1.51806	1.74744e-07	0.000244816	3.61116	Upregulated
XIRP1	Q702N8	Xin actin-binding repeat-containing protein 1	0.309724	0.00888617	0.461094	0.336211	Other
HSPB1	P04792	Heat shock protein beta-1	1.16159	8.98058e-07	0.00062909	3.20129	Upregulated
PLIN5	Q00G26	Perilipin-5	1.02537	0.000196071	0.0437609	1.35891	Upregulated
FLNC	Q14315	Filamin-C	0.336497	0.000215054	0.0437609	1.35891	Upregulated
PDLIM3	Q53GG5	PDZ and LIM domain protein 3	0.502524	1.67752e-05	0.00783401	2.10602	Upregulated
SMTNL2	Q2TAL5	Smoothelin-like protein 2	0.601389	0.000218648	0.0437609	1.35891	Upregulated
GYS1	P13807	Glycogen [starch] synthase, muscle	-0.396725	0.000993375	0.12652	0.897842	Other
DEPTOR	Q8TB45	DEP domain-containing mTOR-interacting protein	0.684119	0.000845579	0.118466	0.926407	Other
STYXL2	Q5VZP5	Inactive dual specificity phosphatase 27	0.262332	0.135052	0.743463	0.128741	Other
ANKRD23	Q86SG2	Ankyrin repeat domain-containing protein 23	0.714265	0.249598	0.832587	0.0795706	Other
CPEB3	Q8NE35	Cytoplasmic polyadenylation element-binding protein 3	0.22933	0.159466	0.779429	0.108223	Other
HSPB6	O14558	Heat shock protein beta-6	0.692796	0.00266149	0.286827	0.542381	Other
HSPB7	Q9UBY9	Heat shock protein beta-7	0.486576	0.000822862	0.118466	0.926407	Other
PPP1R12B	O60237	Protein phosphatase 1 regulatory subunit 12B	0.205637	0.0410933	0.626129	0.203337	Other
HAX1	O00165	HCLS1-associated protein X-1	1.2202	0.00145427	0.169786	0.770097	Other
PYGM	P11217	Glycogen phosphorylase, muscle form	-0.386922	0.0388461	0.626129	0.203337	Other
NRAP	Q86VF7	Nebulin-related-anchoring protein	0.0200656	0.862342	0.98333	0.00730064	Other
PCBP1	Q15365	Poly(rC)-binding protein 1	0.252765	0.0464202	0.626129	0.203337	Other
PYGB	P11216	Glycogen phosphorylase, brain form	-0.494476	0.0357151	0.617739	0.209195	Other
IGHV3-7	P01780	Ig heavy chain V-III region JON	0.0214942	0.933295	0.988774	0.00490296	Other
CDC42	P60953	Cell division control protein 42 homolog	0.155462	0.182561	0.791853	0.101356	Other
AGL	P35573	4-alpha-glucanotransferase;Amylo-alpha-1,6-glucosidase;Glycogen debranching enzyme	-0.198363	0.19108	0.799115	0.0973907	Other
RPS3A	P61247	40S ribosomal protein S3a	-0.0596821	0.770066	0.968403	0.0139441	Other
STBD1	O95210	Starch-binding domain-containing protein 1	-0.314957	0.00618565	0.443825	0.352788	Other
ETFB	P38117	Electron transfer flavoprotein subunit beta	0.522269	0.0198441	0.509111	0.293187	Other
IDI2	Q9BXS1	Isopentenyl-diphosphate delta-isomerase 2	0.346802	0.101765	0.696799	0.156892	Other
HBA1	P69905	Hemoglobin subunit alpha	0.20789	0.599541	0.94033	0.0267199	Other
CDK5RAP3	Q96JB5	CDK5 regulatory subunit-associated protein 3	1.04129	0.0238247	0.556384	0.254625	Other
RPS24	P62847	40S ribosomal protein S24	-0.08061	0.507764	0.934478	0.0294309	Other
EPM2A	O95278	Laforin	-1.66253	0.000276762	0.048468	1.31455	Downregulated
ALB	P02768	Serum albumin	-0.11199	0.451732	0.93048	0.0312931	Other
PRKAB2	O43741	5'-AMP-activated protein kinase subunit beta-2	-0.228944	0.0579155	0.626282	0.20323	Other
TMEM33	P57088	Transmembrane protein 33	-0.588168	0.123393	0.732518	0.135182	Other
ERP29	P30040	Endoplasmic reticulum resident protein 29	0.112399	0.742218	0.953113	0.0208554	Other
PSME1	Q06323	Proteasome activator complex subunit 1	0.0900342	0.529029	0.94033	0.0267199	Other
VPS4A	Q9UN37	Vacuolar protein sorting-associated protein 4A	0.204727	0.425962	0.921322	0.0355884	Other
MYLK2	Q9H1R3	Myosin light chain kinase 2, skeletal/cardiac muscle	-0.270013	0.0800828	0.662658	0.17871	Other
ECHS1	P30084	Enoyl-CoA hydratase, mitochondrial	0.221196	0.0511335	0.626282	0.20323	Other
RNPEP	Q9H4A4	Aminopeptidase B	-0.364198	0.596594	0.94033	0.0267199	Other
PRDX3	P30048	Thioredoxin-dependent peroxide reductase, mitochondrial	0.113414	0.35686	0.888029	0.0515728	Other
PGP	A6NDG6	Phosphoglycolate phosphatase	0.356507	0.0696686	0.655072	0.183711	Other
KARS1	Q15046	Lysine--tRNA ligase	-0.0134501	0.939727	0.989788	0.00445791	Other
CLINT1	Q14677	Clathrin interactor 1	0.157929	0.408279	0.912969	0.0395441	Other
MYPN	Q86TC9	Myopalladin	0.194207	0.0742505	0.66258	0.178762	Other
TF	P02787	Serotransferrin	-0.12331	0.390742	0.901843	0.0448688	Other
DLST	P36957	Dihydrolipoyllysine-residue succinyltransferase component of 2-oxoglutarate dehydrogenase complex, mitochondrial	0.340486	0.0151029	0.492075	0.307969	Other
COPS3	Q9UNS2	COP9 signalosome complex subunit 3	0.406786	0.201669	0.813417	0.0896867	Other
MYOZ3	Q8TDC0	Myozenin-3	0.358605	0.034504	0.607701	0.21631	Other
HBB	P68871	Hemoglobin subunit beta;LVV-hemorphin-7;Spinorphin	0.13709	0.694595	0.943481	0.0252668	Other
IGLC1	NaN	NaN	-0.445575	0.051531	0.626282	0.20323	Other
PGM5	Q15124	Phosphoglucomutase-like protein 5	0.300939	0.00724588	0.454437	0.342527	Other
GSTM2	P28161	Glutathione S-transferase Mu 2	0.0755736	0.632994	0.94033	0.0267199	Other
XIRP2	A4UGR9	Xin actin-binding repeat-containing protein 2	-0.174283	0.51745	0.934478	0.0294309	Other
C4orf54	D6RIA3	NaN	0.230674	0.00843352	0.454437	0.342527	Other
RHOA	P61586	Transforming protein RhoA	0.0026102	0.993322	0.996535	0.00150749	Other
HECTD1	Q9ULT8	E3 ubiquitin-protein ligase HECTD1	0.158548	0.434198	0.921322	0.0355884	Other
CAMK2B	Q13554	Calcium/calmodulin-dependent protein kinase type II subunit beta	0.179252	0.332139	0.876972	0.0570143	Other
U2AF2	P26368	Splicing factor U2AF 65 kDa subunit	-0.312628	0.313449	0.874804	0.0580892	Other
HBG2	P69892	Hemoglobin subunit gamma-2	0.381922	0.145828	0.76733	0.115018	Other
PYGL	P06737	Glycogen phosphorylase, liver form	-0.363629	0.0845924	0.673375	0.171743	Other
MYBPC1	Q00872	Myosin-binding protein C, slow-type	-0.0179062	0.848114	0.978418	0.00947572	Other
CIRBP	Q14011	Cold-inducible RNA-binding protein	-0.148921	0.469964	0.934478	0.0294309	Other
UBXN6	Q9BZV1	UBX domain-containing protein 6	0.7264	0.236143	0.830316	0.0807567	Other
DNAJB6	O75190	DnaJ homolog subfamily B member 6	0.0413001	0.662348	0.94033	0.0267199	Other
TTR	P02766	Transthyretin	0.251335	0.307556	0.874007	0.058485	Other
RBP4	P02753	Plasma retinol-binding protein(1-176);Plasma retinol-binding protein(1-179);Plasma retinol-binding protein(1-181);Plasma retinol-binding protein(1-182);Retinol-binding protein 4	-0.0898344	0.707649	0.944052	0.0250041	Other
MB	P02144	Myoglobin	0.271504	0.0828723	0.671122	0.173199	Other
UFM1	P61960	Ubiquitin-fold modifier 1	0.0674637	0.785983	0.968403	0.0139441	Other
RCSD1	Q6JBY9	CapZ-interacting protein	-0.0126843	0.932898	0.988774	0.00490296	Other
TPI1	P60174	Triosephosphate isomerase	0.192877	0.0399258	0.626129	0.203337	Other
SOD2	P04179	Superoxide dismutase [Mn], mitochondrial	0.220389	0.0370427	0.61782	0.209138	Other
SUGP2	Q8IX01	SURP and G-patch domain-containing protein 2	-0.045351	0.793282	0.968403	0.0139441	Other
HIBADH	P31937	3-hydroxyisobutyrate dehydrogenase, mitochondrial	0.2443	0.0431814	0.626129	0.203337	Other
GARS1	P41250	Glycine--tRNA ligase	-0.220128	0.248319	0.832522	0.0796044	Other
CUL2	Q13617	Cullin-2	-0.157601	0.174768	0.781446	0.107101	Other
PSMD11	O00231	26S proteasome non-ATPase regulatory subunit 11	0.0197016	0.929617	0.988774	0.00490296	Other
IGKC	NaN	NaN	-0.101138	0.611266	0.94033	0.0267199	Other
CLU	P10909	Clusterin;Clusterin alpha chain;Clusterin beta chain	-0.00766627	0.960572	0.991681	0.00362822	Other
IGHA1	P01876	Ig alpha-1 chain C region	-0.116486	0.634212	0.94033	0.0267199	Other
DMAC1	Q96GE9	Transmembrane protein 261	-0.0601174	0.79915	0.96852	0.0138914	Other
LEMD2	Q8NC56	LEM domain-containing protein 2	-0.129207	0.318628	0.874804	0.0580892	Other
SGCD	Q92629	Delta-sarcoglycan	-0.0564388	0.571601	0.94033	0.0267199	Other
YWHAE	P62258	14-3-3 protein epsilon	0.182464	0.176049	0.781446	0.107101	Other
APOD	P05090	Apolipoprotein D	0.108945	0.725984	0.945264	0.024447	Other
SH3BGR	P55822	SH3 domain-binding glutamic acid-rich protein	-0.0184628	0.862581	0.98333	0.00730064	Other
RPL9	P32969	60S ribosomal protein L9	0.0845261	0.420982	0.921322	0.0355884	Other
RPS6KA3	P51812	Ribosomal protein S6 kinase alpha-3	-0.0703057	0.625438	0.94033	0.0267199	Other
GPD1L	Q8N335	Glycerol-3-phosphate dehydrogenase 1-like protein	0.342693	0.0480159	0.626282	0.20323	Other
DNPEP	Q9ULA0	Aspartyl aminopeptidase	-0.119893	0.429938	0.921322	0.0355884	Other
RPL6	Q02878	60S ribosomal protein L6	-0.27189	0.0894175	0.676479	0.169746	Other
MYH7B	A7E2Y1	Myosin-7B	0.0657002	0.744765	0.954675	0.0201446	Other
MRPS18B	Q9Y676	28S ribosomal protein S18b, mitochondrial	-0.594601	0.0598429	0.627548	0.202353	Other
SERPINF1	P36955	Pigment epithelium-derived factor	-0.295501	0.303224	0.869654	0.0606537	Other
PROB1	E7EW31	Proline-rich basic protein 1	0.156335	0.0742135	0.66258	0.178762	Other
SERPINA1	P01009	Alpha-1-antitrypsin;Short peptide from AAT	-0.117959	0.35078	0.881359	0.054847	Other
PRDX6	P30041	Peroxiredoxin-6	0.240239	0.0573215	0.626282	0.20323	Other
TNS1	Q9HBL0	Tensin-1	-0.0216352	0.806262	0.971708	0.012464	Other
SARS1	P49591	Serine--tRNA ligase, cytoplasmic	0.0120276	0.942433	0.989788	0.00445791	Other
OBSCN	Q5VST9	Obscurin	-0.152623	0.170239	0.779429	0.108223	Other
KLHL34	Q8N239	Kelch-like protein 34	-0.26542	0.196946	0.8073	0.092965	Other
AKR7A2	O43488	Aflatoxin B1 aldehyde reductase member 2	0.235981	0.171166	0.781117	0.107284	Other
NDUFA8	P51970	NADH dehydrogenase [ubiquinone] 1 alpha subcomplex subunit 8	0.296998	0.173584	0.781446	0.107101	Other
GYG1	P46976	Glycogenin-1	0.0109959	0.923952	0.988774	0.00490296	Other
EIF3L	Q9Y262	Eukaryotic translation initiation factor 3 subunit L	-0.0187494	0.910461	0.988774	0.00490296	Other
SGCB	Q16585	Beta-sarcoglycan	-0.0201675	0.894851	0.988774	0.00490296	Other
SYNPO2	Q9UMS6	Synaptopodin-2	-0.0672681	0.470696	0.934478	0.0294309	Other
NEDD8	Q15843	NEDD8	0.0739546	0.796892	0.968403	0.0139441	Other
RPL18A	Q02543	60S ribosomal protein L18a	-0.0517416	0.71211	0.944052	0.0250041	Other
PDLIM1	O00151	PDZ and LIM domain protein 1	0.467911	0.00650345	0.443825	0.352788	Other
COQ9	O75208	Ubiquinone biosynthesis protein COQ9, mitochondrial	0.220971	0.127995	0.737405	0.132294	Other
HSD17B4	P51659	(3R)-hydroxyacyl-CoA dehydrogenase;Enoyl-CoA hydratase 2;Peroxisomal multifunctional enzyme type 2	0.234081	0.513858	0.934478	0.0294309	Other
GPNMB	Q14956	Transmembrane glycoprotein NMB	-0.364807	0.425945	0.921322	0.0355884	Other
PSMA2	P25787	Proteasome subunit alpha type-2	0.305654	0.0238304	0.556384	0.254625	Other
IGHM	P01871	Ig mu chain C region	-0.0906081	0.687059	0.942182	0.0258654	Other
F13A1	P00488	Coagulation factor XIII A chain	-0.797223	0.0464443	0.626129	0.203337	Other
GLYR1	Q49A26	Putative oxidoreductase GLYR1	-0.325635	0.608864	0.94033	0.0267199	Other
HNRNPH3	P31942	Heterogeneous nuclear ribonucleoprotein H3	0.164344	0.149314	0.779429	0.108223	Other
PGAM1	P18669	Phosphoglycerate mutase 1	0.157305	0.288214	0.869654	0.0606537	Other
ADIPOQ	Q15848	Adiponectin	-0.310058	0.266983	0.850099	0.0705307	Other
SPEG	Q15772	Striated muscle preferentially expressed protein kinase	-0.113226	0.333695	0.876972	0.0570143	Other
COASY	Q13057	Bifunctional coenzyme A synthase;Dephospho-CoA kinase;Phosphopantetheine adenylyltransferase	-0.192397	0.486309	0.934478	0.0294309	Other
DDX6	P26196	Probable ATP-dependent RNA helicase DDX6	0.0402713	0.690468	0.942182	0.0258654	Other
MAP7D1	Q3KQU3	MAP7 domain-containing protein 1	0.00234972	0.992325	0.996535	0.00150749	Other
CUL5	Q93034	Cullin-5	-0.239388	0.0580728	0.626282	0.20323	Other
MYL4	P12829	Myosin light chain 4	0.372492	0.281671	0.869654	0.0606537	Other
A2M	P01023	Alpha-2-macroglobulin	-0.0770475	0.713898	0.944052	0.0250041	Other
ATP5F1C	P36542	ATP synthase subunit gamma, mitochondrial	0.108697	0.35466	0.887282	0.0519382	Other
RYR1	P21817	Ryanodine receptor 1	0.0879374	0.510893	0.934478	0.0294309	Other
ATP5F1A	P25705	ATP synthase subunit alpha, mitochondrial	0.23959	0.0685622	0.65344	0.184794	Other
PSMD4	P55036	26S proteasome non-ATPase regulatory subunit 4	0.241265	0.290395	0.869654	0.0606537	Other
RNF123	Q5XPI4	E3 ubiquitin-protein ligase RNF123	0.297662	0.0335289	0.602231	0.220237	Other
RPS18	P62269	40S ribosomal protein S18	-0.00422144	0.976852	0.993157	0.00298221	Other
ABRA	Q8N0Z2	Actin-binding Rho-activating protein	0.647338	0.0252435	0.556384	0.254625	Other
NDUFS5	O43920	NADH dehydrogenase [ubiquinone] iron-sulfur protein 5	0.114451	0.568466	0.94033	0.0267199	Other
IGHG1	P01857	Ig gamma-1 chain C region	-0.168708	0.38932	0.901843	0.0448688	Other
RPL24	P83731	60S ribosomal protein L24	0.282961	0.212496	0.816641	0.0879686	Other
BAG2	O95816	BAG family molecular chaperone regulator 2	0.582751	0.197071	0.8073	0.092965	Other
CACNB1	Q02641	Voltage-dependent L-type calcium channel subunit beta-1	0.016247	0.924133	0.988774	0.00490296	Other
RPS8	P62241	40S ribosomal protein S8	-0.109721	0.405287	0.91165	0.0401719	Other
SORBS1	Q9BX66	Sorbin and SH3 domain-containing protein 1	0.0488652	0.631917	0.94033	0.0267199	Other
SRRM1	Q8IYB3	Serine/arginine repetitive matrix protein 1	-0.0336677	0.893917	0.988774	0.00490296	Other
PRKCSH	P14314	Glucosidase 2 subunit beta	-0.0936548	0.82454	0.971708	0.012464	Other
STRN3	Q13033	Striatin-3	0.416974	0.0150136	0.492075	0.307969	Other
COX5A	P20674	Cytochrome c oxidase subunit 5A, mitochondrial	0.0100039	0.961951	0.991681	0.00362822	Other
MYH3	P11055	Myosin-3	-0.0474723	0.83543	0.976177	0.0104712	Other
NIPSNAP2	O75323	Protein NipSnap homolog 2	0.228116	0.0678518	0.65344	0.184794	Other
CMPK1	P30085	UMP-CMP kinase	0.074077	0.44985	0.93048	0.0312931	Other
SOD1	P00441	Superoxide dismutase [Cu-Zn]	0.302077	0.0205296	0.509111	0.293187	Other
NDUFB4	O95168	NADH dehydrogenase [ubiquinone] 1 beta subcomplex subunit 4	0.752911	0.0802867	0.662658	0.17871	Other
NUP160	Q12769	Nuclear pore complex protein Nup160	0.352669	0.397231	0.904164	0.0437527	Other
RPL31	P62899	60S ribosomal protein L31	0.456379	0.223464	0.820516	0.0859131	Other
PPOX	P50336	Protoporphyrinogen oxidase	-0.54331	0.515674	0.934478	0.0294309	Other
DPM1	O60762	Dolichol-phosphate mannosyltransferase subunit 1	-0.823431	0.00951698	0.466466	0.33118	Other
ACSL3	O95573	Long-chain-fatty-acid--CoA ligase 3	-0.0342654	0.835244	0.976177	0.0104712	Other
MAPK12	P53778	Mitogen-activated protein kinase 12	0.238118	0.106137	0.707248	0.150428	Other
ARVCF	O00192	Armadillo repeat protein deleted in velo-cardio-facial syndrome	-0.333037	0.382924	0.89862	0.0464239	Other
ABLIM3	O94929	Actin-binding LIM protein 3	0.139569	0.503186	0.934478	0.0294309	Other
ADHFE1	Q8IWW8	Hydroxyacid-oxoacid transhydrogenase, mitochondrial	0.590259	0.00344113	0.344359	0.462988	Other
IGHG2	P01859	Ig gamma-2 chain C region	-0.105692	0.554889	0.94033	0.0267199	Other
GET3	O43681	ATPase ASNA1	-0.0850115	0.814289	0.971708	0.012464	Other
CAT	P04040	Catalase	0.31099	0.186751	0.799115	0.0973907	Other
COQ5	Q5HYK3	2-methoxy-6-polyprenyl-1,4-benzoquinol methylase, mitochondrial	0.16759	0.345059	0.878469	0.0562735	Other
VBP1	P61758	Prefoldin subunit 3	-0.205057	0.49127	0.934478	0.0294309	Other
SRRM2	Q9UQ35	Serine/arginine repetitive matrix protein 2	-0.0386523	0.798362	0.968403	0.0139441	Other
GTPBP4	Q9BZE4	Nucleolar GTP-binding protein 1	-0.103439	0.667097	0.94033	0.0267199	Other
CMYA5	Q8N3K9	Cardiomyopathy-associated protein 5	-0.0887171	0.298779	0.869654	0.0606537	Other
RPL4	P36578	60S ribosomal protein L4	-0.228094	0.166888	0.779429	0.108223	Other
GRHPR	Q9UBQ7	Glyoxylate reductase/hydroxypyruvate reductase	0.154632	0.242925	0.830316	0.0807567	Other
ROCK2	O75116	Rho-associated protein kinase 2	0.224943	0.341003	0.878469	0.0562735	Other
CYC1	P08574	Cytochrome c1, heme protein, mitochondrial	0.315836	0.0898138	0.676479	0.169746	Other
CAMK2A	Q9UQM7	Calcium/calmodulin-dependent protein kinase type II subunit alpha	-0.0317248	0.833325	0.975951	0.0105721	Other
TRIM54	Q9BYV2	Tripartite motif-containing protein 54	0.0711258	0.852172	0.978501	0.00943869	Other
ITGB1BP2	Q9UKP3	Integrin beta-1-binding protein 2	-0.161202	0.510911	0.934478	0.0294309	Other
C3	P01024	Acylation stimulating protein;C3a anaphylatoxin;C3-beta-c;Complement C3;Complement C3 alpha chain;Complement C3 beta chain;Complement C3b alpha' chain;Complement C3c alpha' chain fragment 1;Complement C3c alpha' chain fragment 2;Complement C3d fragment;Complement C3dg fragment;Complement C3f fragment;Complement C3g fragment	-0.0944144	0.620885	0.94033	0.0267199	Other
RPL19	P84098	60S ribosomal protein L19	-0.0825717	0.640972	0.94033	0.0267199	Other
PRMT1	Q99873	Protein arginine N-methyltransferase 1	0.0714931	0.820204	0.971708	0.012464	Other
ALPK3	Q96L96	Alpha-protein kinase 3	0.0995584	0.575818	0.94033	0.0267199	Other
MT-ND5	P03915	NADH-ubiquinone oxidoreductase chain 5	-0.358003	0.175968	0.781446	0.107101	Other
GSTO1	P78417	Glutathione S-transferase omega-1	0.305248	0.314517	0.874804	0.0580892	Other
ZYX	Q15942	Zyxin	-0.153036	0.558162	0.94033	0.0267199	Other
IGKV3-20	P01619	Ig kappa chain V-III region B6	-0.0171496	0.948553	0.989788	0.00445791	Other
RAD23A	P54725	UV excision repair protein RAD23 homolog A	0.109217	0.596378	0.94033	0.0267199	Other
UNC45B	Q8IWX7	Protein unc-45 homolog B	-0.127261	0.471021	0.934478	0.0294309	Other
JPH1	Q9HDC5	Junctophilin-1	-0.216087	0.200753	0.813417	0.0896867	Other
PLCB1	Q9NQ66	1-phosphatidylinositol 4,5-bisphosphate phosphodiesterase beta-1	-0.283682	0.396772	0.904164	0.0437527	Other
AKAP1	Q92667	A-kinase anchor protein 1, mitochondrial	-0.139159	0.355503	0.887806	0.0516821	Other
MUSTN1	Q8IVN3	Musculoskeletal embryonic nuclear protein 1	0.732011	0.0954182	0.682045	0.166187	Other
PPP2R1A	P30153	Serine/threonine-protein phosphatase 2A 65 kDa regulatory subunit A alpha isoform	0.120735	0.439379	0.921533	0.0354893	Other
MYH2	Q9UKX2	Myosin-2	-0.169561	0.364474	0.897413	0.0470076	Other
MCCC1	Q96RQ3	Methylcrotonoyl-CoA carboxylase subunit alpha, mitochondrial	0.304815	0.347954	0.878699	0.05616	Other
GCDH	Q92947	Glutaryl-CoA dehydrogenase, mitochondrial	0.0127234	0.960708	0.991681	0.00362822	Other
PRKAA2	P54646	5'-AMP-activated protein kinase catalytic subunit alpha-2	0.0768078	0.636231	0.94033	0.0267199	Other
CYB5R1	Q9UHQ9	NADH-cytochrome b5 reductase 1	0.263447	0.117017	0.715901	0.145147	Other
VWF	P04275	von Willebrand antigen 2;von Willebrand factor	-0.20591	0.376404	0.89862	0.0464239	Other
FN1	P02751	Anastellin;Fibronectin;Ugl-Y1;Ugl-Y2;Ugl-Y3	-0.285585	0.079297	0.662658	0.17871	Other
RPL7	P18124	60S ribosomal protein L7	-0.18149	0.22922	0.826428	0.0827952	Other
BANF1	O75531	Barrier-to-autointegration factor;Barrier-to-autointegration factor, N-terminally processed	-0.450421	0.209938	0.816641	0.0879686	Other
RPS19	P39019	40S ribosomal protein S19	0.226374	0.255269	0.839511	0.0759735	Other
SLC2A1	P11166	Solute carrier family 2, facilitated glucose transporter member 1	-0.28047	0.554465	0.94033	0.0267199	Other
ANOS1	P23352	Anosmin-1	-0.0799033	0.845679	0.978362	0.00950058	Other
MYH8	P13535	Myosin-8	-0.0470762	0.788147	0.968403	0.0139441	Other
EIF4H	Q15056	Eukaryotic translation initiation factor 4H	0.0120258	0.918739	0.988774	0.00490296	Other
FLNB	O75369	Filamin-B	-0.269129	0.134495	0.743463	0.128741	Other
CAP1	Q01518	Adenylyl cyclase-associated protein 1	-0.075036	0.629514	0.94033	0.0267199	Other
IPO7	O95373	Importin-7	-0.360978	0.393309	0.901843	0.0448688	Other
SMTNL1	A8MU46	Smoothelin-like protein 1	-0.0736958	0.667529	0.94033	0.0267199	Other
TMEM43	Q9BTV4	Transmembrane protein 43	-0.0773283	0.728919	0.947324	0.0235013	Other
ITGB1	P05556	Integrin beta-1	0.153119	0.291052	0.869654	0.0606537	Other
LDB3	O75112	LIM domain-binding protein 3	0.105596	0.193067	0.802633	0.0954832	Other
RPL12	P30050	60S ribosomal protein L12	-0.0147854	0.950308	0.989788	0.00445791	Other
S100A11	P31949	Protein S100-A11;Protein S100-A11, N-terminally processed	-0.0846064	0.849917	0.978418	0.00947572	Other
EYA3	Q99504	Eyes absent homolog 3	-0.148414	0.369338	0.89862	0.0464239	Other
NXN	Q6DKJ4	Nucleoredoxin	-0.071046	0.931109	0.988774	0.00490296	Other
RPS10	P46783	40S ribosomal protein S10	0.205806	0.24692	0.832522	0.0796044	Other
QDPR	P09417	Dihydropteridine reductase	0.0287663	0.823813	0.971708	0.012464	Other
CAP2	P40123	Adenylyl cyclase-associated protein 2	-0.0664673	0.478101	0.934478	0.0294309	Other
HCCS	P53701	Cytochrome c-type heme lyase	0.317295	0.522518	0.937627	0.0279698	Other
OSBPL1A	Q9BXW6	Oxysterol-binding protein-related protein 1	0.0807316	0.678668	0.940824	0.0264915	Other
CISD1	Q9NZ45	CDGSH iron-sulfur domain-containing protein 1	0.411256	0.0607741	0.627548	0.202353	Other
TKT	P29401	Transketolase	0.157634	0.716764	0.944672	0.024719	Other
ANXA5	P08758	Annexin A5	0.075514	0.604116	0.94033	0.0267199	Other
COPS7A	Q9UBW8	COP9 signalosome complex subunit 7a	0.350229	0.437944	0.921533	0.0354893	Other
MYH13	Q9UKX3	Myosin-13	-0.143624	0.244757	0.83246	0.0796368	Other
RPS3	P23396	40S ribosomal protein S3	0.0370801	0.770175	0.968403	0.0139441	Other
GSTM3	P21266	Glutathione S-transferase Mu 3	0.223866	0.20816	0.814617	0.0890466	Other
PPP2CA	P67775	Serine/threonine-protein phosphatase 2A catalytic subunit alpha isoform	0.162404	0.381755	0.89862	0.0464239	Other
CYB5B	O43169	Cytochrome b5 type B	0.491872	0.00422659	0.382896	0.416919	Other
PRKAR1A	P10644	cAMP-dependent protein kinase type I-alpha regulatory subunit;cAMP-dependent protein kinase type I-alpha regulatory subunit, N-terminally processed	-0.0295048	0.712941	0.944052	0.0250041	Other
CENPV	Q7Z7K6	Centromere protein V	-0.0222027	0.847848	0.978418	0.00947572	Other
GSK3B	P49841	Glycogen synthase kinase-3 beta	-0.636693	0.00464613	0.382896	0.416919	Other
ORM1	P02763	Alpha-1-acid glycoprotein 1	-0.180131	0.280281	0.869654	0.0606537	Other
MYH11	P35749	Myosin-11	-0.135873	0.457402	0.931554	0.0307919	Other
CCT5	P48643	T-complex protein 1 subunit epsilon	0.0229487	0.908553	0.988774	0.00490296	Other
ELANE	P08246	Neutrophil elastase	-0.120619	0.839689	0.978362	0.00950058	Other
COL4A1	P02462	Arresten;Collagen alpha-1(IV) chain	1.11728	0.239767	0.830316	0.0807567	Other
RPL27	P61353	60S ribosomal protein L27	-0.759105	0.145362	0.76733	0.115018	Other
DYNC1I2	Q13409	Cytoplasmic dynein 1 intermediate chain 2	-0.260998	0.314054	0.874804	0.0580892	Other
MDH2	P40926	Malate dehydrogenase, mitochondrial	0.140248	0.138609	0.746887	0.126745	Other
TMEM205	Q6UW68	Transmembrane protein 205	-0.43676	0.344801	0.878469	0.0562735	Other
HNRNPH1	P31943	Heterogeneous nuclear ribonucleoprotein H;Heterogeneous nuclear ribonucleoprotein H, N-terminally processed	-0.281814	0.0533855	0.626282	0.20323	Other
C1QBP	Q07021	Complement component 1 Q subcomponent-binding protein, mitochondrial	0.0152656	0.892057	0.988774	0.00490296	Other
HNRNPH2	P55795	Heterogeneous nuclear ribonucleoprotein H2	0.157427	0.207781	0.814617	0.0890466	Other
UQCRB	P14927	Cytochrome b-c1 complex subunit 7	0.484774	0.124503	0.735985	0.133131	Other
SMU1	Q2TAY7	WD40 repeat-containing protein SMU1;WD40 repeat-containing protein SMU1, N-terminally processed	-0.0302111	0.872932	0.987194	0.00559761	Other
RPL7A	P62424	60S ribosomal protein L7a	-0.204287	0.225588	0.820516	0.0859131	Other
TMEM38A	Q9H6F2	Trimeric intracellular cation channel type A	0.0813184	0.610923	0.94033	0.0267199	Other
TNNI1	P19237	Troponin I, slow skeletal muscle	0.323045	0.0812606	0.664277	0.177651	Other
MAP3K20	Q9NYL2	Mitogen-activated protein kinase kinase kinase MLT	0.130163	0.562944	0.94033	0.0267199	Other
PRDX2	P32119	Peroxiredoxin-2	0.241291	0.0727575	0.66258	0.178762	Other
HP	P00738	Haptoglobin;Haptoglobin alpha chain;Haptoglobin beta chain	0.0819626	0.610357	0.94033	0.0267199	Other
CS	O75390	Citrate synthase, mitochondrial	0.243243	0.0641112	0.640327	0.193598	Other
RTN4	Q9NQC3	Reticulon-4	0.88443	0.012202	0.474862	0.323433	Other
NIBAN1	Q9BZQ8	Protein Niban	-0.293876	0.341605	0.878469	0.0562735	Other
UBAC1	Q9BSL1	Ubiquitin-associated domain-containing protein 1	-0.51291	0.291581	0.869654	0.0606537	Other
DHRS7B	Q6IAN0	Dehydrogenase/reductase SDR family member 7B	0.0737079	0.644716	0.94033	0.0267199	Other
RPS13	P62277	40S ribosomal protein S13	0.285606	0.0636607	0.640327	0.193598	Other
MECR	Q9BV79	Trans-2-enoyl-CoA reductase, mitochondrial	0.0055389	0.976495	0.993157	0.00298221	Other
VAPB	O95292	Vesicle-associated membrane protein-associated protein B/C	0.330757	0.0274444	0.559504	0.252197	Other
SLC4A1	P02730	Band 3 anion transport protein	-0.094341	0.783567	0.968403	0.0139441	Other
MACROD1	Q9BQ69	O-acetyl-ADP-ribose deacetylase MACROD1	0.189632	0.145869	0.76733	0.115018	Other
VPS51	Q9UID3	Vacuolar protein sorting-associated protein 51 homolog	-0.228599	0.57245	0.94033	0.0267199	Other
MIB2	Q96AX9	E3 ubiquitin-protein ligase MIB2	0.230519	0.379212	0.89862	0.0464239	Other
AKR1B1	P15121	Aldose reductase	0.127137	0.382539	0.89862	0.0464239	Other
TWF2	Q6IBS0	Twinfilin-2	0.0588894	0.56383	0.94033	0.0267199	Other
CA1	P00915	Carbonic anhydrase 1	0.115071	0.726813	0.945464	0.0243549	Other
GSTP1	P09211	Glutathione S-transferase P	0.163375	0.306762	0.874007	0.058485	Other
ATP5MF	P56134	ATP synthase subunit f, mitochondrial	0.140138	0.553463	0.94033	0.0267199	Other
CMAS	Q8NFW8	N-acylneuraminate cytidylyltransferase	-0.216606	0.174112	0.781446	0.107101	Other
YBX3	P16989	Y-box-binding protein 3	-0.0554438	0.597084	0.94033	0.0267199	Other
FSD2	A1L4K1	Fibronectin type III and SPRY domain-containing protein 2	-0.161847	0.453216	0.93048	0.0312931	Other
ATP5PB	P24539	ATP synthase F(0) complex subunit B1, mitochondrial	0.160104	0.303894	0.869654	0.0606537	Other
POSTN	Q15063	Periostin	0.0215279	0.970863	0.993157	0.00298221	Other
RPL18	Q07020	60S ribosomal protein L18	-0.255155	0.169447	0.779429	0.108223	Other
SSBP1	Q04837	Single-stranded DNA-binding protein, mitochondrial	0.321437	0.3302	0.876972	0.0570143	Other
GART	P22102	Phosphoribosylamine--glycine ligase;Phosphoribosylformylglycinamidine cyclo-ligase;Phosphoribosylglycinamide formyltransferase;Trifunctional purine biosynthetic protein adenosine-3	0.408922	0.18799	0.799115	0.0973907	Other
PFN1	P07737	Profilin-1	0.222273	0.077847	0.662658	0.17871	Other
TMX4	Q9H1E5	Thioredoxin-related transmembrane protein 4	0.322087	0.164493	0.779429	0.108223	Other
GRSF1	Q12849	G-rich sequence factor 1	0.171304	0.376734	0.89862	0.0464239	Other
SERPING1	P05155	Plasma protease C1 inhibitor	-0.0294571	0.928724	0.988774	0.00490296	Other
ACADSB	P45954	Short/branched chain specific acyl-CoA dehydrogenase, mitochondrial	0.167823	0.308848	0.874193	0.0583925	Other
MACROH2A1	O75367	Core histone macro-H2A.1	-0.252673	0.0777544	0.662658	0.17871	Other
BLVRB	P30043	Flavin reductase (NADPH)	0.0794703	0.584832	0.94033	0.0267199	Other
NUP62	P37198	Nuclear pore glycoprotein p62	-0.377727	0.381364	0.89862	0.0464239	Other
CHMP4B	Q9H444	Charged multivesicular body protein 4b	0.502745	0.241222	0.830316	0.0807567	Other
COMT	P21964	Catechol O-methyltransferase	0.0468512	0.687113	0.942182	0.0258654	Other
EIF3B	P55884	Eukaryotic translation initiation factor 3 subunit B	0.382318	0.113539	0.710124	0.148666	Other
CACNG1	Q06432	Voltage-dependent calcium channel gamma-1 subunit	-0.187693	0.240992	0.830316	0.0807567	Other
NPLOC4	Q8TAT6	Nuclear protein localization protein 4 homolog	-0.0853315	0.721232	0.945264	0.024447	Other
GDI2	P50395	Rab GDP dissociation inhibitor beta	0.0109364	0.896577	0.988774	0.00490296	Other
NDUFS8	O00217	NADH dehydrogenase [ubiquinone] iron-sulfur protein 8, mitochondrial	0.1871	0.332548	0.876972	0.0570143	Other
XRCC6	P12956	X-ray repair cross-complementing protein 6	-0.0572092	0.712539	0.944052	0.0250041	Other
DAG1	Q14118	Alpha-dystroglycan;Beta-dystroglycan;Dystroglycan	0.0420032	0.754878	0.960342	0.0175739	Other
CAND1	Q86VP6	Cullin-associated NEDD8-dissociated protein 1	0.215886	0.192837	0.802633	0.0954832	Other
ABCA1	O95477	ATP-binding cassette sub-family A member 1	-0.01703	0.921808	0.988774	0.00490296	Other
ST13	P50502	Hsc70-interacting protein	0.0616929	0.690421	0.942182	0.0258654	Other
NIT2	Q9NQR4	Omega-amidase NIT2	0.356142	0.0118528	0.474449	0.323811	Other
RPS25	P62851	40S ribosomal protein S25	-0.455707	0.0815529	0.664277	0.177651	Other
LMOD1	P29536	Leiomodin-1	-0.0874515	0.650274	0.94033	0.0267199	Other
SYNC	Q9H7C4	Syncoilin	-0.0881109	0.504083	0.934478	0.0294309	Other
MLEC	Q14165	Malectin	-0.501356	0.0464792	0.626129	0.203337	Other
HSPB8	Q9UJY1	Heat shock protein beta-8	0.113307	0.492811	0.934478	0.0294309	Other
PGD	P52209	6-phosphogluconate dehydrogenase, decarboxylating	0.0989455	0.500163	0.934478	0.0294309	Other
LANCL2	Q9NS86	LanC-like protein 2	-0.561601	0.126403	0.737405	0.132294	Other
MYBPC2	Q14324	Myosin-binding protein C, fast-type	-0.35259	0.0695854	0.655072	0.183711	Other
CARNS1	A5YM72	Carnosine synthase 1	0.271917	0.571774	0.94033	0.0267199	Other
ACAT1	P24752	Acetyl-CoA acetyltransferase, mitochondrial	0.196334	0.157764	0.779429	0.108223	Other
MRPL37	Q9BZE1	39S ribosomal protein L37, mitochondrial	0.0523553	0.913965	0.988774	0.00490296	Other
CASP14	P31944	Caspase-14;Caspase-14 subunit p10, mature form;Caspase-14 subunit p17, mature form;Caspase-14 subunit p20, intermediate form;Caspase-14 subunit p8, intermediate form	0.739274	0.0734976	0.66258	0.178762	Other
H4C1	NaN	NaN	-0.0995159	0.650718	0.94033	0.0267199	Other
C19orf47	Q8N9M1	Uncharacterized protein C19orf47	0.625907	0.0254177	0.556384	0.254625	Other
SND1	Q7KZF4	Staphylococcal nuclease domain-containing protein 1	0.127635	0.601331	0.94033	0.0267199	Other
RTCA	O00442	RNA 3'-terminal phosphate cyclase	0.312486	0.0179608	0.509111	0.293187	Other
RAB15	P59190	Ras-related protein Rab-15	-0.00466614	0.985241	0.996535	0.00150749	Other
PIN1	Q13526	Peptidyl-prolyl cis-trans isomerase NIMA-interacting 1	0.157922	0.337835	0.878469	0.0562735	Other
PTGES2	Q9H7Z7	Prostaglandin E synthase 2;Prostaglandin E synthase 2 truncated form	0.242191	0.129225	0.737405	0.132294	Other
ZG16B	Q96DA0	Zymogen granule protein 16 homolog B	0.442937	0.698552	0.943481	0.0252668	Other
VARS1	P26640	Valine--tRNA ligase	0.0522545	0.81101	0.971708	0.012464	Other
TAF15	Q92804	TATA-binding protein-associated factor 2N	0.108102	0.911656	0.988774	0.00490296	Other
SQSTM1	Q13501	Sequestosome-1	0.0851364	0.575473	0.94033	0.0267199	Other
GALM	Q96C23	Aldose 1-epimerase	-0.141469	0.295032	0.869654	0.0606537	Other
ATIC	P31939	Bifunctional purine biosynthesis protein PURH;IMP cyclohydrolase;Phosphoribosylaminoimidazolecarboxamide formyltransferase	0.0108622	0.920021	0.988774	0.00490296	Other
CMBL	Q96DG6	Carboxymethylenebutenolidase homolog	0.463712	0.0101935	0.466466	0.33118	Other
EIF3H	O15372	Eukaryotic translation initiation factor 3 subunit H	0.24424	0.762744	0.964445	0.0157227	Other
ALDH6A1	Q02252	Methylmalonate-semialdehyde dehydrogenase [acylating], mitochondrial	0.206071	0.302877	0.869654	0.0606537	Other
MYH4	Q9Y623	Myosin-4	-0.212515	0.218749	0.819774	0.0863056	Other
AQP4	P55087	Aquaporin-4	-0.241517	0.108751	0.707248	0.150428	Other
MCTS1	Q9ULC4	Malignant T-cell-amplified sequence 1	0.318973	0.125576	0.736115	0.133054	Other
ANXA7	P20073	Annexin A7	0.183486	0.111958	0.70895	0.149384	Other
KLHL21	Q9UJP4	Kelch-like protein 21	0.287038	0.0190177	0.509111	0.293187	Other
AK2	P54819	Adenylate kinase 2, mitochondrial;Adenylate kinase 2, mitochondrial, N-terminally processed	0.016057	0.89905	0.988774	0.00490296	Other
EXOC4	Q96A65	Exocyst complex component 4	0.117528	0.662964	0.94033	0.0267199	Other
TGM1	P22735	Protein-glutamine gamma-glutamyltransferase K	1.97752	0.00665262	0.443825	0.352788	Other
L2HGDH	Q9H9P8	L-2-hydroxyglutarate dehydrogenase, mitochondrial	0.0812132	0.542863	0.94033	0.0267199	Other
GPD2	P43304	Glycerol-3-phosphate dehydrogenase, mitochondrial	-0.0744362	0.660692	0.94033	0.0267199	Other
LDHA	P00338	L-lactate dehydrogenase A chain	0.0275825	0.854879	0.978501	0.00943869	Other
MYOM1	P52179	Myomesin-1	0.00275485	0.96817	0.992976	0.00306116	Other
RNF170	Q96K19	E3 ubiquitin-protein ligase RNF170	0.212275	0.621677	0.94033	0.0267199	Other
HK1	P19367	Hexokinase-1	-0.0972265	0.25901	0.840889	0.0752614	Other
SLC25A11	Q02978	Mitochondrial 2-oxoglutarate/malate carrier protein	0.0637563	0.722795	0.945264	0.024447	Other
OPTN	Q96CV9	Optineurin	-0.110748	0.654199	0.94033	0.0267199	Other
KTN1	Q86UP2	Kinectin	-0.0292531	0.96582	0.992924	0.00308391	Other
PPP1CB	P62140	Serine/threonine-protein phosphatase PP1-beta catalytic subunit	0.0522162	0.609318	0.94033	0.0267199	Other
NT5C1A	Q9BXI3	Cytosolic 5'-nucleotidase 1A	0.149683	0.157198	0.779429	0.108223	Other
RPL13A	P40429	60S ribosomal protein L13a	-0.412284	0.115342	0.711867	0.147601	Other
NQO2	P16083	Ribosyldihydronicotinamide dehydrogenase [quinone]	0.0679304	0.735249	0.949078	0.022698	Other
COQ6	Q9Y2Z9	Ubiquinone biosynthesis monooxygenase COQ6, mitochondrial	0.0900949	0.597543	0.94033	0.0267199	Other
RPL13	P26373	60S ribosomal protein L13	-0.299777	0.309493	0.874193	0.0583925	Other
CC2D1A	Q6P1N0	Coiled-coil and C2 domain-containing protein 1A	0.913246	0.166874	0.779429	0.108223	Other
METAP2	P50579	Methionine aminopeptidase 2	0.0701644	0.645627	0.94033	0.0267199	Other
HSD17B12	Q53GQ0	Very-long-chain 3-oxoacyl-CoA reductase	-0.14575	0.584361	0.94033	0.0267199	Other
MTFR1L	Q9H019	Mitochondrial fission regulator 1-like	0.413336	0.136545	0.743463	0.128741	Other
GLO1	Q04760	Lactoylglutathione lyase	0.526444	0.0368638	0.61782	0.209138	Other
DRG2	P55039	Developmentally-regulated GTP-binding protein 2	0.253372	0.53302	0.94033	0.0267199	Other
PRPF8	Q6P2Q9	Pre-mRNA-processing-splicing factor 8	0.0253332	0.900156	0.988774	0.00490296	Other
CFL2	Q9Y281	Cofilin-2	0.216323	0.0459228	0.626129	0.203337	Other
PPP1R3A	Q16821	Protein phosphatase 1 regulatory subunit 3A	-0.354413	0.00446263	0.382896	0.416919	Other
MTX2	O75431	Metaxin-2	0.163746	0.596041	0.94033	0.0267199	Other
ACAA2	P42765	3-ketoacyl-CoA thiolase, mitochondrial	0.129102	0.281812	0.869654	0.0606537	Other
ANXA3	P12429	Annexin A3	0.305243	0.249141	0.832587	0.0795706	Other
PHB2	Q99623	Prohibitin-2	0.291278	0.0904829	0.676479	0.169746	Other
AQP1	P29972	Aquaporin-1	-0.0475283	0.874452	0.987194	0.00559761	Other
TIMM50	Q3ZCQ8	Mitochondrial import inner membrane translocase subunit TIM50	0.474952	0.00789146	0.454437	0.342527	Other
SUN1	O94901	SUN domain-containing protein 1	-0.117079	0.109301	0.707248	0.150428	Other
MYBBP1A	Q9BQG0	Myb-binding protein 1A	0.224877	0.530179	0.94033	0.0267199	Other
MYADM	Q96S97	Myeloid-associated differentiation marker	0.28298	0.256697	0.840282	0.0755751	Other
RPLP1	P05386	60S acidic ribosomal protein P1	-0.00586605	0.973928	0.993157	0.00298221	Other
UGGT1	Q9NYU2	UDP-glucose:glycoprotein glucosyltransferase 1	0.132847	0.510663	0.934478	0.0294309	Other
ENO1	P06733	Alpha-enolase	-0.032993	0.621524	0.94033	0.0267199	Other
SON	P18583	Protein SON	-0.164996	0.546453	0.94033	0.0267199	Other
LRRC47	Q8N1G4	Leucine-rich repeat-containing protein 47	-0.120761	0.303091	0.869654	0.0606537	Other
DECR1	Q16698	2,4-dienoyl-CoA reductase, mitochondrial	0.107606	0.342847	0.878469	0.0562735	Other
DDX5	P17844	Probable ATP-dependent RNA helicase DDX5	0.0154901	0.974201	0.993157	0.00298221	Other
AMPD3	Q01432	AMP deaminase 3	-0.141174	0.918484	0.988774	0.00490296	Other
TGM2	P21980	Protein-glutamine gamma-glutamyltransferase 2	-0.119323	0.330236	0.876972	0.0570143	Other
DNAJA1	P31689	DnaJ homolog subfamily A member 1	-0.136068	0.633054	0.94033	0.0267199	Other
DST	Q03001	Dystonin	-0.0399903	0.811498	0.971708	0.012464	Other
EEF1B2	P24534	Elongation factor 1-beta	-0.095657	0.529794	0.94033	0.0267199	Other
FAM120A	Q9NZB2	Constitutive coactivator of PPAR-gamma-like protein 1	-0.434946	0.15916	0.779429	0.108223	Other
CCT4	P50991	T-complex protein 1 subunit delta	0.320204	0.0290327	0.559504	0.252197	Other
FAM162A	Q96A26	Protein FAM162A	-0.345544	0.307488	0.874007	0.058485	Other
TUFM	P49411	Elongation factor Tu, mitochondrial	0.120899	0.112524	0.70895	0.149384	Other
SIRT3	Q9NTG7	NAD-dependent protein deacetylase sirtuin-3, mitochondrial	0.0875573	0.76655	0.96751	0.0143444	Other
RPL17	P18621	60S ribosomal protein L17	-0.14813	0.201766	0.813417	0.0896867	Other
UQCRFS1	P47985	Cytochrome b-c1 complex subunit 11;Cytochrome b-c1 complex subunit Rieske, mitochondrial	0.175874	0.293062	0.869654	0.0606537	Other
COL14A1	Q05707	Collagen alpha-1(XIV) chain	-0.409086	0.472469	0.934478	0.0294309	Other
TPT1	P13693	Translationally-controlled tumor protein	0.429731	0.0665314	0.647296	0.188897	Other
PSMB2	P49721	Proteasome subunit beta type-2	0.926256	0.100496	0.696799	0.156892	Other
TCAP	O15273	Telethonin	0.210324	0.100897	0.696799	0.156892	Other
LTA4H	P09960	Leukotriene A-4 hydrolase	0.100659	0.24299	0.830316	0.0807567	Other
VAT1	Q99536	Synaptic vesicle membrane protein VAT-1 homolog	-0.310313	0.55391	0.94033	0.0267199	Other
C4A	P0C0L4	C4a anaphylatoxin;C4b-A;C4d-A;Complement C4 beta chain;Complement C4 gamma chain;Complement C4-A;Complement C4-A alpha chain	-0.686142	0.449188	0.93048	0.0312931	Other
CTSG	P08311	Cathepsin G	-0.465407	0.134489	0.743463	0.128741	Other
USO1	O60763	General vesicular transport factor p115	0.120213	0.376332	0.89862	0.0464239	Other
DBNL	Q9UJU6	Drebrin-like protein	-0.0761253	0.790366	0.968403	0.0139441	Other
CP	P00450	Ceruloplasmin	-0.168401	0.460651	0.932618	0.030296	Other
LGALS1	P09382	Galectin-1	0.214672	0.0902898	0.676479	0.169746	Other
TMED2	Q15363	Transmembrane emp24 domain-containing protein 2	-0.0550885	0.8228	0.971708	0.012464	Other
CYCS	P99999	Cytochrome c	0.10979	0.560546	0.94033	0.0267199	Other
MDH1	P40925	Malate dehydrogenase, cytoplasmic	0.295024	0.0204675	0.509111	0.293187	Other
NDUFA4	O00483	Cytochrome c oxidase subunit NDUFA4	0.122844	0.515	0.934478	0.0294309	Other
H2AC18	Q6FI13	Histone H2A type 2-A	0.372616	0.422578	0.921322	0.0355884	Other
CNPY2	Q9Y2B0	Protein canopy homolog 2	0.419143	0.391412	0.901843	0.0448688	Other
ANK3	Q12955	Ankyrin-3	-0.150753	0.254041	0.839413	0.0760242	Other
ACADS	P16219	Short-chain specific acyl-CoA dehydrogenase, mitochondrial	0.141841	0.304132	0.869654	0.0606537	Other
APOE	P02649	Apolipoprotein E	0.081446	0.792344	0.968403	0.0139441	Other
PDLIM7	Q9NR12	PDZ and LIM domain protein 7	0.094704	0.435058	0.921322	0.0355884	Other
MYOM2	P54296	Myomesin-2	-0.0428559	0.597067	0.94033	0.0267199	Other
UFD1	Q92890	Ubiquitin fusion degradation protein 1 homolog	-0.193352	0.409239	0.912969	0.0395441	Other
THBS4	P35443	Thrombospondin-4	-0.667021	0.0189705	0.509111	0.293187	Other
TINAGL1	Q9GZM7	Tubulointerstitial nephritis antigen-like	0.222804	0.290667	0.869654	0.0606537	Other
ANKRD1	Q15327	Ankyrin repeat domain-containing protein 1	0.949589	0.4299	0.921322	0.0355884	Other
AP1M1	Q9BXS5	AP-1 complex subunit mu-1	-4.24881	0.0253968	0.556384	0.254625	Other
ADPRS	Q9NX46	Poly(ADP-ribose) glycohydrolase ARH3	-0.618253	0.223766	0.820516	0.0859131	Other
CSNK1A1	P48729	Casein kinase I isoform alpha	0.138487	0.574628	0.94033	0.0267199	Other
PSMA1	P25786	Proteasome subunit alpha type-1	0.503961	0.0262141	0.556455	0.25457	Other
GOLT1B	Q9Y3E0	Vesicle transport protein GOT1B	0.13273	0.889707	0.988774	0.00490296	Other
UQCRH	P07919	Cytochrome b-c1 complex subunit 6, mitochondrial	0.414068	0.0524124	0.626282	0.20323	Other
RPL27A	P46776	60S ribosomal protein L27a	-0.271111	0.0207133	0.509111	0.293187	Other
CES2	O00748	Cocaine esterase	-0.53922	0.0906399	0.676479	0.169746	Other
RAB2A	P61019	Ras-related protein Rab-2A	0.0236348	0.913147	0.988774	0.00490296	Other
ACTA1	P68133	Actin, alpha skeletal muscle	0.0195402	0.84991	0.978418	0.00947572	Other
SF3B2	Q13435	Splicing factor 3B subunit 2	-0.336092	0.134738	0.743463	0.128741	Other
ANKRD2	Q9GZV1	Ankyrin repeat domain-containing protein 2	0.372337	0.0567307	0.626282	0.20323	Other
SUB1	P53999	Activated RNA polymerase II transcriptional coactivator p15	0.0935589	0.578716	0.94033	0.0267199	Other
COL4A3	Q01955	Collagen alpha-3(IV) chain;Tumstatin	-0.811402	0.0128264	0.48398	0.315173	Other
FHL1	Q13642	Four and a half LIM domains protein 1	-0.12667	0.133232	0.743463	0.128741	Other
GSPT2	Q8IYD1	Eukaryotic peptide chain release factor GTP-binding subunit ERF3B	-0.739735	0.0510502	0.626282	0.20323	Other
NEB	P20929	Nebulin	-0.0579993	0.556456	0.94033	0.0267199	Other
HHATL	Q9HCP6	Protein-cysteine N-palmitoyltransferase HHAT-like protein	0.0522847	0.710295	0.944052	0.0250041	Other
JPH2	Q9BR39	Junctophilin-2	0.0669874	0.624113	0.94033	0.0267199	Other
UQCRC2	P22695	Cytochrome b-c1 complex subunit 2, mitochondrial	0.13169	0.311699	0.874804	0.0580892	Other
RPL29	P47914	60S ribosomal protein L29	-0.234009	0.319076	0.874804	0.0580892	Other
DNM1L	O00429	Dynamin-1-like protein	0.253211	0.0613663	0.627548	0.202353	Other
DNAJA2	O60884	DnaJ homolog subfamily A member 2	-0.0207677	0.850648	0.978455	0.00945915	Other
CA2	P00918	Carbonic anhydrase 2	0.0996482	0.435654	0.921322	0.0355884	Other
PRMT5	O14744	Protein arginine N-methyltransferase 5;Protein arginine N-methyltransferase 5, N-terminally processed	0.00877539	0.966895	0.992976	0.00306116	Other
CSTA	P01040	Cystatin-A;Cystatin-A, N-terminally processed	0.322212	0.451422	0.93048	0.0312931	Other
CRIP2	P52943	Cysteine-rich protein 2	0.0868475	0.507506	0.934478	0.0294309	Other
DUSP3	P51452	Dual specificity protein phosphatase 3	-0.0822221	0.701224	0.943481	0.0252668	Other
C1QC	P02747	Complement C1q subcomponent subunit C	-0.10749	0.680392	0.940824	0.0264915	Other
JSRP1	Q96MG2	Junctional sarcoplasmic reticulum protein 1	-0.156572	0.186912	0.799115	0.0973907	Other
MSN	P26038	Moesin	-0.141465	0.241468	0.830316	0.0807567	Other
MYL5	Q02045	Myosin light chain 5	0.430576	0.457466	0.931554	0.0307919	Other
SNRPA1	P09661	U2 small nuclear ribonucleoprotein A'	-0.373183	0.111692	0.70895	0.149384	Other
SNRNP200	O75643	U5 small nuclear ribonucleoprotein 200 kDa helicase	-0.109392	0.453617	0.93048	0.0312931	Other
BCKDHA	P12694	2-oxoisovalerate dehydrogenase subunit alpha, mitochondrial	-0.0566427	0.651831	0.94033	0.0267199	Other
CCT2	P78371	T-complex protein 1 subunit beta	-0.159853	0.436001	0.921322	0.0355884	Other
NDUFS7	O75251	NADH dehydrogenase [ubiquinone] iron-sulfur protein 7, mitochondrial	0.120666	0.532951	0.94033	0.0267199	Other
ATP5MK	NaN	NaN	0.072018	0.721906	0.945264	0.024447	Other
IMPA1	P29218	Inositol monophosphatase 1	0.401458	0.0484026	0.626282	0.20323	Other
TST	Q16762	Thiosulfate sulfurtransferase	0.141649	0.268335	0.852464	0.0693237	Other
DDRGK1	Q96HY6	DDRGK domain-containing protein 1	-0.409989	0.160965	0.779429	0.108223	Other
PRKACB	P22694	cAMP-dependent protein kinase catalytic subunit beta	0.451635	0.209363	0.816641	0.0879686	Other
PSMB1	P20618	Proteasome subunit beta type-1	0.142969	0.275458	0.86335	0.0638133	Other
TNNT3	P45378	Troponin T, fast skeletal muscle	-0.185984	0.356329	0.888029	0.0515728	Other
SNW1	Q13573	SNW domain-containing protein 1	-0.0198267	0.929394	0.988774	0.00490296	Other
TRIM63	Q969Q1	E3 ubiquitin-protein ligase TRIM63	-0.237609	0.435718	0.921322	0.0355884	Other
PDHX	O00330	Pyruvate dehydrogenase protein X component, mitochondrial	0.243292	0.0607122	0.627548	0.202353	Other
DNAJB5	O75953	DnaJ homolog subfamily B member 5	-0.0117366	0.898088	0.988774	0.00490296	Other
ANXA1	P04083	Annexin A1	-0.338945	0.370959	0.89862	0.0464239	Other
PCYT1A	P49585	Choline-phosphate cytidylyltransferase A	-0.059648	0.87209	0.987194	0.00559761	Other
HUWE1	Q7Z6Z7	E3 ubiquitin-protein ligase HUWE1	0.762686	0.303233	0.869654	0.0606537	Other
MYH7	P12883	Myosin-7	0.127268	0.362199	0.895534	0.047918	Other
ESYT1	Q9BSJ8	Extended synaptotagmin-1	-0.349864	0.24839	0.832522	0.0796044	Other
ARPC2	O15144	Actin-related protein 2/3 complex subunit 2	0.734286	0.186862	0.799115	0.0973907	Other
TXLNB	Q8N3L3	Beta-taxilin	-0.00682275	0.954579	0.990659	0.00407559	Other
SNTB2	Q13425	Beta-2-syntrophin	-0.0896829	0.510811	0.934478	0.0294309	Other
CAB39	Q9Y376	Calcium-binding protein 39	0.147071	0.578685	0.94033	0.0267199	Other
TSPAN7	P41732	Tetraspanin-7	-0.654902	0.135645	0.743463	0.128741	Other
KRT1	P04264	Keratin, type II cytoskeletal 1	0.764618	0.206886	0.814617	0.0890466	Other
NAP1L4	Q99733	Nucleosome assembly protein 1-like 4	0.0133923	0.887696	0.988774	0.00490296	Other
RPL3L	Q92901	60S ribosomal protein L3-like	-0.288729	0.0530038	0.626282	0.20323	Other
PARVA	Q9NVD7	Alpha-parvin	0.27284	0.498489	0.934478	0.0294309	Other
TUBA1A	Q71U36	Tubulin alpha-1A chain	-0.729786	0.0272168	0.559504	0.252197	Other
OPA1	O60313	Dynamin-like 120 kDa protein, form S1;Dynamin-like 120 kDa protein, mitochondrial	-0.0902724	0.605852	0.94033	0.0267199	Other
MT-ND6	P03923	NADH-ubiquinone oxidoreductase chain 6	0.0871309	0.601631	0.94033	0.0267199	Other
NT5C3A	Q9H0P0	Cytosolic 5'-nucleotidase 3A	0.0561137	0.713638	0.944052	0.0250041	Other
FABP3	P05413	Fatty acid-binding protein, heart	0.287924	0.00811379	0.454437	0.342527	Other
MYL6	P60660	Myosin light polypeptide 6	0.265797	0.0871244	0.676479	0.169746	Other
MATR3	P43243	Matrin-3	-0.207618	0.0907766	0.676479	0.169746	Other
CALU	O43852	Calumenin	0.0454556	0.683154	0.942182	0.0258654	Other
TJP1	Q07157	Tight junction protein ZO-1	0.150506	0.64389	0.94033	0.0267199	Other
CD36	P16671	Platelet glycoprotein 4	0.135111	0.22459	0.820516	0.0859131	Other
CNBP	P62633	Cellular nucleic acid-binding protein	0.165992	0.566722	0.94033	0.0267199	Other
NDUFA5	Q16718	NADH dehydrogenase [ubiquinone] 1 alpha subcomplex subunit 5	0.181058	0.651365	0.94033	0.0267199	Other
ATP5PF	P18859	ATP synthase-coupling factor 6, mitochondrial	-0.166067	0.495868	0.934478	0.0294309	Other
ADH5	P11766	Alcohol dehydrogenase class-3	-0.00669212	0.972365	0.993157	0.00298221	Other
ACTR1A	P61163	Alpha-centractin	0.0727873	0.690664	0.942182	0.0258654	Other
TECR	Q9NZ01	Very-long-chain enoyl-CoA reductase	-0.0907615	0.558105	0.94033	0.0267199	Other
DNAJA3	Q96EY1	DnaJ homolog subfamily A member 3, mitochondrial	-0.0117369	0.871923	0.987194	0.00559761	Other
SSPN	Q14714	Sarcospan	0.0617167	0.580218	0.94033	0.0267199	Other
NDUFB10	O96000	NADH dehydrogenase [ubiquinone] 1 beta subcomplex subunit 10	0.321357	0.146236	0.76733	0.115018	Other
CORO6	Q6QEF8	Coronin-6	-0.101544	0.360272	0.89493	0.0482107	Other
SMPX	Q9UHP9	Small muscular protein	0.137034	0.554757	0.94033	0.0267199	Other
CZIB	Q9NWV4	UPF0587 protein C1orf123	-0.10279	0.781658	0.968403	0.0139441	Other
ASB4	Q9Y574	Ankyrin repeat and SOCS box protein 4	-0.101588	0.63462	0.94033	0.0267199	Other
EIF4B	P23588	Eukaryotic translation initiation factor 4B	0.373715	0.0950222	0.682045	0.166187	Other
RRS1	Q15050	Ribosome biogenesis regulatory protein homolog	0.107012	0.550096	0.94033	0.0267199	Other
TKFC	Q3LXA3	ATP-dependent dihydroxyacetone kinase;Bifunctional ATP-dependent dihydroxyacetone kinase/FAD-AMP lyase (cyclizing);FAD-AMP lyase (cyclizing)	-0.0802288	0.898777	0.988774	0.00490296	Other
CAPZB	P47756	F-actin-capping protein subunit beta	0.0490249	0.517598	0.934478	0.0294309	Other
ATP2A1	O14983	Sarcoplasmic/endoplasmic reticulum calcium ATPase 1	-0.186294	0.284134	0.869654	0.0606537	Other
KPRP	Q5T749	Keratinocyte proline-rich protein	0.546377	0.665816	0.94033	0.0267199	Other
PSMB3	P49720	Proteasome subunit beta type-3	0.154586	0.406696	0.91165	0.0401719	Other
SIRT5	Q9NXA8	NAD-dependent protein deacylase sirtuin-5, mitochondrial	0.0911107	0.388322	0.901843	0.0448688	Other
H6PD	O95479	6-phosphogluconolactonase;GDH/6PGL endoplasmic bifunctional protein;Glucose 1-dehydrogenase	-0.165237	0.577579	0.94033	0.0267199	Other
CSTF3	Q12996	Cleavage stimulation factor subunit 3	-0.851068	0.207373	0.814617	0.0890466	Other
FABP5	Q01469	Fatty acid-binding protein, epidermal	0.199701	0.254742	0.839511	0.0759735	Other
PIP	P12273	Prolactin-inducible protein	0.0133181	0.949604	0.989788	0.00445791	Other
MYOT	Q9UBF9	Myotilin	0.203436	0.162698	0.779429	0.108223	Other
PA2G4	Q9UQ80	Proliferation-associated protein 2G4	0.0751966	0.631705	0.94033	0.0267199	Other
HNRNPUL2	Q1KMD3	Heterogeneous nuclear ribonucleoprotein U-like protein 2	0.0167693	0.888952	0.988774	0.00490296	Other
DHX9	Q08211	ATP-dependent RNA helicase A	-0.014088	0.916717	0.988774	0.00490296	Other
NDUFA13	Q9P0J0	NADH dehydrogenase [ubiquinone] 1 alpha subcomplex subunit 13	0.0747215	0.826056	0.971708	0.012464	Other
CFH	P08603	Complement factor H	0.127752	0.568103	0.94033	0.0267199	Other
NDUFS3	O75489	NADH dehydrogenase [ubiquinone] iron-sulfur protein 3, mitochondrial	0.225677	0.17599	0.781446	0.107101	Other
LDHB	P07195	L-lactate dehydrogenase B chain	0.425784	0.0402015	0.626129	0.203337	Other
AKR1A1	P14550	Alcohol dehydrogenase [NADP(+)]	-0.262418	0.539972	0.94033	0.0267199	Other
VPS13C	Q709C8	Vacuolar protein sorting-associated protein 13C	-1.60528	0.0287106	0.559504	0.252197	Other
GMPR	P36959	GMP reductase 1	0.100484	0.658849	0.94033	0.0267199	Other
ALYREF	NaN	NaN	0.607845	0.165404	0.779429	0.108223	Other
CPA3	P15088	Mast cell carboxypeptidase A	-0.389648	0.328787	0.876972	0.0570143	Other
EIF4A3	P38919	Eukaryotic initiation factor 4A-III;Eukaryotic initiation factor 4A-III, N-terminally processed	0.0791607	0.535528	0.94033	0.0267199	Other
PTGES3	Q15185	Prostaglandin E synthase 3	-0.0169511	0.933724	0.988774	0.00490296	Other
PDAP1	Q13442	28 kDa heat- and acid-stable phosphoprotein	-0.133024	0.451585	0.93048	0.0312931	Other
UQCR10	Q9UDW1	Cytochrome b-c1 complex subunit 9	0.34877	0.168986	0.779429	0.108223	Other
ACADM	P11310	Medium-chain specific acyl-CoA dehydrogenase, mitochondrial	0.22309	0.0303356	0.56667	0.24667	Other
UBE2L3	P68036	Ubiquitin-conjugating enzyme E2 L3	0.20076	0.331575	0.876972	0.0570143	Other
BSG	P35613	Basigin	0.0205539	0.92555	0.988774	0.00490296	Other
COX17	Q14061	Cytochrome c oxidase copper chaperone	0.0268582	0.92142	0.988774	0.00490296	Other
CAPNS1	P04632	Calpain small subunit 1	0.0756587	0.771241	0.968403	0.0139441	Other
VWA8	A3KMH1	von Willebrand factor A domain-containing protein 8	0.285772	0.210774	0.816641	0.0879686	Other
PCYOX1	Q9UHG3	Prenylcysteine oxidase 1	0.235945	0.0802942	0.662658	0.17871	Other
LAP3	P28838	Cytosol aminopeptidase	-0.00631746	0.954855	0.990659	0.00407559	Other
JUP	P14923	Junction plakoglobin	0.832482	0.0459627	0.626129	0.203337	Other
AZGP1	P25311	Zinc-alpha-2-glycoprotein	0.428725	0.291209	0.869654	0.0606537	Other
SMYD1	Q8NB12	Histone-lysine N-methyltransferase SMYD1	-0.0086867	0.922723	0.988774	0.00490296	Other
HOMER1	Q86YM7	Homer protein homolog 1	0.445863	0.00612729	0.443825	0.352788	Other
SLC25A4	P12235	ADP/ATP translocase 1	0.0759427	0.67311	0.940824	0.0264915	Other
AP2B1	P63010	AP-2 complex subunit beta	0.23018	0.205477	0.814617	0.0890466	Other
RAB10	P61026	Ras-related protein Rab-10	-0.133327	0.190846	0.799115	0.0973907	Other
PAICS	P22234	Multifunctional protein ADE2;Phosphoribosylaminoimidazole carboxylase;Phosphoribosylaminoimidazole-succinocarboxamide synthase	-0.0510289	0.79783	0.968403	0.0139441	Other
EPB41	P11171	Protein 4.1	0.091073	0.72507	0.945264	0.024447	Other
GSN	P06396	Gelsolin	-0.294685	0.0776522	0.662658	0.17871	Other
LMOD2	Q6P5Q4	Leiomodin-2	0.133748	0.398194	0.904164	0.0437527	Other
NPEPPS	P55786	Puromycin-sensitive aminopeptidase	0.0559889	0.592368	0.94033	0.0267199	Other
UBAP2L	Q14157	Ubiquitin-associated protein 2-like	0.166762	0.60836	0.94033	0.0267199	Other
SLC25A3	Q00325	Phosphate carrier protein, mitochondrial	0.0540711	0.649879	0.94033	0.0267199	Other
PAFAH1B3	Q15102	Platelet-activating factor acetylhydrolase IB subunit gamma	0.220628	0.597068	0.94033	0.0267199	Other
ANK1	P16157	Ankyrin-1	-0.179908	0.523358	0.937627	0.0279698	Other
TUBB	P07437	Tubulin beta chain	-0.0184774	0.884115	0.988529	0.00501075	Other
DCAF11	Q8TEB1	DDB1- and CUL4-associated factor 11	0.257439	0.431195	0.921322	0.0355884	Other
CLIP1	P30622	CAP-Gly domain-containing linker protein 1	-0.346011	0.378181	0.89862	0.0464239	Other
GGCT	O75223	Gamma-glutamylcyclotransferase	0.225647	0.303248	0.869654	0.0606537	Other
FARSA	Q9Y285	Phenylalanine--tRNA ligase alpha subunit	-0.0251379	0.898993	0.988774	0.00490296	Other
PKP1	Q13835	Plakophilin-1	0.665894	0.423385	0.921322	0.0355884	Other
PARK7	Q99497	Protein deglycase DJ-1	0.152889	0.155381	0.779429	0.108223	Other
PDP1	Q9P0J1	[Pyruvate dehydrogenase [acetyl-transferring]]-phosphatase 1, mitochondrial	-0.396452	0.324422	0.875753	0.0576184	Other
RPL10A	P62906	60S ribosomal protein L10a	0.602525	0.101248	0.696799	0.156892	Other
PRPSAP2	O60256	Phosphoribosyl pyrophosphate synthase-associated protein 2	0.184309	0.733553	0.948945	0.0227589	Other
RCN2	Q14257	Reticulocalbin-2	-0.0582606	0.79464	0.968403	0.0139441	Other
RPL23A	P62750	60S ribosomal protein L23a	0.412064	0.24101	0.830316	0.0807567	Other
PLEKHF1	Q96S99	Pleckstrin homology domain-containing family F member 1	0.250644	0.546347	0.94033	0.0267199	Other
LACTB	P83111	Serine beta-lactamase-like protein LACTB, mitochondrial	0.0878809	0.593315	0.94033	0.0267199	Other
RPLP2	P05387	60S acidic ribosomal protein P2	0.130108	0.414181	0.918506	0.0369179	Other
MAP1S	Q66K74	MAP1S heavy chain;MAP1S light chain;Microtubule-associated protein 1S	0.0732749	0.873318	0.987194	0.00559761	Other
HBS1L	Q9Y450	HBS1-like protein	0.116963	0.444915	0.927569	0.032654	Other
RPL15	P61313	60S ribosomal protein L15	-0.235702	0.189096	0.799115	0.0973907	Other
HYOU1	Q9Y4L1	Hypoxia up-regulated protein 1	0.0136541	0.960592	0.991681	0.00362822	Other
CFB	P00751	Complement factor B;Complement factor B Ba fragment;Complement factor B Bb fragment	-0.306821	0.226652	0.820516	0.0859131	Other
MRPL15	Q9P015	39S ribosomal protein L15, mitochondrial	0.474879	0.0732677	0.66258	0.178762	Other
C4B	P0C0L5	C4a anaphylatoxin;C4b-B;C4d-B;Complement C4 beta chain;Complement C4 gamma chain;Complement C4-B;Complement C4-B alpha chain	0.281117	0.673679	0.940824	0.0264915	Other
RPS14	P62263	40S ribosomal protein S14	0.0519183	0.756355	0.960701	0.0174117	Other
PAFAH1B1	P43034	Platelet-activating factor acetylhydrolase IB subunit alpha	-0.0345152	0.820705	0.971708	0.012464	Other
PSMC2	P35998	26S protease regulatory subunit 7	-0.0994541	0.323692	0.875468	0.0577598	Other
IMPA2	O14732	Inositol monophosphatase 2	0.328833	0.0401651	0.626129	0.203337	Other
RPN1	P04843	Dolichyl-diphosphooligosaccharide--protein glycosyltransferase subunit 1	0.118841	0.37452	0.89862	0.0464239	Other
TRA2B	P62995	Transformer-2 protein homolog beta	-0.0665881	0.645505	0.94033	0.0267199	Other
DPYSL3	Q14195	Dihydropyrimidinase-related protein 3	0.128487	0.264951	0.847822	0.0716952	Other
DHX15	O43143	Pre-mRNA-splicing factor ATP-dependent RNA helicase DHX15	-0.414886	0.157796	0.779429	0.108223	Other
DPYSL2	Q16555	Dihydropyrimidinase-related protein 2	-0.2301	0.491196	0.934478	0.0294309	Other
CAVIN3	Q969G5	Protein kinase C delta-binding protein	0.163484	0.423343	0.921322	0.0355884	Other
SYNCRIP	O60506	Heterogeneous nuclear ribonucleoprotein Q	-0.14599	0.372348	0.89862	0.0464239	Other
TLN2	Q9Y4G6	Talin-2	-0.0990888	0.298507	0.869654	0.0606537	Other
FBLN1	P23142	Fibulin-1	-0.257722	0.601272	0.94033	0.0267199	Other
CRYZ	Q08257	Quinone oxidoreductase	0.149392	0.272271	0.856553	0.067246	Other
PSMC1	P62191	26S protease regulatory subunit 4	0.0250265	0.824809	0.971708	0.012464	Other
MECP2	P51608	Methyl-CpG-binding protein 2	-0.089807	0.830879	0.975743	0.0106644	Other
ABLIM1	O14639	Actin-binding LIM protein 1	-0.154807	0.535218	0.94033	0.0267199	Other
PSMA7	O14818	Proteasome subunit alpha type-7	0.114309	0.320886	0.875468	0.0577598	Other
SYNE1	Q8NF91	Nesprin-1	0.693169	0.0590073	0.626282	0.20323	Other
HTRA2	O43464	Serine protease HTRA2, mitochondrial	0.00876474	0.943909	0.989788	0.00445791	Other
NCL	P19338	Nucleolin	-0.0655735	0.629884	0.94033	0.0267199	Other
GRN	P28799	Acrogranin;Granulin-1;Granulin-2;Granulin-3;Granulin-4;Granulin-5;Granulin-6;Granulin-7;Granulins;Paragranulin	0.497433	0.236563	0.830316	0.0807567	Other
LTF	P02788	Kaliocin-1;Lactoferricin-H;Lactoferroxin-A;Lactoferroxin-B;Lactoferroxin-C;Lactotransferrin	-0.188843	0.579737	0.94033	0.0267199	Other
PDHB	P11177	Pyruvate dehydrogenase E1 component subunit beta, mitochondrial	0.163634	0.0933047	0.680833	0.16696	Other
TOM1L2	Q6ZVM7	TOM1-like protein 2	-0.187691	0.6463	0.94033	0.0267199	Other
LRRC39	Q96DD0	Leucine-rich repeat-containing protein 39	0.307881	0.159735	0.779429	0.108223	Other
NLN	Q9BYT8	Neurolysin, mitochondrial	-0.24949	0.634789	0.94033	0.0267199	Other
MTHFD1	NaN	NaN	-0.00482734	0.985323	0.996535	0.00150749	Other
UQCRC1	P31930	Cytochrome b-c1 complex subunit 1, mitochondrial	0.131463	0.296856	0.869654	0.0606537	Other
EMD	P50402	Emerin	0.195337	0.31376	0.874804	0.0580892	Other
SURF4	O15260	Surfeit locus protein 4	-0.336401	0.381857	0.89862	0.0464239	Other
PFKM	P08237	ATP-dependent 6-phosphofructokinase, muscle type	-0.0153329	0.884807	0.988529	0.00501075	Other
ACIN1	Q9UKV3	Apoptotic chromatin condensation inducer in the nucleus	-0.0976451	0.612771	0.94033	0.0267199	Other
FH	P07954	Fumarate hydratase, mitochondrial	0.151386	0.121476	0.730525	0.136365	Other
EFEMP1	Q12805	EGF-containing fibulin-like extracellular matrix protein 1	-0.0441097	0.915939	0.988774	0.00490296	Other
LRRC59	Q96AG4	Leucine-rich repeat-containing protein 59	-0.34461	0.390542	0.901843	0.0448688	Other
CAST	P20810	Calpastatin	0.103643	0.553825	0.94033	0.0267199	Other
ERLIN2	O94905	Erlin-2	-0.125243	0.544489	0.94033	0.0267199	Other
GNAI2	P04899	Guanine nucleotide-binding protein G(i) subunit alpha-2	0.0930702	0.695304	0.943481	0.0252668	Other
FLII	Q13045	Protein flightless-1 homolog	-0.0280436	0.854497	0.978501	0.00943869	Other
COX4I1	P13073	Cytochrome c oxidase subunit 4 isoform 1, mitochondrial	0.139191	0.493911	0.934478	0.0294309	Other
GSPT1	P15170	Eukaryotic peptide chain release factor GTP-binding subunit ERF3A	-0.0116002	0.959457	0.991681	0.00362822	Other
SNRPD3	P62318	Small nuclear ribonucleoprotein Sm D3	-0.141448	0.465444	0.934478	0.0294309	Other
KRT2	P35908	Keratin, type II cytoskeletal 2 epidermal	0.964944	0.206607	0.814617	0.0890466	Other
GPT	P24298	Alanine aminotransferase 1	0.112209	0.432989	0.921322	0.0355884	Other
BPHL	Q86WA6	Valacyclovir hydrolase	-0.175398	0.71966	0.945264	0.024447	Other
NPEPL1	Q8NDH3	Probable aminopeptidase NPEPL1	-0.209545	0.363835	0.897413	0.0470076	Other
ACAD9	Q9H845	Acyl-CoA dehydrogenase family member 9, mitochondrial	-0.0286442	0.928327	0.988774	0.00490296	Other
DDX19A	Q9NUU7	ATP-dependent RNA helicase DDX19A	0.0984966	0.711879	0.944052	0.0250041	Other
CPNE1	Q99829	Copine-1	-0.892997	0.27932	0.869654	0.0606537	Other
SLC25A6	P12236	ADP/ATP translocase 3;ADP/ATP translocase 3, N-terminally processed	-0.186242	0.570606	0.94033	0.0267199	Other
PRPF19	Q9UMS4	Pre-mRNA-processing factor 19	-0.234498	0.433426	0.921322	0.0355884	Other
PNPT1	Q8TCS8	Polyribonucleotide nucleotidyltransferase 1, mitochondrial	0.0968062	0.667866	0.94033	0.0267199	Other
ABLIM2	Q6H8Q1	Actin-binding LIM protein 2	-0.169832	0.0653582	0.640327	0.193598	Other
GRB2	P62993	Growth factor receptor-bound protein 2	0.196007	0.507902	0.934478	0.0294309	Other
RPL5	P46777	60S ribosomal protein L5	0.484965	0.202298	0.813417	0.0896867	Other
ETFA	P13804	Electron transfer flavoprotein subunit alpha, mitochondrial	0.198131	0.108384	0.707248	0.150428	Other
THBS1	P07996	Thrombospondin-1	0.200596	0.598229	0.94033	0.0267199	Other
PPP1R7	Q15435	Protein phosphatase 1 regulatory subunit 7	0.144423	0.312329	0.874804	0.0580892	Other
ACOT9	Q9Y305	Acyl-coenzyme A thioesterase 9, mitochondrial	0.141912	0.195551	0.8073	0.092965	Other
CSDE1	O75534	Cold shock domain-containing protein E1	0.0475755	0.717694	0.944839	0.0246422	Other
RCC1	P18754	Regulator of chromosome condensation	0.130023	0.755387	0.960342	0.0175739	Other
RNH1	P13489	Ribonuclease inhibitor	0.0708372	0.564393	0.94033	0.0267199	Other
DKC1	O60832	H/ACA ribonucleoprotein complex subunit 4	-1.00822	0.172748	0.781446	0.107101	Other
BAG3	O95817	BAG family molecular chaperone regulator 3	0.0733121	0.573478	0.94033	0.0267199	Other
DNM2	P50570	Dynamin-2	0.106286	0.685604	0.942182	0.0258654	Other
DMTN	Q08495	Dematin	0.0717513	0.894238	0.988774	0.00490296	Other
TIMM21	Q9BVV7	Mitochondrial import inner membrane translocase subunit Tim21	0.347441	0.0214764	0.518766	0.285029	Other
NOP58	Q9Y2X3	Nucleolar protein 58	-0.434645	0.0138181	0.48398	0.315173	Other
RNPS1	Q15287	RNA-binding protein with serine-rich domain 1	-0.118567	0.315023	0.874804	0.0580892	Other
PGK1	P00558	Phosphoglycerate kinase 1	0.0216503	0.815595	0.971708	0.012464	Other
EIF2A	Q9BY44	Eukaryotic translation initiation factor 2A;Eukaryotic translation initiation factor 2A, N-terminally processed	-0.371871	0.0136347	0.48398	0.315173	Other
CAPZA2	P47755	F-actin-capping protein subunit alpha-2	-0.00341447	0.965008	0.992924	0.00308391	Other
ZRANB2	O95218	Zinc finger Ran-binding domain-containing protein 2	0.253161	0.724144	0.945264	0.024447	Other
EPRS1	P07814	Bifunctional glutamate/proline--tRNA ligase;Glutamate--tRNA ligase;Proline--tRNA ligase	-0.241711	0.22493	0.820516	0.0859131	Other
DTNA	Q9Y4J8	Dystrobrevin alpha	-0.0578388	0.54283	0.94033	0.0267199	Other
DSG1	Q02413	Desmoglein-1	0.964462	0.106717	0.707248	0.150428	Other
DNAJA4	Q8WW22	DnaJ homolog subfamily A member 4	0.145478	0.259125	0.840889	0.0752614	Other
ATP5F1B	P06576	ATP synthase subunit beta, mitochondrial	0.184634	0.14233	0.75953	0.119455	Other
TUBA8	Q9NY65	Tubulin alpha-8 chain	0.0633876	0.58507	0.94033	0.0267199	Other
DMD	P11532	Dystrophin	0.0245209	0.757534	0.961327	0.0171287	Other
KRT14	P02533	Keratin, type I cytoskeletal 14	0.705116	0.220596	0.819774	0.0863056	Other
EEF1A2	Q05639	Elongation factor 1-alpha 2	-0.10261	0.182269	0.791853	0.101356	Other
TMOD3	Q9NYL9	Tropomodulin-3	0.0697582	0.699624	0.943481	0.0252668	Other
PSMD3	O43242	26S proteasome non-ATPase regulatory subunit 3	-0.0557555	0.608667	0.94033	0.0267199	Other
PSMB4	P28070	Proteasome subunit beta type-4	-0.162001	0.617787	0.94033	0.0267199	Other
PDLIM5	Q96HC4	PDZ and LIM domain protein 5	-0.0141942	0.894961	0.988774	0.00490296	Other
GNAS	O95467;P63092;P84996;Q5JWF2	GPIPIRRH peptide;Guanine nucleotide-binding protein G(s) subunit alpha isoforms short;Guanine nucleotide-binding protein G(s) subunit alpha isoforms XLas;LHAL tetrapeptide;Neuroendocrine secretory protein 55;Protein ALEX	-0.152943	0.619617	0.94033	0.0267199	Other
SCARB2	Q14108	Lysosome membrane protein 2	0.546196	0.104459	0.706975	0.150596	Other
HOMER2	Q9NSB8	Homer protein homolog 2	0.0908818	0.795231	0.968403	0.0139441	Other
PTPN11	Q06124	Tyrosine-protein phosphatase non-receptor type 11	-0.357587	0.239503	0.830316	0.0807567	Other
SFPQ	P23246	Splicing factor, proline- and glutamine-rich	-0.110782	0.560236	0.94033	0.0267199	Other
PALLD	Q8WX93	Palladin	-0.0321671	0.700044	0.943481	0.0252668	Other
NDUFB3	O43676	NADH dehydrogenase [ubiquinone] 1 beta subcomplex subunit 3	0.0308709	0.881857	0.988529	0.00501075	Other
RPS11	P62280	40S ribosomal protein S11	0.24402	0.203209	0.813417	0.0896867	Other
ADH1B	P00325	Alcohol dehydrogenase 1B	-0.364425	0.12953	0.737405	0.132294	Other
MYH1	P12882	Myosin-1	-0.188368	0.680939	0.940824	0.0264915	Other
TNNC2	P02585	Troponin C, skeletal muscle	0.0136757	0.942518	0.989788	0.00445791	Other
RALY	Q9UKM9	RNA-binding protein Raly	-0.122678	0.553518	0.94033	0.0267199	Other
STUB1	Q9UNE7	E3 ubiquitin-protein ligase CHIP	-0.034009	0.854427	0.978501	0.00943869	Other
TMOD4	Q9NZQ9	Tropomodulin-4	0.210602	0.0194204	0.509111	0.293187	Other
MACROH2A2	Q9P0M6	Core histone macro-H2A.2	-0.0215861	0.937866	0.989788	0.00445791	Other
EML1	O00423	Echinoderm microtubule-associated protein-like 1	0.0206244	0.946744	0.989788	0.00445791	Other
KRT80	Q6KB66	Keratin, type II cytoskeletal 80	0.966653	0.272678	0.856553	0.067246	Other
EPHX1	P07099	Epoxide hydrolase 1	0.0663449	0.643213	0.94033	0.0267199	Other
TRIM72	Q6ZMU5	Tripartite motif-containing protein 72	0.110458	0.235787	0.830316	0.0807567	Other
COX6B1	P14854	Cytochrome c oxidase subunit 6B1	0.139511	0.534637	0.94033	0.0267199	Other
TPR	P12270	Nucleoprotein TPR	0.280731	0.156649	0.779429	0.108223	Other
EEF1D	P29692	Elongation factor 1-delta	0.207578	0.0449385	0.626129	0.203337	Other
RPS23	P62266	40S ribosomal protein S23	0.147012	0.619503	0.94033	0.0267199	Other
SERPINB6	P35237	Serpin B6	0.0885704	0.403641	0.91165	0.0401719	Other
MLIP	Q5VWP3	Muscular LMNA-interacting protein	-0.0136178	0.891239	0.988774	0.00490296	Other
METTL7A	Q9H8H3	Methyltransferase-like protein 7A	-0.0610848	0.812138	0.971708	0.012464	Other
ILF3	Q12906	Interleukin enhancer-binding factor 3	-0.320616	0.0310334	0.572077	0.242546	Other
CD44	P16070	CD44 antigen	-0.0439188	0.90968	0.988774	0.00490296	Other
RBM14	Q96PK6	RNA-binding protein 14	-0.0451055	0.812136	0.971708	0.012464	Other
EEF1A1	P68104	Elongation factor 1-alpha 1	-0.403466	0.137173	0.743463	0.128741	Other
SYNPO2L	Q9H987	Synaptopodin 2-like protein	-0.0985937	0.327094	0.876972	0.0570143	Other
CALD1	Q05682	Caldesmon	0.0614244	0.74187	0.953113	0.0208554	Other
TPM1	P09493	Tropomyosin alpha-1 chain	-0.0953391	0.590456	0.94033	0.0267199	Other
PELO	Q9BRX2	Protein pelota homolog	-0.153189	0.712167	0.944052	0.0250041	Other
SORBS3	O60504	Vinexin	-0.207771	0.169143	0.779429	0.108223	Other
ASAH1	Q13510	Acid ceramidase;Acid ceramidase subunit alpha;Acid ceramidase subunit beta	0.093728	0.75962	0.962797	0.0164651	Other
CAPN2	P17655	Calpain-2 catalytic subunit	-0.0602296	0.602022	0.94033	0.0267199	Other
MCCC2	Q9HCC0	Methylcrotonoyl-CoA carboxylase beta chain, mitochondrial	0.127841	0.447984	0.93048	0.0312931	Other
HNRNPA0	Q13151	Heterogeneous nuclear ribonucleoprotein A0	0.353607	0.216309	0.818785	0.08683	Other
PHKB	Q93100	Phosphorylase b kinase regulatory subunit beta	-0.042216	0.830276	0.975743	0.0106644	Other
CACNA2D1	P54289	Voltage-dependent calcium channel subunit alpha-2/delta-1;Voltage-dependent calcium channel subunit alpha-2-1;Voltage-dependent calcium channel subunit delta-1	-0.0840206	0.350289	0.881359	0.054847	Other
CDC37	Q16543	Hsp90 co-chaperone Cdc37;Hsp90 co-chaperone Cdc37, N-terminally processed	0.0735763	0.750265	0.957953	0.0186559	Other
STIP1	P31948	Stress-induced-phosphoprotein 1	0.0918204	0.381651	0.89862	0.0464239	Other
GSR	P00390	Glutathione reductase, mitochondrial	-0.0676031	0.539088	0.94033	0.0267199	Other
FUS	P35637	RNA-binding protein FUS	0.0864249	0.787262	0.968403	0.0139441	Other
HNRNPF	P52597	Heterogeneous nuclear ribonucleoprotein F;Heterogeneous nuclear ribonucleoprotein F, N-terminally processed	0.107796	0.549846	0.94033	0.0267199	Other
TACC2	O95359	Transforming acidic coiled-coil-containing protein 2	-0.00288184	0.992032	0.996535	0.00150749	Other
NDUFB9	Q9Y6M9	NADH dehydrogenase [ubiquinone] 1 beta subcomplex subunit 9	0.36731	0.0883436	0.676479	0.169746	Other
APOBEC2	Q9Y235	Probable C->U-editing enzyme APOBEC-2	0.0221408	0.844892	0.978362	0.00950058	Other
MT-ATP6	P00846	ATP synthase subunit a	0.363597	0.0138115	0.48398	0.315173	Other
EZR	P15311	Ezrin	0.144399	0.663782	0.94033	0.0267199	Other
MYOM3	Q5VTT5	Myomesin-3	0.00306702	0.975992	0.993157	0.00298221	Other
PPP1R12A	O14974	Protein phosphatase 1 regulatory subunit 12A	0.033195	0.82082	0.971708	0.012464	Other
IMPDH2	P12268	Inosine-5'-monophosphate dehydrogenase 2	0.0293657	0.919839	0.988774	0.00490296	Other
DPP3	Q9NY33	Dipeptidyl peptidase 3	-0.0203308	0.93259	0.988774	0.00490296	Other
CCT6A	P40227	T-complex protein 1 subunit zeta	-0.0669238	0.641349	0.94033	0.0267199	Other
ECI2	O75521	Enoyl-CoA delta isomerase 2, mitochondrial	0.141154	0.368858	0.89862	0.0464239	Other
RPL10	P27635	60S ribosomal protein L10	-0.175227	0.215211	0.818785	0.08683	Other
GNB2	P62879	Guanine nucleotide-binding protein G(I)/G(S)/G(T) subunit beta-2	0.0254149	0.822028	0.971708	0.012464	Other
SF3B1	O75533	Splicing factor 3B subunit 1	-0.130866	0.303909	0.869654	0.0606537	Other
CEFIP	NaN	NaN	0.0240575	0.826013	0.971708	0.012464	Other
TXNRD2	Q9NNW7	Thioredoxin reductase 2, mitochondrial	0.0375982	0.813126	0.971708	0.012464	Other
PSMD7	P51665	26S proteasome non-ATPase regulatory subunit 7	-0.210609	0.223803	0.820516	0.0859131	Other
YWHAZ	P63104	14-3-3 protein zeta/delta	0.17294	0.127681	0.737405	0.132294	Other
KRT10	P13645	Keratin, type I cytoskeletal 10	0.900482	0.180658	0.788479	0.10321	Other
DNAJB11	Q9UBS4	DnaJ homolog subfamily B member 11	0.457837	0.0507388	0.626282	0.20323	Other
CACYBP	Q9HB71	Calcyclin-binding protein	-0.121389	0.699336	0.943481	0.0252668	Other
HADH	Q16836	Hydroxyacyl-coenzyme A dehydrogenase, mitochondrial	0.081447	0.532643	0.94033	0.0267199	Other
ASPH	Q12797	Aspartyl/asparaginyl beta-hydroxylase	-0.0121692	0.944824	0.989788	0.00445791	Other
BCKDK	O14874	[3-methyl-2-oxobutanoate dehydrogenase [lipoamide]] kinase, mitochondrial	0.0757915	0.736897	0.949078	0.022698	Other
NID2	Q14112	Nidogen-2	-0.043259	0.6891	0.942182	0.0258654	Other
VDAC2	P45880	Voltage-dependent anion-selective channel protein 2	0.00200431	0.987398	0.996535	0.00150749	Other
ECI1	P42126	Enoyl-CoA delta isomerase 1, mitochondrial	0.124472	0.679763	0.940824	0.0264915	Other
LONP1	P36776	Lon protease homolog, mitochondrial	0.169381	0.11086	0.70895	0.149384	Other
PMPCA	Q10713	Mitochondrial-processing peptidase subunit alpha	-0.230026	0.316152	0.874804	0.0580892	Other
USP7	Q93009	Ubiquitin carboxyl-terminal hydrolase 7	-0.575101	0.0106545	0.466466	0.33118	Other
FLNA	P21333	Filamin-A	-0.195837	0.317113	0.874804	0.0580892	Other
COL3A1	P02461	Collagen alpha-1(III) chain	-0.406152	0.737043	0.949078	0.022698	Other
BDH1	Q02338	D-beta-hydroxybutyrate dehydrogenase, mitochondrial	0.224175	0.269816	0.8533	0.0688983	Other
SNRPN	P63162	Small nuclear ribonucleoprotein-associated protein N	0.190136	0.459152	0.932519	0.0303421	Other
SCFD1	Q8WVM8	Sec1 family domain-containing protein 1	-0.00318754	0.991966	0.996535	0.00150749	Other
VCL	P18206	Vinculin	-0.0869328	0.285356	0.869654	0.0606537	Other
PPP2R5D	Q14738	Serine/threonine-protein phosphatase 2A 56 kDa regulatory subunit delta isoform	-0.0650647	0.658029	0.94033	0.0267199	Other
PREP	P48147	Prolyl endopeptidase	-0.00220235	0.975596	0.993157	0.00298221	Other
NOP56	O00567	Nucleolar protein 56	-0.00144227	0.993081	0.996535	0.00150749	Other
BZW2	Q9Y6E2	Basic leucine zipper and W2 domain-containing protein 2	-0.150368	0.617136	0.94033	0.0267199	Other
ACTR2	P61160	Actin-related protein 2	0.0559699	0.824127	0.971708	0.012464	Other
EIF5A	P63241	Eukaryotic translation initiation factor 5A-1	0.186569	0.414472	0.918506	0.0369179	Other
SCRN3	Q0VDG4	Secernin-3	-0.0358576	0.880647	0.988529	0.00501075	Other
PNP	P00491	Purine nucleoside phosphorylase	0.908138	0.0285234	0.559504	0.252197	Other
PRDX1	Q06830	Peroxiredoxin-1	0.18018	0.100741	0.696799	0.156892	Other
UGP2	Q16851	UTP--glucose-1-phosphate uridylyltransferase	0.0895418	0.293758	0.869654	0.0606537	Other
NDUFB1	O75438	NADH dehydrogenase [ubiquinone] 1 beta subcomplex subunit 1	0.206297	0.618569	0.94033	0.0267199	Other
FHOD1	Q9Y613	FH1/FH2 domain-containing protein 1	0.0614312	0.584124	0.94033	0.0267199	Other
MYL2	P10916	Myosin regulatory light chain 2, ventricular/cardiac muscle isoform	0.466989	0.019065	0.509111	0.293187	Other
LAMP1	P11279	Lysosome-associated membrane glycoprotein 1	0.498402	0.21666	0.818785	0.08683	Other
RPL11	P62913	60S ribosomal protein L11	0.00252819	0.987434	0.996535	0.00150749	Other
DDX17	Q92841	Probable ATP-dependent RNA helicase DDX17	0.0422455	0.865032	0.985293	0.00643481	Other
MAGED2	Q9UNF1	Melanoma-associated antigen D2	0.30319	0.5678	0.94033	0.0267199	Other
CD99	P14209	CD99 antigen	0.739496	0.0451824	0.626129	0.203337	Other
DDAH1	O94760	N(G),N(G)-dimethylarginine dimethylaminohydrolase 1	0.115078	0.484197	0.934478	0.0294309	Other
IVD	P26440	Isovaleryl-CoA dehydrogenase, mitochondrial	-0.0964418	0.622055	0.94033	0.0267199	Other
EIF2B4	Q9UI10	Translation initiation factor eIF-2B subunit delta	-0.524038	0.173956	0.781446	0.107101	Other
TMCO1	Q9UM00	Transmembrane and coiled-coil domain-containing protein 1	0.121926	0.335511	0.878469	0.0562735	Other
ENDOD1	O94919	Endonuclease domain-containing 1 protein	0.0259282	0.844334	0.978362	0.00950058	Other
MSS51	Q4VC12	Putative protein MSS51 homolog, mitochondrial	-0.583178	0.0524978	0.626282	0.20323	Other
NTMT1	Q9BV86	N-terminal Xaa-Pro-Lys N-methyltransferase 1;N-terminal Xaa-Pro-Lys N-methyltransferase 1, N-terminally processed	-0.148988	0.652069	0.94033	0.0267199	Other
OMA1	Q96E52	Metalloendopeptidase OMA1, mitochondrial	0.745372	0.0314659	0.572516	0.242212	Other
COL18A1	P39060	Collagen alpha-1(XVIII) chain;Endostatin	-0.189263	0.130533	0.737405	0.132294	Other
PCMT1	P22061	Protein-L-isoaspartate(D-aspartate) O-methyltransferase	0.1521	0.178866	0.78785	0.103556	Other
FBL	P22087	rRNA 2'-O-methyltransferase fibrillarin	0.0451431	0.736381	0.949078	0.022698	Other
PRKG1	Q13976	cGMP-dependent protein kinase 1	0.231702	0.229465	0.826428	0.0827952	Other
ALDH3A2	P51648	Fatty aldehyde dehydrogenase	0.0377857	0.809626	0.971708	0.012464	Other
DBN1	Q16643	Drebrin	-0.114478	0.689977	0.942182	0.0258654	Other
FARSB	Q9NSD9	Phenylalanine--tRNA ligase beta subunit	-0.00399462	0.986042	0.996535	0.00150749	Other
QARS1	P47897	Glutamine--tRNA ligase	-0.178327	0.167984	0.779429	0.108223	Other
HNRNPK	P61978	Heterogeneous nuclear ribonucleoprotein K	-0.0350477	0.777328	0.968403	0.0139441	Other
ALDH5A1	P51649	Succinate-semialdehyde dehydrogenase, mitochondrial	0.17222	0.298477	0.869654	0.0606537	Other
PSMD1	Q99460	26S proteasome non-ATPase regulatory subunit 1	-0.0331656	0.791483	0.968403	0.0139441	Other
S100A1	P23297	Protein S100-A1	-0.0220819	0.890345	0.988774	0.00490296	Other
ACTG2	P63267	Actin, gamma-enteric smooth muscle	0.203231	0.34478	0.878469	0.0562735	Other
HNRNPC	P07910	Heterogeneous nuclear ribonucleoproteins C1/C2	-0.226642	0.125223	0.736115	0.133054	Other
ASS1	P00966	Argininosuccinate synthase	-0.371749	0.233656	0.830316	0.0807567	Other
PCCB	P05166	Propionyl-CoA carboxylase beta chain, mitochondrial	-0.263517	0.463438	0.932868	0.0301799	Other
FLG2	Q5D862	Filaggrin-2	1.5034	0.0461929	0.626129	0.203337	Other
CTSD	P07339	Cathepsin D;Cathepsin D heavy chain;Cathepsin D light chain	-0.0429675	0.818208	0.971708	0.012464	Other
CSE1L	P55060	Exportin-2	-0.0410266	0.833028	0.975951	0.0105721	Other
TNNC1	P63316	Troponin C, slow skeletal and cardiac muscles	0.517192	0.0429173	0.626129	0.203337	Other
NID1	P14543	Nidogen-1	-0.204788	0.109545	0.707248	0.150428	Other
OCIAD1	Q9NX40	OCIA domain-containing protein 1	-0.165	0.297624	0.869654	0.0606537	Other
EIF3D	O15371	Eukaryotic translation initiation factor 3 subunit D	0.0290605	0.883256	0.988529	0.00501075	Other
SEC24B	O95487	Protein transport protein Sec24B	0.395868	0.198025	0.808841	0.0921368	Other
HOMER3	Q9NSC5	Homer protein homolog 3	-0.118907	0.672871	0.940824	0.0264915	Other
NSFL1C	Q9UNZ2	NSFL1 cofactor p47	-0.0405741	0.779435	0.968403	0.0139441	Other
PSMD12	O00232	26S proteasome non-ATPase regulatory subunit 12	-0.155649	0.522134	0.937627	0.0279698	Other
CUL1	Q13616	Cullin-1	-0.183424	0.629346	0.94033	0.0267199	Other
ESD	P10768	S-formylglutathione hydrolase	0.0369933	0.622519	0.94033	0.0267199	Other
HDGFL2	Q7Z4V5	Hepatoma-derived growth factor-related protein 2	-0.0666236	0.837541	0.97783	0.00973681	Other
HRC	P23327	Sarcoplasmic reticulum histidine-rich calcium-binding protein	-0.0381247	0.780354	0.968403	0.0139441	Other
RACK1	P63244	Guanine nucleotide-binding protein subunit beta-2-like 1;Guanine nucleotide-binding protein subunit beta-2-like 1, N-terminally processed	-0.0909077	0.428966	0.921322	0.0355884	Other
FKBP1A	P62942	Peptidyl-prolyl cis-trans isomerase FKBP1A	-0.0377795	0.84856	0.978418	0.00947572	Other
ILK	Q13418	Integrin-linked protein kinase	-0.111357	0.562844	0.94033	0.0267199	Other
RPLP0	P05388	60S acidic ribosomal protein P0	0.0669581	0.634565	0.94033	0.0267199	Other
BIN1	O00499	Myc box-dependent-interacting protein 1	1.71661e-05	0.999836	0.999836	7.14258e-05	Other
MOGS	Q13724	Mannosyl-oligosaccharide glucosidase	0.0371892	0.918707	0.988774	0.00490296	Other
IDH3G	P51553	Isocitrate dehydrogenase [NAD] subunit gamma, mitochondrial	0.0791094	0.517502	0.934478	0.0294309	Other
RPL8	P62917	60S ribosomal protein L8	-0.227212	0.475652	0.934478	0.0294309	Other
VKORC1L1	Q8N0U8	Vitamin K epoxide reductase complex subunit 1-like protein 1	0.0947356	0.801335	0.970035	0.0132125	Other
TOMM70	O94826	Mitochondrial import receptor subunit TOM70	0.0253007	0.87369	0.987194	0.00559761	Other
RAD23B	P54727	UV excision repair protein RAD23 homolog B	0.0542041	0.662417	0.94033	0.0267199	Other
LYZ	P61626	Lysozyme C	-0.219618	0.745478	0.954675	0.0201446	Other
TTN	Q8WZ42	Titin	0.0552114	0.713468	0.944052	0.0250041	Other
KLHL41	O60662	Kelch-like protein 41	-0.056929	0.573409	0.94033	0.0267199	Other
MYH6	P13533	Myosin-6	0.22366	0.226387	0.820516	0.0859131	Other
ATP5PD	O75947	ATP synthase subunit d, mitochondrial	0.289823	0.380466	0.89862	0.0464239	Other
CSRP3	P50461	Cysteine and glycine-rich protein 3	-0.037645	0.780166	0.968403	0.0139441	Other
AHCY	P23526	Adenosylhomocysteinase	0.186153	0.137303	0.743463	0.128741	Other
NIPSNAP3B	Q9BS92	Protein NipSnap homolog 3B	0.122524	0.333148	0.876972	0.0570143	Other
CASQ2	O14958	Calsequestrin-2	0.209636	0.233989	0.830316	0.0807567	Other
CILP	O75339	Cartilage intermediate layer protein 1;Cartilage intermediate layer protein 1 C1;Cartilage intermediate layer protein 1 C2	-0.201104	0.733208	0.948945	0.0227589	Other
RPL14	P50914	60S ribosomal protein L14	-0.148773	0.441388	0.924342	0.0341672	Other
ATP1A2	P50993	Sodium/potassium-transporting ATPase subunit alpha-2	-0.0790178	0.39288	0.901843	0.0448688	Other
PNN	Q9H307	Pinin	0.0719027	0.724962	0.945264	0.024447	Other
RPL35	P42766	60S ribosomal protein L35	-0.0420459	0.868798	0.987194	0.00559761	Other
ATP5F1D	P30049	ATP synthase subunit delta, mitochondrial	0.105921	0.760847	0.962915	0.0164119	Other
DCTN1	Q14203	Dynactin subunit 1	-0.0883316	0.555851	0.94033	0.0267199	Other
ACTN4	O43707	Alpha-actinin-4	-0.158756	0.238349	0.830316	0.0807567	Other
LAMA5	O15230	Laminin subunit alpha-5	0.0183803	0.926179	0.988774	0.00490296	Other
NHLRC2	Q8NBF2	NHL repeat-containing protein 2	-0.300903	0.194131	0.804668	0.0943833	Other
ATAD1	Q8NBU5	ATPase family AAA domain-containing protein 1	0.469418	0.323374	0.875468	0.0577598	Other
CRAT	P43155	Carnitine O-acetyltransferase	0.179131	0.246173	0.832522	0.0796044	Other
PGRMC2	O15173	Membrane-associated progesterone receptor component 2	-0.0383156	0.809927	0.971708	0.012464	Other
ABCB6	Q9NP58	ATP-binding cassette sub-family B member 6, mitochondrial	-0.284061	0.123381	0.732518	0.135182	Other
HSPD1	P10809	60 kDa heat shock protein, mitochondrial	0.127474	0.216823	0.818785	0.08683	Other
MYBPH	Q13203	Myosin-binding protein H	-0.235146	0.406601	0.91165	0.0401719	Other
FXR2	P51116	Fragile X mental retardation syndrome-related protein 2	0.348434	0.101898	0.696799	0.156892	Other
PHKA1	P46020	Phosphorylase b kinase regulatory subunit alpha, skeletal muscle isoform	0.00164461	0.992715	0.996535	0.00150749	Other
CRKL	P46109	Crk-like protein	0.0896851	0.478858	0.934478	0.0294309	Other
MRPS31	Q92665	28S ribosomal protein S31, mitochondrial	1.0489	0.0148164	0.492075	0.307969	Other
BCLAF1	Q9NYF8	Bcl-2-associated transcription factor 1	-0.247582	0.289688	0.869654	0.0606537	Other
ANXA4	P09525	Annexin A4	0.177135	0.263914	0.847822	0.0716952	Other
RYR3	Q15413	Ryanodine receptor 3	-0.254798	0.337399	0.878469	0.0562735	Other
CLASP1	Q7Z460	CLIP-associating protein 1	0.858063	0.0275767	0.559504	0.252197	Other
HLA-B	P01889	HLA class I histocompatibility antigen, B-7 alpha chain	0.0373293	0.918816	0.988774	0.00490296	Other
CCT3	P49368	T-complex protein 1 subunit gamma	-0.0193559	0.856514	0.979573	0.00896333	Other
IQGAP1	P46940	Ras GTPase-activating-like protein IQGAP1	-0.302746	0.127047	0.737405	0.132294	Other
TXNDC17	Q9BRA2	Thioredoxin domain-containing protein 17	-0.0953444	0.78463	0.968403	0.0139441	Other
SPTBN1	Q01082	Spectrin beta chain, non-erythrocytic 1	-0.1571	0.122015	0.730525	0.136365	Other
USP9X	Q93008	Probable ubiquitin carboxyl-terminal hydrolase FAF-X	-0.00229502	0.984881	0.996535	0.00150749	Other
AGT	P01019	Angiotensin 1-4;Angiotensin 1-5;Angiotensin 1-7;Angiotensin 1-9;Angiotensin-1;Angiotensin-2;Angiotensin-3;Angiotensin-4;Angiotensinogen	-0.326173	0.236593	0.830316	0.0807567	Other
IDH1	O75874	Isocitrate dehydrogenase [NADP] cytoplasmic	0.0953778	0.47216	0.934478	0.0294309	Other
NDUFS4	O43181	NADH dehydrogenase [ubiquinone] iron-sulfur protein 4, mitochondrial	-0.129697	0.504162	0.934478	0.0294309	Other
NDUFA9	Q16795	NADH dehydrogenase [ubiquinone] 1 alpha subcomplex subunit 9, mitochondrial	0.170281	0.402572	0.911153	0.0404087	Other
TLN1	Q9Y490	Talin-1	-0.227536	0.0544551	0.626282	0.20323	Other
H2AX	P16104	Histone H2AX	-0.101747	0.69559	0.943481	0.0252668	Other
MT-CO1	P00395	Cytochrome c oxidase subunit 1	0.183216	0.286103	0.869654	0.0606537	Other
KPNA3	O00505	Importin subunit alpha-4	-0.00566753	0.963208	0.992246	0.00338073	Other
TFAM	Q00059	Transcription factor A, mitochondrial	0.351442	0.0611802	0.627548	0.202353	Other
FTH1	P02794	Ferritin heavy chain;Ferritin heavy chain, N-terminally processed	0.0290836	0.883179	0.988529	0.00501075	Other
RPF2	Q9H7B2	Ribosome production factor 2 homolog	-0.300243	0.162026	0.779429	0.108223	Other
TUBB4A	P04350	Tubulin beta-4A chain	-0.142289	0.201008	0.813417	0.0896867	Other
STIM1	Q13586	Stromal interaction molecule 1	-0.024961	0.845479	0.978362	0.00950058	Other
DHRS7C	A6NNS2	Dehydrogenase/reductase SDR family member 7C	-0.423387	0.0622721	0.632197	0.199148	Other
HSPA9	P38646	Stress-70 protein, mitochondrial	0.028628	0.776176	0.968403	0.0139441	Other
ACTN1	P12814	Alpha-actinin-1	-0.0971311	0.469144	0.934478	0.0294309	Other
SEPTIN7	Q16181	Septin-7	0.0236307	0.932578	0.988774	0.00490296	Other
DLAT	P10515	Dihydrolipoyllysine-residue acetyltransferase component of pyruvate dehydrogenase complex, mitochondrial	0.133413	0.263485	0.847822	0.0716952	Other
RTRAF	Q9Y224	UPF0568 protein C14orf166	0.165376	0.576798	0.94033	0.0267199	Other
YWHAG	P61981	14-3-3 protein gamma;14-3-3 protein gamma, N-terminally processed	0.149033	0.166587	0.779429	0.108223	Other
CLTC	Q00610	Clathrin heavy chain 1	-0.170376	0.114584	0.710318	0.148547	Other
RPS6	P62753	40S ribosomal protein S6	-0.0764284	0.601997	0.94033	0.0267199	Other
TMED10	P49755	Transmembrane emp24 domain-containing protein 10	0.0690274	0.879936	0.988529	0.00501075	Other
SRSF10	O75494	Serine/arginine-rich splicing factor 10	0.0259584	0.883098	0.988529	0.00501075	Other
MAPRE2	Q15555	Microtubule-associated protein RP/EB family member 2	-0.463362	0.290011	0.869654	0.0606537	Other
PRR33	NaN	NaN	-0.12185	0.410556	0.912999	0.0395296	Other
FNTA	P49354	Protein farnesyltransferase/geranylgeranyltransferase type-1 subunit alpha	0.252946	0.378194	0.89862	0.0464239	Other
PXDN	Q92626	Peroxidasin homolog	0.22319	0.517359	0.934478	0.0294309	Other
RBM8A	Q9Y5S9	RNA-binding protein 8A	-0.030173	0.846821	0.978418	0.00947572	Other
SARS2	Q9NP81	Serine--tRNA ligase, mitochondrial	-0.129088	0.49735	0.934478	0.0294309	Other
MT-ND4	P03905	NADH-ubiquinone oxidoreductase chain 4	0.168557	0.49429	0.934478	0.0294309	Other
CAMK2D	Q13557	Calcium/calmodulin-dependent protein kinase type II subunit delta	-0.0431492	0.788266	0.968403	0.0139441	Other
MTCH2	Q9Y6C9	Mitochondrial carrier homolog 2	0.093275	0.678772	0.940824	0.0264915	Other
UBE2M	P61081	NEDD8-conjugating enzyme Ubc12	0.535903	0.154995	0.779429	0.108223	Other
EHBP1L1	Q8N3D4	EH domain-binding protein 1-like protein 1	-0.228789	0.480448	0.934478	0.0294309	Other
SF3A3	Q12874	Splicing factor 3A subunit 3	-0.108879	0.648375	0.94033	0.0267199	Other
RPS15A	P62244	40S ribosomal protein S15a	0.467345	0.111784	0.70895	0.149384	Other
PGM1	P36871	Phosphoglucomutase-1	0.0124235	0.893903	0.988774	0.00490296	Other
SNTA1	Q13424	Alpha-1-syntrophin	0.133036	0.15185	0.779429	0.108223	Other
FYCO1	Q9BQS8	FYVE and coiled-coil domain-containing protein 1	-0.179907	0.676871	0.940824	0.0264915	Other
DGLUCY	Q7Z3D6	UPF0317 protein C14orf159, mitochondrial	0.138392	0.309199	0.874193	0.0583925	Other
EIF5	P55010	Eukaryotic translation initiation factor 5	0.188134	0.304162	0.869654	0.0606537	Other
RTCB	Q9Y3I0	tRNA-splicing ligase RtcB homolog	-0.0137451	0.915338	0.988774	0.00490296	Other
HADHA	P40939	Long chain 3-hydroxyacyl-CoA dehydrogenase;Long-chain enoyl-CoA hydratase;Trifunctional enzyme subunit alpha, mitochondrial	0.0871267	0.493873	0.934478	0.0294309	Other
CLIC5	Q9NZA1	Chloride intracellular channel protein 5	-0.230022	0.316753	0.874804	0.0580892	Other
MTDH	Q86UE4	Protein LYRIC	-0.118735	0.481921	0.934478	0.0294309	Other
FAM210B	Q96KR6	Protein FAM210B	0.111324	0.684132	0.942182	0.0258654	Other
PPIF	P30405	Peptidyl-prolyl cis-trans isomerase F, mitochondrial	0.152525	0.23699	0.830316	0.0807567	Other
NUP205	Q92621	Nuclear pore complex protein Nup205	-0.0237943	0.896438	0.988774	0.00490296	Other
ACTN2	P35609	Alpha-actinin-2	0.0391305	0.643432	0.94033	0.0267199	Other
AAMDC	Q9H7C9	Mth938 domain-containing protein	0.0279697	0.873129	0.987194	0.00559761	Other
LANCL1	O43813	LanC-like protein 1	-0.163193	0.426675	0.921322	0.0355884	Other
CUL4A	Q13619	Cullin-4A	-0.29833	0.112845	0.70895	0.149384	Other
AGRN	O00468	Agrin;Agrin C-terminal 110 kDa subunit;Agrin C-terminal 22 kDa fragment;Agrin C-terminal 90 kDa fragment;Agrin N-terminal 110 kDa subunit	-0.0931837	0.692247	0.942505	0.0257164	Other
MICOS13	Q5XKP0	Protein QIL1	0.339376	0.109348	0.707248	0.150428	Other
RARS1	P54136	Arginine--tRNA ligase, cytoplasmic	0.112743	0.675859	0.940824	0.0264915	Other
NAGK	Q9UJ70	N-acetyl-D-glucosamine kinase	-0.442565	0.13711	0.743463	0.128741	Other
CTTN	Q14247	Src substrate cortactin	-0.100256	0.436959	0.921533	0.0354893	Other
C11orf54	Q9H0W9	Ester hydrolase C11orf54	0.256758	0.121637	0.730525	0.136365	Other
LAMB1	P07942	Laminin subunit beta-1	0.0825984	0.506529	0.934478	0.0294309	Other
SERBP1	Q8NC51	Plasminogen activator inhibitor 1 RNA-binding protein	-0.257107	0.34198	0.878469	0.0562735	Other
PDIA6	Q15084	Protein disulfide-isomerase A6	-0.276994	0.0302254	0.56667	0.24667	Other
DERL1	Q9BUN8	Derlin-1	-0.0577563	0.918438	0.988774	0.00490296	Other
EIF3C	Q99613	Eukaryotic translation initiation factor 3 subunit C	0.147709	0.667804	0.94033	0.0267199	Other
ECM1	Q16610	Extracellular matrix protein 1	0.28661	0.321945	0.875468	0.0577598	Other
SRPK3	Q9UPE1	SRSF protein kinase 3	-0.183204	0.579224	0.94033	0.0267199	Other
ACY1	Q03154	Aminoacylase-1	0.0403614	0.815026	0.971708	0.012464	Other
RTN2	O75298	Reticulon-2	0.0411158	0.752309	0.958168	0.0185586	Other
ALDOA	P04075	Fructose-bisphosphate aldolase A	0.0774085	0.491974	0.934478	0.0294309	Other
NPM1	P06748	Nucleophosmin	-0.143282	0.263881	0.847822	0.0716952	Other
TRAP1	Q12931	Heat shock protein 75 kDa, mitochondrial	0.0136596	0.923701	0.988774	0.00490296	Other
ACO1	P21399	Cytoplasmic aconitate hydratase	0.00791915	0.950931	0.989788	0.00445791	Other
DCXR	Q7Z4W1	L-xylulose reductase	0.599043	0.158917	0.779429	0.108223	Other
AIFM1	O95831	Apoptosis-inducing factor 1, mitochondrial	0.0330245	0.67898	0.940824	0.0264915	Other
SEC13	P55735	Protein SEC13 homolog	-0.0468264	0.839549	0.978362	0.00950058	Other
ME1	P48163	NADP-dependent malic enzyme	-0.427304	0.0788223	0.662658	0.17871	Other
GPHN	Q9NQX3	Gephyrin;Molybdopterin adenylyltransferase;Molybdopterin molybdenumtransferase	-0.0694791	0.580356	0.94033	0.0267199	Other
MT-ND2	P03891	NADH-ubiquinone oxidoreductase chain 2	-0.12691	0.49791	0.934478	0.0294309	Other
YBX1	P67809	Nuclease-sensitive element-binding protein 1	-0.0145629	0.931973	0.988774	0.00490296	Other
COBL	O75128	Protein cordon-bleu	-0.377851	0.0570631	0.626282	0.20323	Other
KPNA1	P52294	Importin subunit alpha-5;Importin subunit alpha-5, N-terminally processed	-0.370456	0.326048	0.876972	0.0570143	Other
GCSH	P23434	Glycine cleavage system H protein, mitochondrial	0.192789	0.141356	0.758775	0.119887	Other
PODXL	O00592	Podocalyxin	-0.067757	0.780019	0.968403	0.0139441	Other
XPO1	O14980	Exportin-1	-0.0555708	0.873784	0.987194	0.00559761	Other
PADI2	Q9Y2J8	Protein-arginine deiminase type-2	-0.147268	0.42114	0.921322	0.0355884	Other
MMRN2	Q9H8L6	Multimerin-2	-0.0869571	0.317651	0.874804	0.0580892	Other
DDB1	Q16531	DNA damage-binding protein 1	0.00719611	0.955304	0.990659	0.00407559	Other
MAP2K2	P36507	Dual specificity mitogen-activated protein kinase kinase 2	0.0359004	0.921565	0.988774	0.00490296	Other
HEBP2	Q9Y5Z4	Heme-binding protein 2	0.293403	0.0485075	0.626282	0.20323	Other
EIF3J	O75822	Eukaryotic translation initiation factor 3 subunit J	-0.242187	0.189367	0.799115	0.0973907	Other
WDR1	O75083	WD repeat-containing protein 1	-0.0235507	0.782988	0.968403	0.0139441	Other
MAVS	Q7Z434	Mitochondrial antiviral-signaling protein	-0.10844	0.586205	0.94033	0.0267199	Other
SLC25A20	O43772	Mitochondrial carnitine/acylcarnitine carrier protein	0.0159464	0.942334	0.989788	0.00445791	Other
APEH	P13798	Acylamino-acid-releasing enzyme	0.16469	0.0554338	0.626282	0.20323	Other
SELENBP1	Q13228	Selenium-binding protein 1	0.111889	0.230782	0.829042	0.0814236	Other
ANK2	Q01484	Ankyrin-2	-0.0578213	0.777502	0.968403	0.0139441	Other
LASP1	Q14847	LIM and SH3 domain protein 1	-0.241177	0.0566975	0.626282	0.20323	Other
EPDR1	Q9UM22	Mammalian ependymin-related protein 1	-0.317176	0.244806	0.83246	0.0796368	Other
CCAR2	Q8N163	Cell cycle and apoptosis regulator protein 2	-0.156871	0.705137	0.943481	0.0252668	Other
KLHL40	Q2TBA0	Kelch-like protein 40	0.0447721	0.702737	0.943481	0.0252668	Other
PSME2	Q9UL46	Proteasome activator complex subunit 2	0.318269	0.257303	0.840282	0.0755751	Other
ECPAS	Q5VYK3	Proteasome-associated protein ECM29 homolog	0.182687	0.497432	0.934478	0.0294309	Other
PPP2R2A	P63151	Serine/threonine-protein phosphatase 2A 55 kDa regulatory subunit B alpha isoform	-0.0421926	0.655292	0.94033	0.0267199	Other
PMPCB	O75439	Mitochondrial-processing peptidase subunit beta	-0.0295617	0.878065	0.988529	0.00501075	Other
ALDH1L1	O75891	Cytosolic 10-formyltetrahydrofolate dehydrogenase	-0.0104103	0.931927	0.988774	0.00490296	Other
MTAP	Q13126	S-methyl-5'-thioadenosine phosphorylase	-0.131219	0.433165	0.921322	0.0355884	Other
SDHB	P21912	Succinate dehydrogenase [ubiquinone] iron-sulfur subunit, mitochondrial	0.118972	0.204575	0.814617	0.0890466	Other
ANXA11	P50995	Annexin A11	0.208025	0.0114358	0.474449	0.323811	Other
EIF3E	P60228	Eukaryotic translation initiation factor 3 subunit E	0.147779	0.410274	0.912999	0.0395296	Other
SEPTIN2	Q15019	Septin-2	0.0754099	0.61541	0.94033	0.0267199	Other
MYLPF	Q96A32	Myosin regulatory light chain 2, skeletal muscle isoform	0.00167147	0.992271	0.996535	0.00150749	Other
PPTC7	Q8NI37	Protein phosphatase PTC7 homolog	-0.164314	0.438895	0.921533	0.0354893	Other
DENR	O43583	Density-regulated protein	-0.00440645	0.980575	0.995497	0.00196025	Other
PLAA	Q9Y263	Phospholipase A-2-activating protein	0.299416	0.214799	0.818785	0.08683	Other
TXNL1	O43396	Thioredoxin-like protein 1	-0.0141776	0.948415	0.989788	0.00445791	Other
MGST3	O14880	Microsomal glutathione S-transferase 3	0.0053285	0.97669	0.993157	0.00298221	Other
HNRNPR	O43390	Heterogeneous nuclear ribonucleoprotein R	-0.350272	0.0844624	0.673375	0.171743	Other
TOP2B	Q02880	DNA topoisomerase 2-beta	-0.141896	0.415	0.918506	0.0369179	Other
ACADVL	P49748	Very long-chain specific acyl-CoA dehydrogenase, mitochondrial	0.0859849	0.362432	0.895534	0.047918	Other
FAM83G	A6ND36	Protein FAM83G	0.158095	0.486247	0.934478	0.0294309	Other
AHNAK	Q09666	Neuroblast differentiation-associated protein AHNAK	-0.197166	0.115895	0.712142	0.147434	Other
APEX1	P27695	DNA-(apurinic or apyrimidinic site) lyase;DNA-(apurinic or apyrimidinic site) lyase, mitochondrial	-0.18401	0.47125	0.934478	0.0294309	Other
TGFBI	Q15582	Transforming growth factor-beta-induced protein ig-h3	-0.459317	0.00795914	0.454437	0.342527	Other
KPNB1	Q14974	Importin subunit beta-1	0.0627028	0.653676	0.94033	0.0267199	Other
NDUFV2	P19404	NADH dehydrogenase [ubiquinone] flavoprotein 2, mitochondrial	-0.00625515	0.974999	0.993157	0.00298221	Other
ACO2	Q99798	Aconitate hydratase, mitochondrial	0.0635932	0.506285	0.934478	0.0294309	Other
MYL1	P05976	Myosin light chain 1/3, skeletal muscle isoform	0.0450217	0.82106	0.971708	0.012464	Other
STOML2	Q9UJZ1	Stomatin-like protein 2, mitochondrial	-0.111755	0.779949	0.968403	0.0139441	Other
HSPA8	P11142	Heat shock cognate 71 kDa protein	0.0736888	0.422179	0.921322	0.0355884	Other
RPS9	P46781	40S ribosomal protein S9	-0.062274	0.622444	0.94033	0.0267199	Other
GPX3	P22352	Glutathione peroxidase 3	0.175787	0.318707	0.874804	0.0580892	Other
ERAP1	Q9NZ08	Endoplasmic reticulum aminopeptidase 1	-0.39623	0.0718029	0.66258	0.178762	Other
PALMD	Q9NP74	Palmdelphin	0.179915	0.519422	0.936449	0.028516	Other
NLRX1	Q86UT6	NLR family member X1	0.196203	0.27243	0.856553	0.067246	Other
DHRS7	Q9Y394	Dehydrogenase/reductase SDR family member 7	0.21388	0.34076	0.878469	0.0562735	Other
RANGAP1	P46060	Ran GTPase-activating protein 1	-0.192318	0.48025	0.934478	0.0294309	Other
LRRFIP2	Q9Y608	Leucine-rich repeat flightless-interacting protein 2	0.24455	0.314683	0.874804	0.0580892	Other
ITIH5	NaN	NaN	-0.0200857	0.88001	0.988529	0.00501075	Other
MT-ND3	P03897	NADH-ubiquinone oxidoreductase chain 3	0.173903	0.511596	0.934478	0.0294309	Other
PSMD6	Q15008	26S proteasome non-ATPase regulatory subunit 6	0.144988	0.508908	0.934478	0.0294309	Other
PRKRA	O75569	Interferon-inducible double-stranded RNA-dependent protein kinase activator A	0.117813	0.590142	0.94033	0.0267199	Other
SARNP	P82979	SAP domain-containing ribonucleoprotein	0.0976361	0.617895	0.94033	0.0267199	Other
MYO18A	Q92614	Unconventional myosin-XVIIIa	-0.057056	0.714513	0.944052	0.0250041	Other
EIF5B	O60841	Eukaryotic translation initiation factor 5B	-0.115406	0.674707	0.940824	0.0264915	Other
ANXA6	P08133	Annexin A6	-0.0165443	0.862607	0.98333	0.00730064	Other
NDUFA12	Q9UI09	NADH dehydrogenase [ubiquinone] 1 alpha subcomplex subunit 12	0.17506	0.501299	0.934478	0.0294309	Other
TMOD1	P28289	Tropomodulin-1	-0.0374521	0.740016	0.952031	0.0213487	Other
PLEC	Q15149	Plectin	0.0477374	0.480313	0.934478	0.0294309	Other
SAMM50	Q9Y512	Sorting and assembly machinery component 50 homolog	0.051521	0.718239	0.944839	0.0246422	Other
SSB	P05455	Lupus La protein	-0.181601	0.481514	0.934478	0.0294309	Other
DDX39B	Q13838	Spliceosome RNA helicase DDX39B	-0.0706477	0.691613	0.942505	0.0257164	Other
WARS1	P23381	T1-TrpRS;T2-TrpRS;Tryptophan--tRNA ligase, cytoplasmic	-0.0385625	0.722601	0.945264	0.024447	Other
PCNT	O95613	Pericentrin	0.380218	0.0913894	0.677442	0.169128	Other
ME2	P23368	NAD-dependent malic enzyme, mitochondrial	-0.223126	0.351034	0.881359	0.054847	Other
CBR1	P16152	Carbonyl reductase [NADPH] 1	-0.0993528	0.462819	0.932868	0.0301799	Other
NACA	E9PAV3;Q13765	Nascent polypeptide-associated complex subunit alpha;Nascent polypeptide-associated complex subunit alpha, muscle-specific form	0.0504538	0.659011	0.94033	0.0267199	Other
SERPINB1	P30740	Leukocyte elastase inhibitor	0.0860302	0.642148	0.94033	0.0267199	Other
NDUFA2	O43678	NADH dehydrogenase [ubiquinone] 1 alpha subcomplex subunit 2	-0.118228	0.600949	0.94033	0.0267199	Other
ETFDH	Q16134	Electron transfer flavoprotein-ubiquinone oxidoreductase, mitochondrial	0.0426502	0.663981	0.94033	0.0267199	Other
EMC1	Q8N766	ER membrane protein complex subunit 1	-0.467312	0.0964947	0.685907	0.163735	Other
SRSF3	P84103	Serine/arginine-rich splicing factor 3	-0.102882	0.677643	0.940824	0.0264915	Other
RAN	P62826	GTP-binding nuclear protein Ran	-0.0297206	0.859384	0.982053	0.00786513	Other
NAP1L1	P55209	Nucleosome assembly protein 1-like 1	-0.350857	0.0489655	0.626282	0.20323	Other
MPST	P25325	3-mercaptopyruvate sulfurtransferase	0.235394	0.0946677	0.682045	0.166187	Other
STOM	P27105	Erythrocyte band 7 integral membrane protein	-0.00889842	0.953037	0.990659	0.00407559	Other
BLMH	Q13867	Bleomycin hydrolase	-0.0293414	0.869358	0.987194	0.00559761	Other
ABCB10	Q9NRK6	ATP-binding cassette sub-family B member 10, mitochondrial	-0.431961	0.101959	0.696799	0.156892	Other
DIP2C	Q9Y2E4	Disco-interacting protein 2 homolog C	0.11192	0.675368	0.940824	0.0264915	Other
PEPD	P12955	Xaa-Pro dipeptidase	-0.0148573	0.965993	0.992924	0.00308391	Other
ITGA7	Q13683	Integrin alpha-7;Integrin alpha-7 70 kDa form;Integrin alpha-7 heavy chain;Integrin alpha-7 light chain	0.0718288	0.779537	0.968403	0.0139441	Other
CAMK2G	Q13555	Calcium/calmodulin-dependent protein kinase type II subunit gamma	0.334109	0.0258137	0.556384	0.254625	Other
FAM98A	Q8NCA5	Protein FAM98A	-0.130234	0.299936	0.869654	0.0606537	Other
TPM2	P07951	Tropomyosin beta chain	0.144285	0.253878	0.839413	0.0760242	Other
SCCPDH	Q8NBX0	Saccharopine dehydrogenase-like oxidoreductase	0.146367	0.157871	0.779429	0.108223	Other
NDUFB6	O95139	NADH dehydrogenase [ubiquinone] 1 beta subcomplex subunit 6	0.160592	0.599976	0.94033	0.0267199	Other
SLC25A12	O75746	Calcium-binding mitochondrial carrier protein Aralar1	0.0698182	0.635571	0.94033	0.0267199	Other
PURB	Q96QR8	Transcriptional activator protein Pur-beta	0.00614532	0.95706	0.991681	0.00362822	Other
PSMB5	P28074	Proteasome subunit beta type-5	0.21613	0.0459259	0.626129	0.203337	Other
PRDX5	P30044	Peroxiredoxin-5, mitochondrial	-0.230222	0.269541	0.8533	0.0688983	Other
SNRNP40	Q96DI7	U5 small nuclear ribonucleoprotein 40 kDa protein	0.129017	0.558518	0.94033	0.0267199	Other
MYH14	Q7Z406	Myosin-14	-0.153082	0.376867	0.89862	0.0464239	Other
IDH2	P48735	Isocitrate dehydrogenase [NADP], mitochondrial	0.102484	0.3618	0.895534	0.047918	Other
C6orf136	Q5SQH8	Uncharacterized protein C6orf136	-0.375035	0.502324	0.934478	0.0294309	Other
AMPD1	P23109	AMP deaminase 1	0.108162	0.833379	0.975951	0.0105721	Other
CTNND1	O60716	Catenin delta-1	-0.0987714	0.788078	0.968403	0.0139441	Other
EIF4G2	P78344	Eukaryotic translation initiation factor 4 gamma 2	0.198688	0.162392	0.779429	0.108223	Other
PCBP2	Q15366	Poly(rC)-binding protein 2	0.142014	0.439389	0.921533	0.0354893	Other
NDUFB8	O95169	NADH dehydrogenase [ubiquinone] 1 beta subcomplex subunit 8, mitochondrial	0.198052	0.365427	0.897691	0.046873	Other
CANX	P27824	Calnexin	-0.0921699	0.607435	0.94033	0.0267199	Other
SYNPO	Q8N3V7	Synaptopodin	0.0581814	0.523116	0.937627	0.0279698	Other
REEP1	Q9H902	Receptor expression-enhancing protein 1	-0.306649	0.395595	0.904164	0.0437527	Other
ACTN3	Q08043	Alpha-actinin-3	0.0389802	0.887164	0.988774	0.00490296	Other
MYL6B	P14649	Myosin light chain 6B	0.236589	0.332804	0.876972	0.0570143	Other
KBTBD12	Q3ZCT8	Kelch repeat and BTB domain-containing protein 12	0.0831168	0.475041	0.934478	0.0294309	Other
COQ10A	Q96MF6	Coenzyme Q-binding protein COQ10 homolog A, mitochondrial	0.175989	0.211555	0.816641	0.0879686	Other
MAP2K6	P52564	Dual specificity mitogen-activated protein kinase kinase 6	0.215953	0.24685	0.832522	0.0796044	Other
SBDS	Q9Y3A5	Ribosome maturation protein SBDS	-0.421424	0.178509	0.78785	0.103556	Other
CPT2	P23786	Carnitine O-palmitoyltransferase 2, mitochondrial	-0.154656	0.524576	0.93861	0.0275148	Other
PPP5C	P53041	Serine/threonine-protein phosphatase 5	-0.180757	0.322782	0.875468	0.0577598	Other
SPTAN1	Q13813	Spectrin alpha chain, non-erythrocytic 1	-0.156274	0.156201	0.779429	0.108223	Other
EIF2S1	P05198	Eukaryotic translation initiation factor 2 subunit 1	0.102599	0.47781	0.934478	0.0294309	Other
OGN	P20774	Mimecan	-0.835624	0.0454905	0.626129	0.203337	Other
HSP90AB1	P08238	Heat shock protein HSP 90-beta	-0.0340926	0.802827	0.970035	0.0132125	Other
HMGB1	P09429	High mobility group protein B1	-0.2673	0.179776	0.78785	0.103556	Other
HDGF	P51858	Hepatoma-derived growth factor	0.0243127	0.911754	0.988774	0.00490296	Other
PHPT1	Q9NRX4	14 kDa phosphohistidine phosphatase	0.0765429	0.662764	0.94033	0.0267199	Other
LAMA4	Q16363	Laminin subunit alpha-4	-0.190927	0.0556373	0.626282	0.20323	Other
HNRNPL	P14866	Heterogeneous nuclear ribonucleoprotein L	-0.254397	0.0461106	0.626129	0.203337	Other
GAPDH	P04406	Glyceraldehyde-3-phosphate dehydrogenase	-0.0340214	0.793464	0.968403	0.0139441	Other
ACSS1	Q9NUB1	Acetyl-coenzyme A synthetase 2-like, mitochondrial	0.00018465	0.999474	0.999836	7.14258e-05	Other
PBXIP1	Q96AQ6	Pre-B-cell leukemia transcription factor-interacting protein 1	-0.0615314	0.637913	0.94033	0.0267199	Other
PSMC5	P62195	26S protease regulatory subunit 8	0.0576353	0.673618	0.940824	0.0264915	Other
GANAB	Q14697	Neutral alpha-glucosidase AB	-0.417983	0.218992	0.819774	0.0863056	Other
LSS	P48449	Lanosterol synthase	0.161852	0.504127	0.934478	0.0294309	Other
KRT5	P13647	Keratin, type II cytoskeletal 5	0.650701	0.222646	0.820516	0.0859131	Other
FAH	P16930	Fumarylacetoacetase	-0.0786311	0.714946	0.944052	0.0250041	Other
CKB	P12277	Creatine kinase B-type	0.177957	0.33289	0.876972	0.0570143	Other
DDX3X	O00571	ATP-dependent RNA helicase DDX3X	0.0168769	0.843489	0.978362	0.00950058	Other
PPIA	P62937	Peptidyl-prolyl cis-trans isomerase A;Peptidyl-prolyl cis-trans isomerase A, N-terminally processed	0.0106064	0.943003	0.989788	0.00445791	Other
COQ8A	Q8NI60	Atypical kinase ADCK3, mitochondrial	0.314786	0.034701	0.607701	0.21631	Other
CYB5R3	P00387	NADH-cytochrome b5 reductase 3;NADH-cytochrome b5 reductase 3 membrane-bound form;NADH-cytochrome b5 reductase 3 soluble form	0.0288754	0.80317	0.970035	0.0132125	Other
RPS5	P46782	40S ribosomal protein S5;40S ribosomal protein S5, N-terminally processed	0.31138	0.160821	0.779429	0.108223	Other
ALDH1B1	P30837	Aldehyde dehydrogenase X, mitochondrial	-0.0615444	0.731574	0.948945	0.0227589	Other
PSMC6	P62333	26S protease regulatory subunit 10B	-0.0130431	0.92397	0.988774	0.00490296	Other
FLOT1	O75955	Flotillin-1	-0.0955145	0.687583	0.942182	0.0258654	Other
EIF3A	Q14152	Eukaryotic translation initiation factor 3 subunit A	-0.217563	0.422978	0.921322	0.0355884	Other
ACYP2	P14621	Acylphosphatase-2	0.11596	0.558558	0.94033	0.0267199	Other
UBXN1	Q04323	UBX domain-containing protein 1	0.130732	0.515074	0.934478	0.0294309	Other
ATP1B1	P05026	Sodium/potassium-transporting ATPase subunit beta-1	0.090844	0.40159	0.9104	0.0407679	Other
NNT	Q13423	NAD(P) transhydrogenase, mitochondrial	0.125395	0.298455	0.869654	0.0606537	Other
HAGH	Q16775	Hydroxyacylglutathione hydrolase, mitochondrial	0.0563666	0.493547	0.934478	0.0294309	Other
DCTN2	Q13561	Dynactin subunit 2	0.292125	0.425464	0.921322	0.0355884	Other
MAOB	P27338	Amine oxidase [flavin-containing] B	-0.0448316	0.779608	0.968403	0.0139441	Other
PSMA3	P25788	Proteasome subunit alpha type-3	-0.182635	0.218832	0.819774	0.0863056	Other
KPNA4	O00629	Importin subunit alpha-3	0.153498	0.190851	0.799115	0.0973907	Other
ACOT2	P49753	Acyl-coenzyme A thioesterase 2, mitochondrial	0.545107	0.260694	0.843494	0.0739181	Other
TNNI2	P48788	Troponin I, fast skeletal muscle	-0.0373109	0.853001	0.978501	0.00943869	Other
COL1A1	P02452	Collagen alpha-1(I) chain	-0.0811146	0.92732	0.988774	0.00490296	Other
RBM3	P98179	RNA-binding protein 3	-0.223851	0.338836	0.878469	0.0562735	Other
ALDH9A1	P49189	4-trimethylaminobutyraldehyde dehydrogenase	0.0980453	0.462195	0.932868	0.0301799	Other
REEP5	Q00765	Receptor expression-enhancing protein 5	0.112959	0.591223	0.94033	0.0267199	Other
NDRG2	Q9UN36	Protein NDRG2	0.0724017	0.423088	0.921322	0.0355884	Other
ABCF1	Q8NE71	ATP-binding cassette sub-family F member 1	-0.0798337	0.576946	0.94033	0.0267199	Other
ITIH4	Q14624	35 kDa inter-alpha-trypsin inhibitor heavy chain H4;70 kDa inter-alpha-trypsin inhibitor heavy chain H4;Inter-alpha-trypsin inhibitor heavy chain H4	0.298825	0.283979	0.869654	0.0606537	Other
MAP4	P27816	Microtubule-associated protein 4	0.0198835	0.919073	0.988774	0.00490296	Other
CAND2	O75155	Cullin-associated NEDD8-dissociated protein 2	0.24425	0.164931	0.779429	0.108223	Other
COX7A1	P24310	Cytochrome c oxidase subunit 7A1, mitochondrial	0.213727	0.509709	0.934478	0.0294309	Other
RPS4Y1	P22090	40S ribosomal protein S4, Y isoform 1	-0.183341	0.406344	0.91165	0.0401719	Other
GOT2	P00505	Aspartate aminotransferase, mitochondrial	0.0695264	0.538251	0.94033	0.0267199	Other
CAVIN4	Q5BKX8	Muscle-related coiled-coil protein	-0.120501	0.520027	0.936449	0.028516	Other
MSI2	Q96DH6	RNA-binding protein Musashi homolog 2	0.0694257	0.705262	0.943481	0.0252668	Other
PTGR2	Q8N8N7	Prostaglandin reductase 2	0.155358	0.26625	0.849696	0.0707363	Other
VPS35	Q96QK1	Vacuolar protein sorting-associated protein 35	-0.085868	0.791511	0.968403	0.0139441	Other
H1-0	P07305	Histone H1.0;Histone H1.0, N-terminally processed	-0.0888864	0.596178	0.94033	0.0267199	Other
RPA1	P27694	Replication protein A 70 kDa DNA-binding subunit;Replication protein A 70 kDa DNA-binding subunit, N-terminally processed	-0.46203	0.0903818	0.676479	0.169746	Other
EHD2	Q9NZN4	EH domain-containing protein 2	-0.0516806	0.618142	0.94033	0.0267199	Other
PPIB	P23284	Peptidyl-prolyl cis-trans isomerase B	-0.142685	0.332632	0.876972	0.0570143	Other
GUF1	Q8N442	Translation factor GUF1, mitochondrial	0.269698	0.168668	0.779429	0.108223	Other
TARDBP	Q13148	TAR DNA-binding protein 43	0.329466	0.121522	0.730525	0.136365	Other
SLC2A4	P14672	Solute carrier family 2, facilitated glucose transporter member 4	0.113186	0.613432	0.94033	0.0267199	Other
CAVIN1	Q6NZI2	Polymerase I and transcript release factor	-0.000964801	0.993419	0.996535	0.00150749	Other
MPI	P34949	Mannose-6-phosphate isomerase	-0.127567	0.550343	0.94033	0.0267199	Other
BCL2L13	Q9BXK5	Bcl-2-like protein 13	0.158815	0.176258	0.781446	0.107101	Other
BCAM	P50895	Basal cell adhesion molecule	-0.0319255	0.817635	0.971708	0.012464	Other
SLC37A4	NaN	NaN	0.526637	0.0106049	0.466466	0.33118	Other
NOL3	O60936	Nucleolar protein 3	-0.00806554	0.94388	0.989788	0.00445791	Other
THRAP3	Q9Y2W1	Thyroid hormone receptor-associated protein 3	-0.325815	0.219769	0.819774	0.0863056	Other
ALDH1A1	P00352	Retinal dehydrogenase 1	0.10818	0.247732	0.832522	0.0796044	Other
PPP1R2	P41236	Protein phosphatase inhibitor 2	0.133657	0.504478	0.934478	0.0294309	Other
SERPINA3	P01011	Alpha-1-antichymotrypsin;Alpha-1-antichymotrypsin His-Pro-less	0.0416662	0.808856	0.971708	0.012464	Other
NDUFB11	Q9NX14	NADH dehydrogenase [ubiquinone] 1 beta subcomplex subunit 11, mitochondrial	-0.00596301	0.980318	0.995497	0.00196025	Other
IDH3B	O43837	Isocitrate dehydrogenase [NAD] subunit beta, mitochondrial	0.035329	0.842512	0.978362	0.00950058	Other
SAFB	Q15424	Scaffold attachment factor B1	-0.227027	0.281706	0.869654	0.0606537	Other
ECH1	Q13011	Delta(3,5)-Delta(2,4)-dienoyl-CoA isomerase, mitochondrial	0.0906671	0.502044	0.934478	0.0294309	Other
RPS7	P62081	40S ribosomal protein S7	0.0655187	0.636058	0.94033	0.0267199	Other
SRL	Q86TD4	Sarcalumenin	0.0430574	0.63008	0.94033	0.0267199	Other
DNAJB4	Q9UDY4	DnaJ homolog subfamily B member 4	0.00700124	0.945354	0.989788	0.00445791	Other
ATAD3A	Q9NVI7	ATPase family AAA domain-containing protein 3A	-0.0520339	0.788631	0.968403	0.0139441	Other
CHCHD3	Q9NX63	MICOS complex subunit MIC19	0.10644	0.547506	0.94033	0.0267199	Other
DES	P17661	Desmin	-0.022398	0.788208	0.968403	0.0139441	Other
HIBCH	Q6NVY1	3-hydroxyisobutyryl-CoA hydrolase, mitochondrial	0.156797	0.151974	0.779429	0.108223	Other
TOM1	O60784	Target of Myb protein 1	0.0908197	0.680243	0.940824	0.0264915	Other
DYSF	O75923	Dysferlin	-0.0616253	0.508911	0.934478	0.0294309	Other
LMOD3	Q0VAK6	Leiomodin-3	-0.0276054	0.851365	0.978476	0.00944961	Other
TMPO	P42166;P42167	Lamina-associated polypeptide 2, isoform alpha;Lamina-associated polypeptide 2, isoforms beta/gamma;Thymopentin;Thymopoietin	-0.0184172	0.931688	0.988774	0.00490296	Other
FILIP1	Q7Z7B0	Filamin-A-interacting protein 1	0.0119355	0.950426	0.989788	0.00445791	Other
STAC3	Q96MF2	SH3 and cysteine-rich domain-containing protein 3	0.341634	0.0366693	0.61782	0.209138	Other
OTUB1	Q96FW1	Ubiquitin thioesterase OTUB1	0.453877	0.11858	0.722304	0.14128	Other
HSPB3	Q12988	Heat shock protein beta-3	-0.164588	0.33764	0.878469	0.0562735	Other
IARS2	Q9NSE4	Isoleucine--tRNA ligase, mitochondrial	0.036901	0.736998	0.949078	0.022698	Other
IGFN1	Q86VF2	Immunoglobulin-like and fibronectin type III domain-containing protein 1	-0.954655	0.042944	0.626129	0.203337	Other
DSP	P15924	Desmoplakin	0.734087	0.105466	0.706975	0.150596	Other
SF3B3	Q15393	Splicing factor 3B subunit 3	-0.430441	0.13053	0.737405	0.132294	Other
PSMA4	P25789	Proteasome subunit alpha type-4	-0.0752463	0.599954	0.94033	0.0267199	Other
ASPN	Q9BXN1	Asporin	-0.940253	0.0589172	0.626282	0.20323	Other
TPM4	P67936	Tropomyosin alpha-4 chain	-0.0207952	0.816191	0.971708	0.012464	Other
PRKAR2A	P13861	cAMP-dependent protein kinase type II-alpha regulatory subunit	0.0745834	0.371486	0.89862	0.0464239	Other
PPP3CB	P16298	Serine/threonine-protein phosphatase 2B catalytic subunit beta isoform	0.0462637	0.841766	0.978362	0.00950058	Other
LUM	P51884	Lumican	-0.813785	0.0103623	0.466466	0.33118	Other
HSD17B10	Q99714	3-hydroxyacyl-CoA dehydrogenase type-2	0.154352	0.291404	0.869654	0.0606537	Other
HNRNPU	Q00839	Heterogeneous nuclear ribonucleoprotein U	-0.307144	0.0588776	0.626282	0.20323	Other
KRT6A	P02538	Keratin, type II cytoskeletal 6A	0.189813	0.772483	0.968403	0.0139441	Other
KIAA1217	Q5T5P2	Sickle tail protein homolog	0.0131919	0.961277	0.991681	0.00362822	Other
MYOZ1	Q9NP98	Myozenin-1	0.0833807	0.375711	0.89862	0.0464239	Other
USP5	P45974	Ubiquitin carboxyl-terminal hydrolase 5	0.0719724	0.661337	0.94033	0.0267199	Other
IGHG3	NaN	NaN	0.0583634	0.6685	0.94033	0.0267199	Other
PRKACA	P17612	cAMP-dependent protein kinase catalytic subunit alpha	0.103429	0.551926	0.94033	0.0267199	Other
YWHAQ	P27348	14-3-3 protein theta	-0.173582	0.633168	0.94033	0.0267199	Other
CSRP1	P21291	Cysteine and glycine-rich protein 1	-0.404226	0.203078	0.813417	0.0896867	Other
CCT8	P50990	T-complex protein 1 subunit theta	-0.110355	0.383962	0.899549	0.0459751	Other
HADHB	P55084	3-ketoacyl-CoA thiolase;Trifunctional enzyme subunit beta, mitochondrial	0.100455	0.456297	0.931554	0.0307919	Other
MYH9	P35579	Myosin-9	-0.222874	0.0918757	0.677462	0.169115	Other
FKBP3	Q00688	Peptidyl-prolyl cis-trans isomerase FKBP3	-0.0234152	0.845339	0.978362	0.00950058	Other
H1-2	P16403	Histone H1.2	-0.0695378	0.716436	0.944672	0.024719	Other
RPS16	P62249	40S ribosomal protein S16	0.14883	0.423445	0.921322	0.0355884	Other
PLIN3	O60664	Perilipin-3	-0.063168	0.537882	0.94033	0.0267199	Other
PPA2	Q9H2U2	Inorganic pyrophosphatase 2, mitochondrial	0.5789	0.0741502	0.66258	0.178762	Other
TALDO1	P37837	Transaldolase	0.527958	0.108075	0.707248	0.150428	Other
RPL23	P62829	60S ribosomal protein L23	-0.0778062	0.610072	0.94033	0.0267199	Other
AK1	P00568	Adenylate kinase isoenzyme 1	0.000294685	0.998094	0.999836	7.14258e-05	Other
DARS1	P14868	Aspartate--tRNA ligase, cytoplasmic	0.0889425	0.644372	0.94033	0.0267199	Other
GLOD4	Q9HC38	Glyoxalase domain-containing protein 4	-0.198492	0.354185	0.887282	0.0519382	Other
USP15	Q9Y4E8	Ubiquitin carboxyl-terminal hydrolase 15	-0.0478358	0.705739	0.943481	0.0252668	Other
DBT	P11182	Lipoamide acyltransferase component of branched-chain alpha-keto acid dehydrogenase complex, mitochondrial	-0.236184	0.444725	0.927569	0.032654	Other
PDHA1	P08559	Pyruvate dehydrogenase E1 component subunit alpha, somatic form, mitochondrial	0.0906404	0.347783	0.878699	0.05616	Other
HSP90B1	P14625	Endoplasmin	-0.086984	0.560899	0.94033	0.0267199	Other
RPL22	P35268	60S ribosomal protein L22	-0.0816078	0.649407	0.94033	0.0267199	Other
PURA	Q00577	Transcriptional activator protein Pur-alpha	0.0228847	0.833842	0.975951	0.0105721	Other
PSMB6	P28072	Proteasome subunit beta type-6	0.0484144	0.687972	0.942182	0.0258654	Other
PLCL1	Q15111	Inactive phospholipase C-like protein 1	0.472357	0.089503	0.676479	0.169746	Other
HSP90AA1	P07900	Heat shock protein HSP 90-alpha	0.0505948	0.696598	0.943481	0.0252668	Other
HNRNPM	P52272	Heterogeneous nuclear ribonucleoprotein M	-0.026604	0.774588	0.968403	0.0139441	Other
PANK4	Q9NVE7	Pantothenate kinase 4	0.278725	0.0841082	0.673375	0.171743	Other
IMMT	Q16891	MICOS complex subunit MIC60	0.0752633	0.643464	0.94033	0.0267199	Other
TRIP10	Q15642	Cdc42-interacting protein 4	0.126142	0.334263	0.876972	0.0570143	Other
DDX1	Q92499	ATP-dependent RNA helicase DDX1	-0.0560273	0.624622	0.94033	0.0267199	Other
ACAA1	P09110	3-ketoacyl-CoA thiolase, peroxisomal	-0.142493	0.390871	0.901843	0.0448688	Other
MRPS30	Q9NP92	28S ribosomal protein S30, mitochondrial	0.146821	0.661142	0.94033	0.0267199	Other
GBE1	Q04446	1,4-alpha-glucan-branching enzyme	-0.123755	0.320586	0.875468	0.0577598	Other
NOS1	P29475	Nitric oxide synthase, brain	-0.0425475	0.80182	0.970035	0.0132125	Other
DYNC1LI1	Q9Y6G9	Cytoplasmic dynein 1 light intermediate chain 1	-0.0713837	0.80435	0.970623	0.0129492	Other
GLUD1	P00367	Glutamate dehydrogenase 1, mitochondrial	0.0107773	0.930595	0.988774	0.00490296	Other
PLIN4	Q96Q06	Perilipin-4	0.0448076	0.70354	0.943481	0.0252668	Other
DYNC1H1	Q14204	Cytoplasmic dynein 1 heavy chain 1	-0.0965338	0.486156	0.934478	0.0294309	Other
EIF4G1	Q04637	Eukaryotic translation initiation factor 4 gamma 1	0.0803806	0.554724	0.94033	0.0267199	Other
ADSS1	Q8N142	Adenylosuccinate synthetase isozyme 1	-0.0122801	0.940748	0.989788	0.00445791	Other
CNDP2	Q96KP4	Cytosolic non-specific dipeptidase	-0.106834	0.465838	0.934478	0.0294309	Other
SYNE2	Q8WXH0	Nesprin-2	-0.0026954	0.976363	0.993157	0.00298221	Other
PAFAH1B2	P68402	Platelet-activating factor acetylhydrolase IB subunit beta	0.0381428	0.913821	0.988774	0.00490296	Other
ADSL	P30566	Adenylosuccinate lyase	0.120331	0.212758	0.816641	0.0879686	Other
EIF2S3	P41091	Eukaryotic translation initiation factor 2 subunit 3	-0.343272	0.0588586	0.626282	0.20323	Other
MT-CO2	P00403	Cytochrome c oxidase subunit 2	0.120317	0.571808	0.94033	0.0267199	Other
MAPT	P10636	Microtubule-associated protein tau	0.105591	0.557324	0.94033	0.0267199	Other
ARL6IP5	O75915	PRA1 family protein 3	-0.0950222	0.365868	0.897691	0.046873	Other
DNAJC11	Q9NVH1	DnaJ homolog subfamily C member 11	0.109533	0.493885	0.934478	0.0294309	Other
SLC27A1	Q6PCB7	Long-chain fatty acid transport protein 1	0.177632	0.21236	0.816641	0.0879686	Other
PPA1	Q15181	Inorganic pyrophosphatase	-0.288275	0.105006	0.706975	0.150596	Other
RAB21	Q9UL25	Ras-related protein Rab-21	0.18837	0.29211	0.869654	0.0606537	Other
OGDH	Q02218	2-oxoglutarate dehydrogenase, mitochondrial	0.0477603	0.641163	0.94033	0.0267199	Other
CACNA1S	Q13698	Voltage-dependent L-type calcium channel subunit alpha-1S	-0.178102	0.114512	0.710318	0.148547	Other
CAVIN2	O95810	Serum deprivation-response protein	0.129641	0.236225	0.830316	0.0807567	Other
LMO7	Q8WWI1	LIM domain only protein 7	-0.13455	0.392499	0.901843	0.0448688	Other
KIF5B	P33176	Kinesin-1 heavy chain	-0.165979	0.302471	0.869654	0.0606537	Other
HSPA5	P11021	78 kDa glucose-regulated protein	-0.0324799	0.781993	0.968403	0.0139441	Other
HNRNPA3	P51991	Heterogeneous nuclear ribonucleoprotein A3	0.0609748	0.725761	0.945264	0.024447	Other
SPTB	P11277	Spectrin beta chain, erythrocytic	-0.191787	0.0872992	0.676479	0.169746	Other
HSPA4	P34932	Heat shock 70 kDa protein 4	-0.0362899	0.74848	0.957645	0.0187957	Other
MYO18B	Q8IUG5	Unconventional myosin-XVIIIb	-0.0166316	0.946674	0.989788	0.00445791	Other
MARCKS	P29966	Myristoylated alanine-rich C-kinase substrate	-0.810926	0.0191867	0.509111	0.293187	Other
TIPRL	O75663	TIP41-like protein	0.145077	0.396694	0.904164	0.0437527	Other
VDAC3	Q9Y277	Voltage-dependent anion-selective channel protein 3	0.0721296	0.550457	0.94033	0.0267199	Other
SDHA	P31040	Succinate dehydrogenase [ubiquinone] flavoprotein subunit, mitochondrial	0.0374397	0.707596	0.944052	0.0250041	Other
VCP	P55072	Transitional endoplasmic reticulum ATPase	-0.0809323	0.528014	0.94033	0.0267199	Other
NAMPT	P43490	Nicotinamide phosphoribosyltransferase	-0.0202152	0.883763	0.988529	0.00501075	Other
CUTC	Q9NTM9	Copper homeostasis protein cutC homolog	-0.0221646	0.958319	0.991681	0.00362822	Other
SEC23A	Q15436	Protein transport protein Sec23A	-0.111991	0.578815	0.94033	0.0267199	Other
FECH	P22830	Ferrochelatase, mitochondrial	0.130376	0.220293	0.819774	0.0863056	Other
PLCD4	Q9BRC7	1-phosphatidylinositol 4,5-bisphosphate phosphodiesterase delta-4	-0.0213774	0.876346	0.988529	0.00501075	Other
PDIA3	P30101	Protein disulfide-isomerase A3	-0.128049	0.343033	0.878469	0.0562735	Other
UBR3	Q6ZT12	E3 ubiquitin-protein ligase UBR3	-0.213245	0.22616	0.820516	0.0859131	Other
MYOZ2	Q9NPC6	Myozenin-2	0.383152	0.0199859	0.509111	0.293187	Other
TPM3	P06753	Tropomyosin alpha-3 chain	0.262901	0.0794256	0.662658	0.17871	Other
EFTUD2	Q15029	116 kDa U5 small nuclear ribonucleoprotein component	-0.0480202	0.750772	0.957953	0.0186559	Other
CA4	P22748	Carbonic anhydrase 4	0.121929	0.555265	0.94033	0.0267199	Other
LMNA	P02545	Lamin-A/C;Prelamin-A/C	-0.211146	0.0749326	0.662658	0.17871	Other
FBLN5	Q9UBX5	Fibulin-5	-0.154848	0.472999	0.934478	0.0294309	Other
PHKG1	Q16816	Phosphorylase b kinase gamma catalytic chain, skeletal muscle/heart isoform	-0.0159039	0.92124	0.988774	0.00490296	Other
FERMT2	Q96AC1	Fermitin family homolog 2	-0.103834	0.425682	0.921322	0.0355884	Other
ACTR3	P61158	Actin-related protein 3	-0.0867167	0.430788	0.921322	0.0355884	Other
CAV1	Q03135	Caveolin-1	-0.119753	0.391875	0.901843	0.0448688	Other
USP14	P54578	Ubiquitin carboxyl-terminal hydrolase 14	-0.076052	0.474547	0.934478	0.0294309	Other
CFL1	P23528	Cofilin-1	-0.0852709	0.730096	0.947975	0.0232033	Other
HSPA2	P54652	Heat shock-related 70 kDa protein 2	-0.035429	0.769593	0.968403	0.0139441	Other
ENO3	P13929	Beta-enolase	-0.0120309	0.917663	0.988774	0.00490296	Other
RBMX	P38159	RNA-binding motif protein, X chromosome;RNA-binding motif protein, X chromosome, N-terminally processed	-0.118438	0.576572	0.94033	0.0267199	Other
LRRC2	Q9BYS8	Leucine-rich repeat-containing protein 2	-0.0624978	0.751564	0.95809	0.0185935	Other
AOC3	Q16853	Membrane primary amine oxidase	0.125785	0.428933	0.921322	0.0355884	Other
RPN2	P04844	Dolichyl-diphosphooligosaccharide--protein glycosyltransferase subunit 2	-0.0152456	0.932293	0.988774	0.00490296	Other
AFG3L2	Q9Y4W6	AFG3-like protein 2	-0.253057	0.242548	0.830316	0.0807567	Other
NDUFA11	Q86Y39	NADH dehydrogenase [ubiquinone] 1 alpha subcomplex subunit 11	0.0388762	0.723828	0.945264	0.024447	Other
LRPPRC	P42704	Leucine-rich PPR motif-containing protein, mitochondrial	-0.0356828	0.760067	0.962797	0.0164651	Other
ATP5MG	O75964	ATP synthase subunit g, mitochondrial	0.141131	0.435778	0.921322	0.0355884	Other
PGAM2	P15259	Phosphoglycerate mutase 2	0.173231	0.252716	0.838993	0.0762415	Other
HNRNPD	Q14103	Heterogeneous nuclear ribonucleoprotein D0	-0.118091	0.460153	0.932618	0.030296	Other
IPO5	O00410	Importin-5	0.228551	0.251494	0.836921	0.0773158	Other
MAP2K1	Q02750	Dual specificity mitogen-activated protein kinase kinase 1	-0.0222239	0.90238	0.988774	0.00490296	Other
BGN	P21810	Biglycan	-0.268471	0.259289	0.840889	0.0752614	Other
SVIL	O95425	Supervillin	0.0544332	0.504262	0.934478	0.0294309	Other
COL4A2	P08572	Canstatin;Collagen alpha-2(IV) chain	0.424635	0.404628	0.91165	0.0401719	Other
HNRNPAB	Q99729	Heterogeneous nuclear ribonucleoprotein A/B	-0.13975	0.471107	0.934478	0.0294309	Other
HSPB2	Q16082	Heat shock protein beta-2	0.106125	0.541235	0.94033	0.0267199	Other
HNRNPDL	O14979	Heterogeneous nuclear ribonucleoprotein D-like	-0.315479	0.07554	0.662658	0.17871	Other
PEBP1	P30086	Hippocampal cholinergic neurostimulating peptide;Phosphatidylethanolamine-binding protein 1	0.20574	0.0291533	0.559504	0.252197	Other
P4HB	P07237	Protein disulfide-isomerase	-0.101886	0.408925	0.912969	0.0395441	Other
CES1	P23141	Liver carboxylesterase 1	0.0929594	0.578457	0.94033	0.0267199	Other
SERPINH1	P50454	Serpin H1	-0.261913	0.170102	0.779429	0.108223	Other
ALDH4A1	P30038	Delta-1-pyrroline-5-carboxylate dehydrogenase, mitochondrial	0.0845871	0.456049	0.931554	0.0307919	Other
PSMD2	Q13200	26S proteasome non-ATPase regulatory subunit 2	0.00935046	0.929864	0.988774	0.00490296	Other
VAPA	Q9P0L0	Vesicle-associated membrane protein-associated protein A	0.143775	0.233968	0.830316	0.0807567	Other
ACSL1	P33121	Long-chain-fatty-acid--CoA ligase 1	0.0399488	0.701454	0.943481	0.0252668	Other
PDCD6IP	Q8WUM4	Programmed cell death 6-interacting protein	-0.0389164	0.818841	0.971708	0.012464	Other
MYO1C	O00159	Unconventional myosin-Ic	-0.0554579	0.679631	0.940824	0.0264915	Other
SLC16A3	O15427	Monocarboxylate transporter 4	0.00207824	0.991456	0.996535	0.00150749	Other
SLMAP	Q14BN4	Sarcolemmal membrane-associated protein	0.138089	0.348068	0.878699	0.05616	Other
PERM1	Q5SV97	PGC-1 and ERR-induced regulator in muscle protein 1	0.218684	0.341725	0.878469	0.0562735	Other
NME2	P22392	Nucleoside diphosphate kinase B	0.164435	0.381353	0.89862	0.0464239	Other
ADPRHL1	Q8NDY3	[Protein ADP-ribosylarginine] hydrolase-like protein 1	0.0102231	0.939528	0.989788	0.00445791	Other
FHL3	Q13643	Four and a half LIM domains protein 3	-0.0425247	0.78053	0.968403	0.0139441	Other
SF3A1	Q15459	Splicing factor 3A subunit 1	0.17683	0.444221	0.927569	0.032654	Other
EEF1G	P26641	Elongation factor 1-gamma	-0.0356113	0.766049	0.96751	0.0143444	Other
OXSR1	O95747	Serine/threonine-protein kinase OSR1	-0.131211	0.391359	0.901843	0.0448688	Other
PSMC3	P17980	26S protease regulatory subunit 6A	0.00389099	0.967721	0.992976	0.00306116	Other
RPS26	P62854	40S ribosomal protein S26	-0.185797	0.265058	0.847822	0.0716952	Other
YWHAH	Q04917	14-3-3 protein eta	0.217055	0.514434	0.934478	0.0294309	Other
H3-3A	P84243	Histone H3.3	0.284934	0.475168	0.934478	0.0294309	Other
ILF2	Q12905	Interleukin enhancer-binding factor 2	-0.0596067	0.66504	0.94033	0.0267199	Other
TOR1AIP1	Q5JTV8	Torsin-1A-interacting protein 1	-0.414552	0.01809	0.509111	0.293187	Other
NDUFV1	P49821	NADH dehydrogenase [ubiquinone] flavoprotein 1, mitochondrial	0.0937945	0.536164	0.94033	0.0267199	Other
CKM	P06732	Creatine kinase M-type;Creatine kinase M-type, N-terminally processed	0.0185121	0.810962	0.971708	0.012464	Other
IDE	P14735	Insulin-degrading enzyme	0.292681	0.345494	0.878469	0.0562735	Other
GPD1	P21695	Glycerol-3-phosphate dehydrogenase [NAD(+)], cytoplasmic	0.0160554	0.881863	0.988529	0.00501075	Other
CDH13	P55290	Cadherin-13	-0.0385365	0.70206	0.943481	0.0252668	Other
LIMCH1	Q9UPQ0	LIM and calponin homology domains-containing protein 1	-0.149133	0.321436	0.875468	0.0577598	Other
EEF2	P13639	Elongation factor 2	-0.0388425	0.637298	0.94033	0.0267199	Other
TXNRD1	Q16881	Thioredoxin reductase 1, cytoplasmic	0.189158	0.161137	0.779429	0.108223	Other
FBP2	O00757	Fructose-1,6-bisphosphatase isozyme 2	-0.0485417	0.797575	0.968403	0.0139441	Other
COL1A2	P08123	Collagen alpha-2(I) chain	-0.0718598	0.935884	0.989788	0.00445791	Other
FXR1	P51114	Fragile X mental retardation syndrome-related protein 1	0.201363	0.0924919	0.678436	0.168491	Other
PARP1	P09874	Poly [ADP-ribose] polymerase 1	-0.13015	0.475943	0.934478	0.0294309	Other
LAMB2	P55268	Laminin subunit beta-2	-0.135883	0.374956	0.89862	0.0464239	Other
VIM	P08670	Vimentin	-0.504041	0.024668	0.556384	0.254625	Other
LAMA2	P24043	Laminin subunit alpha-2	-0.00830714	0.946379	0.989788	0.00445791	Other
OBSL1	O75147	Obscurin-like protein 1	-0.0565182	0.79692	0.968403	0.0139441	Other
SDHC	Q99643	Succinate dehydrogenase cytochrome b560 subunit, mitochondrial	0.146494	0.286972	0.869654	0.0606537	Other
VDAC1	P21796	Voltage-dependent anion-selective channel protein 1	0.0406281	0.767524	0.967868	0.0141837	Other
FEM1A	Q9BSK4	Protein fem-1 homolog A	-0.115014	0.51483	0.934478	0.0294309	Other
FABP4	P15090	Fatty acid-binding protein, adipocyte	-0.0420389	0.745301	0.954675	0.0201446	Other
CA3	P07451	Carbonic anhydrase 3	0.14126	0.142581	0.75953	0.119455	Other
PRELP	P51888	Prolargin	-0.769892	0.0175991	0.509111	0.293187	Other
SLC25A13	Q9UJS0	Calcium-binding mitochondrial carrier protein Aralar2	0.00188049	0.99369	0.996535	0.00150749	Other
MYL3	P08590	Myosin light chain 3	0.299141	0.055952	0.626282	0.20323	Other
RPS4X	P62701	40S ribosomal protein S4, X isoform	-0.106987	0.449369	0.93048	0.0312931	Other
NDUFS1	P28331	NADH-ubiquinone oxidoreductase 75 kDa subunit, mitochondrial	0.0265293	0.867808	0.987194	0.00559761	Other
SGCG	Q13326	Gamma-sarcoglycan	-0.108599	0.338967	0.878469	0.0562735	Other
HSPG2	P98160	Basement membrane-specific heparan sulfate proteoglycan core protein;Endorepellin;LG3 peptide	-0.00378386	0.969516	0.993157	0.00298221	Other
UBA1	P22314	Ubiquitin-like modifier-activating enzyme 1	-0.000192642	0.998563	0.999836	7.14258e-05	Other
SUCLA2	Q9P2R7	Succinyl-CoA ligase [ADP-forming] subunit beta, mitochondrial	0.133174	0.150855	0.779429	0.108223	Other
TNNT1	P13805	Troponin T, slow skeletal muscle	0.224994	0.183783	0.794692	0.0998011	Other
LAMP2	P13473	Lysosome-associated membrane glycoprotein 2	0.190248	0.190479	0.799115	0.0973907	Other
MEMO1	Q9Y316	Protein MEMO1	0.200027	0.196624	0.8073	0.092965	Other
RDX	P35241	Radixin	0.013358	0.942315	0.989788	0.00445791	Other
NARS1	O43776	Asparagine--tRNA ligase, cytoplasmic	-0.100234	0.525517	0.939094	0.027291	Other
RPS15	P62841	40S ribosomal protein S15	0.169624	0.283057	0.869654	0.0606537	Other
CALR	P27797	Calreticulin	-0.0748587	0.537256	0.94033	0.0267199	Other
XRCC5	P13010	X-ray repair cross-complementing protein 5	-0.218613	0.137442	0.743463	0.128741	Other
DDOST	P39656	Dolichyl-diphosphooligosaccharide--protein glycosyltransferase 48 kDa subunit	0.126357	0.651612	0.94033	0.0267199	Other
COL15A1	P39059	Collagen alpha-1(XV) chain;Restin;Restin-2;Restin-3;Restin-4	-0.15896	0.156934	0.779429	0.108223	Other
PFN2	P35080	Profilin-2	0.0967379	0.512828	0.934478	0.0294309	Other
ANXA2	P07355	Annexin A2	-0.178448	0.303168	0.869654	0.0606537	Other
DCN	P07585	Decorin	-0.818843	0.0195687	0.509111	0.293187	Other
OLA1	Q9NTK5	Obg-like ATPase 1	-0.0378383	0.689822	0.942182	0.0258654	Other
NDUFA10	O95299	NADH dehydrogenase [ubiquinone] 1 alpha subcomplex subunit 10, mitochondrial	0.135551	0.331409	0.876972	0.0570143	Other
HSDL2	Q6YN16	Hydroxysteroid dehydrogenase-like protein 2	0.100325	0.398062	0.904164	0.0437527	Other
LAMC1	P11047	Laminin subunit gamma-1	-0.0875419	0.463242	0.932868	0.0301799	Other
GPX4	P36969	Phospholipid hydroperoxide glutathione peroxidase, mitochondrial	-0.0941049	0.61457	0.94033	0.0267199	Other
HNRNPA1	P09651	Heterogeneous nuclear ribonucleoprotein A1;Heterogeneous nuclear ribonucleoprotein A1, N-terminally processed	-0.229422	0.179951	0.78785	0.103556	Other
CUL3	Q13618	Cullin-3	0.00984589	0.953296	0.990659	0.00407559	Other
ARHGDIA	P52565	Rho GDP-dissociation inhibitor 1	0.0587749	0.659784	0.94033	0.0267199	Other
CAPZA1	P52907	F-actin-capping protein subunit alpha-1	-0.14339	0.348093	0.878699	0.05616	Other
DAP3	P51398	28S ribosomal protein S29, mitochondrial	0.186168	0.453305	0.93048	0.0312931	Other
MFAP4	P55083	Microfibril-associated glycoprotein 4	-0.503276	0.0682197	0.65344	0.184794	Other
SUCLG1	P53597	Succinyl-CoA ligase [ADP/GDP-forming] subunit alpha, mitochondrial	0.143733	0.239923	0.830316	0.0807567	Other
GPI	P06744	Glucose-6-phosphate isomerase	-0.035861	0.732209	0.948945	0.0227589	Other
APOOL	Q6UXV4	MICOS complex subunit MIC27	0.0387217	0.705759	0.943481	0.0252668	Other
GOT1	P17174	Aspartate aminotransferase, cytoplasmic	0.128766	0.190524	0.799115	0.0973907	Other
ENDOG	Q14249	Endonuclease G, mitochondrial	-0.215926	0.0804082	0.662658	0.17871	Other
FBN1	P35555	Fibrillin-1	-0.0562003	0.900228	0.988774	0.00490296	Other
SYPL2	Q5VXT5	Synaptophysin-like protein 2	0.0513585	0.796763	0.968403	0.0139441	Other
HP1BP3	Q5SSJ5	Heterochromatin protein 1-binding protein 3	-0.135655	0.29035	0.869654	0.0606537	Other
TCP1	P17987	T-complex protein 1 subunit alpha	0.146163	0.459271	0.932519	0.0303421	Other
NEXN	Q0ZGT2	Nexilin	-0.109242	0.491301	0.934478	0.0294309	Other
SKP1	P63208	S-phase kinase-associated protein 1	0.115719	0.431556	0.921322	0.0355884	Other
TNXB	P22105	Tenascin-X	-1.09974	0.000185872	0.0437609	1.35891	Downregulated
RPS2	P15880	40S ribosomal protein S2	0.112342	0.372186	0.89862	0.0464239	Other
APOO	Q9BUR5	Apolipoprotein O	-0.0284103	0.843265	0.978362	0.00950058	Other
VWA1	Q6PCB0	von Willebrand factor A domain-containing protein 1	-0.203111	0.0943769	0.682045	0.166187	Other
ATP5PO	P48047	ATP synthase subunit O, mitochondrial	0.269732	0.20755	0.814617	0.0890466	Other
BLVRA	P53004	Biliverdin reductase A	-0.0805955	0.538484	0.94033	0.0267199	Other
CAPN3	P20807	Calpain-3	0.0541763	0.749358	0.957893	0.018683	Other
PIP4K2C	Q8TBX8	Phosphatidylinositol 5-phosphate 4-kinase type-2 gamma	0.0624981	0.629281	0.94033	0.0267199	Other
SGCA	Q16586	Alpha-sarcoglycan	0.0719426	0.488063	0.934478	0.0294309	Other
EIF4A2	Q14240	Eukaryotic initiation factor 4A-II;Eukaryotic initiation factor 4A-II, N-terminally processed	0.0757128	0.680274	0.940824	0.0264915	Other
ASB2	Q96Q27	Ankyrin repeat and SOCS box protein 2	0.153663	0.386873	0.901843	0.0448688	Other
TPP1	O14773	Tripeptidyl-peptidase 1	0.152886	0.368424	0.89862	0.0464239	Other
SUN2	Q9UH99	SUN domain-containing protein 2	-0.0750346	0.628721	0.94033	0.0267199	Other
YWHAB	P31946	14-3-3 protein beta/alpha;14-3-3 protein beta/alpha, N-terminally processed	-0.058099	0.627909	0.94033	0.0267199	Other
TIMM44	O43615	Mitochondrial import inner membrane translocase subunit TIM44	-0.0023036	0.986434	0.996535	0.00150749	Other
PACSIN3	Q9UKS6	Protein kinase C and casein kinase substrate in neurons protein 3	-0.190663	0.0969376	0.685907	0.163735	Other
CPT1B	Q92523	Carnitine O-palmitoyltransferase 1, muscle isoform	0.163216	0.385205	0.900955	0.045297	Other
NES	P48681	Nestin	-0.239206	0.379577	0.89862	0.0464239	Other
PSMA6	P60900	Proteasome subunit alpha type-6	-0.0540956	0.551108	0.94033	0.0267199	Other
DLD	P09622	Dihydrolipoyl dehydrogenase, mitochondrial	0.0709467	0.452513	0.93048	0.0312931	Other
SNTB1	Q13884	Beta-1-syntrophin	-0.258337	0.103033	0.700721	0.154455	Other
LMNB2	Q03252	Lamin-B2	-0.0422913	0.666587	0.94033	0.0267199	Other
COL6A2	P12110	Collagen alpha-2(VI) chain	-0.345357	0.0588664	0.626282	0.20323	Other
NDUFS2	O75306	NADH dehydrogenase [ubiquinone] iron-sulfur protein 2, mitochondrial	0.0766474	0.640588	0.94033	0.0267199	Other
ALDH2	P05091	Aldehyde dehydrogenase, mitochondrial	0.0828263	0.637756	0.94033	0.0267199	Other
GDI1	P31150	Rab GDP dissociation inhibitor alpha	0.0373281	0.653994	0.94033	0.0267199	Other
CASQ1	P31415	Calsequestrin-1	-0.0429471	0.703247	0.943481	0.0252668	Other
CPPED1	Q9BRF8	Serine/threonine-protein phosphatase CPPED1	-0.131248	0.455907	0.931554	0.0307919	Other
TUBA4A	P68366	Tubulin alpha-4A chain	0.0399574	0.791658	0.968403	0.0139441	Other
ALDOC	P09972	Fructose-bisphosphate aldolase C	-0.0922912	0.633414	0.94033	0.0267199	Other
TRDN	Q13061	Triadin	0.199522	0.640544	0.94033	0.0267199	Other
TXN	P10599	Thioredoxin	0.250511	0.0738807	0.66258	0.178762	Other
SYNM	O15061	Synemin	0.0777184	0.493271	0.934478	0.0294309	Other
NUMA1	Q14980	Nuclear mitotic apparatus protein 1	-0.29004	0.0859284	0.676479	0.169746	Other
CKMT2	P17540	Creatine kinase S-type, mitochondrial	0.166097	0.21668	0.818785	0.08683	Other
CYRIB	Q9NUQ9	Protein FAM49B	-0.446114	0.0117247	0.474449	0.323811	Other
EIF3G	O75821	Eukaryotic translation initiation factor 3 subunit G	0.395487	0.166051	0.779429	0.108223	Other
LMCD1	Q9NZU5	LIM and cysteine-rich domains protein 1	-0.0288	0.817121	0.971708	0.012464	Other
DPT	Q07507	Dermatopontin	-0.319923	0.128598	0.737405	0.132294	Other
HNRNPA2B1	P22626	Heterogeneous nuclear ribonucleoproteins A2/B1	-0.0605679	0.626395	0.94033	0.0267199	Other
CAPN1	P07384	Calpain-1 catalytic subunit	0.144035	0.0645207	0.640327	0.193598	Other
MT-CYB	P00156	Cytochrome b	0.209366	0.161618	0.779429	0.108223	Other
PKM	P14618	Pyruvate kinase PKM	-0.0454639	0.704518	0.943481	0.0252668	Other
ATP2A2	P16615	Sarcoplasmic/endoplasmic reticulum calcium ATPase 2	0.301266	0.0776116	0.662658	0.17871	Other
COL6A1	P12109	Collagen alpha-1(VI) chain	-0.338168	0.0653186	0.640327	0.193598	Other
IDH3A	P50213	Isocitrate dehydrogenase [NAD] subunit alpha, mitochondrial	0.29808	0.0456099	0.626129	0.203337	Other
COL6A3	P12111	Collagen alpha-3(VI) chain	-0.367427	0.0546098	0.626282	0.20323	Other
LMNB1	P20700	Lamin-B1	-0.241223	0.16869	0.779429	0.108223	Other
RSL1D1	O76021	Ribosomal L1 domain-containing protein 1	-0.226311	0.257234	0.840282	0.0755751	Other
TMEM143	Q96AN5	Transmembrane protein 143	0.0978478	0.570269	0.94033	0.0267199	Other
MVP	Q14764	Major vault protein	-0.412883	0.515236	0.934478	0.0294309	Other

## Sheet: Fig. 1k
Note: The time points were renamed for clarity in the manuscript, time points R3 and S3 (Figure 1A) are named R4 and S4 in the raw data
Highlighted columns are plotted in the Figure 1k
Significance column shows the direction of change of proteins with significant change in abundance
gene_name	Uniprot	Protein name	gene_name	Uniprot	Protein name	log2 (S4/R4)	P.Value (S4/R4)	adj.P.Value (S4/R4)	-log10(adj. p-value (S4/R4))	Significance (S4/R4)
CRYAB	P02511	Alpha-crystallin B chain	CRYAB	P02511	Alpha-crystallin B chain	1.15431	1.45111e-05	0.00418696	2.3781	Upregulated
XIRP1	Q702N8	Xin actin-binding repeat-containing protein 1	XIRP1	Q702N8	Xin actin-binding repeat-containing protein 1	0.575353	1.49534e-05	0.00418696	2.3781	Upregulated
HSPB1	P04792	Heat shock protein beta-1	HSPB1	P04792	Heat shock protein beta-1	1.04535	4.85483e-06	0.00226559	2.64482	Upregulated
PLIN5	Q00G26	Perilipin-5	PLIN5	Q00G26	Perilipin-5	0.475378	0.0512001	0.496818	0.303802	Other
FLNC	Q14315	Filamin-C	FLNC	Q14315	Filamin-C	0.362627	8.76741e-05	0.0175348	1.7561	Upregulated
PDLIM3	Q53GG5	PDZ and LIM domain protein 3	PDLIM3	Q53GG5	PDZ and LIM domain protein 3	0.56787	2.67902e-06	0.00187532	2.72693	Upregulated
SMTNL2	Q2TAL5	Smoothelin-like protein 2	SMTNL2	Q2TAL5	Smoothelin-like protein 2	0.486632	0.00187761	0.101102	0.995241	Other
GYS1	P13807	Glycogen [starch] synthase, muscle	GYS1	P13807	Glycogen [starch] synthase, muscle	-0.463385	0.000189902	0.0265863	1.57534	Downregulated
DEPTOR	Q8TB45	DEP domain-containing mTOR-interacting protein	DEPTOR	Q8TB45	DEP domain-containing mTOR-interacting protein	0.473909	0.0169559	0.312345	0.505366	Other
STYXL2	Q5VZP5	Inactive dual specificity phosphatase 27	STYXL2	Q5VZP5	Inactive dual specificity phosphatase 27	0.81464	5.09086e-05	0.0118787	1.92523	Upregulated
ANKRD23	Q86SG2	Ankyrin repeat domain-containing protein 23	ANKRD23	Q86SG2	Ankyrin repeat domain-containing protein 23	0.198017	0.72716	0.927162	0.0328445	Other
CPEB3	Q8NE35	Cytoplasmic polyadenylation element-binding protein 3	CPEB3	Q8NE35	Cytoplasmic polyadenylation element-binding protein 3	0.952768	1.81023e-06	0.00187532	2.72693	Upregulated
HSPB6	O14558	Heat shock protein beta-6	HSPB6	O14558	Heat shock protein beta-6	0.356751	0.10062	0.579706	0.236792	Other
HSPB7	Q9UBY9	Heat shock protein beta-7	HSPB7	Q9UBY9	Heat shock protein beta-7	0.199813	0.135109	0.62906	0.201308	Other
PPP1R12B	O60237	Protein phosphatase 1 regulatory subunit 12B	PPP1R12B	O60237	Protein phosphatase 1 regulatory subunit 12B	0.16713	0.0927907	0.579706	0.236792	Other
HAX1	O00165	HCLS1-associated protein X-1	HAX1	O00165	HCLS1-associated protein X-1	1.15348	0.00241175	0.120588	0.918698	Other
PYGM	P11217	Glycogen phosphorylase, muscle form	PYGM	P11217	Glycogen phosphorylase, muscle form	-0.649201	0.00110321	0.0743956	1.12845	Other
NRAP	Q86VF7	Nebulin-related-anchoring protein	NRAP	Q86VF7	Nebulin-related-anchoring protein	0.259635	0.0314725	0.431975	0.364541	Other
PCBP1	Q15365	Poly(rC)-binding protein 1	PCBP1	Q15365	Poly(rC)-binding protein 1	0.252209	0.0468702	0.488687	0.310969	Other
PYGB	P11216	Glycogen phosphorylase, brain form	PYGB	P11216	Glycogen phosphorylase, brain form	-0.876869	0.000531067	0.0511075	1.29151	Other
IGHV3-7	P01780	Ig heavy chain V-III region JON	IGHV3-7	P01780	Ig heavy chain V-III region JON	-0.20904	0.432896	0.806445	0.0934254	Other
CDC42	P60953	Cell division control protein 42 homolog	CDC42	P60953	Cell division control protein 42 homolog	0.0243667	0.831928	0.949974	0.0222881	Other
AGL	P35573	4-alpha-glucanotransferase;Amylo-alpha-1,6-glucosidase;Glycogen debranching enzyme	AGL	P35573	4-alpha-glucanotransferase;Amylo-alpha-1,6-glucosidase;Glycogen debranching enzyme	-0.464735	0.00396998	0.179289	0.746446	Other
RPS3A	P61247	40S ribosomal protein S3a	RPS3A	P61247	40S ribosomal protein S3a	-0.260856	0.19681	0.654648	0.183992	Other
STBD1	O95210	Starch-binding domain-containing protein 1	STBD1	O95210	Starch-binding domain-containing protein 1	-0.217142	0.0507574	0.496818	0.303802	Other
ETFB	P38117	Electron transfer flavoprotein subunit beta	ETFB	P38117	Electron transfer flavoprotein subunit beta	-0.143574	0.495621	0.824552	0.0837817	Other
IDI2	Q9BXS1	Isopentenyl-diphosphate delta-isomerase 2	IDI2	Q9BXS1	Isopentenyl-diphosphate delta-isomerase 2	-0.446606	0.0343149	0.444822	0.351813	Other
HBA1	P69905	Hemoglobin subunit alpha	HBA1	P69905	Hemoglobin subunit alpha	0.128204	0.745709	0.930161	0.0314417	Other
CDK5RAP3	Q96JB5	CDK5 regulatory subunit-associated protein 3	CDK5RAP3	Q96JB5	CDK5 regulatory subunit-associated protein 3	0.0363412	0.935345	0.986422	0.00593711	Other
RPS24	P62847	40S ribosomal protein S24	RPS24	P62847	40S ribosomal protein S24	-0.17451	0.157471	0.62906	0.201308	Other
EPM2A	O95278	Laforin	EPM2A	O95278	Laforin	-0.332931	0.304877	0.742772	0.129144	Other
ALB	P02768	Serum albumin	ALB	P02768	Serum albumin	0.0390533	0.792082	0.942244	0.0258368	Other
PRKAB2	O43741	5'-AMP-activated protein kinase subunit beta-2	PRKAB2	O43741	5'-AMP-activated protein kinase subunit beta-2	-0.0693479	0.554043	0.8496	0.0707857	Other
TMEM33	P57088	Transmembrane protein 33	TMEM33	P57088	Transmembrane protein 33	0.483058	0.340778	0.757221	0.120777	Other
ERP29	P30040	Endoplasmic reticulum resident protein 29	ERP29	P30040	Endoplasmic reticulum resident protein 29	0.19847	0.565089	0.859331	0.0658395	Other
PSME1	Q06323	Proteasome activator complex subunit 1	PSME1	Q06323	Proteasome activator complex subunit 1	-0.145207	0.312728	0.747132	0.126602	Other
VPS4A	Q9UN37	Vacuolar protein sorting-associated protein 4A	VPS4A	Q9UN37	Vacuolar protein sorting-associated protein 4A	0.355745	0.137182	0.62906	0.201308	Other
MYLK2	Q9H1R3	Myosin light chain kinase 2, skeletal/cardiac muscle	MYLK2	Q9H1R3	Myosin light chain kinase 2, skeletal/cardiac muscle	-0.209133	0.170552	0.636884	0.19594	Other
ECHS1	P30084	Enoyl-CoA hydratase, mitochondrial	ECHS1	P30084	Enoyl-CoA hydratase, mitochondrial	-0.0473083	0.666348	0.900471	0.0455305	Other
RNPEP	Q9H4A4	Aminopeptidase B	RNPEP	Q9H4A4	Aminopeptidase B	-0.824578	0.213475	0.666926	0.175922	Other
PRDX3	P30048	Thioredoxin-dependent peroxide reductase, mitochondrial	PRDX3	P30048	Thioredoxin-dependent peroxide reductase, mitochondrial	0.0989777	0.420503	0.793667	0.100362	Other
PGP	A6NDG6	Phosphoglycolate phosphatase	PGP	A6NDG6	Phosphoglycolate phosphatase	-0.184739	0.338366	0.757221	0.120777	Other
KARS1	Q15046	Lysine--tRNA ligase	KARS1	Q15046	Lysine--tRNA ligase	-0.120879	0.498554	0.824552	0.0837817	Other
CLINT1	Q14677	Clathrin interactor 1	CLINT1	Q14677	Clathrin interactor 1	0.109784	0.564156	0.859331	0.0658395	Other
MYPN	Q86TC9	Myopalladin	MYPN	Q86TC9	Myopalladin	0.37991	0.00112777	0.0743956	1.12845	Other
TF	P02787	Serotransferrin	TF	P02787	Serotransferrin	0.111361	0.437719	0.808827	0.0921441	Other
DLST	P36957	Dihydrolipoyllysine-residue succinyltransferase component of 2-oxoglutarate dehydrogenase complex, mitochondrial	DLST	P36957	Dihydrolipoyllysine-residue succinyltransferase component of 2-oxoglutarate dehydrogenase complex, mitochondrial	0.00187953	0.988701	0.999786	9.27984e-05	Other
COPS3	Q9UNS2	COP9 signalosome complex subunit 3	COPS3	Q9UNS2	COP9 signalosome complex subunit 3	-0.412748	0.143031	0.62906	0.201308	Other
MYOZ3	Q8TDC0	Myozenin-3	MYOZ3	Q8TDC0	Myozenin-3	-0.0494808	0.761359	0.933364	0.0299488	Other
HBB	P68871	Hemoglobin subunit beta;LVV-hemorphin-7;Spinorphin	HBB	P68871	Hemoglobin subunit beta;LVV-hemorphin-7;Spinorphin	0.070069	0.840787	0.949974	0.0222881	Other
IGLC1	NaN	NaN	IGLC1	NaN	NaN	-0.047595	0.837186	0.949974	0.0222881	Other
PGM5	Q15124	Phosphoglucomutase-like protein 5	PGM5	Q15124	Phosphoglucomutase-like protein 5	0.245937	0.0250857	0.402267	0.395486	Other
GSTM2	P28161	Glutathione S-transferase Mu 2	GSTM2	P28161	Glutathione S-transferase Mu 2	0.0871239	0.582234	0.862485	0.0642486	Other
XIRP2	A4UGR9	Xin actin-binding repeat-containing protein 2	XIRP2	A4UGR9	Xin actin-binding repeat-containing protein 2	0.571801	0.0402748	0.472949	0.325186	Other
C4orf54	D6RIA3	NaN	C4orf54	D6RIA3	NaN	0.252023	0.00441963	0.1875	0.727	Other
RHOA	P61586	Transforming protein RhoA	RHOA	P61586	Transforming protein RhoA	0.634224	0.0513383	0.496818	0.303802	Other
HECTD1	Q9ULT8	E3 ubiquitin-protein ligase HECTD1	HECTD1	Q9ULT8	E3 ubiquitin-protein ligase HECTD1	-0.392774	0.0734263	0.534862	0.271758	Other
CAMK2B	Q13554	Calcium/calmodulin-dependent protein kinase type II subunit beta	CAMK2B	Q13554	Calcium/calmodulin-dependent protein kinase type II subunit beta	0.0883153	0.630578	0.885466	0.0528282	Other
U2AF2	P26368	Splicing factor U2AF 65 kDa subunit	U2AF2	P26368	Splicing factor U2AF 65 kDa subunit	0.54276	0.0896876	0.568707	0.245111	Other
HBG2	P69892	Hemoglobin subunit gamma-2	HBG2	P69892	Hemoglobin subunit gamma-2	-0.0891327	0.755065	0.930161	0.0314417	Other
PYGL	P06737	Glycogen phosphorylase, liver form	PYGL	P06737	Glycogen phosphorylase, liver form	-0.735137	0.00116907	0.0743956	1.12845	Other
MYBPC1	Q00872	Myosin-binding protein C, slow-type	MYBPC1	Q00872	Myosin-binding protein C, slow-type	-0.373001	0.000389794	0.0461221	1.33609	Downregulated
CIRBP	Q14011	Cold-inducible RNA-binding protein	CIRBP	Q14011	Cold-inducible RNA-binding protein	0.205403	0.321011	0.751267	0.124206	Other
UBXN6	Q9BZV1	UBX domain-containing protein 6	UBXN6	Q9BZV1	UBX domain-containing protein 6	0.275547	0.726555	0.927162	0.0328445	Other
DNAJB6	O75190	DnaJ homolog subfamily B member 6	DNAJB6	O75190	DnaJ homolog subfamily B member 6	0.134544	0.161558	0.62906	0.201308	Other
TTR	P02766	Transthyretin	TTR	P02766	Transthyretin	-0.0938115	0.701003	0.912641	0.0396999	Other
RBP4	P02753	Plasma retinol-binding protein(1-176);Plasma retinol-binding protein(1-179);Plasma retinol-binding protein(1-181);Plasma retinol-binding protein(1-182);Retinol-binding protein 4	RBP4	P02753	Plasma retinol-binding protein(1-176);Plasma retinol-binding protein(1-179);Plasma retinol-binding protein(1-181);Plasma retinol-binding protein(1-182);Retinol-binding protein 4	0.311913	0.248987	0.689386	0.161538	Other
MB	P02144	Myoglobin	MB	P02144	Myoglobin	-0.188362	0.222439	0.670297	0.173733	Other
UFM1	P61960	Ubiquitin-fold modifier 1	UFM1	P61960	Ubiquitin-fold modifier 1	-0.37529	0.156101	0.62906	0.201308	Other
RCSD1	Q6JBY9	CapZ-interacting protein	RCSD1	Q6JBY9	CapZ-interacting protein	-0.396063	0.0137894	0.288428	0.539962	Other
TPI1	P60174	Triosephosphate isomerase	TPI1	P60174	Triosephosphate isomerase	-0.0867227	0.340951	0.757221	0.120777	Other
SOD2	P04179	Superoxide dismutase [Mn], mitochondrial	SOD2	P04179	Superoxide dismutase [Mn], mitochondrial	-0.0324634	0.749465	0.930161	0.0314417	Other
SUGP2	Q8IX01	SURP and G-patch domain-containing protein 2	SUGP2	Q8IX01	SURP and G-patch domain-containing protein 2	0.238361	0.175333	0.640902	0.193208	Other
HIBADH	P31937	3-hydroxyisobutyrate dehydrogenase, mitochondrial	HIBADH	P31937	3-hydroxyisobutyrate dehydrogenase, mitochondrial	-0.150698	0.202031	0.654648	0.183992	Other
GARS1	P41250	Glycine--tRNA ligase	GARS1	P41250	Glycine--tRNA ligase	0.0443401	0.814007	0.945681	0.0242552	Other
CUL2	Q13617	Cullin-2	CUL2	Q13617	Cullin-2	-0.262649	0.0278121	0.418245	0.378569	Other
PSMD11	O00231	26S proteasome non-ATPase regulatory subunit 11	PSMD11	O00231	26S proteasome non-ATPase regulatory subunit 11	0.15522	0.497713	0.824552	0.0837817	Other
IGKC	NaN	NaN	IGKC	NaN	NaN	0.132362	0.506638	0.831488	0.0801439	Other
CLU	P10909	Clusterin;Clusterin alpha chain;Clusterin beta chain	CLU	P10909	Clusterin;Clusterin alpha chain;Clusterin beta chain	0.272522	0.0870841	0.564302	0.248488	Other
IGHA1	P01876	Ig alpha-1 chain C region	IGHA1	P01876	Ig alpha-1 chain C region	0.132898	0.587468	0.863924	0.0635246	Other
DMAC1	Q96GE9	Transmembrane protein 261	DMAC1	Q96GE9	Transmembrane protein 261	-0.249239	0.285649	0.727106	0.138402	Other
LEMD2	Q8NC56	LEM domain-containing protein 2	LEMD2	Q8NC56	LEM domain-containing protein 2	0.331144	0.0146274	0.288428	0.539962	Other
SGCD	Q92629	Delta-sarcoglycan	SGCD	Q92629	Delta-sarcoglycan	0.385513	0.000532927	0.0511075	1.29151	Other
YWHAE	P62258	14-3-3 protein epsilon	YWHAE	P62258	14-3-3 protein epsilon	0.122997	0.357433	0.766784	0.115327	Other
APOD	P05090	Apolipoprotein D	APOD	P05090	Apolipoprotein D	-0.259246	0.395116	0.780201	0.107794	Other
SH3BGR	P55822	SH3 domain-binding glutamic acid-rich protein	SH3BGR	P55822	SH3 domain-binding glutamic acid-rich protein	-0.0519314	0.627002	0.883991	0.0535521	Other
RPL9	P32969	60S ribosomal protein L9	RPL9	P32969	60S ribosomal protein L9	0.292478	0.00858878	0.242854	0.614655	Other
RPS6KA3	P51812	Ribosomal protein S6 kinase alpha-3	RPS6KA3	P51812	Ribosomal protein S6 kinase alpha-3	0.0989923	0.492779	0.823259	0.0844635	Other
GPD1L	Q8N335	Glycerol-3-phosphate dehydrogenase 1-like protein	GPD1L	Q8N335	Glycerol-3-phosphate dehydrogenase 1-like protein	-0.42721	0.0155036	0.293311	0.532672	Other
DNPEP	Q9ULA0	Aspartyl aminopeptidase	DNPEP	Q9ULA0	Aspartyl aminopeptidase	0.0518942	0.731444	0.929469	0.0317649	Other
RPL6	Q02878	60S ribosomal protein L6	RPL6	Q02878	60S ribosomal protein L6	-0.002484	0.987289	0.999786	9.27984e-05	Other
MYH7B	A7E2Y1	Myosin-7B	MYH7B	A7E2Y1	Myosin-7B	-0.162922	0.421777	0.793667	0.100362	Other
MRPS18B	Q9Y676	28S ribosomal protein S18b, mitochondrial	MRPS18B	Q9Y676	28S ribosomal protein S18b, mitochondrial	-0.565356	0.0946847	0.579706	0.236792	Other
SERPINF1	P36955	Pigment epithelium-derived factor	SERPINF1	P36955	Pigment epithelium-derived factor	0.415735	0.129758	0.62906	0.201308	Other
PROB1	E7EW31	Proline-rich basic protein 1	PROB1	E7EW31	Proline-rich basic protein 1	0.302061	0.0012662	0.0770728	1.1131	Other
SERPINA1	P01009	Alpha-1-antitrypsin;Short peptide from AAT	SERPINA1	P01009	Alpha-1-antitrypsin;Short peptide from AAT	-0.0466865	0.710072	0.913247	0.0394118	Other
PRDX6	P30041	Peroxiredoxin-6	PRDX6	P30041	Peroxiredoxin-6	-0.00349013	0.97723	0.997174	0.00122921	Other
TNS1	Q9HBL0	Tensin-1	TNS1	Q9HBL0	Tensin-1	-0.0574594	0.516199	0.83674	0.0774096	Other
SARS1	P49591	Serine--tRNA ligase, cytoplasmic	SARS1	P49591	Serine--tRNA ligase, cytoplasmic	0.117351	0.483018	0.814374	0.0891762	Other
OBSCN	Q5VST9	Obscurin	OBSCN	Q5VST9	Obscurin	0.11621	0.292966	0.734194	0.134189	Other
KLHL34	Q8N239	Kelch-like protein 34	KLHL34	Q8N239	Kelch-like protein 34	0.41015	0.147133	0.62906	0.201308	Other
AKR7A2	O43488	Aflatoxin B1 aldehyde reductase member 2	AKR7A2	O43488	Aflatoxin B1 aldehyde reductase member 2	0.0321285	0.849728	0.951696	0.0215019	Other
NDUFA8	P51970	NADH dehydrogenase [ubiquinone] 1 alpha subcomplex subunit 8	NDUFA8	P51970	NADH dehydrogenase [ubiquinone] 1 alpha subcomplex subunit 8	-0.0466315	0.82805	0.949443	0.0225312	Other
GYG1	P46976	Glycogenin-1	GYG1	P46976	Glycogenin-1	-0.198705	0.0927151	0.579706	0.236792	Other
EIF3L	Q9Y262	Eukaryotic translation initiation factor 3 subunit L	EIF3L	Q9Y262	Eukaryotic translation initiation factor 3 subunit L	0.357191	0.0504799	0.496818	0.303802	Other
SGCB	Q16585	Beta-sarcoglycan	SGCB	Q16585	Beta-sarcoglycan	0.185779	0.229434	0.679056	0.168095	Other
SYNPO2	Q9UMS6	Synaptopodin-2	SYNPO2	Q9UMS6	Synaptopodin-2	-0.0208715	0.822159	0.948229	0.0230868	Other
NEDD8	Q15843	NEDD8	NEDD8	Q15843	NEDD8	0.0959589	0.738529	0.929469	0.0317649	Other
RPL18A	Q02543	60S ribosomal protein L18a	RPL18A	Q02543	60S ribosomal protein L18a	0.0530391	0.705242	0.913247	0.0394118	Other
PDLIM1	O00151	PDZ and LIM domain protein 1	PDLIM1	O00151	PDZ and LIM domain protein 1	0.213526	0.190397	0.654648	0.183992	Other
COQ9	O75208	Ubiquinone biosynthesis protein COQ9, mitochondrial	COQ9	O75208	Ubiquinone biosynthesis protein COQ9, mitochondrial	-0.16965	0.238595	0.685717	0.163855	Other
HSD17B4	P51659	(3R)-hydroxyacyl-CoA dehydrogenase;Enoyl-CoA hydratase 2;Peroxisomal multifunctional enzyme type 2	HSD17B4	P51659	(3R)-hydroxyacyl-CoA dehydrogenase;Enoyl-CoA hydratase 2;Peroxisomal multifunctional enzyme type 2	-0.255341	0.579588	0.861382	0.0648044	Other
GPNMB	Q14956	Transmembrane glycoprotein NMB	GPNMB	Q14956	Transmembrane glycoprotein NMB	0.840319	0.0632628	0.533278	0.273046	Other
PSMA2	P25787	Proteasome subunit alpha type-2	PSMA2	P25787	Proteasome subunit alpha type-2	-0.0234672	0.85576	0.953347	0.0207488	Other
IGHM	P01871	Ig mu chain C region	IGHM	P01871	Ig mu chain C region	0.168962	0.454159	0.808827	0.0921441	Other
F13A1	P00488	Coagulation factor XIII A chain	F13A1	P00488	Coagulation factor XIII A chain	0.630099	0.0857029	0.563392	0.249189	Other
GLYR1	Q49A26	Putative oxidoreductase GLYR1	GLYR1	Q49A26	Putative oxidoreductase GLYR1	-1.88309	0.0108271	0.256914	0.590213	Other
HNRNPH3	P31942	Heterogeneous nuclear ribonucleoprotein H3	HNRNPH3	P31942	Heterogeneous nuclear ribonucleoprotein H3	0.245019	0.0353941	0.45047	0.346334	Other
PGAM1	P18669	Phosphoglycerate mutase 1	PGAM1	P18669	Phosphoglycerate mutase 1	0.0420239	0.779165	0.940399	0.0266878	Other
ADIPOQ	Q15848	Adiponectin	ADIPOQ	Q15848	Adiponectin	0.318258	0.222634	0.670297	0.173733	Other
SPEG	Q15772	Striated muscle preferentially expressed protein kinase	SPEG	Q15772	Striated muscle preferentially expressed protein kinase	-0.110778	0.344079	0.759795	0.119303	Other
COASY	Q13057	Bifunctional coenzyme A synthase;Dephospho-CoA kinase;Phosphopantetheine adenylyltransferase	COASY	Q13057	Bifunctional coenzyme A synthase;Dephospho-CoA kinase;Phosphopantetheine adenylyltransferase	0.0014311	0.996071	0.999786	9.27984e-05	Other
DDX6	P26196	Probable ATP-dependent RNA helicase DDX6	DDX6	P26196	Probable ATP-dependent RNA helicase DDX6	-0.113021	0.268364	0.705244	0.151661	Other
MAP7D1	Q3KQU3	MAP7 domain-containing protein 1	MAP7D1	Q3KQU3	MAP7 domain-containing protein 1	0.0176472	0.9439	0.988081	0.00520724	Other
CUL5	Q93034	Cullin-5	CUL5	Q93034	Cullin-5	-0.27972	0.0285326	0.418245	0.378569	Other
MYL4	P12829	Myosin light chain 4	MYL4	P12829	Myosin light chain 4	-0.205041	0.550535	0.8496	0.0707857	Other
A2M	P01023	Alpha-2-macroglobulin	A2M	P01023	Alpha-2-macroglobulin	0.0784963	0.708775	0.913247	0.0394118	Other
ATP5F1C	P36542	ATP synthase subunit gamma, mitochondrial	ATP5F1C	P36542	ATP synthase subunit gamma, mitochondrial	-0.0890516	0.447121	0.808827	0.0921441	Other
RYR1	P21817	Ryanodine receptor 1	RYR1	P21817	Ryanodine receptor 1	-0.233254	0.0882065	0.566464	0.246828	Other
ATP5F1A	P25705	ATP synthase subunit alpha, mitochondrial	ATP5F1A	P25705	ATP synthase subunit alpha, mitochondrial	-0.135833	0.292045	0.734194	0.134189	Other
PSMD4	P55036	26S proteasome non-ATPase regulatory subunit 4	PSMD4	P55036	26S proteasome non-ATPase regulatory subunit 4	-0.237339	0.29814	0.740064	0.130731	Other
RNF123	Q5XPI4	E3 ubiquitin-protein ligase RNF123	RNF123	Q5XPI4	E3 ubiquitin-protein ligase RNF123	-0.114614	0.38596	0.774175	0.111161	Other
RPS18	P62269	40S ribosomal protein S18	RPS18	P62269	40S ribosomal protein S18	0.141218	0.335783	0.757221	0.120777	Other
ABRA	Q8N0Z2	Actin-binding Rho-activating protein	ABRA	Q8N0Z2	Actin-binding Rho-activating protein	0.328697	0.249371	0.689386	0.161538	Other
NDUFS5	O43920	NADH dehydrogenase [ubiquinone] iron-sulfur protein 5	NDUFS5	O43920	NADH dehydrogenase [ubiquinone] iron-sulfur protein 5	-0.189561	0.347319	0.762141	0.117965	Other
IGHG1	P01857	Ig gamma-1 chain C region	IGHG1	P01857	Ig gamma-1 chain C region	0.223126	0.257256	0.693946	0.158674	Other
RPL24	P83731	60S ribosomal protein L24	RPL24	P83731	60S ribosomal protein L24	-0.0867775	0.701462	0.912641	0.0396999	Other
BAG2	O95816	BAG family molecular chaperone regulator 2	BAG2	O95816	BAG family molecular chaperone regulator 2	-0.261115	0.546795	0.8496	0.0707857	Other
CACNB1	Q02641	Voltage-dependent L-type calcium channel subunit beta-1	CACNB1	Q02641	Voltage-dependent L-type calcium channel subunit beta-1	0.0478654	0.779188	0.940399	0.0266878	Other
RPS8	P62241	40S ribosomal protein S8	RPS8	P62241	40S ribosomal protein S8	0.0866817	0.509889	0.834023	0.0788218	Other
SORBS1	Q9BX66	Sorbin and SH3 domain-containing protein 1	SORBS1	Q9BX66	Sorbin and SH3 domain-containing protein 1	0.241486	0.023617	0.386273	0.413106	Other
SRRM1	Q8IYB3	Serine/arginine repetitive matrix protein 1	SRRM1	Q8IYB3	Serine/arginine repetitive matrix protein 1	-0.385128	0.13525	0.62906	0.201308	Other
PRKCSH	P14314	Glucosidase 2 subunit beta	PRKCSH	P14314	Glucosidase 2 subunit beta	0.0649104	0.877847	0.964928	0.0155049	Other
STRN3	Q13033	Striatin-3	STRN3	Q13033	Striatin-3	0.56793	0.00146047	0.0817861	1.08732	Other
COX5A	P20674	Cytochrome c oxidase subunit 5A, mitochondrial	COX5A	P20674	Cytochrome c oxidase subunit 5A, mitochondrial	0.0276249	0.895209	0.971545	0.0125371	Other
MYH3	P11055	Myosin-3	MYH3	P11055	Myosin-3	-0.316736	0.172792	0.636884	0.19594	Other
NIPSNAP2	O75323	Protein NipSnap homolog 2	NIPSNAP2	O75323	Protein NipSnap homolog 2	-0.142985	0.243832	0.687443	0.162763	Other
CMPK1	P30085	UMP-CMP kinase	CMPK1	P30085	UMP-CMP kinase	0.204285	0.0435789	0.472949	0.325186	Other
SOD1	P00441	Superoxide dismutase [Cu-Zn]	SOD1	P00441	Superoxide dismutase [Cu-Zn]	-0.089653	0.472218	0.810456	0.0912705	Other
NDUFB4	O95168	NADH dehydrogenase [ubiquinone] 1 beta subcomplex subunit 4	NDUFB4	O95168	NADH dehydrogenase [ubiquinone] 1 beta subcomplex subunit 4	-0.164609	0.684777	0.907811	0.0420047	Other
NUP160	Q12769	Nuclear pore complex protein Nup160	NUP160	Q12769	Nuclear pore complex protein Nup160	-0.157557	0.690149	0.909709	0.0410975	Other
RPL31	P62899	60S ribosomal protein L31	RPL31	P62899	60S ribosomal protein L31	0.890347	0.022556	0.375933	0.42489	Other
PPOX	P50336	Protoporphyrinogen oxidase	PPOX	P50336	Protoporphyrinogen oxidase	-0.114696	0.88234	0.965814	0.0151064	Other
DPM1	O60762	Dolichol-phosphate mannosyltransferase subunit 1	DPM1	O60762	Dolichol-phosphate mannosyltransferase subunit 1	-0.174047	0.514897	0.836259	0.0776591	Other
ACSL3	O95573	Long-chain-fatty-acid--CoA ligase 3	ACSL3	O95573	Long-chain-fatty-acid--CoA ligase 3	0.0118474	0.943878	0.988081	0.00520724	Other
MAPK12	P53778	Mitogen-activated protein kinase 12	MAPK12	P53778	Mitogen-activated protein kinase 12	-0.0386511	0.78838	0.942244	0.0258368	Other
ARVCF	O00192	Armadillo repeat protein deleted in velo-cardio-facial syndrome	ARVCF	O00192	Armadillo repeat protein deleted in velo-cardio-facial syndrome	0.396776	0.469686	0.810456	0.0912705	Other
ABLIM3	O94929	Actin-binding LIM protein 3	ABLIM3	O94929	Actin-binding LIM protein 3	-0.124719	0.57913	0.861382	0.0648044	Other
ADHFE1	Q8IWW8	Hydroxyacid-oxoacid transhydrogenase, mitochondrial	ADHFE1	Q8IWW8	Hydroxyacid-oxoacid transhydrogenase, mitochondrial	-0.4062	0.0459169	0.488687	0.310969	Other
IGHG2	P01859	Ig gamma-2 chain C region	IGHG2	P01859	Ig gamma-2 chain C region	-0.00561857	0.974881	0.997174	0.00122921	Other
GET3	O43681	ATPase ASNA1	GET3	O43681	ATPase ASNA1	0.692545	0.066263	0.533278	0.273046	Other
CAT	P04040	Catalase	CAT	P04040	Catalase	0.141597	0.542719	0.848548	0.0713237	Other
COQ5	Q5HYK3	2-methoxy-6-polyprenyl-1,4-benzoquinol methylase, mitochondrial	COQ5	Q5HYK3	2-methoxy-6-polyprenyl-1,4-benzoquinol methylase, mitochondrial	0.0736794	0.676068	0.906604	0.0425822	Other
VBP1	P61758	Prefoldin subunit 3	VBP1	P61758	Prefoldin subunit 3	-0.364314	0.194374	0.654648	0.183992	Other
SRRM2	Q9UQ35	Serine/arginine repetitive matrix protein 2	SRRM2	Q9UQ35	Serine/arginine repetitive matrix protein 2	0.152723	0.316897	0.750024	0.124925	Other
GTPBP4	Q9BZE4	Nucleolar GTP-binding protein 1	GTPBP4	Q9BZE4	Nucleolar GTP-binding protein 1	-0.399591	0.130635	0.62906	0.201308	Other
CMYA5	Q8N3K9	Cardiomyopathy-associated protein 5	CMYA5	Q8N3K9	Cardiomyopathy-associated protein 5	-0.108737	0.205002	0.656758	0.182595	Other
RPL4	P36578	60S ribosomal protein L4	RPL4	P36578	60S ribosomal protein L4	-0.0118814	0.941595	0.988081	0.00520724	Other
GRHPR	Q9UBQ7	Glyoxylate reductase/hydroxypyruvate reductase	GRHPR	Q9UBQ7	Glyoxylate reductase/hydroxypyruvate reductase	-0.0285521	0.827272	0.949328	0.0225837	Other
ROCK2	O75116	Rho-associated protein kinase 2	ROCK2	O75116	Rho-associated protein kinase 2	0.365799	0.1346	0.62906	0.201308	Other
CYC1	P08574	Cytochrome c1, heme protein, mitochondrial	CYC1	P08574	Cytochrome c1, heme protein, mitochondrial	-0.251804	0.172208	0.636884	0.19594	Other
CAMK2A	Q9UQM7	Calcium/calmodulin-dependent protein kinase type II subunit alpha	CAMK2A	Q9UQM7	Calcium/calmodulin-dependent protein kinase type II subunit alpha	-0.0911764	0.546476	0.8496	0.0707857	Other
TRIM54	Q9BYV2	Tripartite motif-containing protein 54	TRIM54	Q9BYV2	Tripartite motif-containing protein 54	1.83358	0.0010444	0.0743956	1.12845	Other
ITGB1BP2	Q9UKP3	Integrin beta-1-binding protein 2	ITGB1BP2	Q9UKP3	Integrin beta-1-binding protein 2	-0.246553	0.36642	0.770103	0.113451	Other
C3	P01024	Acylation stimulating protein;C3a anaphylatoxin;C3-beta-c;Complement C3;Complement C3 alpha chain;Complement C3 beta chain;Complement C3b alpha' chain;Complement C3c alpha' chain fragment 1;Complement C3c alpha' chain fragment 2;Complement C3d fragment;Complement C3dg fragment;Complement C3f fragment;Complement C3g fragment	C3	P01024	Acylation stimulating protein;C3a anaphylatoxin;C3-beta-c;Complement C3;Complement C3 alpha chain;Complement C3 beta chain;Complement C3b alpha' chain;Complement C3c alpha' chain fragment 1;Complement C3c alpha' chain fragment 2;Complement C3d fragment;Complement C3dg fragment;Complement C3f fragment;Complement C3g fragment	0.17225	0.369323	0.77057	0.113188	Other
RPL19	P84098	60S ribosomal protein L19	RPL19	P84098	60S ribosomal protein L19	0.0398095	0.821844	0.948229	0.0230868	Other
PRMT1	Q99873	Protein arginine N-methyltransferase 1	PRMT1	Q99873	Protein arginine N-methyltransferase 1	0.197489	0.498854	0.824552	0.0837817	Other
ALPK3	Q96L96	Alpha-protein kinase 3	ALPK3	Q96L96	Alpha-protein kinase 3	0.502667	0.00795535	0.242035	0.616121	Other
MT-ND5	P03915	NADH-ubiquinone oxidoreductase chain 5	MT-ND5	P03915	NADH-ubiquinone oxidoreductase chain 5	-0.323834	0.210449	0.663578	0.178108	Other
GSTO1	P78417	Glutathione S-transferase omega-1	GSTO1	P78417	Glutathione S-transferase omega-1	-0.699327	0.0363772	0.454715	0.342261	Other
ZYX	Q15942	Zyxin	ZYX	Q15942	Zyxin	-0.0759964	0.77069	0.938985	0.0273416	Other
IGKV3-20	P01619	Ig kappa chain V-III region B6	IGKV3-20	P01619	Ig kappa chain V-III region B6	0.226372	0.397439	0.782135	0.106718	Other
RAD23A	P54725	UV excision repair protein RAD23 homolog A	RAD23A	P54725	UV excision repair protein RAD23 homolog A	-0.219037	0.291816	0.734194	0.134189	Other
UNC45B	Q8IWX7	Protein unc-45 homolog B	UNC45B	Q8IWX7	Protein unc-45 homolog B	-0.174282	0.32554	0.752686	0.123386	Other
JPH1	Q9HDC5	Junctophilin-1	JPH1	Q9HDC5	Junctophilin-1	0.0526678	0.751821	0.930161	0.0314417	Other
PLCB1	Q9NQ66	1-phosphatidylinositol 4,5-bisphosphate phosphodiesterase beta-1	PLCB1	Q9NQ66	1-phosphatidylinositol 4,5-bisphosphate phosphodiesterase beta-1	-0.260162	0.446358	0.808827	0.0921441	Other
AKAP1	Q92667	A-kinase anchor protein 1, mitochondrial	AKAP1	Q92667	A-kinase anchor protein 1, mitochondrial	-0.141632	0.34715	0.762141	0.117965	Other
MUSTN1	Q8IVN3	Musculoskeletal embryonic nuclear protein 1	MUSTN1	Q8IVN3	Musculoskeletal embryonic nuclear protein 1	NaN	NaN	NaN	NaN	NaN
PPP2R1A	P30153	Serine/threonine-protein phosphatase 2A 65 kDa regulatory subunit A alpha isoform	PPP2R1A	P30153	Serine/threonine-protein phosphatase 2A 65 kDa regulatory subunit A alpha isoform	-0.00523758	0.973096	0.997174	0.00122921	Other
MYH2	Q9UKX2	Myosin-2	MYH2	Q9UKX2	Myosin-2	-0.197161	0.292908	0.734194	0.134189	Other
MCCC1	Q96RQ3	Methylcrotonoyl-CoA carboxylase subunit alpha, mitochondrial	MCCC1	Q96RQ3	Methylcrotonoyl-CoA carboxylase subunit alpha, mitochondrial	-0.38692	0.253898	0.689386	0.161538	Other
GCDH	Q92947	Glutaryl-CoA dehydrogenase, mitochondrial	GCDH	Q92947	Glutaryl-CoA dehydrogenase, mitochondrial	0.183876	0.446393	0.808827	0.0921441	Other
PRKAA2	P54646	5'-AMP-activated protein kinase catalytic subunit alpha-2	PRKAA2	P54646	5'-AMP-activated protein kinase catalytic subunit alpha-2	-0.37902	0.0416224	0.472949	0.325186	Other
CYB5R1	Q9UHQ9	NADH-cytochrome b5 reductase 1	CYB5R1	Q9UHQ9	NADH-cytochrome b5 reductase 1	0.0583617	0.722804	0.924133	0.0342656	Other
VWF	P04275	von Willebrand antigen 2;von Willebrand factor	VWF	P04275	von Willebrand antigen 2;von Willebrand factor	0.0235217	0.91895	0.980587	0.00851384	Other
FN1	P02751	Anastellin;Fibronectin;Ugl-Y1;Ugl-Y2;Ugl-Y3	FN1	P02751	Anastellin;Fibronectin;Ugl-Y1;Ugl-Y2;Ugl-Y3	0.111288	0.483789	0.814374	0.0891762	Other
RPL7	P18124	60S ribosomal protein L7	RPL7	P18124	60S ribosomal protein L7	-0.062905	0.673332	0.904669	0.0435104	Other
BANF1	O75531	Barrier-to-autointegration factor;Barrier-to-autointegration factor, N-terminally processed	BANF1	O75531	Barrier-to-autointegration factor;Barrier-to-autointegration factor, N-terminally processed	0.525263	0.145733	0.62906	0.201308	Other
RPS19	P39019	40S ribosomal protein S19	RPS19	P39019	40S ribosomal protein S19	0.467908	0.0292606	0.418245	0.378569	Other
SLC2A1	P11166	Solute carrier family 2, facilitated glucose transporter member 1	SLC2A1	P11166	Solute carrier family 2, facilitated glucose transporter member 1	0.285443	0.547509	0.8496	0.0707857	Other
ANOS1	P23352	Anosmin-1	ANOS1	P23352	Anosmin-1	0.269886	0.447259	0.808827	0.0921441	Other
MYH8	P13535	Myosin-8	MYH8	P13535	Myosin-8	-0.282194	0.115099	0.608073	0.216044	Other
EIF4H	Q15056	Eukaryotic translation initiation factor 4H	EIF4H	Q15056	Eukaryotic translation initiation factor 4H	0.210248	0.0826514	0.563392	0.249189	Other
FLNB	O75369	Filamin-B	FLNB	O75369	Filamin-B	0.0322347	0.854872	0.953347	0.0207488	Other
CAP1	Q01518	Adenylyl cyclase-associated protein 1	CAP1	Q01518	Adenylyl cyclase-associated protein 1	0.0770623	0.620331	0.880806	0.0551198	Other
IPO7	O95373	Importin-7	IPO7	O95373	Importin-7	0.34943	0.427188	0.79955	0.0971545	Other
SMTNL1	A8MU46	Smoothelin-like protein 1	SMTNL1	A8MU46	Smoothelin-like protein 1	-0.392634	0.0283035	0.418245	0.378569	Other
TMEM43	Q9BTV4	Transmembrane protein 43	TMEM43	Q9BTV4	Transmembrane protein 43	0.301346	0.151627	0.62906	0.201308	Other
ITGB1	P05556	Integrin beta-1	ITGB1	P05556	Integrin beta-1	0.266746	0.0658485	0.533278	0.273046	Other
LDB3	O75112	LIM domain-binding protein 3	LDB3	O75112	LIM domain-binding protein 3	-0.0450792	0.573679	0.860994	0.0650001	Other
RPL12	P30050	60S ribosomal protein L12	RPL12	P30050	60S ribosomal protein L12	0.0168891	0.94325	0.988081	0.00520724	Other
S100A11	P31949	Protein S100-A11;Protein S100-A11, N-terminally processed	S100A11	P31949	Protein S100-A11;Protein S100-A11, N-terminally processed	-0.186859	0.680867	0.907811	0.0420047	Other
EYA3	Q99504	Eyes absent homolog 3	EYA3	Q99504	Eyes absent homolog 3	-0.169221	0.307087	0.742772	0.129144	Other
NXN	Q6DKJ4	Nucleoredoxin	NXN	Q6DKJ4	Nucleoredoxin	0.0364483	0.96635	0.997174	0.00122921	Other
RPS10	P46783	40S ribosomal protein S10	RPS10	P46783	40S ribosomal protein S10	-0.0269405	0.878085	0.964928	0.0155049	Other
QDPR	P09417	Dihydropteridine reductase	QDPR	P09417	Dihydropteridine reductase	-0.0205118	0.873834	0.964928	0.0155049	Other
CAP2	P40123	Adenylyl cyclase-associated protein 2	CAP2	P40123	Adenylyl cyclase-associated protein 2	-0.028815	0.75758	0.931997	0.0305857	Other
HCCS	P53701	Cytochrome c-type heme lyase	HCCS	P53701	Cytochrome c-type heme lyase	0.567154	0.192316	0.654648	0.183992	Other
OSBPL1A	Q9BXW6	Oxysterol-binding protein-related protein 1	OSBPL1A	Q9BXW6	Oxysterol-binding protein-related protein 1	0.225448	0.252228	0.689386	0.161538	Other
CISD1	Q9NZ45	CDGSH iron-sulfur domain-containing protein 1	CISD1	Q9NZ45	CDGSH iron-sulfur domain-containing protein 1	-0.126804	0.549736	0.8496	0.0707857	Other
TKT	P29401	Transketolase	TKT	P29401	Transketolase	0.243156	0.598278	0.871705	0.0596305	Other
ANXA5	P08758	Annexin A5	ANXA5	P08758	Annexin A5	0.211727	0.152596	0.62906	0.201308	Other
COPS7A	Q9UBW8	COP9 signalosome complex subunit 7a	COPS7A	Q9UBW8	COP9 signalosome complex subunit 7a	0.038804	0.931435	0.985645	0.00627941	Other
MYH13	Q9UKX3	Myosin-13	MYH13	Q9UKX3	Myosin-13	-0.242904	0.0542042	0.511485	0.291167	Other
RPS3	P23396	40S ribosomal protein S3	RPS3	P23396	40S ribosomal protein S3	0.235359	0.0716064	0.533278	0.273046	Other
GSTM3	P21266	Glutathione S-transferase Mu 3	GSTM3	P21266	Glutathione S-transferase Mu 3	-0.0259809	0.88221	0.965814	0.0151064	Other
PPP2CA	P67775	Serine/threonine-protein phosphatase 2A catalytic subunit alpha isoform	PPP2CA	P67775	Serine/threonine-protein phosphatase 2A catalytic subunit alpha isoform	0.321173	0.0967338	0.579706	0.236792	Other
CYB5B	O43169	Cytochrome b5 type B	CYB5B	O43169	Cytochrome b5 type B	0.203843	0.195615	0.654648	0.183992	Other
PRKAR1A	P10644	cAMP-dependent protein kinase type I-alpha regulatory subunit;cAMP-dependent protein kinase type I-alpha regulatory subunit, N-terminally processed	PRKAR1A	P10644	cAMP-dependent protein kinase type I-alpha regulatory subunit;cAMP-dependent protein kinase type I-alpha regulatory subunit, N-terminally processed	0.0203702	0.799366	0.944276	0.0249008	Other
CENPV	Q7Z7K6	Centromere protein V	CENPV	Q7Z7K6	Centromere protein V	-0.0596735	0.606826	0.874929	0.0580269	Other
GSK3B	P49841	Glycogen synthase kinase-3 beta	GSK3B	P49841	Glycogen synthase kinase-3 beta	-0.092512	0.664238	0.900471	0.0455305	Other
ORM1	P02763	Alpha-1-acid glycoprotein 1	ORM1	P02763	Alpha-1-acid glycoprotein 1	0.115828	0.484823	0.814829	0.0889334	Other
MYH11	P35749	Myosin-11	MYH11	P35749	Myosin-11	0.101382	0.5784	0.861382	0.0648044	Other
CCT5	P48643	T-complex protein 1 subunit epsilon	CCT5	P48643	T-complex protein 1 subunit epsilon	-0.0933167	0.641069	0.889265	0.0509687	Other
ELANE	P08246	Neutrophil elastase	ELANE	P08246	Neutrophil elastase	-0.52268	0.576086	0.860994	0.0650001	Other
COL4A1	P02462	Arresten;Collagen alpha-1(IV) chain	COL4A1	P02462	Arresten;Collagen alpha-1(IV) chain	-0.79126	0.357051	0.766784	0.115327	Other
RPL27	P61353	60S ribosomal protein L27	RPL27	P61353	60S ribosomal protein L27	0.294905	0.556059	0.850931	0.0701055	Other
DYNC1I2	Q13409	Cytoplasmic dynein 1 intermediate chain 2	DYNC1I2	Q13409	Cytoplasmic dynein 1 intermediate chain 2	0.480593	0.0694749	0.533278	0.273046	Other
MDH2	P40926	Malate dehydrogenase, mitochondrial	MDH2	P40926	Malate dehydrogenase, mitochondrial	-0.175461	0.0667898	0.533278	0.273046	Other
TMEM205	Q6UW68	Transmembrane protein 205	TMEM205	Q6UW68	Transmembrane protein 205	-0.0693961	0.908825	0.977232	0.0100025	Other
HNRNPH1	P31943	Heterogeneous nuclear ribonucleoprotein H;Heterogeneous nuclear ribonucleoprotein H, N-terminally processed	HNRNPH1	P31943	Heterogeneous nuclear ribonucleoprotein H;Heterogeneous nuclear ribonucleoprotein H, N-terminally processed	0.173977	0.343883	0.759795	0.119303	Other
C1QBP	Q07021	Complement component 1 Q subcomponent-binding protein, mitochondrial	C1QBP	Q07021	Complement component 1 Q subcomponent-binding protein, mitochondrial	0.141293	0.215405	0.667184	0.175755	Other
HNRNPH2	P55795	Heterogeneous nuclear ribonucleoprotein H2	HNRNPH2	P55795	Heterogeneous nuclear ribonucleoprotein H2	0.453995	0.000886572	0.0689556	1.16143	Other
UQCRB	P14927	Cytochrome b-c1 complex subunit 7	UQCRB	P14927	Cytochrome b-c1 complex subunit 7	-0.318437	0.34105	0.757221	0.120777	Other
SMU1	Q2TAY7	WD40 repeat-containing protein SMU1;WD40 repeat-containing protein SMU1, N-terminally processed	SMU1	Q2TAY7	WD40 repeat-containing protein SMU1;WD40 repeat-containing protein SMU1, N-terminally processed	-0.210502	0.270493	0.706511	0.150881	Other
RPL7A	P62424	60S ribosomal protein L7a	RPL7A	P62424	60S ribosomal protein L7a	-0.00284306	0.986356	0.999786	9.27984e-05	Other
TMEM38A	Q9H6F2	Trimeric intracellular cation channel type A	TMEM38A	Q9H6F2	Trimeric intracellular cation channel type A	0.194034	0.229781	0.679056	0.168095	Other
TNNI1	P19237	Troponin I, slow skeletal muscle	TNNI1	P19237	Troponin I, slow skeletal muscle	-0.0984112	0.586008	0.86359	0.0636922	Other
MAP3K20	Q9NYL2	Mitogen-activated protein kinase kinase kinase MLT	MAP3K20	Q9NYL2	Mitogen-activated protein kinase kinase kinase MLT	-0.216615	0.356936	0.766784	0.115327	Other
PRDX2	P32119	Peroxiredoxin-2	PRDX2	P32119	Peroxiredoxin-2	-0.0532821	0.683691	0.907811	0.0420047	Other
HP	P00738	Haptoglobin;Haptoglobin alpha chain;Haptoglobin beta chain	HP	P00738	Haptoglobin;Haptoglobin alpha chain;Haptoglobin beta chain	-0.0707013	0.660063	0.898851	0.0463121	Other
CS	O75390	Citrate synthase, mitochondrial	CS	O75390	Citrate synthase, mitochondrial	-0.2363	0.0716116	0.533278	0.273046	Other
RTN4	Q9NQC3	Reticulon-4	RTN4	Q9NQC3	Reticulon-4	-0.42372	0.19085	0.654648	0.183992	Other
NIBAN1	Q9BZQ8	Protein Niban	NIBAN1	Q9BZQ8	Protein Niban	-0.125027	0.683771	0.907811	0.0420047	Other
UBAC1	Q9BSL1	Ubiquitin-associated domain-containing protein 1	UBAC1	Q9BSL1	Ubiquitin-associated domain-containing protein 1	0.578184	0.258558	0.694781	0.158152	Other
DHRS7B	Q6IAN0	Dehydrogenase/reductase SDR family member 7B	DHRS7B	Q6IAN0	Dehydrogenase/reductase SDR family member 7B	-0.185391	0.250892	0.689386	0.161538	Other
RPS13	P62277	40S ribosomal protein S13	RPS13	P62277	40S ribosomal protein S13	-0.0576913	0.699452	0.912641	0.0396999	Other
MECR	Q9BV79	Trans-2-enoyl-CoA reductase, mitochondrial	MECR	Q9BV79	Trans-2-enoyl-CoA reductase, mitochondrial	-0.329547	0.106464	0.598591	0.22287	Other
VAPB	O95292	Vesicle-associated membrane protein-associated protein B/C	VAPB	O95292	Vesicle-associated membrane protein-associated protein B/C	-0.0607715	0.672329	0.904669	0.0435104	Other
SLC4A1	P02730	Band 3 anion transport protein	SLC4A1	P02730	Band 3 anion transport protein	0.214689	0.533094	0.846061	0.0725983	Other
MACROD1	Q9BQ69	O-acetyl-ADP-ribose deacetylase MACROD1	MACROD1	Q9BQ69	O-acetyl-ADP-ribose deacetylase MACROD1	-0.187982	0.149277	0.62906	0.201308	Other
VPS51	Q9UID3	Vacuolar protein sorting-associated protein 51 homolog	VPS51	Q9UID3	Vacuolar protein sorting-associated protein 51 homolog	0.889659	0.0432246	0.472949	0.325186	Other
MIB2	Q96AX9	E3 ubiquitin-protein ligase MIB2	MIB2	Q96AX9	E3 ubiquitin-protein ligase MIB2	0.291584	0.267995	0.705244	0.151661	Other
AKR1B1	P15121	Aldose reductase	AKR1B1	P15121	Aldose reductase	-0.0360996	0.802955	0.944276	0.0249008	Other
TWF2	Q6IBS0	Twinfilin-2	TWF2	Q6IBS0	Twinfilin-2	-0.0556275	0.5855	0.86359	0.0636922	Other
CA1	P00915	Carbonic anhydrase 1	CA1	P00915	Carbonic anhydrase 1	0.211161	0.522539	0.841836	0.0747726	Other
GSTP1	P09211	Glutathione S-transferase P	GSTP1	P09211	Glutathione S-transferase P	0.120084	0.45056	0.808827	0.0921441	Other
ATP5MF	P56134	ATP synthase subunit f, mitochondrial	ATP5MF	P56134	ATP synthase subunit f, mitochondrial	-0.111788	0.636037	0.887788	0.0516908	Other
CMAS	Q8NFW8	N-acylneuraminate cytidylyltransferase	CMAS	Q8NFW8	N-acylneuraminate cytidylyltransferase	-0.0878696	0.576084	0.860994	0.0650001	Other
YBX3	P16989	Y-box-binding protein 3	YBX3	P16989	Y-box-binding protein 3	0.114426	0.27919	0.719164	0.143172	Other
FSD2	A1L4K1	Fibronectin type III and SPRY domain-containing protein 2	FSD2	A1L4K1	Fibronectin type III and SPRY domain-containing protein 2	-0.04321	0.840538	0.949974	0.0222881	Other
ATP5PB	P24539	ATP synthase F(0) complex subunit B1, mitochondrial	ATP5PB	P24539	ATP synthase F(0) complex subunit B1, mitochondrial	-0.40816	0.0144325	0.288428	0.539962	Other
POSTN	Q15063	Periostin	POSTN	Q15063	Periostin	0.882348	0.075227	0.540092	0.267533	Other
RPL18	Q07020	60S ribosomal protein L18	RPL18	Q07020	60S ribosomal protein L18	-0.167671	0.361948	0.767509	0.114917	Other
SSBP1	Q04837	Single-stranded DNA-binding protein, mitochondrial	SSBP1	Q04837	Single-stranded DNA-binding protein, mitochondrial	0.281061	0.412548	0.793333	0.100544	Other
GART	P22102	Phosphoribosylamine--glycine ligase;Phosphoribosylformylglycinamidine cyclo-ligase;Phosphoribosylglycinamide formyltransferase;Trifunctional purine biosynthetic protein adenosine-3	GART	P22102	Phosphoribosylamine--glycine ligase;Phosphoribosylformylglycinamidine cyclo-ligase;Phosphoribosylglycinamide formyltransferase;Trifunctional purine biosynthetic protein adenosine-3	-0.385416	0.274205	0.713545	0.146579	Other
PFN1	P07737	Profilin-1	PFN1	P07737	Profilin-1	0.060832	0.620339	0.880806	0.0551198	Other
TMX4	Q9H1E5	Thioredoxin-related transmembrane protein 4	TMX4	Q9H1E5	Thioredoxin-related transmembrane protein 4	0.0470724	0.84274	0.949974	0.0222881	Other
GRSF1	Q12849	G-rich sequence factor 1	GRSF1	Q12849	G-rich sequence factor 1	0.371176	0.0617376	0.533278	0.273046	Other
SERPING1	P05155	Plasma protease C1 inhibitor	SERPING1	P05155	Plasma protease C1 inhibitor	0.175222	0.603473	0.872296	0.0593364	Other
ACADSB	P45954	Short/branched chain specific acyl-CoA dehydrogenase, mitochondrial	ACADSB	P45954	Short/branched chain specific acyl-CoA dehydrogenase, mitochondrial	-0.0496693	0.753631	0.930161	0.0314417	Other
MACROH2A1	O75367	Core histone macro-H2A.1	MACROH2A1	O75367	Core histone macro-H2A.1	0.224483	0.114996	0.608073	0.216044	Other
BLVRB	P30043	Flavin reductase (NADPH)	BLVRB	P30043	Flavin reductase (NADPH)	0.125491	0.390183	0.778143	0.10894	Other
NUP62	P37198	Nuclear pore glycoprotein p62	NUP62	P37198	Nuclear pore glycoprotein p62	0.566972	0.223578	0.670583	0.173547	Other
CHMP4B	Q9H444	Charged multivesicular body protein 4b	CHMP4B	Q9H444	Charged multivesicular body protein 4b	0.607457	0.181009	0.646354	0.18953	Other
COMT	P21964	Catechol O-methyltransferase	COMT	P21964	Catechol O-methyltransferase	-0.146393	0.213932	0.666926	0.175922	Other
EIF3B	P55884	Eukaryotic translation initiation factor 3 subunit B	EIF3B	P55884	Eukaryotic translation initiation factor 3 subunit B	0.0657905	0.785515	0.942244	0.0258368	Other
CACNG1	Q06432	Voltage-dependent calcium channel gamma-1 subunit	CACNG1	Q06432	Voltage-dependent calcium channel gamma-1 subunit	0.0540449	0.732723	0.929469	0.0317649	Other
NPLOC4	Q8TAT6	Nuclear protein localization protein 4 homolog	NPLOC4	Q8TAT6	Nuclear protein localization protein 4 homolog	-0.00512552	0.981485	0.999786	9.27984e-05	Other
GDI2	P50395	Rab GDP dissociation inhibitor beta	GDI2	P50395	Rab GDP dissociation inhibitor beta	-0.00841999	0.920278	0.980963	0.00834758	Other
NDUFS8	O00217	NADH dehydrogenase [ubiquinone] iron-sulfur protein 8, mitochondrial	NDUFS8	O00217	NADH dehydrogenase [ubiquinone] iron-sulfur protein 8, mitochondrial	-0.2142	0.268527	0.705244	0.151661	Other
XRCC6	P12956	X-ray repair cross-complementing protein 6	XRCC6	P12956	X-ray repair cross-complementing protein 6	0.135283	0.386261	0.774175	0.111161	Other
DAG1	Q14118	Alpha-dystroglycan;Beta-dystroglycan;Dystroglycan	DAG1	Q14118	Alpha-dystroglycan;Beta-dystroglycan;Dystroglycan	0.439699	0.00263186	0.127055	0.896008	Other
CAND1	Q86VP6	Cullin-associated NEDD8-dissociated protein 1	CAND1	Q86VP6	Cullin-associated NEDD8-dissociated protein 1	0.360961	0.0486309	0.493357	0.306838	Other
ABCA1	O95477	ATP-binding cassette sub-family A member 1	ABCA1	O95477	ATP-binding cassette sub-family A member 1	-0.190989	0.298929	0.740352	0.130562	Other
ST13	P50502	Hsc70-interacting protein	ST13	P50502	Hsc70-interacting protein	0.0595786	0.700481	0.912641	0.0396999	Other
NIT2	Q9NQR4	Omega-amidase NIT2	NIT2	Q9NQR4	Omega-amidase NIT2	0.0210462	0.874767	0.964928	0.0155049	Other
RPS25	P62851	40S ribosomal protein S25	RPS25	P62851	40S ribosomal protein S25	-0.0980703	0.706148	0.913247	0.0394118	Other
LMOD1	P29536	Leiomodin-1	LMOD1	P29536	Leiomodin-1	0.133926	0.497879	0.824552	0.0837817	Other
SYNC	Q9H7C4	Syncoilin	SYNC	Q9H7C4	Syncoilin	0.504566	0.000584086	0.0511075	1.29151	Other
MLEC	Q14165	Malectin	MLEC	Q14165	Malectin	0.150634	0.53642	0.846061	0.0725983	Other
HSPB8	Q9UJY1	Heat shock protein beta-8	HSPB8	Q9UJY1	Heat shock protein beta-8	0.457563	0.00902028	0.242854	0.614655	Other
PGD	P52209	6-phosphogluconate dehydrogenase, decarboxylating	PGD	P52209	6-phosphogluconate dehydrogenase, decarboxylating	-0.127266	0.387088	0.774175	0.111161	Other
LANCL2	Q9NS86	LanC-like protein 2	LANCL2	Q9NS86	LanC-like protein 2	-0.347087	0.307994	0.742772	0.129144	Other
MYBPC2	Q14324	Myosin-binding protein C, fast-type	MYBPC2	Q14324	Myosin-binding protein C, fast-type	-0.138558	0.464552	0.808922	0.0920933	Other
CARNS1	A5YM72	Carnosine synthase 1	CARNS1	A5YM72	Carnosine synthase 1	0.0159275	0.972954	0.997174	0.00122921	Other
ACAT1	P24752	Acetyl-CoA acetyltransferase, mitochondrial	ACAT1	P24752	Acetyl-CoA acetyltransferase, mitochondrial	-0.38003	0.0089406	0.242854	0.614655	Other
MRPL37	Q9BZE1	39S ribosomal protein L37, mitochondrial	MRPL37	Q9BZE1	39S ribosomal protein L37, mitochondrial	-0.843612	0.0705806	0.533278	0.273046	Other
CASP14	P31944	Caspase-14;Caspase-14 subunit p10, mature form;Caspase-14 subunit p17, mature form;Caspase-14 subunit p20, intermediate form;Caspase-14 subunit p8, intermediate form	CASP14	P31944	Caspase-14;Caspase-14 subunit p10, mature form;Caspase-14 subunit p17, mature form;Caspase-14 subunit p20, intermediate form;Caspase-14 subunit p8, intermediate form	0.30919	0.434598	0.808017	0.0925795	Other
H4C1	NaN	NaN	H4C1	NaN	NaN	0.136519	0.53519	0.846061	0.0725983	Other
C19orf47	Q8N9M1	Uncharacterized protein C19orf47	C19orf47	Q8N9M1	Uncharacterized protein C19orf47	-0.104944	0.654694	0.89684	0.0472848	Other
SND1	Q7KZF4	Staphylococcal nuclease domain-containing protein 1	SND1	Q7KZF4	Staphylococcal nuclease domain-containing protein 1	-0.0416495	0.862061	0.957846	0.0187045	Other
RTCA	O00442	RNA 3'-terminal phosphate cyclase	RTCA	O00442	RNA 3'-terminal phosphate cyclase	-0.0132977	0.915575	0.978477	0.00944932	Other
RAB15	P59190	Ras-related protein Rab-15	RAB15	P59190	Ras-related protein Rab-15	-0.174557	0.589542	0.865156	0.0629055	Other
PIN1	Q13526	Peptidyl-prolyl cis-trans isomerase NIMA-interacting 1	PIN1	Q13526	Peptidyl-prolyl cis-trans isomerase NIMA-interacting 1	-0.0699145	0.669252	0.903291	0.0441725	Other
PTGES2	Q9H7Z7	Prostaglandin E synthase 2;Prostaglandin E synthase 2 truncated form	PTGES2	Q9H7Z7	Prostaglandin E synthase 2;Prostaglandin E synthase 2 truncated form	0.00683912	0.965103	0.997174	0.00122921	Other
ZG16B	Q96DA0	Zymogen granule protein 16 homolog B	ZG16B	Q96DA0	Zymogen granule protein 16 homolog B	-2.14271	0.0965843	0.579706	0.236792	Other
VARS1	P26640	Valine--tRNA ligase	VARS1	P26640	Valine--tRNA ligase	0.00123559	0.995588	0.999786	9.27984e-05	Other
TAF15	Q92804	TATA-binding protein-associated factor 2N	TAF15	Q92804	TATA-binding protein-associated factor 2N	0.565364	0.511303	0.834023	0.0788218	Other
SQSTM1	Q13501	Sequestosome-1	SQSTM1	Q13501	Sequestosome-1	0.24695	0.111432	0.606319	0.217299	Other
GALM	Q96C23	Aldose 1-epimerase	GALM	Q96C23	Aldose 1-epimerase	0.170132	0.209894	0.663578	0.178108	Other
ATIC	P31939	Bifunctional purine biosynthesis protein PURH;IMP cyclohydrolase;Phosphoribosylaminoimidazolecarboxamide formyltransferase	ATIC	P31939	Bifunctional purine biosynthesis protein PURH;IMP cyclohydrolase;Phosphoribosylaminoimidazolecarboxamide formyltransferase	0.0726838	0.503358	0.830036	0.0809029	Other
CMBL	Q96DG6	Carboxymethylenebutenolidase homolog	CMBL	Q96DG6	Carboxymethylenebutenolidase homolog	0.136418	0.424413	0.796485	0.0988224	Other
EIF3H	O15372	Eukaryotic translation initiation factor 3 subunit H	EIF3H	O15372	Eukaryotic translation initiation factor 3 subunit H	-0.501331	0.461919	0.808922	0.0920933	Other
ALDH6A1	Q02252	Methylmalonate-semialdehyde dehydrogenase [acylating], mitochondrial	ALDH6A1	Q02252	Methylmalonate-semialdehyde dehydrogenase [acylating], mitochondrial	-0.273437	0.174782	0.640563	0.193438	Other
MYH4	Q9Y623	Myosin-4	MYH4	Q9Y623	Myosin-4	-0.211816	0.220228	0.670297	0.173733	Other
AQP4	P55087	Aquaporin-4	AQP4	P55087	Aquaporin-4	0.0716581	0.626896	0.883991	0.0535521	Other
MCTS1	Q9ULC4	Malignant T-cell-amplified sequence 1	MCTS1	Q9ULC4	Malignant T-cell-amplified sequence 1	0.000654955	0.997477	0.999786	9.27984e-05	Other
ANXA7	P20073	Annexin A7	ANXA7	P20073	Annexin A7	-0.0102107	0.927888	0.985317	0.00642421	Other
KLHL21	Q9UJP4	Kelch-like protein 21	KLHL21	Q9UJP4	Kelch-like protein 21	-0.0830895	0.477215	0.813542	0.0896202	Other
AK2	P54819	Adenylate kinase 2, mitochondrial;Adenylate kinase 2, mitochondrial, N-terminally processed	AK2	P54819	Adenylate kinase 2, mitochondrial;Adenylate kinase 2, mitochondrial, N-terminally processed	-0.0257829	0.838623	0.949974	0.0222881	Other
EXOC4	Q96A65	Exocyst complex component 4	EXOC4	Q96A65	Exocyst complex component 4	0.331327	0.226908	0.675895	0.170121	Other
TGM1	P22735	Protein-glutamine gamma-glutamyltransferase K	TGM1	P22735	Protein-glutamine gamma-glutamyltransferase K	-0.0822715	0.857166	0.95392	0.0204878	Other
L2HGDH	Q9H9P8	L-2-hydroxyglutarate dehydrogenase, mitochondrial	L2HGDH	Q9H9P8	L-2-hydroxyglutarate dehydrogenase, mitochondrial	-0.173309	0.199309	0.654648	0.183992	Other
GPD2	P43304	Glycerol-3-phosphate dehydrogenase, mitochondrial	GPD2	P43304	Glycerol-3-phosphate dehydrogenase, mitochondrial	0.168614	0.323507	0.751422	0.124116	Other
LDHA	P00338	L-lactate dehydrogenase A chain	LDHA	P00338	L-lactate dehydrogenase A chain	-0.0741377	0.623655	0.882827	0.0541242	Other
MYOM1	P52179	Myomesin-1	MYOM1	P52179	Myomesin-1	-0.10133	0.149766	0.62906	0.201308	Other
RNF170	Q96K19	E3 ubiquitin-protein ligase RNF170	RNF170	Q96K19	E3 ubiquitin-protein ligase RNF170	0.114876	0.794918	0.942906	0.0255317	Other
HK1	P19367	Hexokinase-1	HK1	P19367	Hexokinase-1	0.0747665	0.38318	0.774175	0.111161	Other
SLC25A11	Q02978	Mitochondrial 2-oxoglutarate/malate carrier protein	SLC25A11	Q02978	Mitochondrial 2-oxoglutarate/malate carrier protein	-0.213641	0.239942	0.686951	0.163074	Other
OPTN	Q96CV9	Optineurin	OPTN	Q96CV9	Optineurin	-0.319695	0.19732	0.654648	0.183992	Other
KTN1	Q86UP2	Kinectin	KTN1	Q86UP2	Kinectin	0.341013	0.672638	0.904669	0.0435104	Other
PPP1CB	P62140	Serine/threonine-protein phosphatase PP1-beta catalytic subunit	PPP1CB	P62140	Serine/threonine-protein phosphatase PP1-beta catalytic subunit	-0.158918	0.12693	0.62906	0.201308	Other
NT5C1A	Q9BXI3	Cytosolic 5'-nucleotidase 1A	NT5C1A	Q9BXI3	Cytosolic 5'-nucleotidase 1A	0.209785	0.0511793	0.496818	0.303802	Other
RPL13A	P40429	60S ribosomal protein L13a	RPL13A	P40429	60S ribosomal protein L13a	-0.224006	0.393493	0.780201	0.107794	Other
NQO2	P16083	Ribosyldihydronicotinamide dehydrogenase [quinone]	NQO2	P16083	Ribosyldihydronicotinamide dehydrogenase [quinone]	-0.202651	0.319926	0.750742	0.124509	Other
COQ6	Q9Y2Z9	Ubiquinone biosynthesis monooxygenase COQ6, mitochondrial	COQ6	Q9Y2Z9	Ubiquinone biosynthesis monooxygenase COQ6, mitochondrial	-0.322665	0.0660985	0.533278	0.273046	Other
RPL13	P26373	60S ribosomal protein L13	RPL13	P26373	60S ribosomal protein L13	-0.220141	0.472171	0.810456	0.0912705	Other
CC2D1A	Q6P1N0	Coiled-coil and C2 domain-containing protein 1A	CC2D1A	Q6P1N0	Coiled-coil and C2 domain-containing protein 1A	-0.466368	0.44981	0.808827	0.0921441	Other
METAP2	P50579	Methionine aminopeptidase 2	METAP2	P50579	Methionine aminopeptidase 2	0.121327	0.438171	0.808827	0.0921441	Other
HSD17B12	Q53GQ0	Very-long-chain 3-oxoacyl-CoA reductase	HSD17B12	Q53GQ0	Very-long-chain 3-oxoacyl-CoA reductase	-0.408471	0.153084	0.62906	0.201308	Other
MTFR1L	Q9H019	Mitochondrial fission regulator 1-like	MTFR1L	Q9H019	Mitochondrial fission regulator 1-like	0.468873	0.0813783	0.563392	0.249189	Other
GLO1	Q04760	Lactoylglutathione lyase	GLO1	Q04760	Lactoylglutathione lyase	-0.0912645	0.700191	0.912641	0.0396999	Other
DRG2	P55039	Developmentally-regulated GTP-binding protein 2	DRG2	P55039	Developmentally-regulated GTP-binding protein 2	0.379452	0.468537	0.810456	0.0912705	Other
PRPF8	Q6P2Q9	Pre-mRNA-processing-splicing factor 8	PRPF8	Q6P2Q9	Pre-mRNA-processing-splicing factor 8	0.213135	0.295901	0.737121	0.132461	Other
CFL2	Q9Y281	Cofilin-2	CFL2	Q9Y281	Cofilin-2	-0.0784632	0.455004	0.808827	0.0921441	Other
PPP1R3A	Q16821	Protein phosphatase 1 regulatory subunit 3A	PPP1R3A	Q16821	Protein phosphatase 1 regulatory subunit 3A	-0.200884	0.0906113	0.571422	0.243043	Other
MTX2	O75431	Metaxin-2	MTX2	O75431	Metaxin-2	-0.128578	0.683701	0.907811	0.0420047	Other
ACAA2	P42765	3-ketoacyl-CoA thiolase, mitochondrial	ACAA2	P42765	3-ketoacyl-CoA thiolase, mitochondrial	-0.162045	0.179285	0.644167	0.191001	Other
ANXA3	P12429	Annexin A3	ANXA3	P12429	Annexin A3	-0.238338	0.376084	0.774175	0.111161	Other
PHB2	Q99623	Prohibitin-2	PHB2	Q99623	Prohibitin-2	0.186951	0.251302	0.689386	0.161538	Other
AQP1	P29972	Aquaporin-1	AQP1	P29972	Aquaporin-1	0.463421	0.146037	0.62906	0.201308	Other
TIMM50	Q3ZCQ8	Mitochondrial import inner membrane translocase subunit TIM50	TIMM50	Q3ZCQ8	Mitochondrial import inner membrane translocase subunit TIM50	-0.0351702	0.833714	0.949974	0.0222881	Other
SUN1	O94901	SUN domain-containing protein 1	SUN1	O94901	SUN domain-containing protein 1	0.0803366	0.266049	0.705244	0.151661	Other
MYBBP1A	Q9BQG0	Myb-binding protein 1A	MYBBP1A	Q9BQG0	Myb-binding protein 1A	0.429088	0.225667	0.673634	0.171576	Other
MYADM	Q96S97	Myeloid-associated differentiation marker	MYADM	Q96S97	Myeloid-associated differentiation marker	0.558143	0.0252854	0.402267	0.395486	Other
RPLP1	P05386	60S acidic ribosomal protein P1	RPLP1	P05386	60S acidic ribosomal protein P1	0.0436882	0.811827	0.945681	0.0242552	Other
UGGT1	Q9NYU2	UDP-glucose:glycoprotein glucosyltransferase 1	UGGT1	Q9NYU2	UDP-glucose:glycoprotein glucosyltransferase 1	0.0954876	0.641224	0.889265	0.0509687	Other
ENO1	P06733	Alpha-enolase	ENO1	P06733	Alpha-enolase	-0.0756712	0.261896	0.699721	0.155075	Other
SON	P18583	Protein SON	SON	P18583	Protein SON	0.512537	0.0630551	0.533278	0.273046	Other
LRRC47	Q8N1G4	Leucine-rich repeat-containing protein 47	LRRC47	Q8N1G4	Leucine-rich repeat-containing protein 47	0.285328	0.0194614	0.344886	0.462324	Other
DECR1	Q16698	2,4-dienoyl-CoA reductase, mitochondrial	DECR1	Q16698	2,4-dienoyl-CoA reductase, mitochondrial	-0.018041	0.872647	0.964928	0.0155049	Other
DDX5	P17844	Probable ATP-dependent RNA helicase DDX5	DDX5	P17844	Probable ATP-dependent RNA helicase DDX5	0.355788	0.447528	0.808827	0.0921441	Other
AMPD3	Q01432	AMP deaminase 3	AMPD3	Q01432	AMP deaminase 3	1.49289	0.378477	0.774175	0.111161	Other
TGM2	P21980	Protein-glutamine gamma-glutamyltransferase 2	TGM2	P21980	Protein-glutamine gamma-glutamyltransferase 2	0.169861	0.169383	0.636884	0.19594	Other
DNAJA1	P31689	DnaJ homolog subfamily A member 1	DNAJA1	P31689	DnaJ homolog subfamily A member 1	-0.225775	0.429907	0.803564	0.0949794	Other
DST	Q03001	Dystonin	DST	Q03001	Dystonin	0.104155	0.544458	0.8496	0.0707857	Other
EEF1B2	P24534	Elongation factor 1-beta	EEF1B2	P24534	Elongation factor 1-beta	-0.0377526	0.803572	0.944276	0.0249008	Other
FAM120A	Q9NZB2	Constitutive coactivator of PPAR-gamma-like protein 1	FAM120A	Q9NZB2	Constitutive coactivator of PPAR-gamma-like protein 1	0.275184	0.383507	0.774175	0.111161	Other
CCT4	P50991	T-complex protein 1 subunit delta	CCT4	P50991	T-complex protein 1 subunit delta	-0.0178057	0.899102	0.973506	0.0116614	Other
FAM162A	Q96A26	Protein FAM162A	FAM162A	Q96A26	Protein FAM162A	-0.264827	0.472824	0.810456	0.0912705	Other
TUFM	P49411	Elongation factor Tu, mitochondrial	TUFM	P49411	Elongation factor Tu, mitochondrial	-0.0967293	0.200558	0.654648	0.183992	Other
SIRT3	Q9NTG7	NAD-dependent protein deacetylase sirtuin-3, mitochondrial	SIRT3	Q9NTG7	NAD-dependent protein deacetylase sirtuin-3, mitochondrial	-0.172681	0.601748	0.872098	0.0594347	Other
RPL17	P18621	60S ribosomal protein L17	RPL17	P18621	60S ribosomal protein L17	0.176493	0.130569	0.62906	0.201308	Other
UQCRFS1	P47985	Cytochrome b-c1 complex subunit 11;Cytochrome b-c1 complex subunit Rieske, mitochondrial	UQCRFS1	P47985	Cytochrome b-c1 complex subunit 11;Cytochrome b-c1 complex subunit Rieske, mitochondrial	-0.12693	0.445784	0.808827	0.0921441	Other
COL14A1	Q05707	Collagen alpha-1(XIV) chain	COL14A1	Q05707	Collagen alpha-1(XIV) chain	0.895151	0.0846658	0.563392	0.249189	Other
TPT1	P13693	Translationally-controlled tumor protein	TPT1	P13693	Translationally-controlled tumor protein	0.229572	0.326357	0.752686	0.123386	Other
PSMB2	P49721	Proteasome subunit beta type-2	PSMB2	P49721	Proteasome subunit beta type-2	-0.121893	0.851424	0.951971	0.0213763	Other
TCAP	O15273	Telethonin	TCAP	O15273	Telethonin	-0.0135949	0.913472	0.977722	0.00978468	Other
LTA4H	P09960	Leukotriene A-4 hydrolase	LTA4H	P09960	Leukotriene A-4 hydrolase	-0.101545	0.238969	0.685717	0.163855	Other
VAT1	Q99536	Synaptic vesicle membrane protein VAT-1 homolog	VAT1	Q99536	Synaptic vesicle membrane protein VAT-1 homolog	1.40109	0.0137039	0.288428	0.539962	Other
C4A	P0C0L4	C4a anaphylatoxin;C4b-A;C4d-A;Complement C4 beta chain;Complement C4 gamma chain;Complement C4-A;Complement C4-A alpha chain	C4A	P0C0L4	C4a anaphylatoxin;C4b-A;C4d-A;Complement C4 beta chain;Complement C4 gamma chain;Complement C4-A;Complement C4-A alpha chain	-0.152226	0.887984	0.968207	0.0140319	Other
CTSG	P08311	Cathepsin G	CTSG	P08311	Cathepsin G	0.888781	0.00655206	0.239123	0.621378	Other
USO1	O60763	General vesicular transport factor p115	USO1	O60763	General vesicular transport factor p115	-0.181116	0.186422	0.654648	0.183992	Other
DBNL	Q9UJU6	Drebrin-like protein	DBNL	Q9UJU6	Drebrin-like protein	0.496568	0.146358	0.62906	0.201308	Other
CP	P00450	Ceruloplasmin	CP	P00450	Ceruloplasmin	-0.146749	0.519767	0.839301	0.0760821	Other
LGALS1	P09382	Galectin-1	LGALS1	P09382	Galectin-1	0.184791	0.142189	0.62906	0.201308	Other
TMED2	Q15363	Transmembrane emp24 domain-containing protein 2	TMED2	Q15363	Transmembrane emp24 domain-containing protein 2	0.177515	0.481914	0.814374	0.0891762	Other
CYCS	P99999	Cytochrome c	CYCS	P99999	Cytochrome c	-0.183153	0.334186	0.757221	0.120777	Other
MDH1	P40925	Malate dehydrogenase, cytoplasmic	MDH1	P40925	Malate dehydrogenase, cytoplasmic	-0.228531	0.0673489	0.533278	0.273046	Other
NDUFA4	O00483	Cytochrome c oxidase subunit NDUFA4	NDUFA4	O00483	Cytochrome c oxidase subunit NDUFA4	-0.221985	0.243409	0.687443	0.162763	Other
H2AC18	Q6FI13	Histone H2A type 2-A	H2AC18	Q6FI13	Histone H2A type 2-A	0.189017	0.657146	0.897937	0.0467543	Other
CNPY2	Q9Y2B0	Protein canopy homolog 2	CNPY2	Q9Y2B0	Protein canopy homolog 2	0.434359	0.374609	0.774175	0.111161	Other
ANK3	Q12955	Ankyrin-3	ANK3	Q12955	Ankyrin-3	0.214463	0.108743	0.604465	0.218629	Other
ACADS	P16219	Short-chain specific acyl-CoA dehydrogenase, mitochondrial	ACADS	P16219	Short-chain specific acyl-CoA dehydrogenase, mitochondrial	-0.0151823	0.911585	0.977722	0.00978468	Other
APOE	P02649	Apolipoprotein E	APOE	P02649	Apolipoprotein E	-0.428029	0.222173	0.670297	0.173733	Other
PDLIM7	Q9NR12	PDZ and LIM domain protein 7	PDLIM7	Q9NR12	PDZ and LIM domain protein 7	-0.0794363	0.511958	0.834023	0.0788218	Other
MYOM2	P54296	Myomesin-2	MYOM2	P54296	Myomesin-2	-0.0672995	0.408184	0.791492	0.101553	Other
UFD1	Q92890	Ubiquitin fusion degradation protein 1 homolog	UFD1	Q92890	Ubiquitin fusion degradation protein 1 homolog	0.000479062	0.998358	0.999786	9.27984e-05	Other
THBS4	P35443	Thrombospondin-4	THBS4	P35443	Thrombospondin-4	-0.0145884	0.957952	0.996384	0.0015733	Other
TINAGL1	Q9GZM7	Tubulointerstitial nephritis antigen-like	TINAGL1	Q9GZM7	Tubulointerstitial nephritis antigen-like	0.0685172	0.742865	0.929469	0.0317649	Other
ANKRD1	Q15327	Ankyrin repeat domain-containing protein 1	ANKRD1	Q15327	Ankyrin repeat domain-containing protein 1	2.19723	0.0281379	0.418245	0.378569	Other
AP1M1	Q9BXS5	AP-1 complex subunit mu-1	AP1M1	Q9BXS5	AP-1 complex subunit mu-1	-0.705774	0.614927	0.880806	0.0551198	Other
ADPRS	Q9NX46	Poly(ADP-ribose) glycohydrolase ARH3	ADPRS	Q9NX46	Poly(ADP-ribose) glycohydrolase ARH3	-0.433884	0.303057	0.742772	0.129144	Other
CSNK1A1	P48729	Casein kinase I isoform alpha	CSNK1A1	P48729	Casein kinase I isoform alpha	0.155528	0.528797	0.84511	0.0730867	Other
PSMA1	P25786	Proteasome subunit alpha type-1	PSMA1	P25786	Proteasome subunit alpha type-1	-0.0496368	0.814637	0.945681	0.0242552	Other
GOLT1B	Q9Y3E0	Vesicle transport protein GOT1B	GOLT1B	Q9Y3E0	Vesicle transport protein GOT1B	-0.143293	0.869149	0.963427	0.0161811	Other
UQCRH	P07919	Cytochrome b-c1 complex subunit 6, mitochondrial	UQCRH	P07919	Cytochrome b-c1 complex subunit 6, mitochondrial	-0.293502	0.162091	0.62906	0.201308	Other
RPL27A	P46776	60S ribosomal protein L27a	RPL27A	P46776	60S ribosomal protein L27a	0.0584764	0.601138	0.872098	0.0594347	Other
CES2	O00748	Cocaine esterase	CES2	O00748	Cocaine esterase	0.262228	0.507208	0.831488	0.0801439	Other
RAB2A	P61019	Ras-related protein Rab-2A	RAB2A	P61019	Ras-related protein Rab-2A	0.46634	0.0538079	0.511485	0.291167	Other
ACTA1	P68133	Actin, alpha skeletal muscle	ACTA1	P68133	Actin, alpha skeletal muscle	-0.025897	0.80202	0.944276	0.0249008	Other
SF3B2	Q13435	Splicing factor 3B subunit 2	SF3B2	Q13435	Splicing factor 3B subunit 2	0.171502	0.438235	0.808827	0.0921441	Other
ANKRD2	Q9GZV1	Ankyrin repeat domain-containing protein 2	ANKRD2	Q9GZV1	Ankyrin repeat domain-containing protein 2	-0.0831232	0.660656	0.898851	0.0463121	Other
SUB1	P53999	Activated RNA polymerase II transcriptional coactivator p15	SUB1	P53999	Activated RNA polymerase II transcriptional coactivator p15	-0.0851714	0.613044	0.880098	0.055469	Other
COL4A3	Q01955	Collagen alpha-3(IV) chain;Tumstatin	COL4A3	Q01955	Collagen alpha-3(IV) chain;Tumstatin	1.03935	0.00666129	0.239123	0.621378	Other
FHL1	Q13642	Four and a half LIM domains protein 1	FHL1	Q13642	Four and a half LIM domains protein 1	-0.0215527	0.794394	0.942906	0.0255317	Other
GSPT2	Q8IYD1	Eukaryotic peptide chain release factor GTP-binding subunit ERF3B	GSPT2	Q8IYD1	Eukaryotic peptide chain release factor GTP-binding subunit ERF3B	0.312832	0.278959	0.719164	0.143172	Other
NEB	P20929	Nebulin	NEB	P20929	Nebulin	-0.0457214	0.64253	0.889265	0.0509687	Other
HHATL	Q9HCP6	Protein-cysteine N-palmitoyltransferase HHAT-like protein	HHATL	Q9HCP6	Protein-cysteine N-palmitoyltransferase HHAT-like protein	-0.123509	0.382916	0.774175	0.111161	Other
JPH2	Q9BR39	Junctophilin-2	JPH2	Q9BR39	Junctophilin-2	-0.0445439	0.744239	0.929469	0.0317649	Other
UQCRC2	P22695	Cytochrome b-c1 complex subunit 2, mitochondrial	UQCRC2	P22695	Cytochrome b-c1 complex subunit 2, mitochondrial	-0.196416	0.135591	0.62906	0.201308	Other
RPL29	P47914	60S ribosomal protein L29	RPL29	P47914	60S ribosomal protein L29	-0.025251	0.91543	0.978477	0.00944932	Other
DNM1L	O00429	Dynamin-1-like protein	DNM1L	O00429	Dynamin-1-like protein	-0.389424	0.0056465	0.22586	0.646161	Other
DNAJA2	O60884	DnaJ homolog subfamily A member 2	DNAJA2	O60884	DnaJ homolog subfamily A member 2	-0.0734439	0.507043	0.831488	0.0801439	Other
CA2	P00918	Carbonic anhydrase 2	CA2	P00918	Carbonic anhydrase 2	-0.0969286	0.448151	0.808827	0.0921441	Other
PRMT5	O14744	Protein arginine N-methyltransferase 5;Protein arginine N-methyltransferase 5, N-terminally processed	PRMT5	O14744	Protein arginine N-methyltransferase 5;Protein arginine N-methyltransferase 5, N-terminally processed	-0.0531505	0.805795	0.944552	0.0247741	Other
CSTA	P01040	Cystatin-A;Cystatin-A, N-terminally processed	CSTA	P01040	Cystatin-A;Cystatin-A, N-terminally processed	0.241917	0.579141	0.861382	0.0648044	Other
CRIP2	P52943	Cysteine-rich protein 2	CRIP2	P52943	Cysteine-rich protein 2	0.497376	0.000634309	0.0522372	1.28202	Other
DUSP3	P51452	Dual specificity protein phosphatase 3	DUSP3	P51452	Dual specificity protein phosphatase 3	-0.315645	0.163785	0.630361	0.200411	Other
C1QC	P02747	Complement C1q subcomponent subunit C	C1QC	P02747	Complement C1q subcomponent subunit C	-0.0354576	0.90726	0.977232	0.0100025	Other
JSRP1	Q96MG2	Junctional sarcoplasmic reticulum protein 1	JSRP1	Q96MG2	Junctional sarcoplasmic reticulum protein 1	0.139393	0.238496	0.685717	0.163855	Other
MSN	P26038	Moesin	MSN	P26038	Moesin	0.0172405	0.885096	0.96692	0.0146094	Other
MYL5	Q02045	Myosin light chain 5	MYL5	Q02045	Myosin light chain 5	-0.179247	0.753257	0.930161	0.0314417	Other
SNRPA1	P09661	U2 small nuclear ribonucleoprotein A'	SNRPA1	P09661	U2 small nuclear ribonucleoprotein A'	-0.375911	0.1367	0.62906	0.201308	Other
SNRNP200	O75643	U5 small nuclear ribonucleoprotein 200 kDa helicase	SNRNP200	O75643	U5 small nuclear ribonucleoprotein 200 kDa helicase	0.146109	0.31876	0.750024	0.124925	Other
BCKDHA	P12694	2-oxoisovalerate dehydrogenase subunit alpha, mitochondrial	BCKDHA	P12694	2-oxoisovalerate dehydrogenase subunit alpha, mitochondrial	0.0943201	0.453897	0.808827	0.0921441	Other
CCT2	P78371	T-complex protein 1 subunit beta	CCT2	P78371	T-complex protein 1 subunit beta	-0.306569	0.14083	0.62906	0.201308	Other
NDUFS7	O75251	NADH dehydrogenase [ubiquinone] iron-sulfur protein 7, mitochondrial	NDUFS7	O75251	NADH dehydrogenase [ubiquinone] iron-sulfur protein 7, mitochondrial	-0.00917164	0.962068	0.997174	0.00122921	Other
ATP5MK	NaN	NaN	ATP5MK	NaN	NaN	-0.0940415	0.642377	0.889265	0.0509687	Other
IMPA1	P29218	Inositol monophosphatase 1	IMPA1	P29218	Inositol monophosphatase 1	0.141501	0.472959	0.810456	0.0912705	Other
TST	Q16762	Thiosulfate sulfurtransferase	TST	Q16762	Thiosulfate sulfurtransferase	-0.0100996	0.936397	0.986422	0.00593711	Other
DDRGK1	Q96HY6	DDRGK domain-containing protein 1	DDRGK1	Q96HY6	DDRGK domain-containing protein 1	-0.0405436	0.887783	0.968207	0.0140319	Other
PRKACB	P22694	cAMP-dependent protein kinase catalytic subunit beta	PRKACB	P22694	cAMP-dependent protein kinase catalytic subunit beta	-0.553767	0.127834	0.62906	0.201308	Other
PSMB1	P20618	Proteasome subunit beta type-1	PSMB1	P20618	Proteasome subunit beta type-1	0.0253792	0.844903	0.949974	0.0222881	Other
TNNT3	P45378	Troponin T, fast skeletal muscle	TNNT3	P45378	Troponin T, fast skeletal muscle	-0.0795914	0.691198	0.909709	0.0410975	Other
SNW1	Q13573	SNW domain-containing protein 1	SNW1	Q13573	SNW domain-containing protein 1	0.0658251	0.768783	0.938358	0.0276315	Other
TRIM63	Q969Q1	E3 ubiquitin-protein ligase TRIM63	TRIM63	Q969Q1	E3 ubiquitin-protein ligase TRIM63	0.131655	0.722671	0.924133	0.0342656	Other
PDHX	O00330	Pyruvate dehydrogenase protein X component, mitochondrial	PDHX	O00330	Pyruvate dehydrogenase protein X component, mitochondrial	-0.170592	0.181479	0.646354	0.18953	Other
DNAJB5	O75953	DnaJ homolog subfamily B member 5	DNAJB5	O75953	DnaJ homolog subfamily B member 5	-0.0202734	0.824959	0.948229	0.0230868	Other
ANXA1	P04083	Annexin A1	ANXA1	P04083	Annexin A1	0.537325	0.160547	0.62906	0.201308	Other
PCYT1A	P49585	Choline-phosphate cytidylyltransferase A	PCYT1A	P49585	Choline-phosphate cytidylyltransferase A	-0.588679	0.0639562	0.533278	0.273046	Other
HUWE1	Q7Z6Z7	E3 ubiquitin-protein ligase HUWE1	HUWE1	Q7Z6Z7	E3 ubiquitin-protein ligase HUWE1	-0.00274791	0.997595	0.999786	9.27984e-05	Other
MYH7	P12883	Myosin-7	MYH7	P12883	Myosin-7	-0.256614	0.0722812	0.534862	0.271758	Other
ESYT1	Q9BSJ8	Extended synaptotagmin-1	ESYT1	Q9BSJ8	Extended synaptotagmin-1	0.456547	0.135211	0.62906	0.201308	Other
ARPC2	O15144	Actin-related protein 2/3 complex subunit 2	ARPC2	O15144	Actin-related protein 2/3 complex subunit 2	0.0594409	0.912777	0.977722	0.00978468	Other
TXLNB	Q8N3L3	Beta-taxilin	TXLNB	Q8N3L3	Beta-taxilin	0.212214	0.0846611	0.563392	0.249189	Other
SNTB2	Q13425	Beta-2-syntrophin	SNTB2	Q13425	Beta-2-syntrophin	0.21668	0.118754	0.61576	0.210589	Other
CAB39	Q9Y376	Calcium-binding protein 39	CAB39	Q9Y376	Calcium-binding protein 39	-0.400345	0.137386	0.62906	0.201308	Other
TSPAN7	P41732	Tetraspanin-7	TSPAN7	P41732	Tetraspanin-7	0.974838	0.0119695	0.277713	0.556403	Other
KRT1	P04264	Keratin, type II cytoskeletal 1	KRT1	P04264	Keratin, type II cytoskeletal 1	-0.359839	0.54803	0.8496	0.0707857	Other
NAP1L4	Q99733	Nucleosome assembly protein 1-like 4	NAP1L4	Q99733	Nucleosome assembly protein 1-like 4	0.083533	0.381618	0.774175	0.111161	Other
RPL3L	Q92901	60S ribosomal protein L3-like	RPL3L	Q92901	60S ribosomal protein L3-like	0.0740892	0.608252	0.876083	0.0574545	Other
PARVA	Q9NVD7	Alpha-parvin	PARVA	Q9NVD7	Alpha-parvin	-1.07758	0.0325327	0.434249	0.362261	Other
TUBA1A	Q71U36	Tubulin alpha-1A chain	TUBA1A	Q71U36	Tubulin alpha-1A chain	0.780731	0.0211242	0.360657	0.442906	Other
OPA1	O60313	Dynamin-like 120 kDa protein, form S1;Dynamin-like 120 kDa protein, mitochondrial	OPA1	O60313	Dynamin-like 120 kDa protein, form S1;Dynamin-like 120 kDa protein, mitochondrial	-0.12308	0.482627	0.814374	0.0891762	Other
MT-ND6	P03923	NADH-ubiquinone oxidoreductase chain 6	MT-ND6	P03923	NADH-ubiquinone oxidoreductase chain 6	-0.155578	0.353824	0.764435	0.116659	Other
NT5C3A	Q9H0P0	Cytosolic 5'-nucleotidase 3A	NT5C3A	Q9H0P0	Cytosolic 5'-nucleotidase 3A	0.0158025	0.917596	0.979889	0.00882304	Other
FABP3	P05413	Fatty acid-binding protein, heart	FABP3	P05413	Fatty acid-binding protein, heart	-0.288212	0.00805796	0.242035	0.616121	Other
MYL6	P60660	Myosin light polypeptide 6	MYL6	P60660	Myosin light polypeptide 6	-0.22058	0.152363	0.62906	0.201308	Other
MATR3	P43243	Matrin-3	MATR3	P43243	Matrin-3	0.053133	0.657418	0.897937	0.0467543	Other
CALU	O43852	Calumenin	CALU	O43852	Calumenin	0.160626	0.1561	0.62906	0.201308	Other
TJP1	Q07157	Tight junction protein ZO-1	TJP1	Q07157	Tight junction protein ZO-1	-0.305376	0.351152	0.762425	0.117803	Other
CD36	P16671	Platelet glycoprotein 4	CD36	P16671	Platelet glycoprotein 4	0.151039	0.175999	0.641664	0.192693	Other
CNBP	P62633	Cellular nucleic acid-binding protein	CNBP	P62633	Cellular nucleic acid-binding protein	0.00200081	0.994474	0.999786	9.27984e-05	Other
NDUFA5	Q16718	NADH dehydrogenase [ubiquinone] 1 alpha subcomplex subunit 5	NDUFA5	Q16718	NADH dehydrogenase [ubiquinone] 1 alpha subcomplex subunit 5	-0.138447	0.729485	0.928435	0.0322483	Other
ATP5PF	P18859	ATP synthase-coupling factor 6, mitochondrial	ATP5PF	P18859	ATP synthase-coupling factor 6, mitochondrial	0.0843388	0.747696	0.930161	0.0314417	Other
ADH5	P11766	Alcohol dehydrogenase class-3	ADH5	P11766	Alcohol dehydrogenase class-3	-0.0533527	0.777926	0.940399	0.0266878	Other
ACTR1A	P61163	Alpha-centractin	ACTR1A	P61163	Alpha-centractin	-0.226575	0.221056	0.670297	0.173733	Other
TECR	Q9NZ01	Very-long-chain enoyl-CoA reductase	TECR	Q9NZ01	Very-long-chain enoyl-CoA reductase	0.01366	0.929549	0.985645	0.00627941	Other
DNAJA3	Q96EY1	DnaJ homolog subfamily A member 3, mitochondrial	DNAJA3	Q96EY1	DnaJ homolog subfamily A member 3, mitochondrial	-0.121984	0.101923	0.584804	0.23299	Other
SSPN	Q14714	Sarcospan	SSPN	Q14714	Sarcospan	0.289843	0.0137715	0.288428	0.539962	Other
NDUFB10	O96000	NADH dehydrogenase [ubiquinone] 1 beta subcomplex subunit 10	NDUFB10	O96000	NADH dehydrogenase [ubiquinone] 1 beta subcomplex subunit 10	-0.171961	0.430605	0.803795	0.0948546	Other
CORO6	Q6QEF8	Coronin-6	CORO6	Q6QEF8	Coronin-6	-0.118585	0.286659	0.728354	0.137657	Other
SMPX	Q9UHP9	Small muscular protein	SMPX	Q9UHP9	Small muscular protein	-0.240708	0.297253	0.739173	0.131254	Other
CZIB	Q9NWV4	UPF0587 protein C1orf123	CZIB	Q9NWV4	UPF0587 protein C1orf123	0.0782902	0.821224	0.948229	0.0230868	Other
ASB4	Q9Y574	Ankyrin repeat and SOCS box protein 4	ASB4	Q9Y574	Ankyrin repeat and SOCS box protein 4	-0.298991	0.168358	0.635313	0.197012	Other
EIF4B	P23588	Eukaryotic translation initiation factor 4B	EIF4B	P23588	Eukaryotic translation initiation factor 4B	-0.168485	0.460625	0.808922	0.0920933	Other
RRS1	Q15050	Ribosome biogenesis regulatory protein homolog	RRS1	Q15050	Ribosome biogenesis regulatory protein homolog	-0.297198	0.111616	0.606319	0.217299	Other
TKFC	Q3LXA3	ATP-dependent dihydroxyacetone kinase;Bifunctional ATP-dependent dihydroxyacetone kinase/FAD-AMP lyase (cyclizing);FAD-AMP lyase (cyclizing)	TKFC	Q3LXA3	ATP-dependent dihydroxyacetone kinase;Bifunctional ATP-dependent dihydroxyacetone kinase/FAD-AMP lyase (cyclizing);FAD-AMP lyase (cyclizing)	0.277724	0.672759	0.904669	0.0435104	Other
CAPZB	P47756	F-actin-capping protein subunit beta	CAPZB	P47756	F-actin-capping protein subunit beta	-0.00709756	0.925089	0.984138	0.00694414	Other
ATP2A1	O14983	Sarcoplasmic/endoplasmic reticulum calcium ATPase 1	ATP2A1	O14983	Sarcoplasmic/endoplasmic reticulum calcium ATPase 1	-0.0574284	0.7389	0.929469	0.0317649	Other
KPRP	Q5T749	Keratinocyte proline-rich protein	KPRP	Q5T749	Keratinocyte proline-rich protein	-0.125206	0.897192	0.97219	0.0122489	Other
PSMB3	P49720	Proteasome subunit beta type-3	PSMB3	P49720	Proteasome subunit beta type-3	0.239962	0.201628	0.654648	0.183992	Other
SIRT5	Q9NXA8	NAD-dependent protein deacylase sirtuin-5, mitochondrial	SIRT5	Q9NXA8	NAD-dependent protein deacylase sirtuin-5, mitochondrial	-0.127277	0.231089	0.679056	0.168095	Other
H6PD	O95479	6-phosphogluconolactonase;GDH/6PGL endoplasmic bifunctional protein;Glucose 1-dehydrogenase	H6PD	O95479	6-phosphogluconolactonase;GDH/6PGL endoplasmic bifunctional protein;Glucose 1-dehydrogenase	-0.187338	0.566136	0.859331	0.0658395	Other
CSTF3	Q12996	Cleavage stimulation factor subunit 3	CSTF3	Q12996	Cleavage stimulation factor subunit 3	-0.218592	0.765247	0.935673	0.0288758	Other
FABP5	Q01469	Fatty acid-binding protein, epidermal	FABP5	Q01469	Fatty acid-binding protein, epidermal	-0.111358	0.522018	0.841836	0.0747726	Other
PIP	P12273	Prolactin-inducible protein	PIP	P12273	Prolactin-inducible protein	0.0910807	0.666084	0.900471	0.0455305	Other
MYOT	Q9UBF9	Myotilin	MYOT	Q9UBF9	Myotilin	-0.102205	0.477301	0.813542	0.0896202	Other
PA2G4	Q9UQ80	Proliferation-associated protein 2G4	PA2G4	Q9UQ80	Proliferation-associated protein 2G4	0.217994	0.171033	0.636884	0.19594	Other
HNRNPUL2	Q1KMD3	Heterogeneous nuclear ribonucleoprotein U-like protein 2	HNRNPUL2	Q1KMD3	Heterogeneous nuclear ribonucleoprotein U-like protein 2	0.0585677	0.626462	0.883991	0.0535521	Other
DHX9	Q08211	ATP-dependent RNA helicase A	DHX9	Q08211	ATP-dependent RNA helicase A	0.153434	0.260179	0.697798	0.15627	Other
NDUFA13	Q9P0J0	NADH dehydrogenase [ubiquinone] 1 alpha subcomplex subunit 13	NDUFA13	Q9P0J0	NADH dehydrogenase [ubiquinone] 1 alpha subcomplex subunit 13	-0.260889	0.464216	0.808922	0.0920933	Other
CFH	P08603	Complement factor H	CFH	P08603	Complement factor H	0.116092	0.603753	0.872296	0.0593364	Other
NDUFS3	O75489	NADH dehydrogenase [ubiquinone] iron-sulfur protein 3, mitochondrial	NDUFS3	O75489	NADH dehydrogenase [ubiquinone] iron-sulfur protein 3, mitochondrial	-0.162514	0.325992	0.752686	0.123386	Other
LDHB	P07195	L-lactate dehydrogenase B chain	LDHB	P07195	L-lactate dehydrogenase B chain	-0.00176652	0.992941	0.999786	9.27984e-05	Other
AKR1A1	P14550	Alcohol dehydrogenase [NADP(+)]	AKR1A1	P14550	Alcohol dehydrogenase [NADP(+)]	0.371305	0.299885	0.740456	0.130501	Other
VPS13C	Q709C8	Vacuolar protein sorting-associated protein 13C	VPS13C	Q709C8	Vacuolar protein sorting-associated protein 13C	0.242009	0.715823	0.917722	0.0372888	Other
GMPR	P36959	GMP reductase 1	GMPR	P36959	GMP reductase 1	0.2586	0.24439	0.687443	0.162763	Other
ALYREF	NaN	NaN	ALYREF	NaN	NaN	-0.093955	0.814598	0.945681	0.0242552	Other
CPA3	P15088	Mast cell carboxypeptidase A	CPA3	P15088	Mast cell carboxypeptidase A	0.356774	0.358553	0.766784	0.115327	Other
EIF4A3	P38919	Eukaryotic initiation factor 4A-III;Eukaryotic initiation factor 4A-III, N-terminally processed	EIF4A3	P38919	Eukaryotic initiation factor 4A-III;Eukaryotic initiation factor 4A-III, N-terminally processed	0.0371904	0.770381	0.938985	0.0273416	Other
PTGES3	Q15185	Prostaglandin E synthase 3	PTGES3	Q15185	Prostaglandin E synthase 3	0.229853	0.26485	0.703586	0.152683	Other
PDAP1	Q13442	28 kDa heat- and acid-stable phosphoprotein	PDAP1	Q13442	28 kDa heat- and acid-stable phosphoprotein	0.132507	0.417863	0.793667	0.100362	Other
UQCR10	Q9UDW1	Cytochrome b-c1 complex subunit 9	UQCR10	Q9UDW1	Cytochrome b-c1 complex subunit 9	-0.0589905	0.812298	0.945681	0.0242552	Other
ACADM	P11310	Medium-chain specific acyl-CoA dehydrogenase, mitochondrial	ACADM	P11310	Medium-chain specific acyl-CoA dehydrogenase, mitochondrial	-0.144107	0.151759	0.62906	0.201308	Other
UBE2L3	P68036	Ubiquitin-conjugating enzyme E2 L3	UBE2L3	P68036	Ubiquitin-conjugating enzyme E2 L3	-0.253791	0.231849	0.679056	0.168095	Other
BSG	P35613	Basigin	BSG	P35613	Basigin	-0.147196	0.505052	0.83142	0.0801795	Other
COX17	Q14061	Cytochrome c oxidase copper chaperone	COX17	Q14061	Cytochrome c oxidase copper chaperone	0.146418	0.599626	0.87173	0.0596179	Other
CAPNS1	P04632	Calpain small subunit 1	CAPNS1	P04632	Calpain small subunit 1	0.0498204	0.845329	0.949974	0.0222881	Other
VWA8	A3KMH1	von Willebrand factor A domain-containing protein 8	VWA8	A3KMH1	von Willebrand factor A domain-containing protein 8	-0.380179	0.0994776	0.579706	0.236792	Other
PCYOX1	Q9UHG3	Prenylcysteine oxidase 1	PCYOX1	Q9UHG3	Prenylcysteine oxidase 1	0.0859005	0.51424	0.836162	0.0777095	Other
LAP3	P28838	Cytosol aminopeptidase	LAP3	P28838	Cytosol aminopeptidase	0.0518535	0.642812	0.889265	0.0509687	Other
JUP	P14923	Junction plakoglobin	JUP	P14923	Junction plakoglobin	0.0303857	0.939774	0.98775	0.00535297	Other
AZGP1	P25311	Zinc-alpha-2-glycoprotein	AZGP1	P25311	Zinc-alpha-2-glycoprotein	0.0482152	0.904566	0.977155	0.0100366	Other
SMYD1	Q8NB12	Histone-lysine N-methyltransferase SMYD1	SMYD1	Q8NB12	Histone-lysine N-methyltransferase SMYD1	-0.16655	0.0709952	0.533278	0.273046	Other
HOMER1	Q86YM7	Homer protein homolog 1	HOMER1	Q86YM7	Homer protein homolog 1	0.180006	0.24138	0.687443	0.162763	Other
SLC25A4	P12235	ADP/ATP translocase 1	SLC25A4	P12235	ADP/ATP translocase 1	-0.279307	0.128108	0.62906	0.201308	Other
AP2B1	P63010	AP-2 complex subunit beta	AP2B1	P63010	AP-2 complex subunit beta	-0.0489853	0.78468	0.942244	0.0258368	Other
RAB10	P61026	Ras-related protein Rab-10	RAB10	P61026	Ras-related protein Rab-10	-0.0502903	0.617077	0.880806	0.0551198	Other
PAICS	P22234	Multifunctional protein ADE2;Phosphoribosylaminoimidazole carboxylase;Phosphoribosylaminoimidazole-succinocarboxamide synthase	PAICS	P22234	Multifunctional protein ADE2;Phosphoribosylaminoimidazole carboxylase;Phosphoribosylaminoimidazole-succinocarboxamide synthase	0.184194	0.368914	0.77057	0.113188	Other
EPB41	P11171	Protein 4.1	EPB41	P11171	Protein 4.1	0.113918	0.696471	0.91127	0.0403527	Other
GSN	P06396	Gelsolin	GSN	P06396	Gelsolin	0.458625	0.00810139	0.242035	0.616121	Other
LMOD2	Q6P5Q4	Leiomodin-2	LMOD2	Q6P5Q4	Leiomodin-2	0.265155	0.100039	0.579706	0.236792	Other
NPEPPS	P55786	Puromycin-sensitive aminopeptidase	NPEPPS	P55786	Puromycin-sensitive aminopeptidase	-0.213803	0.0479481	0.493357	0.306838	Other
UBAP2L	Q14157	Ubiquitin-associated protein 2-like	UBAP2L	Q14157	Ubiquitin-associated protein 2-like	0.448608	0.151165	0.62906	0.201308	Other
SLC25A3	Q00325	Phosphate carrier protein, mitochondrial	SLC25A3	Q00325	Phosphate carrier protein, mitochondrial	-0.0520264	0.662238	0.900129	0.0456952	Other
PAFAH1B3	Q15102	Platelet-activating factor acetylhydrolase IB subunit gamma	PAFAH1B3	Q15102	Platelet-activating factor acetylhydrolase IB subunit gamma	-0.734032	0.0814164	0.563392	0.249189	Other
ANK1	P16157	Ankyrin-1	ANK1	P16157	Ankyrin-1	0.111266	0.692408	0.910049	0.0409353	Other
TUBB	P07437	Tubulin beta chain	TUBB	P07437	Tubulin beta chain	0.157735	0.219603	0.670297	0.173733	Other
DCAF11	Q8TEB1	DDB1- and CUL4-associated factor 11	DCAF11	Q8TEB1	DDB1- and CUL4-associated factor 11	-0.416783	0.288097	0.730682	0.136272	Other
CLIP1	P30622	CAP-Gly domain-containing linker protein 1	CLIP1	P30622	CAP-Gly domain-containing linker protein 1	0.315992	0.421596	0.793667	0.100362	Other
GGCT	O75223	Gamma-glutamylcyclotransferase	GGCT	O75223	Gamma-glutamylcyclotransferase	-0.163736	0.453	0.808827	0.0921441	Other
FARSA	Q9Y285	Phenylalanine--tRNA ligase alpha subunit	FARSA	Q9Y285	Phenylalanine--tRNA ligase alpha subunit	0.186686	0.34962	0.762425	0.117803	Other
PKP1	Q13835	Plakophilin-1	PKP1	Q13835	Plakophilin-1	0.0460152	0.950586	0.99167	0.0036329	Other
PARK7	Q99497	Protein deglycase DJ-1	PARK7	Q99497	Protein deglycase DJ-1	-0.0511281	0.62916	0.884362	0.0533701	Other
PDP1	Q9P0J1	[Pyruvate dehydrogenase [acetyl-transferring]]-phosphatase 1, mitochondrial	PDP1	Q9P0J1	[Pyruvate dehydrogenase [acetyl-transferring]]-phosphatase 1, mitochondrial	0.00200897	0.996463	0.999786	9.27984e-05	Other
RPL10A	P62906	60S ribosomal protein L10a	RPL10A	P62906	60S ribosomal protein L10a	0.108708	0.733626	0.929469	0.0317649	Other
PRPSAP2	O60256	Phosphoribosyl pyrophosphate synthase-associated protein 2	PRPSAP2	O60256	Phosphoribosyl pyrophosphate synthase-associated protein 2	-0.430332	0.47601	0.813542	0.0896202	Other
RCN2	Q14257	Reticulocalbin-2	RCN2	Q14257	Reticulocalbin-2	0.0802662	0.686045	0.907811	0.0420047	Other
RPL23A	P62750	60S ribosomal protein L23a	RPL23A	P62750	60S ribosomal protein L23a	-0.414973	0.162632	0.62906	0.201308	Other
PLEKHF1	Q96S99	Pleckstrin homology domain-containing family F member 1	PLEKHF1	Q96S99	Pleckstrin homology domain-containing family F member 1	-0.434829	0.307505	0.742772	0.129144	Other
LACTB	P83111	Serine beta-lactamase-like protein LACTB, mitochondrial	LACTB	P83111	Serine beta-lactamase-like protein LACTB, mitochondrial	0.150917	0.361485	0.767509	0.114917	Other
RPLP2	P05387	60S acidic ribosomal protein P2	RPLP2	P05387	60S acidic ribosomal protein P2	0.0986249	0.534891	0.846061	0.0725983	Other
MAP1S	Q66K74	MAP1S heavy chain;MAP1S light chain;Microtubule-associated protein 1S	MAP1S	Q66K74	MAP1S heavy chain;MAP1S light chain;Microtubule-associated protein 1S	0.402713	0.382927	0.774175	0.111161	Other
HBS1L	Q9Y450	HBS1-like protein	HBS1L	Q9Y450	HBS1-like protein	0.162829	0.289915	0.732638	0.13511	Other
RPL15	P61313	60S ribosomal protein L15	RPL15	P61313	60S ribosomal protein L15	0.158294	0.383735	0.774175	0.111161	Other
HYOU1	Q9Y4L1	Hypoxia up-regulated protein 1	HYOU1	Q9Y4L1	Hypoxia up-regulated protein 1	-0.038288	0.88982	0.9687	0.0138107	Other
CFB	P00751	Complement factor B;Complement factor B Ba fragment;Complement factor B Bb fragment	CFB	P00751	Complement factor B;Complement factor B Ba fragment;Complement factor B Bb fragment	-0.276126	0.275275	0.713859	0.146387	Other
MRPL15	Q9P015	39S ribosomal protein L15, mitochondrial	MRPL15	Q9P015	39S ribosomal protein L15, mitochondrial	0.0710404	0.79767	0.944276	0.0249008	Other
C4B	P0C0L5	C4a anaphylatoxin;C4b-B;C4d-B;Complement C4 beta chain;Complement C4 gamma chain;Complement C4-B;Complement C4-B alpha chain	C4B	P0C0L5	C4a anaphylatoxin;C4b-B;C4d-B;Complement C4 beta chain;Complement C4 gamma chain;Complement C4-B;Complement C4-B alpha chain	0.688073	0.359293	0.766784	0.115327	Other
RPS14	P62263	40S ribosomal protein S14	RPS14	P62263	40S ribosomal protein S14	-0.035603	0.831431	0.949974	0.0222881	Other
PAFAH1B1	P43034	Platelet-activating factor acetylhydrolase IB subunit alpha	PAFAH1B1	P43034	Platelet-activating factor acetylhydrolase IB subunit alpha	0.0671115	0.659859	0.898851	0.0463121	Other
PSMC2	P35998	26S protease regulatory subunit 7	PSMC2	P35998	26S protease regulatory subunit 7	-0.0454501	0.649714	0.893516	0.0488977	Other
IMPA2	O14732	Inositol monophosphatase 2	IMPA2	O14732	Inositol monophosphatase 2	0.15352	0.323648	0.751422	0.124116	Other
RPN1	P04843	Dolichyl-diphosphooligosaccharide--protein glycosyltransferase subunit 1	RPN1	P04843	Dolichyl-diphosphooligosaccharide--protein glycosyltransferase subunit 1	-0.0585863	0.659827	0.898851	0.0463121	Other
TRA2B	P62995	Transformer-2 protein homolog beta	TRA2B	P62995	Transformer-2 protein homolog beta	0.189704	0.195923	0.654648	0.183992	Other
DPYSL3	Q14195	Dihydropyrimidinase-related protein 3	DPYSL3	Q14195	Dihydropyrimidinase-related protein 3	-0.105075	0.360189	0.767509	0.114917	Other
DHX15	O43143	Pre-mRNA-splicing factor ATP-dependent RNA helicase DHX15	DHX15	O43143	Pre-mRNA-splicing factor ATP-dependent RNA helicase DHX15	0.0699247	0.808412	0.9449	0.0246141	Other
DPYSL2	Q16555	Dihydropyrimidinase-related protein 2	DPYSL2	Q16555	Dihydropyrimidinase-related protein 2	0.453389	0.189956	0.654648	0.183992	Other
CAVIN3	Q969G5	Protein kinase C delta-binding protein	CAVIN3	Q969G5	Protein kinase C delta-binding protein	0.583826	0.00495297	0.203946	0.690485	Other
SYNCRIP	O60506	Heterogeneous nuclear ribonucleoprotein Q	SYNCRIP	O60506	Heterogeneous nuclear ribonucleoprotein Q	0.17029	0.299314	0.740352	0.130562	Other
TLN2	Q9Y4G6	Talin-2	TLN2	Q9Y4G6	Talin-2	0.0563814	0.551532	0.8496	0.0707857	Other
FBLN1	P23142	Fibulin-1	FBLN1	P23142	Fibulin-1	0.741247	0.133781	0.62906	0.201308	Other
CRYZ	Q08257	Quinone oxidoreductase	CRYZ	Q08257	Quinone oxidoreductase	-0.097326	0.471705	0.810456	0.0912705	Other
PSMC1	P62191	26S protease regulatory subunit 4	PSMC1	P62191	26S protease regulatory subunit 4	-0.182849	0.113739	0.607262	0.216624	Other
MECP2	P51608	Methyl-CpG-binding protein 2	MECP2	P51608	Methyl-CpG-binding protein 2	-0.29162	0.482736	0.814374	0.0891762	Other
ABLIM1	O14639	Actin-binding LIM protein 1	ABLIM1	O14639	Actin-binding LIM protein 1	0.637324	0.0152611	0.292678	0.53361	Other
PSMA7	O14818	Proteasome subunit alpha type-7	PSMA7	O14818	Proteasome subunit alpha type-7	-0.0626589	0.584025	0.862485	0.0642486	Other
SYNE1	Q8NF91	Nesprin-1	SYNE1	Q8NF91	Nesprin-1	0.0986021	0.780692	0.941403	0.0262242	Other
HTRA2	O43464	Serine protease HTRA2, mitochondrial	HTRA2	O43464	Serine protease HTRA2, mitochondrial	-0.106368	0.396248	0.781335	0.107163	Other
NCL	P19338	Nucleolin	NCL	P19338	Nucleolin	0.17163	0.212678	0.666105	0.176457	Other
GRN	P28799	Acrogranin;Granulin-1;Granulin-2;Granulin-3;Granulin-4;Granulin-5;Granulin-6;Granulin-7;Granulins;Paragranulin	GRN	P28799	Acrogranin;Granulin-1;Granulin-2;Granulin-3;Granulin-4;Granulin-5;Granulin-6;Granulin-7;Granulins;Paragranulin	0.502151	0.247595	0.689386	0.161538	Other
LTF	P02788	Kaliocin-1;Lactoferricin-H;Lactoferroxin-A;Lactoferroxin-B;Lactoferroxin-C;Lactotransferrin	LTF	P02788	Kaliocin-1;Lactoferricin-H;Lactoferroxin-A;Lactoferroxin-B;Lactoferroxin-C;Lactotransferrin	-0.289282	0.382984	0.774175	0.111161	Other
PDHB	P11177	Pyruvate dehydrogenase E1 component subunit beta, mitochondrial	PDHB	P11177	Pyruvate dehydrogenase E1 component subunit beta, mitochondrial	-0.0892591	0.351401	0.762425	0.117803	Other
TOM1L2	Q6ZVM7	TOM1-like protein 2	TOM1L2	Q6ZVM7	TOM1-like protein 2	-0.18779	0.593974	0.867115	0.0619231	Other
LRRC39	Q96DD0	Leucine-rich repeat-containing protein 39	LRRC39	Q96DD0	Leucine-rich repeat-containing protein 39	-0.0799321	0.709919	0.913247	0.0394118	Other
NLN	Q9BYT8	Neurolysin, mitochondrial	NLN	Q9BYT8	Neurolysin, mitochondrial	-0.137406	0.823442	0.948229	0.0230868	Other
MTHFD1	NaN	NaN	MTHFD1	NaN	NaN	-0.0825327	0.753348	0.930161	0.0314417	Other
UQCRC1	P31930	Cytochrome b-c1 complex subunit 1, mitochondrial	UQCRC1	P31930	Cytochrome b-c1 complex subunit 1, mitochondrial	-0.272552	0.0359088	0.452904	0.343994	Other
EMD	P50402	Emerin	EMD	P50402	Emerin	0.0485489	0.800619	0.944276	0.0249008	Other
SURF4	O15260	Surfeit locus protein 4	SURF4	O15260	Surfeit locus protein 4	-0.452843	0.206408	0.65825	0.181609	Other
PFKM	P08237	ATP-dependent 6-phosphofructokinase, muscle type	PFKM	P08237	ATP-dependent 6-phosphofructokinase, muscle type	-0.0684064	0.519535	0.839301	0.0760821	Other
ACIN1	Q9UKV3	Apoptotic chromatin condensation inducer in the nucleus	ACIN1	Q9UKV3	Apoptotic chromatin condensation inducer in the nucleus	-0.0649966	0.735867	0.929469	0.0317649	Other
FH	P07954	Fumarate hydratase, mitochondrial	FH	P07954	Fumarate hydratase, mitochondrial	-0.142308	0.144475	0.62906	0.201308	Other
EFEMP1	Q12805	EGF-containing fibulin-like extracellular matrix protein 1	EFEMP1	Q12805	EGF-containing fibulin-like extracellular matrix protein 1	-0.727322	0.0989414	0.579706	0.236792	Other
LRRC59	Q96AG4	Leucine-rich repeat-containing protein 59	LRRC59	Q96AG4	Leucine-rich repeat-containing protein 59	0.00780117	0.983899	0.999786	9.27984e-05	Other
CAST	P20810	Calpastatin	CAST	P20810	Calpastatin	-0.134474	0.443381	0.808827	0.0921441	Other
ERLIN2	O94905	Erlin-2	ERLIN2	O94905	Erlin-2	-0.0966508	0.63956	0.889265	0.0509687	Other
GNAI2	P04899	Guanine nucleotide-binding protein G(i) subunit alpha-2	GNAI2	P04899	Guanine nucleotide-binding protein G(i) subunit alpha-2	0.727193	0.010279	0.248113	0.60535	Other
FLII	Q13045	Protein flightless-1 homolog	FLII	Q13045	Protein flightless-1 homolog	0.311133	0.0494717	0.496818	0.303802	Other
COX4I1	P13073	Cytochrome c oxidase subunit 4 isoform 1, mitochondrial	COX4I1	P13073	Cytochrome c oxidase subunit 4 isoform 1, mitochondrial	-0.261519	0.203409	0.654648	0.183992	Other
GSPT1	P15170	Eukaryotic peptide chain release factor GTP-binding subunit ERF3A	GSPT1	P15170	Eukaryotic peptide chain release factor GTP-binding subunit ERF3A	0.368144	0.133509	0.62906	0.201308	Other
SNRPD3	P62318	Small nuclear ribonucleoprotein Sm D3	SNRPD3	P62318	Small nuclear ribonucleoprotein Sm D3	0.254359	0.203318	0.654648	0.183992	Other
KRT2	P35908	Keratin, type II cytoskeletal 2 epidermal	KRT2	P35908	Keratin, type II cytoskeletal 2 epidermal	-0.0088892	0.990581	0.999786	9.27984e-05	Other
GPT	P24298	Alanine aminotransferase 1	GPT	P24298	Alanine aminotransferase 1	-0.276271	0.0601592	0.53018	0.275577	Other
BPHL	Q86WA6	Valacyclovir hydrolase	BPHL	Q86WA6	Valacyclovir hydrolase	-0.243905	0.647646	0.892425	0.0494282	Other
NPEPL1	Q8NDH3	Probable aminopeptidase NPEPL1	NPEPL1	Q8NDH3	Probable aminopeptidase NPEPL1	-0.155059	0.49086	0.821789	0.0852399	Other
ACAD9	Q9H845	Acyl-CoA dehydrogenase family member 9, mitochondrial	ACAD9	Q9H845	Acyl-CoA dehydrogenase family member 9, mitochondrial	0.434793	0.178117	0.644167	0.191001	Other
DDX19A	Q9NUU7	ATP-dependent RNA helicase DDX19A	DDX19A	Q9NUU7	ATP-dependent RNA helicase DDX19A	0.107578	0.681233	0.907811	0.0420047	Other
CPNE1	Q99829	Copine-1	CPNE1	Q99829	Copine-1	0.74068	0.238852	0.685717	0.163855	Other
SLC25A6	P12236	ADP/ATP translocase 3;ADP/ATP translocase 3, N-terminally processed	SLC25A6	P12236	ADP/ATP translocase 3;ADP/ATP translocase 3, N-terminally processed	0.125451	0.69619	0.91127	0.0403527	Other
PRPF19	Q9UMS4	Pre-mRNA-processing factor 19	PRPF19	Q9UMS4	Pre-mRNA-processing factor 19	0.0604269	0.838998	0.949974	0.0222881	Other
PNPT1	Q8TCS8	Polyribonucleotide nucleotidyltransferase 1, mitochondrial	PNPT1	Q8TCS8	Polyribonucleotide nucleotidyltransferase 1, mitochondrial	0.226918	0.307964	0.742772	0.129144	Other
ABLIM2	Q6H8Q1	Actin-binding LIM protein 2	ABLIM2	Q6H8Q1	Actin-binding LIM protein 2	0.251505	0.00829836	0.242035	0.616121	Other
GRB2	P62993	Growth factor receptor-bound protein 2	GRB2	P62993	Growth factor receptor-bound protein 2	-0.0270357	0.928309	0.985317	0.00642421	Other
RPL5	P46777	60S ribosomal protein L5	RPL5	P46777	60S ribosomal protein L5	0.197744	0.598658	0.871705	0.0596305	Other
ETFA	P13804	Electron transfer flavoprotein subunit alpha, mitochondrial	ETFA	P13804	Electron transfer flavoprotein subunit alpha, mitochondrial	-0.18826	0.126296	0.62906	0.201308	Other
THBS1	P07996	Thrombospondin-1	THBS1	P07996	Thrombospondin-1	0.0877852	0.85597	0.953347	0.0207488	Other
PPP1R7	Q15435	Protein phosphatase 1 regulatory subunit 7	PPP1R7	Q15435	Protein phosphatase 1 regulatory subunit 7	0.00677443	0.96185	0.997174	0.00122921	Other
ACOT9	Q9Y305	Acyl-coenzyme A thioesterase 9, mitochondrial	ACOT9	Q9Y305	Acyl-coenzyme A thioesterase 9, mitochondrial	0.0925021	0.394758	0.780201	0.107794	Other
CSDE1	O75534	Cold shock domain-containing protein E1	CSDE1	O75534	Cold shock domain-containing protein E1	-0.282495	0.0387442	0.463606	0.333851	Other
RCC1	P18754	Regulator of chromosome condensation	RCC1	P18754	Regulator of chromosome condensation	-0.0367188	0.932724	0.985784	0.00621837	Other
RNH1	P13489	Ribonuclease inhibitor	RNH1	P13489	Ribonuclease inhibitor	0.062551	0.610578	0.877627	0.0566899	Other
DKC1	O60832	H/ACA ribonucleoprotein complex subunit 4	DKC1	O60832	H/ACA ribonucleoprotein complex subunit 4	0.246413	0.738973	0.929469	0.0317649	Other
BAG3	O95817	BAG family molecular chaperone regulator 3	BAG3	O95817	BAG family molecular chaperone regulator 3	0.333302	0.015062	0.292678	0.53361	Other
DNM2	P50570	Dynamin-2	DNM2	P50570	Dynamin-2	0.388505	0.160934	0.62906	0.201308	Other
DMTN	Q08495	Dematin	DMTN	Q08495	Dematin	0.146372	0.844288	0.949974	0.0222881	Other
TIMM21	Q9BVV7	Mitochondrial import inner membrane translocase subunit Tim21	TIMM21	Q9BVV7	Mitochondrial import inner membrane translocase subunit Tim21	-0.00495768	0.972523	0.997174	0.00122921	Other
NOP58	Q9Y2X3	Nucleolar protein 58	NOP58	Q9Y2X3	Nucleolar protein 58	0.135572	0.419463	0.793667	0.100362	Other
RNPS1	Q15287	RNA-binding protein with serine-rich domain 1	RNPS1	Q15287	RNA-binding protein with serine-rich domain 1	0.19687	0.100441	0.579706	0.236792	Other
PGK1	P00558	Phosphoglycerate kinase 1	PGK1	P00558	Phosphoglycerate kinase 1	-0.076533	0.412327	0.793333	0.100544	Other
EIF2A	Q9BY44	Eukaryotic translation initiation factor 2A;Eukaryotic translation initiation factor 2A, N-terminally processed	EIF2A	Q9BY44	Eukaryotic translation initiation factor 2A;Eukaryotic translation initiation factor 2A, N-terminally processed	-0.17626	0.230903	0.679056	0.168095	Other
CAPZA2	P47755	F-actin-capping protein subunit alpha-2	CAPZA2	P47755	F-actin-capping protein subunit alpha-2	-0.0494544	0.526663	0.843043	0.0741505	Other
ZRANB2	O95218	Zinc finger Ran-binding domain-containing protein 2	ZRANB2	O95218	Zinc finger Ran-binding domain-containing protein 2	-0.458214	0.56962	0.860994	0.0650001	Other
EPRS1	P07814	Bifunctional glutamate/proline--tRNA ligase;Glutamate--tRNA ligase;Proline--tRNA ligase	EPRS1	P07814	Bifunctional glutamate/proline--tRNA ligase;Glutamate--tRNA ligase;Proline--tRNA ligase	-0.00598653	0.975699	0.997174	0.00122921	Other
DTNA	Q9Y4J8	Dystrobrevin alpha	DTNA	Q9Y4J8	Dystrobrevin alpha	0.0963004	0.313792	0.747598	0.126332	Other
DSG1	Q02413	Desmoglein-1	DSG1	Q02413	Desmoglein-1	0.278553	0.64095	0.889265	0.0509687	Other
DNAJA4	Q8WW22	DnaJ homolog subfamily A member 4	DNAJA4	Q8WW22	DnaJ homolog subfamily A member 4	-0.181231	0.162378	0.62906	0.201308	Other
ATP5F1B	P06576	ATP synthase subunit beta, mitochondrial	ATP5F1B	P06576	ATP synthase subunit beta, mitochondrial	-0.275031	0.0325687	0.434249	0.362261	Other
TUBA8	Q9NY65	Tubulin alpha-8 chain	TUBA8	Q9NY65	Tubulin alpha-8 chain	-0.0603603	0.603029	0.872296	0.0593364	Other
DMD	P11532	Dystrophin	DMD	P11532	Dystrophin	0.353189	0.000111008	0.0194264	1.71161	Upregulated
KRT14	P02533	Keratin, type I cytoskeletal 14	KRT14	P02533	Keratin, type I cytoskeletal 14	-0.498846	0.382946	0.774175	0.111161	Other
EEF1A2	Q05639	Elongation factor 1-alpha 2	EEF1A2	Q05639	Elongation factor 1-alpha 2	0.0031894	0.966393	0.997174	0.00122921	Other
TMOD3	Q9NYL9	Tropomodulin-3	TMOD3	Q9NYL9	Tropomodulin-3	0.229972	0.200232	0.654648	0.183992	Other
PSMD3	O43242	26S proteasome non-ATPase regulatory subunit 3	PSMD3	O43242	26S proteasome non-ATPase regulatory subunit 3	0.0891512	0.4147	0.793333	0.100544	Other
PSMB4	P28070	Proteasome subunit beta type-4	PSMB4	P28070	Proteasome subunit beta type-4	0.220854	0.55406	0.8496	0.0707857	Other
PDLIM5	Q96HC4	PDZ and LIM domain protein 5	PDLIM5	Q96HC4	PDZ and LIM domain protein 5	-0.269032	0.017489	0.313906	0.503201	Other
GNAS	O95467;P63092;P84996;Q5JWF2	GPIPIRRH peptide;Guanine nucleotide-binding protein G(s) subunit alpha isoforms short;Guanine nucleotide-binding protein G(s) subunit alpha isoforms XLas;LHAL tetrapeptide;Neuroendocrine secretory protein 55;Protein ALEX	GNAS	O95467;P63092;P84996;Q5JWF2	GPIPIRRH peptide;Guanine nucleotide-binding protein G(s) subunit alpha isoforms short;Guanine nucleotide-binding protein G(s) subunit alpha isoforms XLas;LHAL tetrapeptide;Neuroendocrine secretory protein 55;Protein ALEX	0.370896	0.243746	0.687443	0.162763	Other
SCARB2	Q14108	Lysosome membrane protein 2	SCARB2	Q14108	Lysosome membrane protein 2	-0.794952	0.02838	0.418245	0.378569	Other
HOMER2	Q9NSB8	Homer protein homolog 2	HOMER2	Q9NSB8	Homer protein homolog 2	-0.014633	0.96633	0.997174	0.00122921	Other
PTPN11	Q06124	Tyrosine-protein phosphatase non-receptor type 11	PTPN11	Q06124	Tyrosine-protein phosphatase non-receptor type 11	0.231826	0.442426	0.808827	0.0921441	Other
SFPQ	P23246	Splicing factor, proline- and glutamine-rich	SFPQ	P23246	Splicing factor, proline- and glutamine-rich	-0.196797	0.303942	0.742772	0.129144	Other
PALLD	Q8WX93	Palladin	PALLD	Q8WX93	Palladin	0.124739	0.142378	0.62906	0.201308	Other
NDUFB3	O43676	NADH dehydrogenase [ubiquinone] 1 beta subcomplex subunit 3	NDUFB3	O43676	NADH dehydrogenase [ubiquinone] 1 beta subcomplex subunit 3	-0.226056	0.281465	0.721439	0.1418	Other
RPS11	P62280	40S ribosomal protein S11	RPS11	P62280	40S ribosomal protein S11	0.0640314	0.729282	0.928435	0.0322483	Other
ADH1B	P00325	Alcohol dehydrogenase 1B	ADH1B	P00325	Alcohol dehydrogenase 1B	0.178993	0.449383	0.808827	0.0921441	Other
MYH1	P12882	Myosin-1	MYH1	P12882	Myosin-1	-0.225087	0.623417	0.882827	0.0541242	Other
TNNC2	P02585	Troponin C, skeletal muscle	TNNC2	P02585	Troponin C, skeletal muscle	-0.14002	0.462534	0.808922	0.0920933	Other
RALY	Q9UKM9	RNA-binding protein Raly	RALY	Q9UKM9	RNA-binding protein Raly	0.0917444	0.657247	0.897937	0.0467543	Other
STUB1	Q9UNE7	E3 ubiquitin-protein ligase CHIP	STUB1	Q9UNE7	E3 ubiquitin-protein ligase CHIP	-0.0565809	0.760305	0.93289	0.0301695	Other
TMOD4	Q9NZQ9	Tropomodulin-4	TMOD4	Q9NZQ9	Tropomodulin-4	-0.0384302	0.654403	0.89684	0.0472848	Other
MACROH2A2	Q9P0M6	Core histone macro-H2A.2	MACROH2A2	Q9P0M6	Core histone macro-H2A.2	0.241234	0.386999	0.774175	0.111161	Other
EML1	O00423	Echinoderm microtubule-associated protein-like 1	EML1	O00423	Echinoderm microtubule-associated protein-like 1	0.341063	0.25384	0.689386	0.161538	Other
KRT80	Q6KB66	Keratin, type II cytoskeletal 80	KRT80	Q6KB66	Keratin, type II cytoskeletal 80	-0.629705	0.409939	0.791606	0.101491	Other
EPHX1	P07099	Epoxide hydrolase 1	EPHX1	P07099	Epoxide hydrolase 1	0.0120234	0.932974	0.985784	0.00621837	Other
TRIM72	Q6ZMU5	Tripartite motif-containing protein 72	TRIM72	Q6ZMU5	Tripartite motif-containing protein 72	-0.0945775	0.308421	0.742772	0.129144	Other
COX6B1	P14854	Cytochrome c oxidase subunit 6B1	COX6B1	P14854	Cytochrome c oxidase subunit 6B1	-0.160494	0.466027	0.810215	0.0913995	Other
TPR	P12270	Nucleoprotein TPR	TPR	P12270	Nucleoprotein TPR	-0.109302	0.566922	0.859331	0.0658395	Other
EEF1D	P29692	Elongation factor 1-delta	EEF1D	P29692	Elongation factor 1-delta	-0.142358	0.161076	0.62906	0.201308	Other
RPS23	P62266	40S ribosomal protein S23	RPS23	P62266	40S ribosomal protein S23	-0.330209	0.268962	0.705244	0.151661	Other
SERPINB6	P35237	Serpin B6	SERPINB6	P35237	Serpin B6	0.133932	0.210255	0.663578	0.178108	Other
MLIP	Q5VWP3	Muscular LMNA-interacting protein	MLIP	Q5VWP3	Muscular LMNA-interacting protein	0.436735	0.000132538	0.020617	1.68577	Upregulated
METTL7A	Q9H8H3	Methyltransferase-like protein 7A	METTL7A	Q9H8H3	Methyltransferase-like protein 7A	-0.00340099	0.989619	0.999786	9.27984e-05	Other
ILF3	Q12906	Interleukin enhancer-binding factor 3	ILF3	Q12906	Interleukin enhancer-binding factor 3	0.187861	0.194066	0.654648	0.183992	Other
CD44	P16070	CD44 antigen	CD44	P16070	CD44 antigen	0.204887	0.539062	0.846061	0.0725983	Other
RBM14	Q96PK6	RNA-binding protein 14	RBM14	Q96PK6	RNA-binding protein 14	0.246352	0.167801	0.635313	0.197012	Other
EEF1A1	P68104	Elongation factor 1-alpha 1	EEF1A1	P68104	Elongation factor 1-alpha 1	0.776796	0.0064174	0.239123	0.621378	Other
SYNPO2L	Q9H987	Synaptopodin 2-like protein	SYNPO2L	Q9H987	Synaptopodin 2-like protein	0.0645555	0.519033	0.839301	0.0760821	Other
CALD1	Q05682	Caldesmon	CALD1	Q05682	Caldesmon	0.169559	0.366319	0.770103	0.113451	Other
TPM1	P09493	Tropomyosin alpha-1 chain	TPM1	P09493	Tropomyosin alpha-1 chain	-0.128917	0.467749	0.810456	0.0912705	Other
PELO	Q9BRX2	Protein pelota homolog	PELO	Q9BRX2	Protein pelota homolog	0.417464	0.327956	0.752686	0.123386	Other
SORBS3	O60504	Vinexin	SORBS3	O60504	Vinexin	0.109235	0.464249	0.808922	0.0920933	Other
ASAH1	Q13510	Acid ceramidase;Acid ceramidase subunit alpha;Acid ceramidase subunit beta	ASAH1	Q13510	Acid ceramidase;Acid ceramidase subunit alpha;Acid ceramidase subunit beta	0.287997	0.36469	0.770084	0.113462	Other
CAPN2	P17655	Calpain-2 catalytic subunit	CAPN2	P17655	Calpain-2 catalytic subunit	0.133526	0.2521	0.689386	0.161538	Other
MCCC2	Q9HCC0	Methylcrotonoyl-CoA carboxylase beta chain, mitochondrial	MCCC2	Q9HCC0	Methylcrotonoyl-CoA carboxylase beta chain, mitochondrial	0.0705031	0.681016	0.907811	0.0420047	Other
HNRNPA0	Q13151	Heterogeneous nuclear ribonucleoprotein A0	HNRNPA0	Q13151	Heterogeneous nuclear ribonucleoprotein A0	0.340318	0.293841	0.734602	0.133948	Other
PHKB	Q93100	Phosphorylase b kinase regulatory subunit beta	PHKB	Q93100	Phosphorylase b kinase regulatory subunit beta	-0.231947	0.244533	0.687443	0.162763	Other
CACNA2D1	P54289	Voltage-dependent calcium channel subunit alpha-2/delta-1;Voltage-dependent calcium channel subunit alpha-2-1;Voltage-dependent calcium channel subunit delta-1	CACNA2D1	P54289	Voltage-dependent calcium channel subunit alpha-2/delta-1;Voltage-dependent calcium channel subunit alpha-2-1;Voltage-dependent calcium channel subunit delta-1	0.0712981	0.426999	0.79955	0.0971545	Other
CDC37	Q16543	Hsp90 co-chaperone Cdc37;Hsp90 co-chaperone Cdc37, N-terminally processed	CDC37	Q16543	Hsp90 co-chaperone Cdc37;Hsp90 co-chaperone Cdc37, N-terminally processed	0.325795	0.186954	0.654648	0.183992	Other
STIP1	P31948	Stress-induced-phosphoprotein 1	STIP1	P31948	Stress-induced-phosphoprotein 1	0.122971	0.243873	0.687443	0.162763	Other
GSR	P00390	Glutathione reductase, mitochondrial	GSR	P00390	Glutathione reductase, mitochondrial	-0.0851986	0.43981	0.808827	0.0921441	Other
FUS	P35637	RNA-binding protein FUS	FUS	P35637	RNA-binding protein FUS	0.924176	0.010191	0.248113	0.60535	Other
HNRNPF	P52597	Heterogeneous nuclear ribonucleoprotein F;Heterogeneous nuclear ribonucleoprotein F, N-terminally processed	HNRNPF	P52597	Heterogeneous nuclear ribonucleoprotein F;Heterogeneous nuclear ribonucleoprotein F, N-terminally processed	0.0475849	0.791269	0.942244	0.0258368	Other
TACC2	O95359	Transforming acidic coiled-coil-containing protein 2	TACC2	O95359	Transforming acidic coiled-coil-containing protein 2	0.261421	0.463149	0.808922	0.0920933	Other
NDUFB9	Q9Y6M9	NADH dehydrogenase [ubiquinone] 1 beta subcomplex subunit 9	NDUFB9	Q9Y6M9	NADH dehydrogenase [ubiquinone] 1 beta subcomplex subunit 9	-0.252758	0.234479	0.68106	0.166815	Other
APOBEC2	Q9Y235	Probable C->U-editing enzyme APOBEC-2	APOBEC2	Q9Y235	Probable C->U-editing enzyme APOBEC-2	0.0722726	0.524453	0.842612	0.0743722	Other
MT-ATP6	P00846	ATP synthase subunit a	MT-ATP6	P00846	ATP synthase subunit a	-0.10317	0.462283	0.808922	0.0920933	Other
EZR	P15311	Ezrin	EZR	P15311	Ezrin	0.371584	0.255566	0.690719	0.160699	Other
MYOM3	Q5VTT5	Myomesin-3	MYOM3	Q5VTT5	Myomesin-3	0.0574843	0.573817	0.860994	0.0650001	Other
PPP1R12A	O14974	Protein phosphatase 1 regulatory subunit 12A	PPP1R12A	O14974	Protein phosphatase 1 regulatory subunit 12A	-0.0043238	0.976454	0.997174	0.00122921	Other
IMPDH2	P12268	Inosine-5'-monophosphate dehydrogenase 2	IMPDH2	P12268	Inosine-5'-monophosphate dehydrogenase 2	-0.195177	0.505385	0.83142	0.0801795	Other
DPP3	Q9NY33	Dipeptidyl peptidase 3	DPP3	Q9NY33	Dipeptidyl peptidase 3	0.0104227	0.964677	0.997174	0.00122921	Other
CCT6A	P40227	T-complex protein 1 subunit zeta	CCT6A	P40227	T-complex protein 1 subunit zeta	-0.169687	0.242478	0.687443	0.162763	Other
ECI2	O75521	Enoyl-CoA delta isomerase 2, mitochondrial	ECI2	O75521	Enoyl-CoA delta isomerase 2, mitochondrial	-0.127657	0.415778	0.793333	0.100544	Other
RPL10	P27635	60S ribosomal protein L10	RPL10	P27635	60S ribosomal protein L10	0.281137	0.0514562	0.496818	0.303802	Other
GNB2	P62879	Guanine nucleotide-binding protein G(I)/G(S)/G(T) subunit beta-2	GNB2	P62879	Guanine nucleotide-binding protein G(I)/G(S)/G(T) subunit beta-2	0.255959	0.0299588	0.419423	0.377347	Other
SF3B1	O75533	Splicing factor 3B subunit 1	SF3B1	O75533	Splicing factor 3B subunit 1	0.0628581	0.618867	0.880806	0.0551198	Other
CEFIP	NaN	NaN	CEFIP	NaN	NaN	0.145895	0.189209	0.654648	0.183992	Other
TXNRD2	Q9NNW7	Thioredoxin reductase 2, mitochondrial	TXNRD2	Q9NNW7	Thioredoxin reductase 2, mitochondrial	0.0489821	0.753079	0.930161	0.0314417	Other
PSMD7	P51665	26S proteasome non-ATPase regulatory subunit 7	PSMD7	P51665	26S proteasome non-ATPase regulatory subunit 7	-0.101975	0.551782	0.8496	0.0707857	Other
YWHAZ	P63104	14-3-3 protein zeta/delta	YWHAZ	P63104	14-3-3 protein zeta/delta	0.228764	0.0471234	0.488687	0.310969	Other
KRT10	P13645	Keratin, type I cytoskeletal 10	KRT10	P13645	Keratin, type I cytoskeletal 10	-0.37087	0.576251	0.860994	0.0650001	Other
DNAJB11	Q9UBS4	DnaJ homolog subfamily B member 11	DNAJB11	Q9UBS4	DnaJ homolog subfamily B member 11	0.00690207	0.97515	0.997174	0.00122921	Other
CACYBP	Q9HB71	Calcyclin-binding protein	CACYBP	Q9HB71	Calcyclin-binding protein	0.496688	0.190694	0.654648	0.183992	Other
HADH	Q16836	Hydroxyacyl-coenzyme A dehydrogenase, mitochondrial	HADH	Q16836	Hydroxyacyl-coenzyme A dehydrogenase, mitochondrial	-0.201173	0.12985	0.62906	0.201308	Other
ASPH	Q12797	Aspartyl/asparaginyl beta-hydroxylase	ASPH	Q12797	Aspartyl/asparaginyl beta-hydroxylase	0.0540648	0.758674	0.932523	0.0303407	Other
BCKDK	O14874	[3-methyl-2-oxobutanoate dehydrogenase [lipoamide]] kinase, mitochondrial	BCKDK	O14874	[3-methyl-2-oxobutanoate dehydrogenase [lipoamide]] kinase, mitochondrial	-0.175907	0.437577	0.808827	0.0921441	Other
NID2	Q14112	Nidogen-2	NID2	Q14112	Nidogen-2	0.228899	0.0412763	0.472949	0.325186	Other
VDAC2	P45880	Voltage-dependent anion-selective channel protein 2	VDAC2	P45880	Voltage-dependent anion-selective channel protein 2	-0.158636	0.21756	0.670297	0.173733	Other
ECI1	P42126	Enoyl-CoA delta isomerase 1, mitochondrial	ECI1	P42126	Enoyl-CoA delta isomerase 1, mitochondrial	-0.268065	0.366899	0.770103	0.113451	Other
LONP1	P36776	Lon protease homolog, mitochondrial	LONP1	P36776	Lon protease homolog, mitochondrial	-0.0644361	0.536194	0.846061	0.0725983	Other
PMPCA	Q10713	Mitochondrial-processing peptidase subunit alpha	PMPCA	Q10713	Mitochondrial-processing peptidase subunit alpha	0.390421	0.106386	0.598591	0.22287	Other
USP7	Q93009	Ubiquitin carboxyl-terminal hydrolase 7	USP7	Q93009	Ubiquitin carboxyl-terminal hydrolase 7	-0.10645	0.635568	0.887788	0.0516908	Other
FLNA	P21333	Filamin-A	FLNA	P21333	Filamin-A	0.299092	0.131027	0.62906	0.201308	Other
COL3A1	P02461	Collagen alpha-1(III) chain	COL3A1	P02461	Collagen alpha-1(III) chain	-0.518511	0.684864	0.907811	0.0420047	Other
BDH1	Q02338	D-beta-hydroxybutyrate dehydrogenase, mitochondrial	BDH1	Q02338	D-beta-hydroxybutyrate dehydrogenase, mitochondrial	-0.200543	0.322508	0.751267	0.124206	Other
SNRPN	P63162	Small nuclear ribonucleoprotein-associated protein N	SNRPN	P63162	Small nuclear ribonucleoprotein-associated protein N	0.205104	0.402815	0.786529	0.104285	Other
SCFD1	Q8WVM8	Sec1 family domain-containing protein 1	SCFD1	Q8WVM8	Sec1 family domain-containing protein 1	-0.314196	0.315922	0.749646	0.125144	Other
VCL	P18206	Vinculin	VCL	P18206	Vinculin	0.128576	0.118398	0.61576	0.210589	Other
PPP2R5D	Q14738	Serine/threonine-protein phosphatase 2A 56 kDa regulatory subunit delta isoform	PPP2R5D	Q14738	Serine/threonine-protein phosphatase 2A 56 kDa regulatory subunit delta isoform	0.0905205	0.538689	0.846061	0.0725983	Other
PREP	P48147	Prolyl endopeptidase	PREP	P48147	Prolyl endopeptidase	-0.0894699	0.220238	0.670297	0.173733	Other
NOP56	O00567	Nucleolar protein 56	NOP56	O00567	Nucleolar protein 56	-0.043852	0.792158	0.942244	0.0258368	Other
BZW2	Q9Y6E2	Basic leucine zipper and W2 domain-containing protein 2	BZW2	Q9Y6E2	Basic leucine zipper and W2 domain-containing protein 2	-0.522224	0.0706276	0.533278	0.273046	Other
ACTR2	P61160	Actin-related protein 2	ACTR2	P61160	Actin-related protein 2	-0.0524263	0.839071	0.949974	0.0222881	Other
EIF5A	P63241	Eukaryotic translation initiation factor 5A-1	EIF5A	P63241	Eukaryotic translation initiation factor 5A-1	0.183756	0.421461	0.793667	0.100362	Other
SCRN3	Q0VDG4	Secernin-3	SCRN3	Q0VDG4	Secernin-3	0.0032921	0.989267	0.999786	9.27984e-05	Other
PNP	P00491	Purine nucleoside phosphorylase	PNP	P00491	Purine nucleoside phosphorylase	-0.393398	0.370901	0.772711	0.111983	Other
PRDX1	Q06830	Peroxiredoxin-1	PRDX1	Q06830	Peroxiredoxin-1	0.0361443	0.736061	0.929469	0.0317649	Other
UGP2	Q16851	UTP--glucose-1-phosphate uridylyltransferase	UGP2	Q16851	UTP--glucose-1-phosphate uridylyltransferase	-0.0392431	0.642748	0.889265	0.0509687	Other
NDUFB1	O75438	NADH dehydrogenase [ubiquinone] 1 beta subcomplex subunit 1	NDUFB1	O75438	NADH dehydrogenase [ubiquinone] 1 beta subcomplex subunit 1	-0.310411	0.455254	0.808827	0.0921441	Other
FHOD1	Q9Y613	FH1/FH2 domain-containing protein 1	FHOD1	Q9Y613	FH1/FH2 domain-containing protein 1	-0.137735	0.224661	0.672063	0.17259	Other
MYL2	P10916	Myosin regulatory light chain 2, ventricular/cardiac muscle isoform	MYL2	P10916	Myosin regulatory light chain 2, ventricular/cardiac muscle isoform	-0.347085	0.0749973	0.540092	0.267533	Other
LAMP1	P11279	Lysosome-associated membrane glycoprotein 1	LAMP1	P11279	Lysosome-associated membrane glycoprotein 1	0.324632	0.375969	0.774175	0.111161	Other
RPL11	P62913	60S ribosomal protein L11	RPL11	P62913	60S ribosomal protein L11	0.0735277	0.647594	0.892425	0.0494282	Other
DDX17	Q92841	Probable ATP-dependent RNA helicase DDX17	DDX17	Q92841	Probable ATP-dependent RNA helicase DDX17	0.47166	0.0657435	0.533278	0.273046	Other
MAGED2	Q9UNF1	Melanoma-associated antigen D2	MAGED2	Q9UNF1	Melanoma-associated antigen D2	1.53524	0.007727	0.242035	0.616121	Other
CD99	P14209	CD99 antigen	CD99	P14209	CD99 antigen	0.3362	0.341102	0.757221	0.120777	Other
DDAH1	O94760	N(G),N(G)-dimethylarginine dimethylaminohydrolase 1	DDAH1	O94760	N(G),N(G)-dimethylarginine dimethylaminohydrolase 1	0.176153	0.250602	0.689386	0.161538	Other
IVD	P26440	Isovaleryl-CoA dehydrogenase, mitochondrial	IVD	P26440	Isovaleryl-CoA dehydrogenase, mitochondrial	-0.377292	0.0690735	0.533278	0.273046	Other
EIF2B4	Q9UI10	Translation initiation factor eIF-2B subunit delta	EIF2B4	Q9UI10	Translation initiation factor eIF-2B subunit delta	-0.200613	0.569172	0.860994	0.0650001	Other
TMCO1	Q9UM00	Transmembrane and coiled-coil domain-containing protein 1	TMCO1	Q9UM00	Transmembrane and coiled-coil domain-containing protein 1	0.0952751	0.450246	0.808827	0.0921441	Other
ENDOD1	O94919	Endonuclease domain-containing 1 protein	ENDOD1	O94919	Endonuclease domain-containing 1 protein	0.0790366	0.550626	0.8496	0.0707857	Other
MSS51	Q4VC12	Putative protein MSS51 homolog, mitochondrial	MSS51	Q4VC12	Putative protein MSS51 homolog, mitochondrial	-0.102745	0.723928	0.924725	0.0339872	Other
NTMT1	Q9BV86	N-terminal Xaa-Pro-Lys N-methyltransferase 1;N-terminal Xaa-Pro-Lys N-methyltransferase 1, N-terminally processed	NTMT1	Q9BV86	N-terminal Xaa-Pro-Lys N-methyltransferase 1;N-terminal Xaa-Pro-Lys N-methyltransferase 1, N-terminally processed	0.0264745	0.936027	0.986422	0.00593711	Other
OMA1	Q96E52	Metalloendopeptidase OMA1, mitochondrial	OMA1	Q96E52	Metalloendopeptidase OMA1, mitochondrial	-0.514897	0.104031	0.592049	0.227643	Other
COL18A1	P39060	Collagen alpha-1(XVIII) chain;Endostatin	COL18A1	P39060	Collagen alpha-1(XVIII) chain;Endostatin	0.257249	0.043243	0.472949	0.325186	Other
PCMT1	P22061	Protein-L-isoaspartate(D-aspartate) O-methyltransferase	PCMT1	P22061	Protein-L-isoaspartate(D-aspartate) O-methyltransferase	0.0367765	0.741336	0.929469	0.0317649	Other
FBL	P22087	rRNA 2'-O-methyltransferase fibrillarin	FBL	P22087	rRNA 2'-O-methyltransferase fibrillarin	0.066998	0.617767	0.880806	0.0551198	Other
PRKG1	Q13976	cGMP-dependent protein kinase 1	PRKG1	Q13976	cGMP-dependent protein kinase 1	0.0391382	0.837023	0.949974	0.0222881	Other
ALDH3A2	P51648	Fatty aldehyde dehydrogenase	ALDH3A2	P51648	Fatty aldehyde dehydrogenase	0.277052	0.0854048	0.563392	0.249189	Other
DBN1	Q16643	Drebrin	DBN1	Q16643	Drebrin	0.342916	0.24653	0.689386	0.161538	Other
FARSB	Q9NSD9	Phenylalanine--tRNA ligase beta subunit	FARSB	Q9NSD9	Phenylalanine--tRNA ligase beta subunit	-0.00964864	0.966294	0.997174	0.00122921	Other
QARS1	P47897	Glutamine--tRNA ligase	QARS1	P47897	Glutamine--tRNA ligase	-0.058499	0.652893	0.89684	0.0472848	Other
HNRNPK	P61978	Heterogeneous nuclear ribonucleoprotein K	HNRNPK	P61978	Heterogeneous nuclear ribonucleoprotein K	0.026666	0.829584	0.949974	0.0222881	Other
ALDH5A1	P51649	Succinate-semialdehyde dehydrogenase, mitochondrial	ALDH5A1	P51649	Succinate-semialdehyde dehydrogenase, mitochondrial	-0.268267	0.110083	0.606319	0.217299	Other
PSMD1	Q99460	26S proteasome non-ATPase regulatory subunit 1	PSMD1	Q99460	26S proteasome non-ATPase regulatory subunit 1	-0.191871	0.133743	0.62906	0.201308	Other
S100A1	P23297	Protein S100-A1	S100A1	P23297	Protein S100-A1	-0.189918	0.241503	0.687443	0.162763	Other
ACTG2	P63267	Actin, gamma-enteric smooth muscle	ACTG2	P63267	Actin, gamma-enteric smooth muscle	-0.32129	0.13992	0.62906	0.201308	Other
HNRNPC	P07910	Heterogeneous nuclear ribonucleoproteins C1/C2	HNRNPC	P07910	Heterogeneous nuclear ribonucleoproteins C1/C2	0.139131	0.340247	0.757221	0.120777	Other
ASS1	P00966	Argininosuccinate synthase	ASS1	P00966	Argininosuccinate synthase	0.777646	0.0817723	0.563392	0.249189	Other
PCCB	P05166	Propionyl-CoA carboxylase beta chain, mitochondrial	PCCB	P05166	Propionyl-CoA carboxylase beta chain, mitochondrial	0.144022	0.710376	0.913247	0.0394118	Other
FLG2	Q5D862	Filaggrin-2	FLG2	Q5D862	Filaggrin-2	-0.64982	0.374882	0.774175	0.111161	Other
CTSD	P07339	Cathepsin D;Cathepsin D heavy chain;Cathepsin D light chain	CTSD	P07339	Cathepsin D;Cathepsin D heavy chain;Cathepsin D light chain	0.18172	0.334864	0.757221	0.120777	Other
CSE1L	P55060	Exportin-2	CSE1L	P55060	Exportin-2	-0.262007	0.194545	0.654648	0.183992	Other
TNNC1	P63316	Troponin C, slow skeletal and cardiac muscles	TNNC1	P63316	Troponin C, slow skeletal and cardiac muscles	0.000249545	0.999191	0.999905	4.12963e-05	Other
NID1	P14543	Nidogen-1	NID1	P14543	Nidogen-1	0.285417	0.0288779	0.418245	0.378569	Other
OCIAD1	Q9NX40	OCIA domain-containing protein 1	OCIAD1	Q9NX40	OCIA domain-containing protein 1	0.112122	0.486092	0.815982	0.0883193	Other
EIF3D	O15371	Eukaryotic translation initiation factor 3 subunit D	EIF3D	O15371	Eukaryotic translation initiation factor 3 subunit D	-0.179187	0.368666	0.77057	0.113188	Other
SEC24B	O95487	Protein transport protein Sec24B	SEC24B	O95487	Protein transport protein Sec24B	0.375719	0.201764	0.654648	0.183992	Other
HOMER3	Q9NSC5	Homer protein homolog 3	HOMER3	Q9NSC5	Homer protein homolog 3	0.0180337	0.947768	0.989466	0.00459892	Other
NSFL1C	Q9UNZ2	NSFL1 cofactor p47	NSFL1C	Q9UNZ2	NSFL1 cofactor p47	-0.0245558	0.865349	0.959975	0.0177399	Other
PSMD12	O00232	26S proteasome non-ATPase regulatory subunit 12	PSMD12	O00232	26S proteasome non-ATPase regulatory subunit 12	0.49533	0.0470886	0.488687	0.310969	Other
CUL1	Q13616	Cullin-1	CUL1	Q13616	Cullin-1	0.098417	0.823974	0.948229	0.0230868	Other
ESD	P10768	S-formylglutathione hydrolase	ESD	P10768	S-formylglutathione hydrolase	-0.0465314	0.536295	0.846061	0.0725983	Other
HDGFL2	Q7Z4V5	Hepatoma-derived growth factor-related protein 2	HDGFL2	Q7Z4V5	Hepatoma-derived growth factor-related protein 2	0.0019815	0.99486	0.999786	9.27984e-05	Other
HRC	P23327	Sarcoplasmic reticulum histidine-rich calcium-binding protein	HRC	P23327	Sarcoplasmic reticulum histidine-rich calcium-binding protein	0.073479	0.591661	0.866111	0.0624263	Other
RACK1	P63244	Guanine nucleotide-binding protein subunit beta-2-like 1;Guanine nucleotide-binding protein subunit beta-2-like 1, N-terminally processed	RACK1	P63244	Guanine nucleotide-binding protein subunit beta-2-like 1;Guanine nucleotide-binding protein subunit beta-2-like 1, N-terminally processed	-0.0280841	0.805987	0.944552	0.0247741	Other
FKBP1A	P62942	Peptidyl-prolyl cis-trans isomerase FKBP1A	FKBP1A	P62942	Peptidyl-prolyl cis-trans isomerase FKBP1A	-0.173694	0.383113	0.774175	0.111161	Other
ILK	Q13418	Integrin-linked protein kinase	ILK	Q13418	Integrin-linked protein kinase	-0.0991673	0.606129	0.874825	0.0580786	Other
RPLP0	P05388	60S acidic ribosomal protein P0	RPLP0	P05388	60S acidic ribosomal protein P0	0.024196	0.863387	0.958558	0.0183814	Other
BIN1	O00499	Myc box-dependent-interacting protein 1	BIN1	O00499	Myc box-dependent-interacting protein 1	0.086044	0.306147	0.742772	0.129144	Other
MOGS	Q13724	Mannosyl-oligosaccharide glucosidase	MOGS	Q13724	Mannosyl-oligosaccharide glucosidase	0.702277	0.0835614	0.563392	0.249189	Other
IDH3G	P51553	Isocitrate dehydrogenase [NAD] subunit gamma, mitochondrial	IDH3G	P51553	Isocitrate dehydrogenase [NAD] subunit gamma, mitochondrial	-0.000293414	0.998077	0.999786	9.27984e-05	Other
RPL8	P62917	60S ribosomal protein L8	RPL8	P62917	60S ribosomal protein L8	0.612033	0.121975	0.623231	0.205351	Other
VKORC1L1	Q8N0U8	Vitamin K epoxide reductase complex subunit 1-like protein 1	VKORC1L1	Q8N0U8	Vitamin K epoxide reductase complex subunit 1-like protein 1	0.0549458	0.881406	0.965814	0.0151064	Other
TOMM70	O94826	Mitochondrial import receptor subunit TOM70	TOMM70	O94826	Mitochondrial import receptor subunit TOM70	-0.108452	0.497294	0.824552	0.0837817	Other
RAD23B	P54727	UV excision repair protein RAD23 homolog B	RAD23B	P54727	UV excision repair protein RAD23 homolog B	-0.0114325	0.926513	0.984904	0.00660628	Other
LYZ	P61626	Lysozyme C	LYZ	P61626	Lysozyme C	0.646194	0.394667	0.780201	0.107794	Other
TTN	Q8WZ42	Titin	TTN	Q8WZ42	Titin	-0.0872014	0.562649	0.85807	0.0664775	Other
KLHL41	O60662	Kelch-like protein 41	KLHL41	O60662	Kelch-like protein 41	-0.0479053	0.635366	0.887788	0.0516908	Other
MYH6	P13533	Myosin-6	MYH6	P13533	Myosin-6	-0.00602531	0.973653	0.997174	0.00122921	Other
ATP5PD	O75947	ATP synthase subunit d, mitochondrial	ATP5PD	O75947	ATP synthase subunit d, mitochondrial	-0.616031	0.0668611	0.533278	0.273046	Other
CSRP3	P50461	Cysteine and glycine-rich protein 3	CSRP3	P50461	Cysteine and glycine-rich protein 3	0.23794	0.0857161	0.563392	0.249189	Other
AHCY	P23526	Adenosylhomocysteinase	AHCY	P23526	Adenosylhomocysteinase	0.0281835	0.81841	0.947915	0.0232306	Other
NIPSNAP3B	Q9BS92	Protein NipSnap homolog 3B	NIPSNAP3B	Q9BS92	Protein NipSnap homolog 3B	0.0825706	0.512329	0.834023	0.0788218	Other
CASQ2	O14958	Calsequestrin-2	CASQ2	O14958	Calsequestrin-2	0.0570793	0.742956	0.929469	0.0317649	Other
CILP	O75339	Cartilage intermediate layer protein 1;Cartilage intermediate layer protein 1 C1;Cartilage intermediate layer protein 1 C2	CILP	O75339	Cartilage intermediate layer protein 1;Cartilage intermediate layer protein 1 C1;Cartilage intermediate layer protein 1 C2	-0.465088	0.383662	0.774175	0.111161	Other
RPL14	P50914	60S ribosomal protein L14	RPL14	P50914	60S ribosomal protein L14	0.0435419	0.824606	0.948229	0.0230868	Other
ATP1A2	P50993	Sodium/potassium-transporting ATPase subunit alpha-2	ATP1A2	P50993	Sodium/potassium-transporting ATPase subunit alpha-2	0.0232226	0.80056	0.944276	0.0249008	Other
PNN	Q9H307	Pinin	PNN	Q9H307	Pinin	1.01168	0.000395332	0.0461221	1.33609	Upregulated
RPL35	P42766	60S ribosomal protein L35	RPL35	P42766	60S ribosomal protein L35	-0.151888	0.551874	0.8496	0.0707857	Other
ATP5F1D	P30049	ATP synthase subunit delta, mitochondrial	ATP5F1D	P30049	ATP synthase subunit delta, mitochondrial	-0.0058953	0.986171	0.999786	9.27984e-05	Other
DCTN1	Q14203	Dynactin subunit 1	DCTN1	Q14203	Dynactin subunit 1	0.215311	0.157748	0.62906	0.201308	Other
[truncated: 576 more rows]

## Sheet: Fig. 2a
FLNC																				HSPB1																				HSPB5
[truncated: 4 more rows]
[truncated: 1 more columns]

[truncated: 64 more sheets: Fig. 2b, Fig. 2c, Fig. 2d, Fig. 2e, Fig. 2f, Fig. 2g, Fig. 2h, Fig. 3b, Fig. 3c, Fig. 3d, Fig. 3e, Fig. 3f, Fig. 3g, Fig. 3h, Fig. 4b, Fig. 4c, Fig. 4d, Fig. 4e, Fig. 4f, Fig. 6b …]
